# Supplementary material for: Strong evidence for the adaptive walk model of gene evolution in Drosophila and Arabidopsis
Source: PLoS Biol. 2022 Sep 13;20(9):e3001775. doi: 10.1371/journal.pbio.3001775 (PMC9470001; doi:10.1371/journal.pbio.3001775)
Supplement: S1 Table — The Kendall’s correlation coefficients for the relationship between the cofactor and gene age in each “high” and “low” group are presented in the column “co-factor~Age”. The data (S14–S18 Data tables) and code needed to generate this table can be found at https://gitlab.gwdg.de/molsysevol/supplementarydata_geneage and https://zenodo.org/record/6828430. (XLSX) [file pbio.3001775.s001.xlsx]

## Sheet: Sheet1
S1 Table
	Co-factor	Category	w			co-factor ~ Age
	RSA	High	0.6667 *	0.6111 *	0.6667 *	0.5434 **
		Low	0.5000 (.)	0.5000 (.)	0.2778	0.6381 ***
	Disorder	High	0.7576 ***	0.8181 ***	0.3939 (.)	0.5048 **
		Low	0.1515	0.1515	-0.1212	0.2
	Length	Long	-0.7333*	-0.6000 (.)	0.2	-0.7903 ***
		Short	-1.0000 **	-0.8667 *	-0.6000 (.)	-0.394 *
	Expression	High	0.0667	0.0667	0.2	-0.096
		Low	-0.8667 *	-1.0000 **	-0.3333	-0.842 ***
	RSA	High	0.5272 *	0.7091 **	0.4545 (.)	0.757 ***
		Low	0.2363	0.0909	0.3818	0.484 *
	Disorder	High	0.3636 (.)	0.3939 (.)	0.2424	0.454 *
		Low	-0.1515	-0.1515	-0.0303	-0.424 (.)
	Length	Long	-0.0667	-0.3333	-0.0667	-0.363 (.)
		Short	-0.7333 *	-0.8667 *	-0.4667	-0.455 *
	Expression	High	-0.2	-0.0667	-0.4667	-0.259
		Low	-0.6000 (.)	-0.7333 *	-0.7333 *	-0.419 (.)
Note. For each variable, the correlation coefficients are shown with the respective significance (*P < 0.05; **P < 0.01; ***P < 0.001; "." 0.05 ≤ P < 0.10) in Arabidopsis and Drosophila.
