# Supplementary material for: Strong evidence for the adaptive walk model of gene evolution in Drosophila and Arabidopsis
Source: PLoS Biol. 2022 Sep 13;20(9):e3001775. doi: 10.1371/journal.pbio.3001775 (PMC9470001; doi:10.1371/journal.pbio.3001775)
Supplement: S2 Table — The data (S14–S17 Data tables) and code needed to generate this table can be found at https://gitlab.gwdg.de/molsysevol/supplementarydata_geneage and https://zenodo.org/record/6828430. (XLSX) [file pbio.3001775.s002.xlsx]

## Sheet: Sheet1
S2 Table
Co-factor	Variable	w
Gene length	(Intercept)	0.137 (***)	0.027	0.111 (***)
	GeneAge	0.028 (***)	-0.001	0.029 (***)
	speciesDrosophila	-0.032	-0.021	-0.005
	categoryshort	0.197	0.264 (*)	-0.131 (**)
	GeneAge:speciesDrosophila	-0.008 (*)	0.012 (**)	-0.022 (***)
	categorylong:mean.length	0	0	0.000 (**)
	categoryshort:mean.length	0	0.000 (*)	0.000 (*)
	GeneAge:categoryshort	-0.010 (.)	-0.007
Gene expression	(Intercept)	0.087 (***)	0.046 (*)	0.042 (.)
	GeneAge	0.026 (***)	0.007 (***)	0.019 (***)
	speciesDrosophila	-0.025	0.046 (*)	-0.065 (**)
	categoryLow	0.099 (**)	-0.024	0.164 (**)
	categoryHigh:mean.exp	0	-0.001 (.)	0.001 (.)
	categoryLow:mean.exp	-0.008	-0.002	-0.012
	GeneAge:speciesDrosophila	-0.012 (***)		-0.010 (***)
	GeneAge:categoryLow			-0.004
Protein disorder	(Intercept)	0.060 (.)	0.431 (*)	-0.382 (*)
	GeneAge	0.051 (***)	0.027 (***)	0.023 (***)
	speciesDrosophila	0.063	0.071 (.)	-0.001
	categorylow	-0.047 (*)	0.057	-0.386
	GeneAge:speciesDrosophila	-0.034 (***)	-0.015 (*)	-0.018 (***)
	categoryhigh:mean.dis		-4.288 (*)	4.370 (**)
	categorylow:mean.dis		-7.299	11.349 (*)
	GeneAge:categorylow		-0.01	0.011 (*)
Relative solvent accessibility	(Intercept)	0.101 (***)	-0.006	0.259 (.)
	GeneAge	0.036 (***)	0.012 (***)	0.026 (***)
	speciesDrosophila	-0.03	0.035 (*)	-0.069 (**)
	GeneAge:speciesDrosophila	-0.015 (**)		-0.014 (***)
	categoryLow			0.367
	categoryHigh:mean.rsa			-0.309
	categoryLow:mean.rsa			-1.582 (*)
Note. For each variable, the correlation coefficients are shown with the respective significance (*P < 0.05; **P < 0.01; ***P < 0.001; "." 0.05 ≤ P < 0.10).
