# Supplementary material for: Strong evidence for the adaptive walk model of gene evolution in Drosophila and Arabidopsis
Source: PLoS Biol. 2022 Sep 13;20(9):e3001775. doi: 10.1371/journal.pbio.3001775 (PMC9470001; doi:10.1371/journal.pbio.3001775)
Supplement: S3 Table — (XLSX) [file pbio.3001775.s003.xlsx]

## Sheet: Sheet1
S3 Table
	Parameter	Estimate	SE	Z-score	p-value
	Protein Length	-0.3646	0.0859	-4.247	2.1665e-05
	Gene Expression	-0.2981	0.0333	-8.9434	3.7748e-19
	Gene Age	0.2013	0.0184	10.9155	9.7231e-28
	Protein Disorder	18.6398	1.852	10.0646	7.9178e-24
	RSA	0.9794	0.5328	1.8381	0.066047
	Grantham's distance	1.6449	0.2349	7.0027	2.5116e-12
	Protein Function	10.9524	24.5421	0.4463	0.6554
	Protein Length	-0.0404	0.0233	-1.7348	0.082785
	Gene Expression	-0.0255	0.015	-1.6999	0.089147
	Gene Age	0.0529	0.0097	5.4649	4.6311e-08
	Protein Disorder	4.3035	0.7033	6.1193	9.3989e-10
	RSA	-0.0209	0.26	-0.0805	0.93582
	Grantham's distance	4.0508	0.0976	41.4829	0
	Protein Function	-1.7831	0.0867	-20.5715	4.9403e-94
	ChrX	-0.253	0.0979	-2.585	0.009737
