# Supplementary material for: Strong evidence for the adaptive walk model of gene evolution in Drosophila and Arabidopsis
Source: PLoS Biol. 2022 Sep 13;20(9):e3001775. doi: 10.1371/journal.pbio.3001775 (PMC9470001; doi:10.1371/journal.pbio.3001775)
Supplement: S4 Table — (XLSX) [file pbio.3001775.s004.xlsx]

## Sheet: Sheet1
S4 Table
	Variables	Log likelihood (reduced)	Log likelihood (full)	Partial R2	Relative partial R2(1)
	Protein Function	-1.73009e+06	-1.70407e+06	0.0072821	1
	Grantham's distance	-1.72413e+06	-1.70407e+06	0.0056185	0.77
	Gene Expression	-1.70653e+06	-1.70407e+06	0.00068945	0.09
	Protein Length	-1.7046e+06	-1.70407e+06	0.00014749	0.02
	Gene age	-1.70417e+06	-1.70407e+06	2.6547e-05	0.004
	Protein Disorder	-1.70412e+06	-1.70407e+06	1.3648e-05	0.002
	RSA	-1.70408e+06	-1.70407e+06	3.6671e-06	0.0005
	Grantham's distance	-383465	-375682	0.0062597	1
	Protein Function	-379470	-375682	0.0030517	0.49
	Protein Length	-375961	-375682	0.00022469	0.04
	Gene Expression	-375871	-375682	0.00015209	0.02
	Protein Disorder	-375733	-375682	4.1102e-05	0.007
	Chr X	-375718	-375682	2.9207e-05	0.005
	Gene age	-375707	-375682	2.0174e-05	0.003
	RSA	-375706	-375682	1.9263e-05	0.003
(1) Partial R2 is relative to the partial R2 of the strongest effect. These values were estimated using 7,118,791 and 2,479,018 sites in Arabidopsis and Drosophila, respectively.
