# Supplementary material for: Strong evidence for the adaptive walk model of gene evolution in Drosophila and Arabidopsis
Source: PLoS Biol. 2022 Sep 13;20(9):e3001775. doi: 10.1371/journal.pbio.3001775 (PMC9470001; doi:10.1371/journal.pbio.3001775)
Supplement: S1 Data — (CSV) [file pbio.3001775.s015.csv]

GeneAge	variable	dnds	omegaNA	omegaA	species	chr
1	V1	0.107348896850584	0.0533488968505842	0.054	Drosophila	Autosomes
1	V10	0.107439749998672	0.0334397499986717	0.074	Drosophila	Autosomes
1	V100	0.108611164216424	0.0481111642164244	0.0605	Drosophila	Autosomes
1	V11	0.108864201487987	0.0604642014879865	0.0484	Drosophila	Autosomes
1	V12	0.108891786143221	0.066291786143221	0.0426	Drosophila	Autosomes
1	V13	0.109011543475526	0.0728115434755261	0.0362	Drosophila	Autosomes
1	V14	0.108619178676515	0.0558191786765152	0.0528	Drosophila	Autosomes
1	V15	0.102561832776312	0.0632618327763119	0.0393	Drosophila	Autosomes
1	V16	0.107353652520314	0.0595536525203141	0.0478	Drosophila	Autosomes
1	V17	0.10637735575243	0.0681773557524297	0.0382	Drosophila	Autosomes
1	V18	0.10639161795567	0.03649161795567	0.0699	Drosophila	Autosomes
1	V19	0.108526860865443	0.0581268608654432	0.0504	Drosophila	Autosomes
1	V2	0.107639212406502	0.0635392124065016	0.0441	Drosophila	Autosomes
1	V20	0.105098878270357	0.0589988782703568	0.0461	Drosophila	Autosomes
1	V21	0.108601108190816	0.0650011081908164	0.0436	Drosophila	Autosomes
1	V22	0.109925348204673	0.0706253482046731	0.0393	Drosophila	Autosomes
1	V23	0.104318551818727	0.0364185518187269	0.0679	Drosophila	Autosomes
1	V24	0.107704762762245	0.0635047627622455	0.0442	Drosophila	Autosomes
1	V25	0.102669482330912	0.0634694823309116	0.0392	Drosophila	Autosomes
1	V26	0.105114517988797	0.066814517988797	0.0383	Drosophila	Autosomes
1	V27	0.104920399053169	0.0617203990531691	0.0432	Drosophila	Autosomes
1	V28	0.106707102733946	0.0332071027339456	0.0735	Drosophila	Autosomes
1	V29	0.10896238314855	0.0606623831485501	0.0483	Drosophila	Autosomes
1	V3	0.106386454278541	0.0596864542785409	0.0467	Drosophila	Autosomes
1	V30	0.110252026050905	0.032852026050905	0.0774	Drosophila	Autosomes
1	V31	0.109670255725919	0.0569702557259189	0.0527	Drosophila	Autosomes
1	V32	0.111892394349923	0.0583923943499231	0.0535	Drosophila	Autosomes
1	V33	0.10901223408803	0.0698122340880298	0.0392	Drosophila	Autosomes
1	V34	0.110714277894845	0.0654142778948452	0.0453	Drosophila	Autosomes
1	V35	0.107419052133949	0.0361190521339488	0.0713	Drosophila	Autosomes
1	V36	0.108992304145162	0.0663923041451616	0.0426	Drosophila	Autosomes
1	V37	0.107890493354819	0.0706904933548193	0.0372	Drosophila	Autosomes
1	V38	0.109097333101853	0.0645973331018532	0.0445	Drosophila	Autosomes
1	V39	0.107023181108667	0.0585231811086668	0.0485	Drosophila	Autosomes
1	V4	0.11303360706938	0.0629336070693796	0.0501	Drosophila	Autosomes
1	V40	0.105895138802624	0.0662951388026237	0.0396	Drosophila	Autosomes
1	V41	0.111239122661446	0.0719391226614458	0.0393	Drosophila	Autosomes
1	V42	0.106702529585278	0.0525025295852778	0.0542	Drosophila	Autosomes
1	V43	0.107753909894418	0.0680539098944179	0.0397	Drosophila	Autosomes
1	V44	0.106807237598646	0.0535072375986465	0.0533	Drosophila	Autosomes
1	V45	0.107502215770832	0.0326022157708321	0.0749	Drosophila	Autosomes
1	V46	0.10575836653641	0.0667583665364102	0.039	Drosophila	Autosomes
1	V47	0.109848085488124	0.0328480854881235	0.077	Drosophila	Autosomes
1	V48	0.108330529986743	0.0524305299867435	0.0559	Drosophila	Autosomes
1	V49	0.11013164790483	0.0327316479048295	0.0774	Drosophila	Autosomes
1	V5	0.102152883186973	0.0583528831869731	0.0438	Drosophila	Autosomes
1	V50	0.110697131118335	0.0707971311183347	0.0399	Drosophila	Autosomes
1	V51	0.106015741001235	0.0587157410012346	0.0473	Drosophila	Autosomes
1	V52	0.10618704539305	0.0571870453930499	0.049	Drosophila	Autosomes
1	V53	0.105773693803851	0.0671736938038512	0.0386	Drosophila	Autosomes
1	V54	0.106672306879782	0.0653723068797821	0.0413	Drosophila	Autosomes
1	V55	0.109838478272695	0.0641384782726951	0.0457	Drosophila	Autosomes
1	V56	0.106937660174705	0.0649376601747051	0.042	Drosophila	Autosomes
1	V57	0.105184052779553	0.0637840527795525	0.0414	Drosophila	Autosomes
1	V58	0.112543632264316	0.0659436322643163	0.0466	Drosophila	Autosomes
1	V59	0.10725445892277	0.0629544589227695	0.0443	Drosophila	Autosomes
1	V6	0.109419277233283	0.0656192772332825	0.0438	Drosophila	Autosomes
1	V60	0.106287263888142	0.0623872638881421	0.0439	Drosophila	Autosomes
1	V61	0.108918055727823	0.0596180557278231	0.0493	Drosophila	Autosomes
1	V62	0.104979576438216	0.0665795764382164	0.0384	Drosophila	Autosomes
1	V63	0.105160537761377	0.0602605377613774	0.0449	Drosophila	Autosomes
1	V64	0.110369766704518	0.0517697667045183	0.0586	Drosophila	Autosomes
1	V65	0.105500802881643	0.0693008028816433	0.0362	Drosophila	Autosomes
1	V66	0.106320422311121	0.0584204223111205	0.0479	Drosophila	Autosomes
1	V67	0.108564538576297	0.0615645385762971	0.047	Drosophila	Autosomes
1	V68	0.105505126675005	0.0603051266750046	0.0452	Drosophila	Autosomes
1	V69	0.108743124362018	0.0602431243620181	0.0485	Drosophila	Autosomes
1	V7	0.105979537434949	0.0619795374349491	0.044	Drosophila	Autosomes
1	V70	0.104418766559535	0.0333187665595348	0.0711	Drosophila	Autosomes
1	V71	0.10544514150505	0.06704514150505	0.0384	Drosophila	Autosomes
1	V72	0.108968905612162	0.0319689056121621	0.077	Drosophila	Autosomes
1	V73	0.107981085592264	0.0599810855922642	0.048	Drosophila	Autosomes
1	V74	0.105177073826814	0.0567770738268143	0.0484	Drosophila	Autosomes
1	V75	0.108978654157911	0.0685786541579108	0.0404	Drosophila	Autosomes
1	V76	0.105731096608894	0.0635310966088936	0.0422	Drosophila	Autosomes
1	V77	0.108582425126379	0.0573824251263785	0.0512	Drosophila	Autosomes
1	V78	0.1107463082588	0.0340463082588001	0.0767	Drosophila	Autosomes
1	V79	0.103785218228181	0.0644852182281815	0.0393	Drosophila	Autosomes
1	V8	0.110237266666269	0.0671372666662693	0.0431	Drosophila	Autosomes
1	V80	0.109945140906567	0.0321451409065671	0.0778	Drosophila	Autosomes
1	V81	0.108345994292832	0.0313459942928322	0.077	Drosophila	Autosomes
1	V82	0.107831462562386	0.0686314625623863	0.0392	Drosophila	Autosomes
1	V83	0.109098162757745	0.060698162757745	0.0484	Drosophila	Autosomes
1	V84	0.107442679043467	0.068842679043467	0.0386	Drosophila	Autosomes
1	V85	0.112234145229358	0.0599341452293575	0.0523	Drosophila	Autosomes
1	V86	0.107779948742403	0.0620799487424033	0.0457	Drosophila	Autosomes
1	V87	0.110466511781529	0.0672665117815292	0.0432	Drosophila	Autosomes
1	V88	0.108246874923194	0.0314468749231943	0.0768	Drosophila	Autosomes
1	V89	0.108306659288601	0.0620066592886009	0.0463	Drosophila	Autosomes
1	V9	0.107704868154062	0.0588048681540623	0.0489	Drosophila	Autosomes
1	V90	0.110615226807515	0.0607152268075155	0.0499	Drosophila	Autosomes
1	V91	0.104493625169067	0.0677936251690675	0.0367	Drosophila	Autosomes
1	V92	0.108920222351723	0.065720222351723	0.0432	Drosophila	Autosomes
1	V93	0.108669784718644	0.0612697847186437	0.0474	Drosophila	Autosomes
1	V94	0.104186201849976	0.0644862018499762	0.0397	Drosophila	Autosomes
1	V95	0.110789068148456	0.0682890681484558	0.0425	Drosophila	Autosomes
1	V96	0.102110223342012	0.0552102233420118	0.0469	Drosophila	Autosomes
1	V97	0.106194902545724	0.0563949025457241	0.0498	Drosophila	Autosomes
1	V98	0.11242674600079	0.03362674600079	0.0788	Drosophila	Autosomes
1	V99	0.108653627657217	0.0630536276572174	0.0456	Drosophila	Autosomes
10	V1	0.187518890937902	0.0701188909379024	0.1174	Drosophila	Autosomes
10	V10	0.170458593078941	0.0871585930789406	0.0833	Drosophila	Autosomes
10	V100	0.201629778576507	0.0989297785765069	0.1027	Drosophila	Autosomes
10	V11	0.195265504200783	0.107465504200783	0.0878	Drosophila	Autosomes
10	V12	0.175404157927794	0.129804157927794	0.0456	Drosophila	Autosomes
10	V13	0.228316289826034	0.0884162898260341	0.1399	Drosophila	Autosomes
10	V14	0.200167902297442	0.0864679022974416	0.1137	Drosophila	Autosomes
10	V15	0.210949545072127	0.0638495450721271	0.1471	Drosophila	Autosomes
10	V16	0.196117580693052	0.129717580693052	0.0664	Drosophila	Autosomes
10	V17	0.201419947107098	0.0755199471070983	0.1259	Drosophila	Autosomes
10	V18	0.182446658190881	0.137046658190881	0.0454	Drosophila	Autosomes
10	V19	0.181291037487484	0.129291037487484	0.052	Drosophila	Autosomes
10	V2	0.188472891536979	0.145072891536979	0.0434	Drosophila	Autosomes
10	V20	0.170419089314167	0.108519089314167	0.0619	Drosophila	Autosomes
10	V21	0.183211846453453	0.121111846453453	0.0621	Drosophila	Autosomes
10	V22	0.166893614878167	0.0571936148781666	0.1097	Drosophila	Autosomes
10	V23	0.19700172926282	0.13860172926282	0.0584	Drosophila	Autosomes
10	V24	0.201731690033625	0.0944316900336248	0.1073	Drosophila	Autosomes
10	V25	0.193930244593611	0.146030244593611	0.0479	Drosophila	Autosomes
10	V26	0.215501826919284	0.0560018269192838	0.1595	Drosophila	Autosomes
10	V27	0.180545627606613	0.0638456276066129	0.1167	Drosophila	Autosomes
10	V28	0.195202649331832	0.132402649331832	0.0628	Drosophila	Autosomes
10	V29	0.159203361029744	0.0895033610297439	0.0697	Drosophila	Autosomes
10	V3	0.184627059753182	0.067027059753182	0.1176	Drosophila	Autosomes
10	V30	0.182483205682786	0.155483205682786	0.027	Drosophila	Autosomes
10	V31	0.180739502610071	0.0773395026100712	0.1034	Drosophila	Autosomes
10	V32	0.205082119378988	0.0525821193789882	0.1525	Drosophila	Autosomes
10	V33	0.175720329560022	0.0789203295600222	0.0968	Drosophila	Autosomes
10	V34	0.163254025515778	0.101854025515778	0.0614	Drosophila	Autosomes
10	V35	0.172629924039647	0.0797299240396474	0.0929	Drosophila	Autosomes
10	V36	0.184082720055382	0.142182720055382	0.0419	Drosophila	Autosomes
10	V37	0.187556914212968	0.119956914212968	0.0676	Drosophila	Autosomes
10	V38	0.192080348559035	0.0670803485590347	0.125	Drosophila	Autosomes
10	V39	0.198129990583276	0.0861299905832759	0.112	Drosophila	Autosomes
10	V4	0.197137137451031	0.117037137451031	0.0801	Drosophila	Autosomes
10	V40	0.181239004949423	0.112339004949423	0.0689	Drosophila	Autosomes
10	V41	0.177091114679469	0.0689911146794687	0.1081	Drosophila	Autosomes
10	V42	0.185037750568401	0.107637750568401	0.0774	Drosophila	Autosomes
10	V43	0.176835076600206	0.0867350766002061	0.0901	Drosophila	Autosomes
10	V44	0.202104346393587	0.0706043463935874	0.1315	Drosophila	Autosomes
10	V45	0.183347076945506	0.157947076945506	0.0254	Drosophila	Autosomes
10	V46	0.178787026579914	0.0885870265799139	0.0902	Drosophila	Autosomes
10	V47	0.190043400707689	0.0706434007076888	0.1194	Drosophila	Autosomes
10	V48	0.1904816505686	0.1325816505686	0.0579	Drosophila	Autosomes
10	V49	0.182540447643722	0.116440447643722	0.0661	Drosophila	Autosomes
10	V5	0.180872594221631	0.105272594221631	0.0756	Drosophila	Autosomes
10	V50	0.217105309991206	0.134705309991206	0.0824	Drosophila	Autosomes
10	V51	0.18551569234415	0.15041569234415	0.0351	Drosophila	Autosomes
10	V52	0.182706696016291	0.148606696016291	0.0341	Drosophila	Autosomes
10	V53	0.208367032692679	0.083467032692679	0.1249	Drosophila	Autosomes
10	V54	0.173922769570052	0.114322769570052	0.0596	Drosophila	Autosomes
10	V55	0.179342656275772	0.128942656275772	0.0504	Drosophila	Autosomes
10	V56	0.19567293152987	0.12407293152987	0.0716	Drosophila	Autosomes
10	V57	0.185856027768571	0.131656027768571	0.0542	Drosophila	Autosomes
10	V58	0.184667272983098	0.0968672729830977	0.0878	Drosophila	Autosomes
10	V59	0.180782533005143	0.0584825330051431	0.1223	Drosophila	Autosomes
10	V6	0.193377933518965	0.060077933518965	0.1333	Drosophila	Autosomes
10	V60	0.197769153659874	0.134869153659874	0.0629	Drosophila	Autosomes
10	V61	0.203794089175347	0.0613940891753467	0.1424	Drosophila	Autosomes
10	V62	0.180501112092293	0.120201112092293	0.0603	Drosophila	Autosomes
10	V63	0.169740409086177	0.117340409086177	0.0524	Drosophila	Autosomes
10	V64	0.19643959508875	0.0663395950887497	0.1301	Drosophila	Autosomes
10	V65	0.177605249512281	0.132605249512281	0.045	Drosophila	Autosomes
10	V66	0.171308567256928	0.103208567256928	0.0681	Drosophila	Autosomes
10	V67	0.17956213735984	0.0646621373598397	0.1149	Drosophila	Autosomes
10	V68	0.191960927638662	0.0874609276386617	0.1045	Drosophila	Autosomes
10	V69	0.186910004506788	0.119310004506788	0.0676	Drosophila	Autosomes
10	V7	0.183467647398957	0.0930676473989572	0.0904	Drosophila	Autosomes
10	V70	0.185612332842332	0.0657123328423321	0.1199	Drosophila	Autosomes
10	V71	0.188851803851317	0.063051803851317	0.1258	Drosophila	Autosomes
10	V72	0.196565786245325	0.147365786245325	0.0492	Drosophila	Autosomes
10	V73	0.177354652165778	0.114654652165778	0.0627	Drosophila	Autosomes
10	V74	0.177244308490854	0.115044308490854	0.0622	Drosophila	Autosomes
10	V75	0.190304837507923	0.0870048375079231	0.1033	Drosophila	Autosomes
10	V76	0.186003324393321	0.113503324393321	0.0725	Drosophila	Autosomes
10	V77	0.181071125457858	0.111371125457858	0.0697	Drosophila	Autosomes
10	V78	0.203362689752917	0.114462689752917	0.0889	Drosophila	Autosomes
10	V79	0.214229111685238	0.129929111685238	0.0843	Drosophila	Autosomes
10	V8	0.169838876551652	0.0817388765516519	0.0881	Drosophila	Autosomes
10	V80	0.20707215715043	0.0515721571504296	0.1555	Drosophila	Autosomes
10	V81	0.18553712076526	0.0798371207652597	0.1057	Drosophila	Autosomes
10	V82	0.190184652323194	0.136184652323194	0.054	Drosophila	Autosomes
10	V83	0.205793758538921	0.095893758538921	0.1099	Drosophila	Autosomes
10	V84	0.171149504547075	0.116049504547075	0.0551	Drosophila	Autosomes
10	V85	0.181314439835309	0.0843144398353094	0.097	Drosophila	Autosomes
10	V86	0.171797043501974	0.149697043501974	0.0221	Drosophila	Autosomes
10	V87	0.196562175361803	0.101462175361803	0.0951	Drosophila	Autosomes
10	V88	0.189209369653242	0.0824093696532417	0.1068	Drosophila	Autosomes
10	V89	0.209421196005108	0.143121196005108	0.0663	Drosophila	Autosomes
10	V9	0.189712746997053	0.112512746997053	0.0772	Drosophila	Autosomes
10	V90	0.157533827877509	0.0600338278775086	0.0975	Drosophila	Autosomes
10	V91	0.205531166836082	0.140631166836082	0.0649	Drosophila	Autosomes
10	V92	0.193970280269529	0.139670280269529	0.0543	Drosophila	Autosomes
10	V93	0.17814916219727	0.0842491621972696	0.0939	Drosophila	Autosomes
10	V94	0.196350857391099	0.121850857391099	0.0745	Drosophila	Autosomes
10	V95	0.194734419697751	0.110534419697751	0.0842	Drosophila	Autosomes
10	V96	0.195496133853201	0.144196133853201	0.0513	Drosophila	Autosomes
10	V97	0.176350342395734	0.105750342395734	0.0706	Drosophila	Autosomes
10	V98	0.204787416186379	0.0922874161863795	0.1125	Drosophila	Autosomes
10	V99	0.183744263420965	0.078044263420965	0.1057	Drosophila	Autosomes
11	V1	0.274596907419731	0.104296907419731	0.1703	Drosophila	Autosomes
11	V10	0.271421762453969	0.150221762453969	0.1212	Drosophila	Autosomes
11	V100	0.266283637182299	0.175083637182299	0.0912	Drosophila	Autosomes
11	V11	0.264835575276354	0.0979355752763537	0.1669	Drosophila	Autosomes
11	V12	0.285283166520805	0.182583166520805	0.1027	Drosophila	Autosomes
11	V13	0.281662307523546	0.172762307523546	0.1089	Drosophila	Autosomes
11	V14	0.280152893836464	0.088552893836464	0.1916	Drosophila	Autosomes
11	V15	0.263606489003878	0.148606489003878	0.115	Drosophila	Autosomes
11	V16	0.273051636442626	0.159151636442626	0.1139	Drosophila	Autosomes
11	V17	0.266698728965833	0.106098728965833	0.1606	Drosophila	Autosomes
11	V18	0.265392035531889	0.0865920355318887	0.1788	Drosophila	Autosomes
11	V19	0.267383911472219	0.194983911472219	0.0724	Drosophila	Autosomes
11	V2	0.280745330868177	0.198045330868177	0.0827	Drosophila	Autosomes
11	V20	0.288081858429825	0.0952818584298248	0.1928	Drosophila	Autosomes
11	V21	0.247231237262298	0.0838312372622982	0.1634	Drosophila	Autosomes
11	V22	0.254096266734615	0.094196266734615	0.1599	Drosophila	Autosomes
11	V23	0.267276883707332	0.0970768837073324	0.1702	Drosophila	Autosomes
11	V24	0.262651420618428	0.158151420618428	0.1045	Drosophila	Autosomes
11	V25	0.264951633450129	0.0913516334501291	0.1736	Drosophila	Autosomes
11	V26	0.266848975687802	0.103848975687802	0.163	Drosophila	Autosomes
11	V27	0.267463173634606	0.0877631736346063	0.1797	Drosophila	Autosomes
11	V28	0.262027954068939	0.215927954068939	0.0461	Drosophila	Autosomes
11	V29	0.283239261782691	0.0921392617826909	0.1911	Drosophila	Autosomes
11	V3	0.263038473848971	0.145438473848971	0.1176	Drosophila	Autosomes
11	V30	0.267265023536978	0.0779650235369778	0.1893	Drosophila	Autosomes
11	V31	0.276266321112234	0.0985663211122339	0.1777	Drosophila	Autosomes
11	V32	0.249524839013445	0.0978248390134455	0.1517	Drosophila	Autosomes
11	V33	0.270272964129298	0.100572964129298	0.1697	Drosophila	Autosomes
11	V34	0.268365101929732	0.100565101929732	0.1678	Drosophila	Autosomes
11	V35	0.250799660880396	0.089199660880396	0.1616	Drosophila	Autosomes
11	V36	0.259847127673981	0.162747127673981	0.0971	Drosophila	Autosomes
11	V37	0.26664930739639	0.17424930739639	0.0924	Drosophila	Autosomes
11	V38	0.276034836187846	0.193034836187846	0.083	Drosophila	Autosomes
11	V39	0.263788665800245	0.0970886658002451	0.1667	Drosophila	Autosomes
11	V4	0.254245089359188	0.184545089359188	0.0697	Drosophila	Autosomes
11	V40	0.271963598625002	0.110663598625002	0.1613	Drosophila	Autosomes
11	V41	0.264016838348499	0.094316838348499	0.1697	Drosophila	Autosomes
11	V42	0.26263941892216	0.09613941892216	0.1665	Drosophila	Autosomes
11	V43	0.259822755603502	0.158722755603502	0.1011	Drosophila	Autosomes
11	V44	0.256966076768856	0.191766076768856	0.0652	Drosophila	Autosomes
11	V45	0.274934528439489	0.101134528439489	0.1738	Drosophila	Autosomes
11	V46	0.274819764924129	0.0871197649241292	0.1877	Drosophila	Autosomes
11	V47	0.2766987766246	0.1101987766246	0.1665	Drosophila	Autosomes
11	V48	0.262192537430879	0.160792537430879	0.1014	Drosophila	Autosomes
11	V49	0.256215058357818	0.176315058357818	0.0799	Drosophila	Autosomes
11	V5	0.250335788571747	0.0925357885717473	0.1578	Drosophila	Autosomes
11	V50	0.27250391330581	0.19530391330581	0.0772	Drosophila	Autosomes
11	V51	0.268296800038216	0.094496800038216	0.1738	Drosophila	Autosomes
11	V52	0.252641225752876	0.185841225752876	0.0668	Drosophila	Autosomes
11	V53	0.257917719924619	0.187217719924619	0.0707	Drosophila	Autosomes
11	V54	0.271191570335492	0.0933915703354921	0.1778	Drosophila	Autosomes
11	V55	0.277669801382703	0.193069801382703	0.0846	Drosophila	Autosomes
11	V56	0.254594441805535	0.0884944418055345	0.1661	Drosophila	Autosomes
11	V57	0.254710706700885	0.0837107067008849	0.171	Drosophila	Autosomes
11	V58	0.252104050471298	0.0977040504712977	0.1544	Drosophila	Autosomes
11	V59	0.270978850709271	0.115378850709271	0.1556	Drosophila	Autosomes
11	V6	0.26189668265922	0.0922966826592199	0.1696	Drosophila	Autosomes
11	V60	0.264722760210592	0.176122760210592	0.0886	Drosophila	Autosomes
11	V61	0.249120058010443	0.175120058010443	0.074	Drosophila	Autosomes
11	V62	0.25399481383333	0.17959481383333	0.0744	Drosophila	Autosomes
11	V63	0.262742227611573	0.223242227611573	0.0395	Drosophila	Autosomes
11	V64	0.267403294350767	0.0960032943507667	0.1714	Drosophila	Autosomes
11	V65	0.267578817254273	0.0807788172542726	0.1868	Drosophila	Autosomes
11	V66	0.27435311739822	0.0967531173982203	0.1776	Drosophila	Autosomes
11	V67	0.2556754226538	0.1891754226538	0.0665	Drosophila	Autosomes
11	V68	0.26099793160546	0.0884979316054598	0.1725	Drosophila	Autosomes
11	V69	0.271612981236275	0.111612981236275	0.16	Drosophila	Autosomes
11	V7	0.253222932262445	0.0995229322624447	0.1537	Drosophila	Autosomes
11	V70	0.266838786876791	0.201238786876791	0.0656	Drosophila	Autosomes
11	V71	0.270310154675548	0.0966101546755478	0.1737	Drosophila	Autosomes
11	V72	0.264692834484247	0.109292834484247	0.1554	Drosophila	Autosomes
11	V73	0.270419968849191	0.128619968849191	0.1418	Drosophila	Autosomes
11	V74	0.273165904283337	0.188865904283337	0.0843	Drosophila	Autosomes
11	V75	0.257293995820115	0.172493995820115	0.0848	Drosophila	Autosomes
11	V76	0.257791975203673	0.103791975203673	0.154	Drosophila	Autosomes
11	V77	0.265297464963179	0.0926974649631786	0.1726	Drosophila	Autosomes
11	V78	0.273653282705673	0.172853282705673	0.1008	Drosophila	Autosomes
11	V79	0.279320414003245	0.100120414003245	0.1792	Drosophila	Autosomes
11	V8	0.267289600782743	0.0939896007827433	0.1733	Drosophila	Autosomes
11	V80	0.241077951718399	0.0866779517183985	0.1544	Drosophila	Autosomes
11	V81	0.26382956413466	0.10492956413466	0.1589	Drosophila	Autosomes
11	V82	0.265850268214004	0.103050268214004	0.1628	Drosophila	Autosomes
11	V83	0.270223202019683	0.175423202019683	0.0948	Drosophila	Autosomes
11	V84	0.272211634988346	0.124911634988346	0.1473	Drosophila	Autosomes
11	V85	0.260361346024504	0.0932613460245037	0.1671	Drosophila	Autosomes
11	V86	0.278405435920479	0.0917054359204793	0.1867	Drosophila	Autosomes
11	V87	0.270643153192337	0.109643153192337	0.161	Drosophila	Autosomes
11	V88	0.250720860834148	0.0970208608341481	0.1537	Drosophila	Autosomes
11	V89	0.256780839346391	0.161180839346391	0.0956	Drosophila	Autosomes
11	V9	0.263182161476029	0.107682161476029	0.1555	Drosophila	Autosomes
11	V90	0.256302427459989	0.0970024274599893	0.1593	Drosophila	Autosomes
11	V91	0.25741552266446	0.10631552266446	0.1511	Drosophila	Autosomes
11	V92	0.276593143795346	0.216793143795346	0.0598	Drosophila	Autosomes
11	V93	0.274212495031602	0.179012495031602	0.0952	Drosophila	Autosomes
11	V94	0.258100215212809	0.0955002152128087	0.1626	Drosophila	Autosomes
11	V95	0.253204371855574	0.0861043718555737	0.1671	Drosophila	Autosomes
11	V96	0.276904345103028	0.171804345103028	0.1051	Drosophila	Autosomes
11	V97	0.264426517762678	0.0995265177626781	0.1649	Drosophila	Autosomes
11	V98	0.27050533639285	0.10000533639285	0.1705	Drosophila	Autosomes
11	V99	0.276575522566922	0.0867755225669217	0.1898	Drosophila	Autosomes
12	V1	0.467858299277259	0.255758299277259	0.2121	Drosophila	Autosomes
12	V10	0.446927902944239	0.152427902944239	0.2945	Drosophila	Autosomes
12	V100	0.454252251880655	0.244152251880655	0.2101	Drosophila	Autosomes
12	V11	0.46447597180597	0.22607597180597	0.2384	Drosophila	Autosomes
12	V12	0.467086636483216	0.219786636483216	0.2473	Drosophila	Autosomes
12	V13	0.439542894922649	0.185742894922649	0.2538	Drosophila	Autosomes
12	V14	0.447820533972832	0.183920533972832	0.2639	Drosophila	Autosomes
12	V15	0.435518807617865	0.163118807617865	0.2724	Drosophila	Autosomes
12	V16	0.426890514521096	0.237490514521096	0.1894	Drosophila	Autosomes
12	V17	0.438921478022329	0.213021478022329	0.2259	Drosophila	Autosomes
12	V18	0.442889319831808	0.208989319831808	0.2339	Drosophila	Autosomes
12	V19	0.445261874734146	0.162161874734146	0.2831	Drosophila	Autosomes
12	V2	0.45684213795134	0.14784213795134	0.309	Drosophila	Autosomes
12	V20	0.485933933231504	0.190033933231504	0.2959	Drosophila	Autosomes
12	V21	0.405707013619441	0.192407013619441	0.2133	Drosophila	Autosomes
12	V22	0.447585938024812	0.187985938024812	0.2596	Drosophila	Autosomes
12	V23	0.451680476700487	0.143880476700487	0.3078	Drosophila	Autosomes
12	V24	0.439004417189733	0.247704417189733	0.1913	Drosophila	Autosomes
12	V25	0.444043692311764	0.186043692311764	0.258	Drosophila	Autosomes
12	V26	0.432109239593507	0.248309239593507	0.1838	Drosophila	Autosomes
12	V27	0.477275566879723	0.232775566879723	0.2445	Drosophila	Autosomes
12	V28	0.468067273348592	0.289067273348592	0.179	Drosophila	Autosomes
12	V29	0.46948744908824	0.27618744908824	0.1933	Drosophila	Autosomes
12	V3	0.438291408089116	0.181491408089116	0.2568	Drosophila	Autosomes
12	V30	0.43016278196735	0.18196278196735	0.2482	Drosophila	Autosomes
12	V31	0.459348235264982	0.172748235264982	0.2866	Drosophila	Autosomes
12	V32	0.455945434923335	0.272345434923335	0.1836	Drosophila	Autosomes
12	V33	0.433877262642206	0.185177262642206	0.2487	Drosophila	Autosomes
12	V34	0.416954533405273	0.143354533405273	0.2736	Drosophila	Autosomes
12	V35	0.469579233015439	0.141379233015439	0.3282	Drosophila	Autosomes
12	V36	0.427424208751304	0.193724208751304	0.2337	Drosophila	Autosomes
12	V37	0.448364081031022	0.212164081031022	0.2362	Drosophila	Autosomes
12	V38	0.444857553732919	0.178557553732919	0.2663	Drosophila	Autosomes
12	V39	0.44912546869497	0.26602546869497	0.1831	Drosophila	Autosomes
12	V4	0.461920959023922	0.163220959023922	0.2987	Drosophila	Autosomes
12	V40	0.447644033882287	0.190444033882287	0.2572	Drosophila	Autosomes
12	V41	0.456475698119359	0.184475698119359	0.272	Drosophila	Autosomes
12	V42	0.459162745025637	0.204362745025637	0.2548	Drosophila	Autosomes
12	V43	0.461975135133909	0.259575135133909	0.2024	Drosophila	Autosomes
12	V44	0.471031277121414	0.203131277121414	0.2679	Drosophila	Autosomes
12	V45	0.433347504913597	0.164847504913597	0.2685	Drosophila	Autosomes
12	V46	0.440857259120872	0.183157259120872	0.2577	Drosophila	Autosomes
12	V47	0.431553018884466	0.174253018884466	0.2573	Drosophila	Autosomes
12	V48	0.452290614170853	0.186990614170853	0.2653	Drosophila	Autosomes
12	V49	0.462996103310767	0.273296103310767	0.1897	Drosophila	Autosomes
12	V5	0.416618351965729	0.178418351965729	0.2382	Drosophila	Autosomes
12	V50	0.446363199721748	0.193263199721748	0.2531	Drosophila	Autosomes
12	V51	0.451295714403708	0.268595714403708	0.1827	Drosophila	Autosomes
12	V52	0.453904699355664	0.188504699355664	0.2654	Drosophila	Autosomes
12	V53	0.427910931660745	0.194010931660745	0.2339	Drosophila	Autosomes
12	V54	0.452448356184926	0.202148356184926	0.2503	Drosophila	Autosomes
12	V55	0.448187472566051	0.156587472566051	0.2916	Drosophila	Autosomes
12	V56	0.438239117862973	0.277139117862973	0.1611	Drosophila	Autosomes
12	V57	0.468283626343155	0.211483626343155	0.2568	Drosophila	Autosomes
12	V58	0.446168905406937	0.157468905406937	0.2887	Drosophila	Autosomes
12	V59	0.422244191494341	0.173244191494341	0.249	Drosophila	Autosomes
12	V6	0.455184318749351	0.213684318749351	0.2415	Drosophila	Autosomes
12	V60	0.452463482709208	0.272863482709208	0.1796	Drosophila	Autosomes
12	V61	0.439135594072428	0.226835594072428	0.2123	Drosophila	Autosomes
12	V62	0.472208596020341	0.178708596020341	0.2935	Drosophila	Autosomes
12	V63	0.452094315744119	0.188694315744119	0.2634	Drosophila	Autosomes
12	V64	0.438520335978179	0.134720335978179	0.3038	Drosophila	Autosomes
12	V65	0.421273835312232	0.180473835312232	0.2408	Drosophila	Autosomes
12	V66	0.463066442126569	0.260266442126569	0.2028	Drosophila	Autosomes
12	V67	0.450897919802627	0.202397919802627	0.2485	Drosophila	Autosomes
12	V68	0.424545177916552	0.195345177916552	0.2292	Drosophila	Autosomes
12	V69	0.462441968577639	0.176241968577639	0.2862	Drosophila	Autosomes
12	V7	0.457755790321099	0.186855790321099	0.2709	Drosophila	Autosomes
12	V70	0.435940857377989	0.189440857377989	0.2465	Drosophila	Autosomes
12	V71	0.433910282013588	0.304010282013588	0.1299	Drosophila	Autosomes
12	V72	0.466910034468015	0.190010034468015	0.2769	Drosophila	Autosomes
12	V73	0.450080031747626	0.163180031747626	0.2869	Drosophila	Autosomes
12	V74	0.44937626516277	0.28267626516277	0.1667	Drosophila	Autosomes
12	V75	0.45392232905134	0.15992232905134	0.294	Drosophila	Autosomes
12	V76	0.425729876038541	0.190929876038541	0.2348	Drosophila	Autosomes
12	V77	0.455334113142581	0.214534113142581	0.2408	Drosophila	Autosomes
12	V78	0.458318086383452	0.218818086383452	0.2395	Drosophila	Autosomes
12	V79	0.48176440580718	0.21746440580718	0.2643	Drosophila	Autosomes
12	V8	0.456678034228765	0.218578034228765	0.2381	Drosophila	Autosomes
12	V80	0.455378383897025	0.294778383897025	0.1606	Drosophila	Autosomes
12	V81	0.413689464366936	0.193489464366936	0.2202	Drosophila	Autosomes
12	V82	0.42573163263059	0.23603163263059	0.1897	Drosophila	Autosomes
12	V83	0.452290573746794	0.264490573746794	0.1878	Drosophila	Autosomes
12	V84	0.454758105466908	0.272358105466908	0.1824	Drosophila	Autosomes
12	V85	0.433841514868028	0.170141514868028	0.2637	Drosophila	Autosomes
12	V86	0.452318554340832	0.218618554340832	0.2337	Drosophila	Autosomes
12	V87	0.440565259422946	0.293065259422946	0.1475	Drosophila	Autosomes
12	V88	0.439992998548622	0.146592998548622	0.2934	Drosophila	Autosomes
12	V89	0.445134162762314	0.265534162762314	0.1796	Drosophila	Autosomes
12	V9	0.460824139440372	0.188524139440372	0.2723	Drosophila	Autosomes
12	V90	0.426847880842145	0.138547880842145	0.2883	Drosophila	Autosomes
12	V91	0.440015603007047	0.176715603007047	0.2633	Drosophila	Autosomes
12	V92	0.446630962121609	0.200530962121609	0.2461	Drosophila	Autosomes
12	V93	0.47190891289787	0.19330891289787	0.2786	Drosophila	Autosomes
12	V94	0.418226584416072	0.201226584416072	0.217	Drosophila	Autosomes
12	V95	0.409491372384646	0.172191372384646	0.2373	Drosophila	Autosomes
12	V96	0.430763392531296	0.189363392531296	0.2414	Drosophila	Autosomes
12	V97	0.425245856571609	0.130545856571609	0.2947	Drosophila	Autosomes
12	V98	0.446046262833005	0.228246262833005	0.2178	Drosophila	Autosomes
12	V99	0.487144727537233	0.198244727537233	0.2889	Drosophila	Autosomes
2	V1	0.121502871056745	0.0628028710567447	0.0587	Drosophila	Autosomes
2	V10	0.1238681502142	0.0788681502142005	0.045	Drosophila	Autosomes
2	V100	0.119292466698255	0.065392466698255	0.0539	Drosophila	Autosomes
2	V11	0.119097401444568	0.0763974014445677	0.0427	Drosophila	Autosomes
2	V12	0.120170647320691	0.0651706473206912	0.055	Drosophila	Autosomes
2	V13	0.12116090349825	0.0688609034982499	0.0523	Drosophila	Autosomes
2	V14	0.119552051376565	0.0528520513765648	0.0667	Drosophila	Autosomes
2	V15	0.120569470713782	0.0545694707137816	0.066	Drosophila	Autosomes
2	V16	0.121495490004876	0.0532954900048757	0.0682	Drosophila	Autosomes
2	V17	0.116919649939786	0.0562196499397861	0.0607	Drosophila	Autosomes
2	V18	0.118302396243686	0.0329023962436862	0.0854	Drosophila	Autosomes
2	V19	0.11815919264176	0.0540591926417601	0.0641	Drosophila	Autosomes
2	V2	0.11658034716659	0.0338803471665896	0.0827	Drosophila	Autosomes
2	V20	0.123219318493181	0.0544193184931813	0.0688	Drosophila	Autosomes
2	V21	0.12303004620854	0.07403004620854	0.049	Drosophila	Autosomes
2	V22	0.123461503835999	0.0488615038359985	0.0746	Drosophila	Autosomes
2	V23	0.11751784936435	0.0388178493643497	0.0787	Drosophila	Autosomes
2	V24	0.120293639312386	0.0359936393123859	0.0843	Drosophila	Autosomes
2	V25	0.116708182024173	0.0342081820241734	0.0825	Drosophila	Autosomes
2	V26	0.121741076774158	0.0512410767741581	0.0705	Drosophila	Autosomes
2	V27	0.118125043373806	0.037325043373806	0.0808	Drosophila	Autosomes
2	V28	0.122399024191253	0.0653990241912529	0.057	Drosophila	Autosomes
2	V29	0.121299678561875	0.056599678561875	0.0647	Drosophila	Autosomes
2	V3	0.119261424162641	0.0368614241626406	0.0824	Drosophila	Autosomes
2	V30	0.126082562280544	0.0693825622805445	0.0567	Drosophila	Autosomes
2	V31	0.122544500325174	0.0425445003251737	0.08	Drosophila	Autosomes
2	V32	0.121468674691622	0.0344686746916225	0.087	Drosophila	Autosomes
2	V33	0.121670814373596	0.0556708143735958	0.066	Drosophila	Autosomes
2	V34	0.116632912788833	0.0488329127888326	0.0678	Drosophila	Autosomes
2	V35	0.125146106208755	0.0350461062087548	0.0901	Drosophila	Autosomes
2	V36	0.118330093600817	0.0603300936008168	0.058	Drosophila	Autosomes
2	V37	0.122770402145809	0.0351704021458085	0.0876	Drosophila	Autosomes
2	V38	0.117220827406001	0.0359208274060009	0.0813	Drosophila	Autosomes
2	V39	0.12557576813323	0.03807576813323	0.0875	Drosophila	Autosomes
2	V4	0.123749005611509	0.0632490056115088	0.0605	Drosophila	Autosomes
2	V40	0.123940096223384	0.056540096223384	0.0674	Drosophila	Autosomes
2	V41	0.12348452687954	0.0529845268795401	0.0705	Drosophila	Autosomes
2	V42	0.117469180999509	0.0540691809995093	0.0634	Drosophila	Autosomes
2	V43	0.114643949959246	0.0631439499592457	0.0515	Drosophila	Autosomes
2	V44	0.123906168641052	0.0601061686410517	0.0638	Drosophila	Autosomes
2	V45	0.117269560343963	0.060169560343963	0.0571	Drosophila	Autosomes
2	V46	0.123796309080453	0.0582963090804533	0.0655	Drosophila	Autosomes
2	V47	0.119187581184212	0.0541875811842123	0.065	Drosophila	Autosomes
2	V48	0.108533215677537	0.0335332156775367	0.075	Drosophila	Autosomes
2	V49	0.125093781396237	0.056493781396237	0.0686	Drosophila	Autosomes
2	V5	0.119752015804852	0.0703520158048522	0.0494	Drosophila	Autosomes
2	V50	0.115467889358824	0.0662678893588243	0.0492	Drosophila	Autosomes
2	V51	0.118816046372582	0.0515160463725823	0.0673	Drosophila	Autosomes
2	V52	0.122912191989888	0.0479121919898885	0.075	Drosophila	Autosomes
2	V53	0.117014763136596	0.0612147631365964	0.0558	Drosophila	Autosomes
2	V54	0.111036502803065	0.0589365028030652	0.0521	Drosophila	Autosomes
2	V55	0.12126986217849	0.0707698621784898	0.0505	Drosophila	Autosomes
2	V56	0.114950540070578	0.0631505400705776	0.0518	Drosophila	Autosomes
2	V57	0.128831695988076	0.0626316959880758	0.0662	Drosophila	Autosomes
2	V58	0.123641139803163	0.0529411398031632	0.0707	Drosophila	Autosomes
2	V59	0.121846845008031	0.047946845008031	0.0739	Drosophila	Autosomes
2	V6	0.120124934847979	0.0673249348479788	0.0528	Drosophila	Autosomes
2	V60	0.120406548453579	0.0532065484535789	0.0672	Drosophila	Autosomes
2	V61	0.124285327327334	0.0595853273273343	0.0647	Drosophila	Autosomes
2	V62	0.120363849158737	0.0586638491587369	0.0617	Drosophila	Autosomes
2	V63	0.118929746986176	0.0335297469861759	0.0854	Drosophila	Autosomes
2	V64	0.116833646260525	0.0341336462605251	0.0827	Drosophila	Autosomes
2	V65	0.120086133906824	0.056086133906824	0.064	Drosophila	Autosomes
2	V66	0.12120471175756	0.0582047117575595	0.063	Drosophila	Autosomes
2	V67	0.122713612146963	0.0622136121469632	0.0605	Drosophila	Autosomes
2	V68	0.121155300982713	0.0631553009827132	0.058	Drosophila	Autosomes
2	V69	0.119813662803914	0.050813662803914	0.069	Drosophila	Autosomes
2	V7	0.122468553940474	0.0618685539404735	0.0606	Drosophila	Autosomes
2	V70	0.118924068582788	0.0627240685827885	0.0562	Drosophila	Autosomes
2	V71	0.119819764747806	0.0619197647478058	0.0579	Drosophila	Autosomes
2	V72	0.122758379135474	0.0578583791354741	0.0649	Drosophila	Autosomes
2	V73	0.116941710210637	0.0348417102106367	0.0821	Drosophila	Autosomes
2	V74	0.119056759593715	0.0349567595937149	0.0841	Drosophila	Autosomes
2	V75	0.11975736311927	0.06145736311927	0.0583	Drosophila	Autosomes
2	V76	0.117330640011926	0.0688306400119257	0.0485	Drosophila	Autosomes
2	V77	0.118437757730369	0.0663377577303686	0.0521	Drosophila	Autosomes
2	V78	0.117487033703045	0.0578870337030452	0.0596	Drosophila	Autosomes
2	V79	0.11981370936604	0.06061370936604	0.0592	Drosophila	Autosomes
2	V8	0.116234045852616	0.0532340458526161	0.063	Drosophila	Autosomes
2	V80	0.124753088919111	0.0618530889191115	0.0629	Drosophila	Autosomes
2	V81	0.121159876481555	0.0549598764815554	0.0662	Drosophila	Autosomes
2	V82	0.123180618576318	0.0630806185763179	0.0601	Drosophila	Autosomes
2	V83	0.117552599714981	0.034552599714981	0.083	Drosophila	Autosomes
2	V84	0.120487702840465	0.0626877028404653	0.0578	Drosophila	Autosomes
2	V85	0.119761383797086	0.0600613837970857	0.0597	Drosophila	Autosomes
2	V86	0.11984516555053	0.0342451655505297	0.0856	Drosophila	Autosomes
2	V87	0.120540689767184	0.0688406897671838	0.0517	Drosophila	Autosomes
2	V88	0.115040489501463	0.0524404895014629	0.0626	Drosophila	Autosomes
2	V89	0.116848711274307	0.0578487112743067	0.059	Drosophila	Autosomes
2	V9	0.117580198007463	0.0626801980074633	0.0549	Drosophila	Autosomes
2	V90	0.122808279398182	0.0662082793981818	0.0566	Drosophila	Autosomes
2	V91	0.1186787603159	0.0556787603158996	0.063	Drosophila	Autosomes
2	V92	0.117978356752726	0.0342783567527262	0.0837	Drosophila	Autosomes
2	V93	0.125779936153826	0.0661799361538263	0.0596	Drosophila	Autosomes
2	V94	0.127663863575273	0.0621638635752732	0.0655	Drosophila	Autosomes
2	V95	0.119821068259993	0.0538210682599933	0.066	Drosophila	Autosomes
2	V96	0.118472207499752	0.0576722074997516	0.0608	Drosophila	Autosomes
2	V97	0.124080361415108	0.0663803614151079	0.0577	Drosophila	Autosomes
2	V98	0.117155636733689	0.0499556367336892	0.0672	Drosophila	Autosomes
2	V99	0.120182690835475	0.0552826908354749	0.0649	Drosophila	Autosomes
3	V1	0.136791293488699	0.0686912934886986	0.0681	Drosophila	Autosomes
3	V10	0.147532491547699	0.0562324915476991	0.0913	Drosophila	Autosomes
3	V100	0.134631623207248	0.0731316232072476	0.0615	Drosophila	Autosomes
3	V11	0.144830292927186	0.0566302929271863	0.0882	Drosophila	Autosomes
3	V12	0.150707294559039	0.0825072945590392	0.0682	Drosophila	Autosomes
3	V13	0.158735422679554	0.0766354226795536	0.0821	Drosophila	Autosomes
3	V14	0.136456977029393	0.0905569770293927	0.0459	Drosophila	Autosomes
3	V15	0.138393687219365	0.0942936872193647	0.0441	Drosophila	Autosomes
3	V16	0.150994759143091	0.110794759143091	0.0402	Drosophila	Autosomes
3	V17	0.132719995704704	0.0823199957047042	0.0504	Drosophila	Autosomes
3	V18	0.150211853280912	0.0466118532809116	0.1036	Drosophila	Autosomes
3	V19	0.127370552779425	0.0433705527794252	0.084	Drosophila	Autosomes
3	V2	0.140003395771489	0.0732033957714889	0.0668	Drosophila	Autosomes
3	V20	0.137935350483824	0.0948353504838239	0.0431	Drosophila	Autosomes
3	V21	0.136240348701977	0.0949403487019765	0.0413	Drosophila	Autosomes
3	V22	0.144928830789054	0.0720288307890538	0.0729	Drosophila	Autosomes
3	V23	0.143940745525115	0.0600407455251155	0.0839	Drosophila	Autosomes
3	V24	0.143320403352008	0.105920403352008	0.0374	Drosophila	Autosomes
3	V25	0.128947661329419	0.0765476613294191	0.0524	Drosophila	Autosomes
3	V26	0.150217550694037	0.0683175506940367	0.0819	Drosophila	Autosomes
3	V27	0.160765204899534	0.0524652048995343	0.1083	Drosophila	Autosomes
3	V28	0.13837676683863	0.0821767668386305	0.0562	Drosophila	Autosomes
3	V29	0.145614836157629	0.0916148361576291	0.054	Drosophila	Autosomes
3	V3	0.123169600949774	0.0662696009497741	0.0569	Drosophila	Autosomes
3	V30	0.12916942487532	0.0810694248753204	0.0481	Drosophila	Autosomes
3	V31	0.128947417266663	0.0677474172666629	0.0612	Drosophila	Autosomes
3	V32	0.154607605129299	0.0604076051292985	0.0942	Drosophila	Autosomes
3	V33	0.145402396496126	0.0841023964961265	0.0613	Drosophila	Autosomes
3	V34	0.130516139078132	0.0768161390781321	0.0537	Drosophila	Autosomes
3	V35	0.148204923729334	0.0967049237293341	0.0515	Drosophila	Autosomes
3	V36	0.136160048955438	0.0918600489554377	0.0443	Drosophila	Autosomes
3	V37	0.142911359080966	0.0830113590809661	0.0599	Drosophila	Autosomes
3	V38	0.147303433171024	0.0578034331710244	0.0895	Drosophila	Autosomes
3	V39	0.159941969340041	0.0811419693400413	0.0788	Drosophila	Autosomes
3	V4	0.146001100018458	0.0978011000184576	0.0482	Drosophila	Autosomes
3	V40	0.149439894535979	0.0807398945359794	0.0687	Drosophila	Autosomes
3	V41	0.134438831217428	0.0967388312174278	0.0377	Drosophila	Autosomes
3	V42	0.132467332484667	0.0782673324846669	0.0542	Drosophila	Autosomes
3	V43	0.138224487154008	0.0837244871540076	0.0545	Drosophila	Autosomes
3	V44	0.130693383273485	0.0945933832734852	0.0361	Drosophila	Autosomes
3	V45	0.14626739816343	0.06256739816343	0.0837	Drosophila	Autosomes
3	V46	0.139466540133688	0.0454665401336884	0.094	Drosophila	Autosomes
3	V47	0.154947284522078	0.082447284522078	0.0725	Drosophila	Autosomes
3	V48	0.133956889741579	0.0811568897415793	0.0528	Drosophila	Autosomes
3	V49	0.130341885769313	0.0718418857693129	0.0585	Drosophila	Autosomes
3	V5	0.131356687560835	0.0627566875608351	0.0686	Drosophila	Autosomes
3	V50	0.139629978137674	0.0830299781376739	0.0566	Drosophila	Autosomes
3	V51	0.136946562204999	0.0661465622049989	0.0708	Drosophila	Autosomes
3	V52	0.143521543973241	0.0938215439732406	0.0497	Drosophila	Autosomes
3	V53	0.140982915937399	0.0892829159373992	0.0517	Drosophila	Autosomes
3	V54	0.148183556675885	0.0918835566758851	0.0563	Drosophila	Autosomes
3	V55	0.155367284639812	0.0481672846398122	0.1072	Drosophila	Autosomes
3	V56	0.151439756900494	0.0516397569004945	0.0998	Drosophila	Autosomes
3	V57	0.148032845550559	0.0794328455505589	0.0686	Drosophila	Autosomes
3	V58	0.140550673740714	0.0905506737407141	0.05	Drosophila	Autosomes
3	V59	0.135968460010388	0.0508684600103877	0.0851	Drosophila	Autosomes
3	V6	0.152061988786131	0.0821619887861311	0.0699	Drosophila	Autosomes
3	V60	0.120820272673998	0.0617202726739979	0.0591	Drosophila	Autosomes
3	V61	0.128039830650252	0.0772398306502522	0.0508	Drosophila	Autosomes
3	V62	0.143091396361515	0.0848913963615152	0.0582	Drosophila	Autosomes
3	V63	0.13473870766472	0.0849387076647196	0.0498	Drosophila	Autosomes
3	V64	0.145666125268578	0.0760661252685778	0.0696	Drosophila	Autosomes
3	V65	0.154261232727124	0.0995612327271236	0.0547	Drosophila	Autosomes
3	V66	0.148723621843938	0.0802236218439384	0.0685	Drosophila	Autosomes
3	V67	0.142938300918508	0.0674383009185079	0.0755	Drosophila	Autosomes
3	V68	0.149941022413982	0.0733410224139816	0.0766	Drosophila	Autosomes
3	V69	0.150802547407584	0.069502547407584	0.0813	Drosophila	Autosomes
3	V7	0.142096205261741	0.0437962052617414	0.0983	Drosophila	Autosomes
3	V70	0.14811394774499	0.0437139477449901	0.1044	Drosophila	Autosomes
3	V71	0.142056171052205	0.0551561710522051	0.0869	Drosophila	Autosomes
3	V72	0.140412222979418	0.0979122229794179	0.0425	Drosophila	Autosomes
3	V73	0.137809677775085	0.0811096777750854	0.0567	Drosophila	Autosomes
3	V74	0.1281038508575	0.0810038508574996	0.0471	Drosophila	Autosomes
3	V75	0.139487815791276	0.0520878157912762	0.0874	Drosophila	Autosomes
3	V76	0.149112965963148	0.0875129659631484	0.0616	Drosophila	Autosomes
3	V77	0.14130422278196	0.0516042227819604	0.0897	Drosophila	Autosomes
3	V78	0.137349846248148	0.0831498462481482	0.0542	Drosophila	Autosomes
3	V79	0.142352967821845	0.075152967821845	0.0672	Drosophila	Autosomes
3	V8	0.149396095649114	0.0788960956491142	0.0705	Drosophila	Autosomes
3	V80	0.13153118824042	0.0730311882404195	0.0585	Drosophila	Autosomes
3	V81	0.139045782128909	0.0937457821289089	0.0453	Drosophila	Autosomes
3	V82	0.140814331600564	0.0826143316005644	0.0582	Drosophila	Autosomes
3	V83	0.14185998454578	0.0413599845457798	0.1005	Drosophila	Autosomes
3	V84	0.159257823275857	0.0935578232758571	0.0657	Drosophila	Autosomes
3	V85	0.153724018491406	0.0663240184914056	0.0874	Drosophila	Autosomes
3	V86	0.139214693318553	0.0879146933185532	0.0513	Drosophila	Autosomes
3	V87	0.131182725867039	0.0819827258670392	0.0492	Drosophila	Autosomes
3	V88	0.126835676099719	0.0705356760997193	0.0563	Drosophila	Autosomes
3	V89	0.130717788285176	0.0973177882851764	0.0334	Drosophila	Autosomes
3	V9	0.136254941338145	0.0833549413381449	0.0529	Drosophila	Autosomes
3	V90	0.136078415757071	0.0454784157570713	0.0906	Drosophila	Autosomes
3	V91	0.149112503683537	0.0815125036835374	0.0676	Drosophila	Autosomes
3	V92	0.142748093120144	0.0585480931201444	0.0842	Drosophila	Autosomes
3	V93	0.139100105340502	0.0931001053405017	0.046	Drosophila	Autosomes
3	V94	0.156925543050922	0.0924255430509224	0.0645	Drosophila	Autosomes
3	V95	0.142722997772391	0.0850229977723912	0.0577	Drosophila	Autosomes
3	V96	0.143853931072635	0.0848539310726347	0.059	Drosophila	Autosomes
3	V97	0.139609966572308	0.0904099665723077	0.0492	Drosophila	Autosomes
3	V98	0.153660558976837	0.0641605589768371	0.0895	Drosophila	Autosomes
3	V99	0.128389550585608	0.068489550585608	0.0599	Drosophila	Autosomes
4	V1	0.14358433757728	0.0487843375772805	0.0948	Drosophila	Autosomes
4	V10	0.161443917091168	0.0448439170911682	0.1166	Drosophila	Autosomes
4	V100	0.143492753396171	0.0510927533961706	0.0924	Drosophila	Autosomes
4	V11	0.143715998201898	0.0494159982018984	0.0943	Drosophila	Autosomes
4	V12	0.154604596292592	0.0441045962925923	0.1105	Drosophila	Autosomes
4	V13	0.144305788880582	0.050405788880582	0.0939	Drosophila	Autosomes
4	V14	0.149340530914878	0.0453405309148777	0.104	Drosophila	Autosomes
4	V15	0.141609711168751	0.0450097111687512	0.0966	Drosophila	Autosomes
4	V16	0.136959461327734	0.045259461327734	0.0917	Drosophila	Autosomes
4	V17	0.132819594007672	0.0473195940076725	0.0855	Drosophila	Autosomes
4	V18	0.151141763996372	0.044241763996372	0.1069	Drosophila	Autosomes
4	V19	0.134894155589855	0.0419941555898549	0.0929	Drosophila	Autosomes
4	V2	0.144848848927526	0.0427488489275256	0.1021	Drosophila	Autosomes
4	V20	0.158316974211489	0.0473169742114889	0.111	Drosophila	Autosomes
4	V21	0.137150937622264	0.0403509376222645	0.0968	Drosophila	Autosomes
4	V22	0.123850136472665	0.0325501364726649	0.0913	Drosophila	Autosomes
4	V23	0.162516844416594	0.0475168444165937	0.115	Drosophila	Autosomes
4	V24	0.143568527509449	0.0646685275094491	0.0789	Drosophila	Autosomes
4	V25	0.1430262622314	0.0736262622314	0.0694	Drosophila	Autosomes
4	V26	0.154193455078449	0.0458934550784495	0.1083	Drosophila	Autosomes
4	V27	0.147619380438229	0.0439193804382285	0.1037	Drosophila	Autosomes
4	V28	0.150541159450909	0.0483411594509091	0.1022	Drosophila	Autosomes
4	V29	0.14933233281532	0.0447323328153203	0.1046	Drosophila	Autosomes
4	V3	0.158679609443078	0.0469796094430775	0.1117	Drosophila	Autosomes
4	V30	0.152031684652038	0.0483316846520381	0.1037	Drosophila	Autosomes
4	V31	0.152147772658114	0.0533477726581144	0.0988	Drosophila	Autosomes
4	V32	0.145164541074884	0.0450645410748843	0.1001	Drosophila	Autosomes
4	V33	0.152305133906234	0.0435051339062339	0.1088	Drosophila	Autosomes
4	V34	0.162845886632923	0.051345886632923	0.1115	Drosophila	Autosomes
4	V35	0.144064474840267	0.0411644748402672	0.1029	Drosophila	Autosomes
4	V36	0.146314068394585	0.0397140683945854	0.1066	Drosophila	Autosomes
4	V37	0.152852032838456	0.0499520328384563	0.1029	Drosophila	Autosomes
4	V38	0.149167653973038	0.0580676539730381	0.0911	Drosophila	Autosomes
4	V39	0.143366133222852	0.0492661332228519	0.0941	Drosophila	Autosomes
4	V4	0.151256550206679	0.0487565502066788	0.1025	Drosophila	Autosomes
4	V40	0.141009436302405	0.045209436302405	0.0958	Drosophila	Autosomes
4	V41	0.146150983971125	0.0740509839711254	0.0721	Drosophila	Autosomes
4	V42	0.154308800171078	0.0743088001710781	0.08	Drosophila	Autosomes
4	V43	0.146933026375924	0.0501330263759238	0.0968	Drosophila	Autosomes
4	V44	0.156654351046562	0.0497543510465615	0.1069	Drosophila	Autosomes
4	V45	0.139468057475657	0.0421680574756568	0.0973	Drosophila	Autosomes
4	V46	0.141697782401206	0.0409977824012065	0.1007	Drosophila	Autosomes
4	V47	0.143912235800965	0.0429122358009648	0.101	Drosophila	Autosomes
4	V48	0.148602058157072	0.0491020581570718	0.0995	Drosophila	Autosomes
4	V49	0.152934962624012	0.0519349626240123	0.101	Drosophila	Autosomes
4	V5	0.148911703239087	0.0505117032390869	0.0984	Drosophila	Autosomes
4	V50	0.150059497442765	0.0455594974427646	0.1045	Drosophila	Autosomes
4	V51	0.134649539886496	0.0459495398864959	0.0887	Drosophila	Autosomes
4	V52	0.138999107819919	0.0488991078199185	0.0901	Drosophila	Autosomes
4	V53	0.147288713811585	0.0537887138115855	0.0935	Drosophila	Autosomes
4	V54	0.142529031166916	0.0462290311669164	0.0963	Drosophila	Autosomes
4	V55	0.149408994100077	0.0485089941000766	0.1009	Drosophila	Autosomes
4	V56	0.151304971687151	0.0469049716871515	0.1044	Drosophila	Autosomes
4	V57	0.132893173873182	0.0530931738731822	0.0798	Drosophila	Autosomes
4	V58	0.132858692467926	0.0427586924679257	0.0901	Drosophila	Autosomes
4	V59	0.163017501551697	0.0476175015516972	0.1154	Drosophila	Autosomes
4	V6	0.149529337511968	0.0562293375119677	0.0933	Drosophila	Autosomes
4	V60	0.152082967893446	0.048582967893446	0.1035	Drosophila	Autosomes
4	V61	0.145670732791795	0.043170732791795	0.1025	Drosophila	Autosomes
4	V62	0.153981589695861	0.0642815896958613	0.0897	Drosophila	Autosomes
4	V63	0.145653367852471	0.0920533678524706	0.0536	Drosophila	Autosomes
4	V64	0.159848444118204	0.0551484441182043	0.1047	Drosophila	Autosomes
4	V65	0.158958723023861	0.0430587230238606	0.1159	Drosophila	Autosomes
4	V66	0.144190937720774	0.0442909377207743	0.0999	Drosophila	Autosomes
4	V67	0.128486619478359	0.0829866194783586	0.0455	Drosophila	Autosomes
4	V68	0.14914476171144	0.0457447617114396	0.1034	Drosophila	Autosomes
4	V69	0.136501345034417	0.0425013450344171	0.094	Drosophila	Autosomes
4	V7	0.162915607574148	0.0480156075741476	0.1149	Drosophila	Autosomes
4	V70	0.134437956948555	0.0524379569485553	0.082	Drosophila	Autosomes
4	V71	0.159515570627865	0.0463155706278646	0.1132	Drosophila	Autosomes
4	V72	0.140732467635452	0.0509324676354525	0.0898	Drosophila	Autosomes
4	V73	0.142238648055381	0.0444386480553805	0.0978	Drosophila	Autosomes
4	V74	0.156429800847419	0.0449298008474185	0.1115	Drosophila	Autosomes
4	V75	0.143522674579799	0.0512226745797989	0.0923	Drosophila	Autosomes
4	V76	0.146270835511536	0.0469708355115359	0.0993	Drosophila	Autosomes
4	V77	0.154000109943188	0.051300109943188	0.1027	Drosophila	Autosomes
4	V78	0.151625178679548	0.0387251786795484	0.1129	Drosophila	Autosomes
4	V79	0.150530290519731	0.092030290519731	0.0585	Drosophila	Autosomes
4	V8	0.156883649515468	0.0484836495154682	0.1084	Drosophila	Autosomes
4	V80	0.132120940254176	0.0458209402541763	0.0863	Drosophila	Autosomes
4	V81	0.146230912606607	0.0511309126066074	0.0951	Drosophila	Autosomes
4	V82	0.147016355757155	0.0427163557571546	0.1043	Drosophila	Autosomes
4	V83	0.142372350805997	0.0445723508059974	0.0978	Drosophila	Autosomes
4	V84	0.154843356232128	0.0389433562321284	0.1159	Drosophila	Autosomes
4	V85	0.142116583556279	0.0475165835562794	0.0946	Drosophila	Autosomes
4	V86	0.15812863423357	0.04142863423357	0.1167	Drosophila	Autosomes
4	V87	0.128913759409359	0.0372137594093593	0.0917	Drosophila	Autosomes
4	V88	0.137979373975016	0.0630793739750157	0.0749	Drosophila	Autosomes
4	V89	0.147502693200264	0.0507026932002641	0.0968	Drosophila	Autosomes
4	V9	0.150851051528218	0.0526510515282176	0.0982	Drosophila	Autosomes
4	V90	0.15862194645894	0.0530219464589397	0.1056	Drosophila	Autosomes
4	V91	0.157616836848551	0.0509168368485512	0.1067	Drosophila	Autosomes
4	V92	0.158283773731196	0.0423837737311958	0.1159	Drosophila	Autosomes
4	V93	0.150619730526768	0.051319730526768	0.0993	Drosophila	Autosomes
4	V94	0.131646493367996	0.085546493367996	0.0461	Drosophila	Autosomes
4	V95	0.152649030624203	0.0508490306242026	0.1018	Drosophila	Autosomes
4	V96	0.138797115071276	0.0454971150712757	0.0933	Drosophila	Autosomes
4	V97	0.14293447837906	0.0565344783790602	0.0864	Drosophila	Autosomes
4	V98	0.157340641849868	0.0542406418498675	0.1031	Drosophila	Autosomes
4	V99	0.147237973478446	0.0505379734784461	0.0967	Drosophila	Autosomes
5	V1	0.141948515322273	0.060948515322273	0.081	Drosophila	Autosomes
5	V10	0.144190810401159	0.135090810401159	0.0091	Drosophila	Autosomes
5	V100	0.146505234311711	0.102305234311711	0.0442	Drosophila	Autosomes
5	V11	0.160268010635682	0.128068010635682	0.0322	Drosophila	Autosomes
5	V12	0.140358534052153	0.055158534052153	0.0852	Drosophila	Autosomes
5	V13	0.146970378512041	0.133770378512041	0.0132	Drosophila	Autosomes
5	V14	0.172114726101528	0.141114726101528	0.031	Drosophila	Autosomes
5	V15	0.158526978376605	0.0736269783766053	0.0849	Drosophila	Autosomes
5	V16	0.171724649382788	0.172224649382788	-5e-04	Drosophila	Autosomes
5	V17	0.164669848549871	0.0730698485498712	0.0916	Drosophila	Autosomes
5	V18	0.18372250323234	0.0861225032323398	0.0976	Drosophila	Autosomes
5	V19	0.172618828834271	0.137018828834271	0.0356	Drosophila	Autosomes
5	V2	0.163191935471477	0.0824919354714768	0.0807	Drosophila	Autosomes
5	V20	0.196098472190054	0.0666984721900541	0.1294	Drosophila	Autosomes
5	V21	0.161813611958649	0.0816136119586494	0.0802	Drosophila	Autosomes
5	V22	0.170374052698052	0.114274052698052	0.0561	Drosophila	Autosomes
5	V23	0.161777348204988	0.0527773482049885	0.109	Drosophila	Autosomes
5	V24	0.165531517326852	0.0593315173268517	0.1062	Drosophila	Autosomes
5	V25	0.171286455454147	0.0647864554541468	0.1065	Drosophila	Autosomes
5	V26	0.17838331921135	0.11458331921135	0.0638	Drosophila	Autosomes
5	V27	0.170888454376936	0.140188454376936	0.0307	Drosophila	Autosomes
5	V28	0.187444821562635	0.128844821562635	0.0586	Drosophila	Autosomes
5	V29	0.180191448481789	0.102091448481789	0.0781	Drosophila	Autosomes
5	V3	0.151867002639031	0.123467002639031	0.0284	Drosophila	Autosomes
5	V30	0.144936614377857	0.097236614377857	0.0477	Drosophila	Autosomes
5	V31	0.178493555360398	0.156193555360398	0.0223	Drosophila	Autosomes
5	V32	0.150031994381384	0.0560319943813844	0.094	Drosophila	Autosomes
5	V33	0.150445628458917	0.042945628458917	0.1075	Drosophila	Autosomes
5	V34	0.182762301969197	0.131362301969197	0.0514	Drosophila	Autosomes
5	V35	0.153613055896014	0.116213055896014	0.0374	Drosophila	Autosomes
5	V36	0.156579993384062	0.0673799933840624	0.0892	Drosophila	Autosomes
5	V37	0.188709992004509	0.131409992004509	0.0573	Drosophila	Autosomes
5	V38	0.157018660348483	0.0659186603484826	0.0911	Drosophila	Autosomes
5	V39	0.159395440672933	0.0980954406729335	0.0613	Drosophila	Autosomes
5	V4	0.139602070407479	0.112902070407479	0.0267	Drosophila	Autosomes
5	V40	0.157563813333816	0.116163813333816	0.0414	Drosophila	Autosomes
5	V41	0.179074118622105	0.0964741186221049	0.0826	Drosophila	Autosomes
5	V42	0.139998562053788	0.0525985620537884	0.0874	Drosophila	Autosomes
5	V43	0.164399908581381	0.062399908581381	0.102	Drosophila	Autosomes
5	V44	0.169817334968832	0.140417334968832	0.0294	Drosophila	Autosomes
5	V45	0.156230497135185	0.114430497135185	0.0418	Drosophila	Autosomes
5	V46	0.155071176463448	0.138671176463448	0.0164	Drosophila	Autosomes
5	V47	0.152094412772087	0.0600944127720866	0.092	Drosophila	Autosomes
5	V48	0.130795040087118	0.0564950400871181	0.0743	Drosophila	Autosomes
5	V49	0.19098279793917	0.0852827979391695	0.1057	Drosophila	Autosomes
5	V5	0.141342680668966	0.0548426806689658	0.0865	Drosophila	Autosomes
5	V50	0.173772118747417	0.0861721187474173	0.0876	Drosophila	Autosomes
5	V51	0.178775028759194	0.124575028759194	0.0542	Drosophila	Autosomes
5	V52	0.141203693674548	0.121403693674548	0.0198	Drosophila	Autosomes
5	V53	0.154231013736616	0.0546310137366155	0.0996	Drosophila	Autosomes
5	V54	0.176742830567144	0.136642830567144	0.0401	Drosophila	Autosomes
5	V55	0.160795762285308	0.0704957622853084	0.0903	Drosophila	Autosomes
5	V56	0.189595287166956	0.155795287166956	0.0338	Drosophila	Autosomes
5	V57	0.135017821537411	0.065817821537411	0.0692	Drosophila	Autosomes
5	V58	0.162249727759568	0.148249727759568	0.014	Drosophila	Autosomes
5	V59	0.135210099690744	0.124710099690744	0.0105	Drosophila	Autosomes
5	V6	0.156463573389666	0.123563573389666	0.0329	Drosophila	Autosomes
5	V60	0.182128754636616	0.0653287546366162	0.1168	Drosophila	Autosomes
5	V61	0.13834953227539	0.0807495322753895	0.0576	Drosophila	Autosomes
5	V62	0.145486954894159	0.0924869548941592	0.053	Drosophila	Autosomes
5	V63	0.182547291131025	0.166947291131025	0.0156	Drosophila	Autosomes
5	V64	0.172175499846306	0.129675499846306	0.0425	Drosophila	Autosomes
5	V65	0.167673648112049	0.119673648112049	0.048	Drosophila	Autosomes
5	V66	0.176753071202017	0.133853071202017	0.0429	Drosophila	Autosomes
5	V67	0.152577053424358	0.0534770534243578	0.0991	Drosophila	Autosomes
5	V68	0.180705884006669	0.0607058840066686	0.12	Drosophila	Autosomes
5	V69	0.164564210661679	0.157464210661679	0.0071	Drosophila	Autosomes
5	V7	0.169643205631637	0.136743205631637	0.0329	Drosophila	Autosomes
5	V70	0.161543628388711	0.130443628388711	0.0311	Drosophila	Autosomes
5	V71	0.152814237204267	0.0900142372042674	0.0628	Drosophila	Autosomes
5	V72	0.162957641435376	0.0618576414353755	0.1011	Drosophila	Autosomes
5	V73	0.174475245684589	0.100875245684589	0.0736	Drosophila	Autosomes
5	V74	0.174703982504213	0.0563039825042125	0.1184	Drosophila	Autosomes
5	V75	0.16172914363573	0.0652291436357304	0.0965	Drosophila	Autosomes
5	V76	0.167408090701844	0.136908090701844	0.0305	Drosophila	Autosomes
5	V77	0.174714854552587	0.0937148545525871	0.081	Drosophila	Autosomes
5	V78	0.176531196356481	0.130031196356481	0.0465	Drosophila	Autosomes
5	V79	0.170955180724777	0.108655180724777	0.0623	Drosophila	Autosomes
5	V8	0.146069721800577	0.102269721800577	0.0438	Drosophila	Autosomes
5	V80	0.164766350423063	0.129366350423063	0.0354	Drosophila	Autosomes
5	V81	0.146521789228738	0.122121789228738	0.0244	Drosophila	Autosomes
5	V82	0.174576424559065	0.0627764245590655	0.1118	Drosophila	Autosomes
5	V83	0.184588487644993	0.107888487644993	0.0767	Drosophila	Autosomes
5	V84	0.15611621659381	0.0663162165938099	0.0898	Drosophila	Autosomes
5	V85	0.159089982604626	0.146589982604626	0.0125	Drosophila	Autosomes
5	V86	0.144009203218195	0.0557092032181954	0.0883	Drosophila	Autosomes
5	V87	0.152289741393349	0.0684897413933487	0.0838	Drosophila	Autosomes
5	V88	0.162995247166862	0.0657952471668625	0.0972	Drosophila	Autosomes
5	V89	0.16861110403647	0.12781110403647	0.0408	Drosophila	Autosomes
5	V9	0.149435703768908	0.105535703768908	0.0439	Drosophila	Autosomes
5	V90	0.15163801755307	0.0748380175530699	0.0768	Drosophila	Autosomes
5	V91	0.168835219615588	0.140535219615588	0.0283	Drosophila	Autosomes
5	V92	0.150486796875552	0.127786796875552	0.0227	Drosophila	Autosomes
5	V93	0.150577976235124	0.140377976235124	0.0102	Drosophila	Autosomes
5	V94	0.162280109159024	0.126580109159024	0.0357	Drosophila	Autosomes
5	V95	0.184219818838056	0.063919818838056	0.1203	Drosophila	Autosomes
5	V96	0.161690063973907	0.0778900639739067	0.0838	Drosophila	Autosomes
5	V97	0.167616447583522	0.140816447583522	0.0268	Drosophila	Autosomes
5	V98	0.132359507102913	0.100959507102913	0.0314	Drosophila	Autosomes
5	V99	0.175153904451365	0.0681539044513653	0.107	Drosophila	Autosomes
6	V1	0.194881196295768	0.0875811962957682	0.1073	Drosophila	Autosomes
6	V10	0.162032044179667	0.103032044179667	0.059	Drosophila	Autosomes
6	V100	0.195480299160051	0.0841802991600507	0.1113	Drosophila	Autosomes
6	V11	0.193588756606853	0.0910887566068528	0.1025	Drosophila	Autosomes
6	V12	0.191987292538181	0.0718872925381815	0.1201	Drosophila	Autosomes
6	V13	0.175685877040727	0.0767858770407272	0.0989	Drosophila	Autosomes
6	V14	0.162158792729229	0.103658792729229	0.0585	Drosophila	Autosomes
6	V15	0.170637534286455	0.0850375342864548	0.0856	Drosophila	Autosomes
6	V16	0.190216358273166	0.110316358273166	0.0799	Drosophila	Autosomes
6	V17	0.194077782995542	0.0642777829955417	0.1298	Drosophila	Autosomes
6	V18	0.188460479498549	0.0708604794985494	0.1176	Drosophila	Autosomes
6	V19	0.185837386576818	0.0715373865768183	0.1143	Drosophila	Autosomes
6	V2	0.194729610480341	0.103829610480341	0.0909	Drosophila	Autosomes
6	V20	0.175155407539615	0.088555407539615	0.0866	Drosophila	Autosomes
6	V21	0.204862151933035	0.108162151933035	0.0967	Drosophila	Autosomes
6	V22	0.200258672296736	0.0649586722967364	0.1353	Drosophila	Autosomes
6	V23	0.204081278809461	0.0683812788094606	0.1357	Drosophila	Autosomes
6	V24	0.167907789637936	0.102707789637936	0.0652	Drosophila	Autosomes
6	V25	0.174208810668156	0.0992088106681561	0.075	Drosophila	Autosomes
6	V26	0.186108314107591	0.0835083141075914	0.1026	Drosophila	Autosomes
6	V27	0.185662117989267	0.0778621179892674	0.1078	Drosophila	Autosomes
6	V28	0.178305661116892	0.0700056611168923	0.1083	Drosophila	Autosomes
6	V29	0.184911391383948	0.0594113913839482	0.1255	Drosophila	Autosomes
6	V3	0.170347004341149	0.0898470043411486	0.0805	Drosophila	Autosomes
6	V30	0.179407229818482	0.0623072298184822	0.1171	Drosophila	Autosomes
6	V31	0.192790746428377	0.0903907464283768	0.1024	Drosophila	Autosomes
6	V32	0.185836469637033	0.053736469637033	0.1321	Drosophila	Autosomes
6	V33	0.178997462965593	0.0875974629655931	0.0914	Drosophila	Autosomes
6	V34	0.178364383942075	0.0615643839420749	0.1168	Drosophila	Autosomes
6	V35	0.159367635639839	0.0879676356398392	0.0714	Drosophila	Autosomes
6	V36	0.178007795481915	0.127307795481915	0.0507	Drosophila	Autosomes
6	V37	0.19033589810886	0.0632358981088605	0.1271	Drosophila	Autosomes
6	V38	0.178405777701263	0.0846057777012628	0.0938	Drosophila	Autosomes
6	V39	0.169165308566265	0.0948653085662653	0.0743	Drosophila	Autosomes
6	V4	0.18238501589423	0.10968501589423	0.0727	Drosophila	Autosomes
6	V40	0.169896417757618	0.125396417757618	0.0445	Drosophila	Autosomes
6	V41	0.179092393805408	0.0957923938054083	0.0833	Drosophila	Autosomes
6	V42	0.191349799515036	0.0796497995150355	0.1117	Drosophila	Autosomes
6	V43	0.175040762581528	0.0701407625815284	0.1049	Drosophila	Autosomes
6	V44	0.193170380240629	0.0679703802406288	0.1252	Drosophila	Autosomes
6	V45	0.188331083102122	0.0692310831021219	0.1191	Drosophila	Autosomes
6	V46	0.184144126764852	0.0733441267648518	0.1108	Drosophila	Autosomes
6	V47	0.176622984075821	0.0944229840758211	0.0822	Drosophila	Autosomes
6	V48	0.173091970836218	0.0815919708362184	0.0915	Drosophila	Autosomes
6	V49	0.18215367675693	0.0790536767569301	0.1031	Drosophila	Autosomes
6	V5	0.169805982372234	0.0712059823722344	0.0986	Drosophila	Autosomes
6	V50	0.178727530049886	0.101527530049886	0.0772	Drosophila	Autosomes
6	V51	0.171949591011901	0.0719495910119006	0.1	Drosophila	Autosomes
6	V52	0.174302382783025	0.0717023827830247	0.1026	Drosophila	Autosomes
6	V53	0.198815102177066	0.0836151021770659	0.1152	Drosophila	Autosomes
6	V54	0.182409392297716	0.0848093922977164	0.0976	Drosophila	Autosomes
6	V55	0.170558756096161	0.104458756096161	0.0661	Drosophila	Autosomes
6	V56	0.178426206541478	0.0739262065414775	0.1045	Drosophila	Autosomes
6	V57	0.175555084063259	0.0651550840632592	0.1104	Drosophila	Autosomes
6	V58	0.161127362028985	0.096027362028985	0.0651	Drosophila	Autosomes
6	V59	0.178152125065309	0.0699521250653094	0.1082	Drosophila	Autosomes
6	V6	0.175265367522479	0.108865367522479	0.0664	Drosophila	Autosomes
6	V60	0.1778500674227	0.0721500674226995	0.1057	Drosophila	Autosomes
6	V61	0.186043994233749	0.0878439942337494	0.0982	Drosophila	Autosomes
6	V62	0.190445096548657	0.079445096548657	0.111	Drosophila	Autosomes
6	V63	0.186126096044382	0.0707260960443818	0.1154	Drosophila	Autosomes
6	V64	0.169251058563294	0.107951058563294	0.0613	Drosophila	Autosomes
6	V65	0.183103751924654	0.0778037519246543	0.1053	Drosophila	Autosomes
6	V66	0.182247972990919	0.0672479729909187	0.115	Drosophila	Autosomes
6	V67	0.162887376133418	0.110787376133418	0.0521	Drosophila	Autosomes
6	V68	0.178975613626786	0.0895756136267859	0.0894	Drosophila	Autosomes
6	V69	0.159857025399443	0.100257025399443	0.0596	Drosophila	Autosomes
6	V7	0.180374701431072	0.102874701431072	0.0775	Drosophila	Autosomes
6	V70	0.194115548950731	0.0976155489507313	0.0965	Drosophila	Autosomes
6	V71	0.18190210464087	0.11170210464087	0.0702	Drosophila	Autosomes
6	V72	0.166881679404354	0.092081679404354	0.0748	Drosophila	Autosomes
6	V73	0.166070728838188	0.075570728838188	0.0905	Drosophila	Autosomes
6	V74	0.177110015211597	0.0588100152115966	0.1183	Drosophila	Autosomes
6	V75	0.174677727234794	0.0616777272347939	0.113	Drosophila	Autosomes
6	V76	0.181083149971553	0.108483149971553	0.0726	Drosophila	Autosomes
6	V77	0.17155125745386	0.0727512574538596	0.0988	Drosophila	Autosomes
6	V78	0.162894370391914	0.0492943703919145	0.1136	Drosophila	Autosomes
6	V79	0.181136222363028	0.0633362223630275	0.1178	Drosophila	Autosomes
6	V8	0.175372792815814	0.0674727928158144	0.1079	Drosophila	Autosomes
6	V80	0.175071013498176	0.0631710134981765	0.1119	Drosophila	Autosomes
6	V81	0.176235700093415	0.070135700093415	0.1061	Drosophila	Autosomes
6	V82	0.192042793258858	0.0931427932588579	0.0989	Drosophila	Autosomes
6	V83	0.18352143754158	0.0723214375415797	0.1112	Drosophila	Autosomes
6	V84	0.196049198986645	0.0643491989866454	0.1317	Drosophila	Autosomes
6	V85	0.173485033943171	0.0682850339431706	0.1052	Drosophila	Autosomes
6	V86	0.183211265738525	0.098011265738525	0.0852	Drosophila	Autosomes
6	V87	0.165560914257423	0.0650609142574231	0.1005	Drosophila	Autosomes
6	V88	0.204231564764135	0.058731564764135	0.1455	Drosophila	Autosomes
6	V89	0.180773202509459	0.0919732025094588	0.0888	Drosophila	Autosomes
6	V9	0.187210390270501	0.0697103902705007	0.1175	Drosophila	Autosomes
6	V90	0.206053520032873	0.0755535200328734	0.1305	Drosophila	Autosomes
6	V91	0.1627031677906	0.0675031677906	0.0952	Drosophila	Autosomes
6	V92	0.188757879287359	0.0852578792873591	0.1035	Drosophila	Autosomes
6	V93	0.193485116447422	0.0830851164474222	0.1104	Drosophila	Autosomes
6	V94	0.17193930949368	0.0796393094936799	0.0923	Drosophila	Autosomes
6	V95	0.184799904422841	0.0648999044228406	0.1199	Drosophila	Autosomes
6	V96	0.181807802309011	0.0633078023090112	0.1185	Drosophila	Autosomes
6	V97	0.173217424601757	0.0680174246017571	0.1052	Drosophila	Autosomes
6	V98	0.195496115611933	0.114396115611933	0.0811	Drosophila	Autosomes
6	V99	0.194456215516528	0.103556215516528	0.0909	Drosophila	Autosomes
7	V1	0.152540271933071	0.0977402719330715	0.0548	Drosophila	Autosomes
7	V10	0.171470304243828	0.0998703042438276	0.0716	Drosophila	Autosomes
7	V100	0.12213625559401	0.0492362555940098	0.0729	Drosophila	Autosomes
7	V11	0.135266590437195	0.0781665904371954	0.0571	Drosophila	Autosomes
7	V12	0.128715860220782	0.0863158602207819	0.0424	Drosophila	Autosomes
7	V13	0.176162735730691	0.0623627357306906	0.1138	Drosophila	Autosomes
7	V14	0.179864696479042	0.0597646964790419	0.1201	Drosophila	Autosomes
7	V15	0.183272902944525	0.0941729029445249	0.0891	Drosophila	Autosomes
7	V16	0.166204464831308	0.0804044648313075	0.0858	Drosophila	Autosomes
7	V17	0.171621205208729	0.0781212052087285	0.0935	Drosophila	Autosomes
7	V18	0.154049175021241	0.0977491750212415	0.0563	Drosophila	Autosomes
7	V19	0.147331992798776	0.0701319927987758	0.0772	Drosophila	Autosomes
7	V2	0.212489661532805	0.0699896615328051	0.1425	Drosophila	Autosomes
7	V20	0.135337585996201	0.0587375859962015	0.0766	Drosophila	Autosomes
7	V21	0.172216958964485	0.0608169589644854	0.1114	Drosophila	Autosomes
7	V22	0.217818149873687	0.072218149873687	0.1456	Drosophila	Autosomes
7	V23	0.190542833292095	0.065342833292095	0.1252	Drosophila	Autosomes
7	V24	0.22345699707168	0.0700569970716796	0.1534	Drosophila	Autosomes
7	V25	0.13619107602141	0.0723910760214097	0.0638	Drosophila	Autosomes
7	V26	0.175552641219036	0.0623526412190364	0.1132	Drosophila	Autosomes
7	V27	0.154248912972438	0.0775489129724384	0.0767	Drosophila	Autosomes
7	V28	0.197152192818013	0.0727521928180129	0.1244	Drosophila	Autosomes
7	V29	0.158465457760963	0.0997654577609634	0.0587	Drosophila	Autosomes
7	V3	0.139423753671675	0.0658237536716748	0.0736	Drosophila	Autosomes
7	V30	0.111606871372744	0.0619068713727435	0.0497	Drosophila	Autosomes
7	V31	0.191983903747333	0.080083903747333	0.1119	Drosophila	Autosomes
7	V32	0.121279355055921	0.0850793550559215	0.0362	Drosophila	Autosomes
7	V33	0.154124610964295	0.0940246109642948	0.0601	Drosophila	Autosomes
7	V34	0.137314552593362	0.0783145525933625	0.059	Drosophila	Autosomes
7	V35	0.114601830541199	0.0750018305411995	0.0396	Drosophila	Autosomes
7	V36	0.179930298212971	0.0561302982129706	0.1238	Drosophila	Autosomes
7	V37	0.182031187518929	0.076231187518929	0.1058	Drosophila	Autosomes
7	V38	0.193221959507997	0.0843219595079968	0.1089	Drosophila	Autosomes
7	V39	0.135507331196788	0.0685073311967876	0.067	Drosophila	Autosomes
7	V4	0.155348161794096	0.0822481617940962	0.0731	Drosophila	Autosomes
7	V40	0.117015570624558	0.0718155706245584	0.0452	Drosophila	Autosomes
7	V41	0.141287754314578	0.0735877543145779	0.0677	Drosophila	Autosomes
7	V42	0.184367742470671	0.0593677424706711	0.125	Drosophila	Autosomes
7	V43	0.135566155601455	0.0882661556014554	0.0473	Drosophila	Autosomes
7	V44	0.153017793289957	0.087017793289957	0.066	Drosophila	Autosomes
7	V45	0.159733853031544	0.109933853031544	0.0498	Drosophila	Autosomes
7	V46	0.155505611436415	0.0793056114364155	0.0762	Drosophila	Autosomes
7	V47	0.154724774072686	0.0832247740726857	0.0715	Drosophila	Autosomes
7	V48	0.14947278481404	0.0828727848140403	0.0666	Drosophila	Autosomes
7	V49	0.130879048987655	0.0614790489876546	0.0694	Drosophila	Autosomes
7	V5	0.126974798655974	0.0595747986559739	0.0674	Drosophila	Autosomes
7	V50	0.181195953049271	0.0768959530492706	0.1043	Drosophila	Autosomes
7	V51	0.210713759880807	0.0738137598808073	0.1369	Drosophila	Autosomes
7	V52	0.161612315058913	0.0582123150589126	0.1034	Drosophila	Autosomes
7	V53	0.207319442592762	0.0760194425927625	0.1313	Drosophila	Autosomes
7	V54	0.149736124760978	0.0861361247609778	0.0636	Drosophila	Autosomes
7	V55	0.184364259647322	0.0728642596473222	0.1115	Drosophila	Autosomes
7	V56	0.133050156873267	0.078950156873267	0.0541	Drosophila	Autosomes
7	V57	0.157399714175757	0.0726997141757569	0.0847	Drosophila	Autosomes
7	V58	0.129663903234429	0.0702639032344292	0.0594	Drosophila	Autosomes
7	V59	0.127379849277014	0.0504798492770138	0.0769	Drosophila	Autosomes
7	V6	0.155313469509315	0.0932134695093147	0.0621	Drosophila	Autosomes
7	V60	0.153009015739862	0.0760090157398623	0.077	Drosophila	Autosomes
7	V61	0.156425976361482	0.0640259763614816	0.0924	Drosophila	Autosomes
7	V62	0.206703988486152	0.0857039884861519	0.121	Drosophila	Autosomes
7	V63	0.154015392631338	0.0808153926313378	0.0732	Drosophila	Autosomes
7	V64	0.128007413726446	0.0670074137264459	0.061	Drosophila	Autosomes
7	V65	0.118979132786515	0.114979132786515	0.004	Drosophila	Autosomes
7	V66	0.174125526839729	0.0808255268397286	0.0933	Drosophila	Autosomes
7	V67	0.185734617123923	0.0689346171239231	0.1168	Drosophila	Autosomes
7	V68	0.15984391930109	0.0656439193010899	0.0942	Drosophila	Autosomes
7	V69	0.116479037159254	0.0992790371592536	0.0172	Drosophila	Autosomes
7	V7	0.110918643226444	0.0703186432264435	0.0406	Drosophila	Autosomes
7	V70	0.165420055492014	0.0631200554920144	0.1023	Drosophila	Autosomes
7	V71	0.145673310798002	0.0745733107980019	0.0711	Drosophila	Autosomes
7	V72	0.146871364125975	0.0749713641259752	0.0719	Drosophila	Autosomes
7	V73	0.117260736374375	0.064360736374375	0.0529	Drosophila	Autosomes
7	V74	0.169475528341662	0.0877755283416621	0.0817	Drosophila	Autosomes
7	V75	0.151008633210695	0.0664086332106947	0.0846	Drosophila	Autosomes
7	V76	0.130133912708487	0.0499339127084867	0.0802	Drosophila	Autosomes
7	V77	0.185914177859396	0.0581141778593965	0.1278	Drosophila	Autosomes
7	V78	0.134553953354127	0.070053953354127	0.0645	Drosophila	Autosomes
7	V79	0.158419845964115	0.0652198459641153	0.0932	Drosophila	Autosomes
7	V8	0.167545975609243	0.079645975609243	0.0879	Drosophila	Autosomes
7	V80	0.211389534723708	0.0726895347237084	0.1387	Drosophila	Autosomes
7	V81	0.211569369198257	0.0830693691982573	0.1285	Drosophila	Autosomes
7	V82	0.213321059039306	0.0696210590393063	0.1437	Drosophila	Autosomes
7	V83	0.122449613645546	0.0659496136455464	0.0565	Drosophila	Autosomes
7	V84	0.134143677142868	0.0854436771428685	0.0487	Drosophila	Autosomes
7	V85	0.165754461035636	0.0892544610356359	0.0765	Drosophila	Autosomes
7	V86	0.219795714756339	0.0887957147563389	0.131	Drosophila	Autosomes
7	V87	0.156306025265037	0.0756060252650369	0.0807	Drosophila	Autosomes
7	V88	0.124784677582836	0.056684677582836	0.0681	Drosophila	Autosomes
7	V89	0.109439308945095	0.0801393089450951	0.0293	Drosophila	Autosomes
7	V9	0.159418135511402	0.080618135511402	0.0788	Drosophila	Autosomes
7	V90	0.197542518536193	0.0777425185361932	0.1198	Drosophila	Autosomes
7	V91	0.191320899689478	0.0742208996894778	0.1171	Drosophila	Autosomes
7	V92	0.16886200237383	0.0662620023738298	0.1026	Drosophila	Autosomes
7	V93	0.148537128246062	0.0616371282460617	0.0869	Drosophila	Autosomes
7	V94	0.136936619516405	0.0795366195164053	0.0574	Drosophila	Autosomes
7	V95	0.121933863563822	0.0543338635638222	0.0676	Drosophila	Autosomes
7	V96	0.14989370526541	0.0771937052654098	0.0727	Drosophila	Autosomes
7	V97	0.220353661936743	0.0528536619367428	0.1675	Drosophila	Autosomes
7	V98	0.125800332880079	0.0617003328800785	0.0641	Drosophila	Autosomes
7	V99	0.196663516936375	0.0796635169363753	0.117	Drosophila	Autosomes
8	V1	0.0960789029721838	0.0785789029721838	0.0175	Drosophila	Autosomes
8	V10	0.104825586290359	0.077525586290359	0.0273	Drosophila	Autosomes
8	V100	0.116985517892912	0.056385517892912	0.0606	Drosophila	Autosomes
8	V11	0.115751540347702	0.0789515403477023	0.0368	Drosophila	Autosomes
8	V12	0.104208739234949	0.0876087392349489	0.0166	Drosophila	Autosomes
8	V13	0.105903450064508	0.054003450064508	0.0519	Drosophila	Autosomes
8	V14	0.102888599067214	0.0613885990672142	0.0415	Drosophila	Autosomes
8	V15	0.101383764618952	0.102783764618952	-0.0014	Drosophila	Autosomes
8	V16	0.105513096240473	0.116813096240473	-0.0113	Drosophila	Autosomes
8	V17	0.102235505150703	0.075835505150703	0.0264	Drosophila	Autosomes
8	V18	0.11066176341961	0.0484617634196096	0.0622	Drosophila	Autosomes
8	V19	0.107205269936725	0.0564052699367247	0.0508	Drosophila	Autosomes
8	V2	0.12102871369994	0.0830287136999398	0.038	Drosophila	Autosomes
8	V20	0.113135685904944	0.0934356859049436	0.0197	Drosophila	Autosomes
8	V21	0.0984636031797134	0.0570636031797134	0.0414	Drosophila	Autosomes
8	V22	0.113228726461148	0.0687287264611477	0.0445	Drosophila	Autosomes
8	V23	0.0994852255966656	0.0749852255966656	0.0245	Drosophila	Autosomes
8	V24	0.108450885651036	0.0523508856510362	0.0561	Drosophila	Autosomes
8	V25	0.109784178353041	0.0853841783530413	0.0244	Drosophila	Autosomes
8	V26	0.111024295721463	0.087524295721463	0.0235	Drosophila	Autosomes
8	V27	0.10772293620263	0.0531229362026297	0.0546	Drosophila	Autosomes
8	V28	0.109982380371768	0.0920823803717682	0.0179	Drosophila	Autosomes
8	V29	0.103122034260228	0.0727220342602278	0.0304	Drosophila	Autosomes
8	V3	0.104468577156061	0.0718685771560608	0.0326	Drosophila	Autosomes
8	V30	0.116391626636315	0.0680916266363145	0.0483	Drosophila	Autosomes
8	V31	0.115149805590467	0.0771498055904666	0.038	Drosophila	Autosomes
8	V32	0.0995564399225143	0.0529564399225143	0.0466	Drosophila	Autosomes
8	V33	0.097661605636258	0.052661605636258	0.045	Drosophila	Autosomes
8	V34	0.104702109903687	0.0430021099036871	0.0617	Drosophila	Autosomes
8	V35	0.110604326156586	0.139704326156586	-0.0291	Drosophila	Autosomes
8	V36	0.123023491889405	0.101823491889405	0.0212	Drosophila	Autosomes
8	V37	0.113886276640161	0.105486276640161	0.0084	Drosophila	Autosomes
8	V38	0.109547473983537	0.0744474739835367	0.0351	Drosophila	Autosomes
8	V39	0.119358568652629	0.0816585686526292	0.0377	Drosophila	Autosomes
8	V4	0.117132589586228	0.0915325895862279	0.0256	Drosophila	Autosomes
8	V40	0.116191860039382	0.087291860039382	0.0289	Drosophila	Autosomes
8	V41	0.11659740068758	0.0753974006875795	0.0412	Drosophila	Autosomes
8	V42	0.12259543280786	0.12069543280786	0.0019	Drosophila	Autosomes
8	V43	0.105179403913284	0.0471794039132842	0.058	Drosophila	Autosomes
8	V44	0.108115027956153	0.0506150279561529	0.0575	Drosophila	Autosomes
8	V45	0.102922612593809	0.0881226125938089	0.0148	Drosophila	Autosomes
8	V46	0.0986463534640225	0.127946353464023	-0.0293	Drosophila	Autosomes
8	V47	0.115338913285542	0.0494389132855423	0.0659	Drosophila	Autosomes
8	V48	0.105928780681591	0.0577287806815915	0.0482	Drosophila	Autosomes
8	V49	0.115068759331876	0.0763687593318759	0.0387	Drosophila	Autosomes
8	V5	0.126630373180517	0.0792303731805169	0.0474	Drosophila	Autosomes
8	V50	0.10215637111466	0.0712563711146599	0.0309	Drosophila	Autosomes
8	V51	0.112152800780531	0.0975528007805306	0.0146	Drosophila	Autosomes
8	V52	0.0992699431333376	0.0719699431333376	0.0273	Drosophila	Autosomes
8	V53	0.108737220037895	0.103837220037895	0.0049	Drosophila	Autosomes
8	V54	0.126160865530572	0.0575608655305719	0.0686	Drosophila	Autosomes
8	V55	0.127026640123635	0.0528266401236347	0.0742	Drosophila	Autosomes
8	V56	0.113756373384719	0.119456373384719	-0.0057	Drosophila	Autosomes
8	V57	0.124049250039893	0.125349250039893	-0.0013	Drosophila	Autosomes
8	V58	0.118174651014941	0.0715746510149414	0.0466	Drosophila	Autosomes
8	V59	0.119400926818057	0.0802009268180568	0.0392	Drosophila	Autosomes
8	V6	0.136616100318227	0.0745161003182269	0.0621	Drosophila	Autosomes
8	V60	0.124028313751222	0.104628313751222	0.0194	Drosophila	Autosomes
8	V61	0.113981636413787	0.0707816364137869	0.0432	Drosophila	Autosomes
8	V62	0.113060355581276	0.054460355581276	0.0586	Drosophila	Autosomes
8	V63	0.111943068431253	0.0559430684312535	0.056	Drosophila	Autosomes
8	V64	0.0974011199877407	0.0659011199877407	0.0315	Drosophila	Autosomes
8	V65	0.112252490606249	0.112952490606249	-7e-04	Drosophila	Autosomes
8	V66	0.108086067599381	0.0515860675993808	0.0565	Drosophila	Autosomes
8	V67	0.0953345753178062	0.0799345753178062	0.0154	Drosophila	Autosomes
8	V68	0.110408904320818	0.0771089043208177	0.0333	Drosophila	Autosomes
8	V69	0.113404806691973	0.0773048066919731	0.0361	Drosophila	Autosomes
8	V7	0.0911873842996808	0.103687384299681	-0.0125	Drosophila	Autosomes
8	V70	0.102904152461233	0.0420041524612332	0.0609	Drosophila	Autosomes
8	V71	0.1242684002845	0.0784684002844996	0.0458	Drosophila	Autosomes
8	V72	0.117263758014237	0.0867637580142371	0.0305	Drosophila	Autosomes
8	V73	0.108094290235797	0.0646942902357972	0.0434	Drosophila	Autosomes
8	V74	0.117682605479509	0.103482605479509	0.0142	Drosophila	Autosomes
8	V75	0.102196625984896	0.0636966259848963	0.0385	Drosophila	Autosomes
8	V76	0.101697930981797	0.0831979309817974	0.0185	Drosophila	Autosomes
8	V77	0.109334397027415	0.065434397027415	0.0439	Drosophila	Autosomes
8	V78	0.120880074040342	0.0802800740403419	0.0406	Drosophila	Autosomes
8	V79	0.11921628800202	0.0415162880020199	0.0777	Drosophila	Autosomes
8	V8	0.126684238320852	0.051284238320852	0.0754	Drosophila	Autosomes
8	V80	0.106417138010581	0.0544171380105811	0.052	Drosophila	Autosomes
8	V81	0.0986566634066685	0.0805566634066685	0.0181	Drosophila	Autosomes
8	V82	0.0958420610606337	0.0640420610606337	0.0318	Drosophila	Autosomes
8	V83	0.0962433765643338	0.0866433765643339	0.0096	Drosophila	Autosomes
8	V84	0.108111579036152	0.0663115790361525	0.0418	Drosophila	Autosomes
8	V85	0.11956907297888	0.05116907297888	0.0684	Drosophila	Autosomes
8	V86	0.115214679905314	0.074814679905314	0.0404	Drosophila	Autosomes
8	V87	0.112681811442598	0.0653818114425977	0.0473	Drosophila	Autosomes
8	V88	0.116927772225709	0.091527772225709	0.0254	Drosophila	Autosomes
8	V89	0.10706470815937	0.0737647081593699	0.0333	Drosophila	Autosomes
8	V9	0.0997314135515916	0.0779314135515916	0.0218	Drosophila	Autosomes
8	V90	0.116766849186072	0.057966849186072	0.0588	Drosophila	Autosomes
8	V91	0.125393295450174	0.121893295450174	0.0035	Drosophila	Autosomes
8	V92	0.125981110520288	0.0595811105202883	0.0664	Drosophila	Autosomes
8	V93	0.0958400627115527	0.0482400627115527	0.0476	Drosophila	Autosomes
8	V94	0.114284015709381	0.0661840157093808	0.0481	Drosophila	Autosomes
8	V95	0.102197940471896	0.0472979404718959	0.0549	Drosophila	Autosomes
8	V96	0.112975377583096	0.0570753775830962	0.0559	Drosophila	Autosomes
8	V97	0.114001877899199	0.0689018778991988	0.0451	Drosophila	Autosomes
8	V98	0.0924044307585926	0.0534044307585926	0.039	Drosophila	Autosomes
8	V99	0.11528085214893	0.0717808521489298	0.0435	Drosophila	Autosomes
9	V1	0.169020043693399	0.0810200436933994	0.088	Drosophila	Autosomes
9	V10	0.119252189822522	0.0590521898225222	0.0602	Drosophila	Autosomes
9	V100	0.228594175591474	0.195094175591474	0.0335	Drosophila	Autosomes
9	V11	0.178088021523748	0.148888021523748	0.0292	Drosophila	Autosomes
9	V12	0.186205453690281	0.0970054536902812	0.0892	Drosophila	Autosomes
9	V13	0.185829549269816	0.0916295492698156	0.0942	Drosophila	Autosomes
9	V14	0.153416649105172	0.140716649105172	0.0127	Drosophila	Autosomes
9	V15	0.15255040800921	0.0668504080092095	0.0857	Drosophila	Autosomes
9	V16	0.20796243320362	0.10296243320362	0.105	Drosophila	Autosomes
9	V17	0.168733967538847	0.0798339675388474	0.0889	Drosophila	Autosomes
9	V18	0.157795711335338	0.0684957113353377	0.0893	Drosophila	Autosomes
9	V19	0.173381454898734	0.0724814548987337	0.1009	Drosophila	Autosomes
9	V2	0.163569206172375	0.0704692061723746	0.0931	Drosophila	Autosomes
9	V20	0.224526935226171	0.139226935226171	0.0853	Drosophila	Autosomes
9	V21	0.211897579630787	0.123097579630787	0.0888	Drosophila	Autosomes
9	V22	0.218063470920707	0.0830634709207073	0.135	Drosophila	Autosomes
9	V23	0.164250486434929	0.088550486434929	0.0757	Drosophila	Autosomes
9	V24	0.166435080296796	0.100835080296796	0.0656	Drosophila	Autosomes
9	V25	0.214296820640137	0.097096820640137	0.1172	Drosophila	Autosomes
9	V26	0.194089786267953	0.112889786267953	0.0812	Drosophila	Autosomes
9	V27	0.179894595434995	0.0923945954349948	0.0875	Drosophila	Autosomes
9	V28	0.251494854218684	0.0913948542186842	0.1601	Drosophila	Autosomes
9	V29	0.128104219321326	0.0674042193213261	0.0607	Drosophila	Autosomes
9	V3	0.222747362150239	0.086247362150239	0.1365	Drosophila	Autosomes
9	V30	0.213224765288305	0.0988247652883046	0.1144	Drosophila	Autosomes
9	V31	0.197530703427866	0.0886307034278665	0.1089	Drosophila	Autosomes
9	V32	0.147610945655313	0.050310945655313	0.0973	Drosophila	Autosomes
9	V33	0.13713632629621	0.0768363262962101	0.0603	Drosophila	Autosomes
9	V34	0.230351302811236	0.123451302811236	0.1069	Drosophila	Autosomes
9	V35	0.161008691513658	0.0860086915136576	0.075	Drosophila	Autosomes
9	V36	0.172874576555901	0.0831745765559008	0.0897	Drosophila	Autosomes
9	V37	0.141617817531615	0.0620178175316151	0.0796	Drosophila	Autosomes
9	V38	0.216522314006744	0.0965223140067445	0.12	Drosophila	Autosomes
9	V39	0.177009657300748	0.0825096573007476	0.0945	Drosophila	Autosomes
9	V4	0.212939253675893	0.0909392536758928	0.122	Drosophila	Autosomes
9	V40	0.16421528339928	0.11481528339928	0.0494	Drosophila	Autosomes
9	V41	0.163345815170643	0.0781458151706433	0.0852	Drosophila	Autosomes
9	V42	0.144318346248275	0.0506183462482754	0.0937	Drosophila	Autosomes
9	V43	0.202547070659107	0.114547070659107	0.088	Drosophila	Autosomes
9	V44	0.158587600866034	0.0600876008660337	0.0985	Drosophila	Autosomes
9	V45	0.175455561601246	0.106455561601246	0.069	Drosophila	Autosomes
9	V46	0.154426349776918	0.0637263497769175	0.0907	Drosophila	Autosomes
9	V47	0.204863658792196	0.0615636587921959	0.1433	Drosophila	Autosomes
9	V48	0.160497530069061	0.0756975300690611	0.0848	Drosophila	Autosomes
9	V49	0.15705786188983	0.0837578618898301	0.0733	Drosophila	Autosomes
9	V5	0.217483135927534	0.0701831359275336	0.1473	Drosophila	Autosomes
9	V50	0.181181410922546	0.0900814109225459	0.0911	Drosophila	Autosomes
9	V51	0.154801448083633	0.0863014480836333	0.0685	Drosophila	Autosomes
9	V52	0.18179681808951	0.0931968180895098	0.0886	Drosophila	Autosomes
9	V53	0.173694761128765	0.117094761128765	0.0566	Drosophila	Autosomes
9	V54	0.250274796431034	0.173674796431034	0.0766	Drosophila	Autosomes
9	V55	0.15813157392752	0.07453157392752	0.0836	Drosophila	Autosomes
9	V56	0.191977849489069	0.0829778494890692	0.109	Drosophila	Autosomes
9	V57	0.210578570724766	0.105478570724766	0.1051	Drosophila	Autosomes
9	V58	0.2638769411777	0.1661769411777	0.0977	Drosophila	Autosomes
9	V59	0.196289185345456	0.0717891853454562	0.1245	Drosophila	Autosomes
9	V6	0.170253398256092	0.0744533982560919	0.0958	Drosophila	Autosomes
9	V60	0.194066872150394	0.0909668721503941	0.1031	Drosophila	Autosomes
9	V61	0.183854377814684	0.0924543778146844	0.0914	Drosophila	Autosomes
9	V62	0.205452862280976	0.105952862280976	0.0995	Drosophila	Autosomes
9	V63	0.160011999533671	0.068411999533671	0.0916	Drosophila	Autosomes
9	V64	0.158649397352668	0.0349493973526679	0.1237	Drosophila	Autosomes
9	V65	0.195167303123112	0.149767303123112	0.0454	Drosophila	Autosomes
9	V66	0.200223106121291	0.105723106121291	0.0945	Drosophila	Autosomes
9	V67	0.22579020317597	0.0604902031759699	0.1653	Drosophila	Autosomes
9	V68	0.165287804730254	0.0974878047302541	0.0678	Drosophila	Autosomes
9	V69	0.168849501259241	0.092949501259241	0.0759	Drosophila	Autosomes
9	V7	0.162231569234946	0.120331569234946	0.0419	Drosophila	Autosomes
9	V70	0.157487402475818	0.0425874024758175	0.1149	Drosophila	Autosomes
9	V71	0.191068490675332	0.0764684906753317	0.1146	Drosophila	Autosomes
9	V72	0.202366347966513	0.0889663479665133	0.1134	Drosophila	Autosomes
9	V73	0.16758714355208	0.0654871435520798	0.1021	Drosophila	Autosomes
9	V74	0.152602048867555	0.111802048867555	0.0408	Drosophila	Autosomes
9	V75	0.237593799680533	0.0870937996805333	0.1505	Drosophila	Autosomes
9	V76	0.191241328531678	0.100241328531678	0.091	Drosophila	Autosomes
9	V77	0.247211889652247	0.158711889652247	0.0885	Drosophila	Autosomes
9	V78	0.1146325378112	0.0609325378112001	0.0537	Drosophila	Autosomes
9	V79	0.19182418626483	0.11932418626483	0.0725	Drosophila	Autosomes
9	V8	0.218112177029213	0.0996121770292126	0.1185	Drosophila	Autosomes
9	V80	0.180976655535068	0.101476655535068	0.0795	Drosophila	Autosomes
9	V81	0.155220767996888	0.0354207679968879	0.1198	Drosophila	Autosomes
9	V82	0.202969768659565	0.117469768659565	0.0855	Drosophila	Autosomes
9	V83	0.183668872108969	0.0821688721089685	0.1015	Drosophila	Autosomes
9	V84	0.226887875718408	0.0745878757184081	0.1523	Drosophila	Autosomes
9	V85	0.180305195386083	0.125005195386083	0.0553	Drosophila	Autosomes
9	V86	0.157691075850952	0.065991075850952	0.0917	Drosophila	Autosomes
9	V87	0.196973723994871	0.0617737239948707	0.1352	Drosophila	Autosomes
9	V88	0.153256005592874	0.0599560055928743	0.0933	Drosophila	Autosomes
9	V89	0.175328340637686	0.105028340637686	0.0703	Drosophila	Autosomes
9	V9	0.286193854538213	0.132793854538213	0.1534	Drosophila	Autosomes
9	V90	0.201396113886659	0.100096113886659	0.1013	Drosophila	Autosomes
9	V91	0.196399215224149	0.0837992152241491	0.1126	Drosophila	Autosomes
9	V92	0.187277686983068	0.0735776869830675	0.1137	Drosophila	Autosomes
9	V93	0.123024283714111	0.0505242837141113	0.0725	Drosophila	Autosomes
9	V94	0.230875431098612	0.0938754310986121	0.137	Drosophila	Autosomes
9	V95	0.150788569183542	0.0693885691835425	0.0814	Drosophila	Autosomes
9	V96	0.158726387320277	0.094226387320277	0.0645	Drosophila	Autosomes
9	V97	0.199653957820263	0.149153957820263	0.0505	Drosophila	Autosomes
9	V98	0.176145052688984	0.0755450526889836	0.1006	Drosophila	Autosomes
9	V99	0.109758058107177	0.0437580581071773	0.066	Drosophila	Autosomes
1	V1	0.150902046229653	0.0746020462296527	0.0763	Drosophila	chrX
1	V10	0.151480212784705	0.0749802127847051	0.0765	Drosophila	chrX
1	V100	0.155051585954313	0.0938515859543135	0.0612	Drosophila	chrX
1	V11	0.161973225941573	0.0825732259415732	0.0794	Drosophila	chrX
1	V12	0.140734336096428	0.0648343360964283	0.0759	Drosophila	chrX
1	V13	0.148790030188273	0.085790030188273	0.063	Drosophila	chrX
1	V14	0.156755055695296	0.0772550556952959	0.0795	Drosophila	chrX
1	V15	0.153100733337911	0.0603007333379114	0.0928	Drosophila	chrX
1	V16	0.15357880997788	0.0717788099778804	0.0818	Drosophila	chrX
1	V17	0.165331102951927	0.088431102951927	0.0769	Drosophila	chrX
1	V18	0.133452299276749	0.0568522992767486	0.0766	Drosophila	chrX
1	V19	0.152030949484654	0.0666309494846545	0.0854	Drosophila	chrX
1	V2	0.154003566335014	0.0694035663350142	0.0846	Drosophila	chrX
1	V20	0.157679443968125	0.0624794439681245	0.0952	Drosophila	chrX
1	V21	0.137006396421386	0.0667063964213861	0.0703	Drosophila	chrX
1	V22	0.159030839909566	0.0729308399095658	0.0861	Drosophila	chrX
1	V23	0.158930309792601	0.0822303097926014	0.0767	Drosophila	chrX
1	V24	0.146474679131341	0.0671746791313407	0.0793	Drosophila	chrX
1	V25	0.153603602921129	0.0713036029211286	0.0823	Drosophila	chrX
1	V26	0.142418577727662	0.0895185777276616	0.0529	Drosophila	chrX
1	V27	0.16137850586613	0.0708785058661297	0.0905	Drosophila	chrX
1	V28	0.159767151736043	0.0260671517360429	0.1337	Drosophila	chrX
1	V29	0.144483867736817	0.0761838677368173	0.0683	Drosophila	chrX
1	V3	0.177501408422185	0.0689014084221855	0.1086	Drosophila	chrX
1	V30	0.147045623132919	0.0781456231329192	0.0689	Drosophila	chrX
1	V31	0.164689983349529	0.0760899833495295	0.0886	Drosophila	chrX
1	V32	0.159011982278976	0.0741119822789764	0.0849	Drosophila	chrX
1	V33	0.166189177718704	0.0386891777187037	0.1275	Drosophila	chrX
1	V34	0.162919545394831	0.0857195453948314	0.0772	Drosophila	chrX
1	V35	0.149675139792177	0.0838751397921774	0.0658	Drosophila	chrX
1	V36	0.161588133830175	0.0788881338301745	0.0827	Drosophila	chrX
1	V37	0.155142840456885	0.0591428404568849	0.096	Drosophila	chrX
1	V38	0.134578593372727	0.066478593372727	0.0681	Drosophila	chrX
1	V39	0.160756100351007	0.0703561003510072	0.0904	Drosophila	chrX
1	V4	0.129370130331551	0.0728701303315508	0.0565	Drosophila	chrX
1	V40	0.136942376760479	0.071542376760479	0.0654	Drosophila	chrX
1	V41	0.175498450590464	0.0799984505904636	0.0955	Drosophila	chrX
1	V42	0.171787782614662	0.0710877826146617	0.1007	Drosophila	chrX
1	V43	0.142458564021374	0.0866585640213743	0.0558	Drosophila	chrX
1	V44	0.14738190913571	0.0647819091357099	0.0826	Drosophila	chrX
1	V45	0.149296159001483	0.0693961590014832	0.0799	Drosophila	chrX
1	V46	0.157835916601381	0.0771359166013811	0.0807	Drosophila	chrX
1	V47	0.143535196295061	0.0671351962950608	0.0764	Drosophila	chrX
1	V48	0.142388940785708	0.0651889407857078	0.0772	Drosophila	chrX
1	V49	0.142524535109668	0.0583245351096676	0.0842	Drosophila	chrX
1	V5	0.149262773893498	0.0784627738934977	0.0708	Drosophila	chrX
1	V50	0.142090831534173	0.0652908315341732	0.0768	Drosophila	chrX
1	V51	0.154439380893525	0.0885393808935253	0.0659	Drosophila	chrX
1	V52	0.154779521577118	0.0856795215771183	0.0691	Drosophila	chrX
1	V53	0.16247603381298	0.07617603381298	0.0863	Drosophila	chrX
1	V54	0.129069825081865	0.0655698250818649	0.0635	Drosophila	chrX
1	V55	0.149981957377256	0.0715819573772557	0.0784	Drosophila	chrX
1	V56	0.143435768946479	0.0670357689464794	0.0764	Drosophila	chrX
1	V57	0.147607395747822	0.0786073957478223	0.069	Drosophila	chrX
1	V58	0.147129377219658	0.0795293772196584	0.0676	Drosophila	chrX
1	V59	0.149732498403473	0.0771324984034726	0.0726	Drosophila	chrX
1	V6	0.159086655834401	0.0796866558344008	0.0794	Drosophila	chrX
1	V60	0.163949937146024	0.0738499371460237	0.0901	Drosophila	chrX
1	V61	0.163580617908698	0.0720806179086982	0.0915	Drosophila	chrX
1	V62	0.150070188949541	0.0626701889495413	0.0874	Drosophila	chrX
1	V63	0.143595121466203	0.067495121466203	0.0761	Drosophila	chrX
1	V64	0.150764822966999	0.0767648229669994	0.074	Drosophila	chrX
1	V65	0.139101981504925	0.0596019815049253	0.0795	Drosophila	chrX
1	V66	0.147357520610149	0.0713575206101485	0.076	Drosophila	chrX
1	V67	0.159665460242241	0.0704654602422411	0.0892	Drosophila	chrX
1	V68	0.153432425964022	0.0689324259640223	0.0845	Drosophila	chrX
1	V69	0.14547253569107	0.0653725356910697	0.0801	Drosophila	chrX
1	V7	0.137856835723732	0.0662568357237318	0.0716	Drosophila	chrX
1	V70	0.13686505653742	0.06616505653742	0.0707	Drosophila	chrX
1	V71	0.15556048106863	0.0232604810686303	0.1323	Drosophila	chrX
1	V72	0.142689700329133	0.0723897003291328	0.0703	Drosophila	chrX
1	V73	0.158651313947483	0.0843513139474834	0.0743	Drosophila	chrX
1	V74	0.142130519583382	0.0705305195833824	0.0716	Drosophila	chrX
1	V75	0.152452600016713	0.078552600016713	0.0739	Drosophila	chrX
1	V76	0.133572335810518	0.0805723358105176	0.053	Drosophila	chrX
1	V77	0.143951735584114	0.0657517355841142	0.0782	Drosophila	chrX
1	V78	0.17155150164141	0.0811515016414104	0.0904	Drosophila	chrX
1	V79	0.149016867705762	0.0678168677057621	0.0812	Drosophila	chrX
1	V8	0.131003185151089	0.0701031851510885	0.0609	Drosophila	chrX
1	V80	0.150989561104363	0.0768895611043627	0.0741	Drosophila	chrX
1	V81	0.157787940729544	0.0827879407295441	0.075	Drosophila	chrX
1	V82	0.159023433973624	0.0746234339736236	0.0844	Drosophila	chrX
1	V83	0.158671025139593	0.0713710251395935	0.0873	Drosophila	chrX
1	V84	0.140400514916624	0.0729005149166241	0.0675	Drosophila	chrX
1	V85	0.153794616360909	0.084794616360909	0.069	Drosophila	chrX
1	V86	0.16097113733166	0.0734711373316601	0.0875	Drosophila	chrX
1	V87	0.138964014628939	0.0231640146289385	0.1158	Drosophila	chrX
1	V88	0.148373266539681	0.0781732665396812	0.0702	Drosophila	chrX
1	V89	0.141894553847392	0.0690945538473925	0.0728	Drosophila	chrX
1	V9	0.163494711336708	0.0750947113367078	0.0884	Drosophila	chrX
1	V90	0.158219073238312	0.0748190732383116	0.0834	Drosophila	chrX
1	V91	0.157169660829592	0.0674696608295918	0.0897	Drosophila	chrX
1	V92	0.15919100180794	0.0733910018079403	0.0858	Drosophila	chrX
1	V93	0.154885771638167	0.0698857716381668	0.085	Drosophila	chrX
1	V94	0.143923634976518	0.0657236349765178	0.0782	Drosophila	chrX
1	V95	0.150306436029668	0.0765064360296676	0.0738	Drosophila	chrX
1	V96	0.15115085813446	0.0710508581344601	0.0801	Drosophila	chrX
1	V97	0.157971969136046	0.0650719691360464	0.0929	Drosophila	chrX
1	V98	0.15397715358522	0.0819771535852198	0.072	Drosophila	chrX
1	V99	0.1451419665827	0.0716419665827002	0.0735	Drosophila	chrX
10	V1	0.260967015594852	0.209267015594852	0.0517	Drosophila	chrX
10	V10	0.298311190568394	0.227411190568394	0.0709	Drosophila	chrX
10	V100	0.252579252019003	0.0683792520190035	0.1842	Drosophila	chrX
10	V11	0.279634390654151	0.192534390654151	0.0871	Drosophila	chrX
10	V12	0.23806462786584	0.0794646278658399	0.1586	Drosophila	chrX
10	V13	0.238155776658183	0.208055776658183	0.0301	Drosophila	chrX
10	V14	0.27962762694918	0.11432762694918	0.1653	Drosophila	chrX
10	V15	0.273598385927173	0.250998385927173	0.0226	Drosophila	chrX
10	V16	0.273487946846733	0.110087946846733	0.1634	Drosophila	chrX
10	V17	0.302415175355843	0.198515175355843	0.1039	Drosophila	chrX
10	V18	0.235153961838369	0.161453961838369	0.0737	Drosophila	chrX
10	V19	0.255615345477009	0.0847153454770093	0.1709	Drosophila	chrX
10	V2	0.29504952588176	0.19634952588176	0.0987	Drosophila	chrX
10	V20	0.322493613957371	0.220693613957371	0.1018	Drosophila	chrX
10	V21	0.31265185962302	0.16645185962302	0.1462	Drosophila	chrX
10	V22	0.212151215587544	0.0808512155875443	0.1313	Drosophila	chrX
10	V23	0.262382661827117	0.105582661827117	0.1568	Drosophila	chrX
10	V24	0.283476539202778	0.0918765392027777	0.1916	Drosophila	chrX
10	V25	0.229302954239519	0.179102954239519	0.0502	Drosophila	chrX
10	V26	0.249717068282015	0.0737170682820153	0.176	Drosophila	chrX
10	V27	0.25859728354261	0.17169728354261	0.0869	Drosophila	chrX
10	V28	0.258844733977491	0.127344733977491	0.1315	Drosophila	chrX
10	V29	0.201885529579507	0.203485529579507	-0.0016	Drosophila	chrX
10	V3	0.277748085314782	0.111648085314782	0.1661	Drosophila	chrX
10	V30	0.278344492869044	0.207144492869044	0.0712	Drosophila	chrX
10	V31	0.245685778329419	0.187485778329419	0.0582	Drosophila	chrX
10	V32	0.245029201386652	0.188029201386652	0.057	Drosophila	chrX
10	V33	0.267146037456791	0.199346037456791	0.0678	Drosophila	chrX
10	V34	0.267210260641367	0.105310260641367	0.1619	Drosophila	chrX
10	V35	0.209783637374875	0.165683637374875	0.0441	Drosophila	chrX
10	V36	0.32255359387866	0.21725359387866	0.1053	Drosophila	chrX
10	V37	0.27739118437294	0.0923911843729399	0.185	Drosophila	chrX
10	V38	0.175391003943893	0.0787910039438927	0.0966	Drosophila	chrX
10	V39	0.261542080291294	0.179442080291294	0.0821	Drosophila	chrX
10	V4	0.296219660129107	0.237619660129107	0.0586	Drosophila	chrX
10	V40	0.237367686774148	0.183067686774148	0.0543	Drosophila	chrX
10	V41	0.241322924936959	0.188422924936959	0.0529	Drosophila	chrX
10	V42	0.221782319316995	0.0867823193169954	0.135	Drosophila	chrX
10	V43	0.288711830179212	0.168511830179212	0.1202	Drosophila	chrX
10	V44	0.287010276011416	0.0934102760114163	0.1936	Drosophila	chrX
10	V45	0.223399311496065	0.0884993114960649	0.1349	Drosophila	chrX
10	V46	0.274701560581946	0.170301560581946	0.1044	Drosophila	chrX
10	V47	0.273955709375856	0.202555709375856	0.0714	Drosophila	chrX
10	V48	0.240939589020815	0.0989395890208152	0.142	Drosophila	chrX
10	V49	0.259318753181821	0.103018753181821	0.1563	Drosophila	chrX
10	V5	0.267870326316735	0.161170326316735	0.1067	Drosophila	chrX
10	V50	0.285820210207313	0.198520210207313	0.0873	Drosophila	chrX
10	V51	0.234761125736034	0.0688611257360338	0.1659	Drosophila	chrX
10	V52	0.219139543086769	0.091539543086769	0.1276	Drosophila	chrX
10	V53	0.215349822694764	0.0838498226947642	0.1315	Drosophila	chrX
10	V54	0.229787037311466	0.147187037311466	0.0826	Drosophila	chrX
10	V55	0.250408031982409	0.173308031982409	0.0771	Drosophila	chrX
10	V56	0.270068666541442	0.192568666541442	0.0775	Drosophila	chrX
10	V57	0.299437838136339	0.147237838136339	0.1522	Drosophila	chrX
10	V58	0.219446959321043	0.0891469593210426	0.1303	Drosophila	chrX
10	V59	0.225493501496176	0.183993501496176	0.0415	Drosophila	chrX
10	V6	0.226995324571348	0.166995324571348	0.06	Drosophila	chrX
10	V60	0.280636829082311	0.137636829082311	0.143	Drosophila	chrX
10	V61	0.266871155522636	0.183071155522636	0.0838	Drosophila	chrX
10	V62	0.267903777726328	0.170203777726328	0.0977	Drosophila	chrX
10	V63	0.24777610032764	0.16177610032764	0.086	Drosophila	chrX
10	V64	0.242214460689109	0.0888144606891092	0.1534	Drosophila	chrX
10	V65	0.230517810278371	0.0622178102783712	0.1683	Drosophila	chrX
10	V66	0.238875481810794	0.106775481810794	0.1321	Drosophila	chrX
10	V67	0.234714997965375	0.167814997965375	0.0669	Drosophila	chrX
10	V68	0.226328899096191	0.186228899096191	0.0401	Drosophila	chrX
10	V69	0.251077629248762	0.201577629248762	0.0495	Drosophila	chrX
10	V7	0.286253246534307	0.230753246534307	0.0555	Drosophila	chrX
10	V70	0.261798956142136	0.102498956142136	0.1593	Drosophila	chrX
10	V71	0.237345495672686	0.0594454956726858	0.1779	Drosophila	chrX
10	V72	0.245125950944283	0.145125950944283	0.1	Drosophila	chrX
10	V73	0.252839346395486	0.140739346395486	0.1121	Drosophila	chrX
10	V74	0.272819011810271	0.118219011810271	0.1546	Drosophila	chrX
10	V75	0.274813771259647	0.179413771259647	0.0954	Drosophila	chrX
10	V76	0.275523052570299	0.123723052570299	0.1518	Drosophila	chrX
10	V77	0.245012430472726	0.158112430472726	0.0869	Drosophila	chrX
10	V78	0.19620974911787	0.17660974911787	0.0196	Drosophila	chrX
10	V79	0.272962451543656	0.0925624515436561	0.1804	Drosophila	chrX
10	V8	0.221378590875837	0.0567785908758371	0.1646	Drosophila	chrX
10	V80	0.223549600908447	0.134349600908447	0.0892	Drosophila	chrX
10	V81	0.28094302571964	0.0820430257196395	0.1989	Drosophila	chrX
10	V82	0.265917050485288	0.195117050485288	0.0708	Drosophila	chrX
10	V83	0.276137885730875	0.0902378857308753	0.1859	Drosophila	chrX
10	V84	0.234970299551951	0.0827702995519513	0.1522	Drosophila	chrX
10	V85	0.231458865196757	0.118658865196757	0.1128	Drosophila	chrX
10	V86	0.287089377029248	0.233189377029248	0.0539	Drosophila	chrX
10	V87	0.26680661210986	0.11080661210986	0.156	Drosophila	chrX
10	V88	0.208899101504163	0.0594991015041628	0.1494	Drosophila	chrX
10	V89	0.243242670509759	0.121542670509759	0.1217	Drosophila	chrX
10	V9	0.268709904735303	0.0725099047353031	0.1962	Drosophila	chrX
10	V90	0.279263015243226	0.197663015243226	0.0816	Drosophila	chrX
10	V91	0.264407762429588	0.0897077624295881	0.1747	Drosophila	chrX
10	V92	0.260201287863931	0.0829012878639308	0.1773	Drosophila	chrX
10	V93	0.205003337439604	0.0829033374396043	0.1221	Drosophila	chrX
10	V94	0.288829752729146	0.102429752729146	0.1864	Drosophila	chrX
10	V95	0.210602270919912	0.132402270919912	0.0782	Drosophila	chrX
10	V96	0.243278827188097	0.0817788271880969	0.1615	Drosophila	chrX
10	V97	0.204048548845601	0.184648548845601	0.0194	Drosophila	chrX
10	V98	0.25193982093189	0.0818398209318903	0.1701	Drosophila	chrX
10	V99	0.260951617187633	0.148751617187633	0.1122	Drosophila	chrX
11	V1	0.327947316955863	0.0902473169558627	0.2377	Drosophila	chrX
11	V10	0.296769959396091	0.149469959396091	0.1473	Drosophila	chrX
11	V100	0.286353653993458	0.121953653993458	0.1644	Drosophila	chrX
11	V11	0.253544347860577	0.125144347860577	0.1284	Drosophila	chrX
11	V12	0.291273717741912	0.107373717741912	0.1839	Drosophila	chrX
11	V13	0.30449020190511	0.0957902019051102	0.2087	Drosophila	chrX
11	V14	0.247191200316004	0.139491200316004	0.1077	Drosophila	chrX
11	V15	0.305019616952915	0.134619616952915	0.1704	Drosophila	chrX
11	V16	0.269628594753945	0.0848285947539447	0.1848	Drosophila	chrX
11	V17	0.263084412835815	0.172784412835815	0.0903	Drosophila	chrX
11	V18	0.304020586754483	0.095320586754483	0.2087	Drosophila	chrX
11	V19	0.249654038002851	0.106454038002851	0.1432	Drosophila	chrX
11	V2	0.336959253592181	0.0926592535921806	0.2443	Drosophila	chrX
11	V20	0.295829020319122	0.113829020319122	0.182	Drosophila	chrX
11	V21	0.286909352416579	0.176909352416579	0.11	Drosophila	chrX
11	V22	0.323469975300195	0.149369975300195	0.1741	Drosophila	chrX
11	V23	0.302330938163932	0.162330938163932	0.14	Drosophila	chrX
11	V24	0.324543551437381	0.111743551437381	0.2128	Drosophila	chrX
11	V25	0.291368987301681	0.127168987301681	0.1642	Drosophila	chrX
11	V26	0.284644280187851	0.147244280187851	0.1374	Drosophila	chrX
11	V27	0.306185670865038	0.103685670865038	0.2025	Drosophila	chrX
11	V28	0.297364327711937	0.126564327711937	0.1708	Drosophila	chrX
11	V29	0.31556081739076	0.13526081739076	0.1803	Drosophila	chrX
11	V3	0.249639319918616	0.164739319918616	0.0849	Drosophila	chrX
11	V30	0.259424472444764	0.152624472444764	0.1068	Drosophila	chrX
11	V31	0.298849499394082	0.145049499394082	0.1538	Drosophila	chrX
11	V32	0.265337066688335	0.0660370666883352	0.1993	Drosophila	chrX
11	V33	0.246142926158619	0.146242926158619	0.0999	Drosophila	chrX
11	V34	0.306302547894286	0.118202547894286	0.1881	Drosophila	chrX
11	V35	0.357590140144775	0.144790140144775	0.2128	Drosophila	chrX
11	V36	0.297922837841714	0.128822837841714	0.1691	Drosophila	chrX
11	V37	0.300147050655578	0.106747050655578	0.1934	Drosophila	chrX
11	V38	0.309152124730687	0.117752124730687	0.1914	Drosophila	chrX
11	V39	0.324704677945401	0.151204677945401	0.1735	Drosophila	chrX
11	V4	0.282527132770056	0.143127132770056	0.1394	Drosophila	chrX
11	V40	0.259918069314996	0.157718069314996	0.1022	Drosophila	chrX
11	V41	0.298543922251692	0.122443922251692	0.1761	Drosophila	chrX
11	V42	0.301813812983144	0.129613812983144	0.1722	Drosophila	chrX
11	V43	0.339894557732236	0.202894557732236	0.137	Drosophila	chrX
11	V44	0.30695106043915	0.09035106043915	0.2166	Drosophila	chrX
11	V45	0.330212086221008	0.145912086221008	0.1843	Drosophila	chrX
11	V46	0.296111834479755	0.180911834479755	0.1152	Drosophila	chrX
11	V47	0.267014246588412	0.149414246588412	0.1176	Drosophila	chrX
11	V48	0.280933585181516	0.130433585181516	0.1505	Drosophila	chrX
11	V49	0.296465973649361	0.146565973649361	0.1499	Drosophila	chrX
11	V5	0.26282114724749	0.14742114724749	0.1154	Drosophila	chrX
11	V50	0.266002361627335	0.135802361627335	0.1302	Drosophila	chrX
11	V51	0.278994962585203	0.0895949625852025	0.1894	Drosophila	chrX
11	V52	0.290679883409466	0.156779883409466	0.1339	Drosophila	chrX
11	V53	0.336257559090233	0.177657559090233	0.1586	Drosophila	chrX
11	V54	0.296855849113842	0.125955849113842	0.1709	Drosophila	chrX
11	V55	0.269366637069463	0.169966637069463	0.0994	Drosophila	chrX
11	V56	0.323262846076358	0.108362846076358	0.2149	Drosophila	chrX
11	V57	0.30815508831449	0.17025508831449	0.1379	Drosophila	chrX
11	V58	0.292944288416339	0.166444288416339	0.1265	Drosophila	chrX
11	V59	0.290455810418371	0.138755810418371	0.1517	Drosophila	chrX
11	V6	0.293959410769446	0.161959410769446	0.132	Drosophila	chrX
11	V60	0.284048648031133	0.116048648031133	0.168	Drosophila	chrX
11	V61	0.296210961273082	0.166410961273082	0.1298	Drosophila	chrX
11	V62	0.337701189415426	0.135201189415426	0.2025	Drosophila	chrX
11	V63	0.358649708799174	0.0838497087991736	0.2748	Drosophila	chrX
11	V64	0.287924974644728	0.117424974644728	0.1705	Drosophila	chrX
11	V65	0.254556702221729	0.0975567022217289	0.157	Drosophila	chrX
11	V66	0.322251896608336	0.155751896608336	0.1665	Drosophila	chrX
11	V67	0.268255934862587	0.136755934862587	0.1315	Drosophila	chrX
11	V68	0.312421131584573	0.085021131584573	0.2274	Drosophila	chrX
11	V69	0.283944334825584	0.172844334825584	0.1111	Drosophila	chrX
11	V7	0.299264838586561	0.129264838586561	0.17	Drosophila	chrX
11	V70	0.31477713709571	0.13237713709571	0.1824	Drosophila	chrX
11	V71	0.308289688333244	0.163389688333244	0.1449	Drosophila	chrX
11	V72	0.244876718137613	0.109376718137613	0.1355	Drosophila	chrX
11	V73	0.292577774963952	0.138377774963952	0.1542	Drosophila	chrX
11	V74	0.273114514977098	0.104514514977098	0.1686	Drosophila	chrX
11	V75	0.309971119188497	0.138671119188497	0.1713	Drosophila	chrX
11	V76	0.285717362887219	0.163917362887219	0.1218	Drosophila	chrX
11	V77	0.27551199604509	0.15651199604509	0.119	Drosophila	chrX
11	V78	0.25011392050413	0.14111392050413	0.109	Drosophila	chrX
11	V79	0.28600212109428	0.19380212109428	0.0922	Drosophila	chrX
11	V8	0.279098489286707	0.0835984892867069	0.1955	Drosophila	chrX
11	V80	0.287285198728696	0.114385198728696	0.1729	Drosophila	chrX
11	V81	0.273497872489143	0.198497872489143	0.075	Drosophila	chrX
11	V82	0.326459558181162	0.169659558181162	0.1568	Drosophila	chrX
11	V83	0.249589278758182	0.136989278758182	0.1126	Drosophila	chrX
11	V84	0.329578458753606	0.207478458753606	0.1221	Drosophila	chrX
11	V85	0.278340674779523	0.129640674779523	0.1487	Drosophila	chrX
11	V86	0.251565264430755	0.0901652644307547	0.1614	Drosophila	chrX
11	V87	0.30080786924551	0.14920786924551	0.1516	Drosophila	chrX
11	V88	0.320977268601978	0.158077268601978	0.1629	Drosophila	chrX
11	V89	0.309387362679331	0.120087362679331	0.1893	Drosophila	chrX
11	V9	0.253417257392418	0.159317257392418	0.0941	Drosophila	chrX
11	V90	0.322992076188233	0.137892076188233	0.1851	Drosophila	chrX
11	V91	0.33851889213812	0.15011889213812	0.1884	Drosophila	chrX
11	V92	0.299806771152748	0.0827067711527476	0.2171	Drosophila	chrX
11	V93	0.299455919695429	0.130755919695429	0.1687	Drosophila	chrX
11	V94	0.291955289362895	0.0797552893628953	0.2122	Drosophila	chrX
11	V95	0.318928568975146	0.123028568975146	0.1959	Drosophila	chrX
11	V96	0.256889691776549	0.186789691776549	0.0701	Drosophila	chrX
11	V97	0.319002969699135	0.113402969699135	0.2056	Drosophila	chrX
11	V98	0.288880391343458	0.123280391343458	0.1656	Drosophila	chrX
11	V99	0.271975162565359	0.117775162565359	0.1542	Drosophila	chrX
12	V1	0.521589855009702	0.209989855009702	0.3116	Drosophila	chrX
12	V10	0.540516509680529	0.230616509680529	0.3099	Drosophila	chrX
12	V100	0.43330811809871	0.24930811809871	0.184	Drosophila	chrX
12	V11	0.54691697202681	0.23551697202681	0.3114	Drosophila	chrX
12	V12	0.496572529569923	0.262772529569923	0.2338	Drosophila	chrX
12	V13	0.477412829683198	0.184312829683198	0.2931	Drosophila	chrX
12	V14	0.500537779438547	0.146537779438547	0.354	Drosophila	chrX
12	V15	0.569027610922016	0.263227610922016	0.3058	Drosophila	chrX
12	V16	0.520248199174282	0.231748199174282	0.2885	Drosophila	chrX
12	V17	0.464182816171538	0.324382816171538	0.1398	Drosophila	chrX
12	V18	0.439361889570767	0.227361889570767	0.212	Drosophila	chrX
12	V19	0.495550745973502	0.217450745973502	0.2781	Drosophila	chrX
12	V2	0.541474030411876	0.347674030411876	0.1938	Drosophila	chrX
12	V20	0.532623452364934	0.254623452364934	0.278	Drosophila	chrX
12	V21	0.511946432016962	0.229546432016962	0.2824	Drosophila	chrX
12	V22	0.487020111662596	0.211220111662596	0.2758	Drosophila	chrX
12	V23	0.538620841635921	0.181720841635921	0.3569	Drosophila	chrX
12	V24	0.479512268544132	0.160112268544132	0.3194	Drosophila	chrX
12	V25	0.538554008492577	0.263254008492577	0.2753	Drosophila	chrX
12	V26	0.522888001581095	0.301488001581095	0.2214	Drosophila	chrX
12	V27	0.455924146639332	0.250724146639332	0.2052	Drosophila	chrX
12	V28	0.553214165367588	0.256014165367588	0.2972	Drosophila	chrX
12	V29	0.487555620153615	0.225655620153615	0.2619	Drosophila	chrX
12	V3	0.476631558021788	0.247631558021788	0.229	Drosophila	chrX
12	V30	0.524129875104748	0.214729875104748	0.3094	Drosophila	chrX
12	V31	0.453128887839326	0.228228887839326	0.2249	Drosophila	chrX
12	V32	0.606708243835237	0.393208243835237	0.2135	Drosophila	chrX
12	V33	0.5776833276478	0.2666833276478	0.311	Drosophila	chrX
12	V34	0.461925378976178	0.245125378976178	0.2168	Drosophila	chrX
12	V35	0.543004040044933	0.296204040044933	0.2468	Drosophila	chrX
12	V36	0.490227871072104	0.270827871072104	0.2194	Drosophila	chrX
12	V37	0.535669341529064	0.208769341529064	0.3269	Drosophila	chrX
12	V38	0.455073664294074	0.186373664294074	0.2687	Drosophila	chrX
12	V39	0.48108622375939	0.22808622375939	0.253	Drosophila	chrX
12	V4	0.534466399693394	0.191066399693394	0.3434	Drosophila	chrX
12	V40	0.535440742718891	0.242840742718891	0.2926	Drosophila	chrX
12	V41	0.436340820075453	0.218940820075453	0.2174	Drosophila	chrX
12	V42	0.503185766842779	0.273785766842779	0.2294	Drosophila	chrX
12	V43	0.542270196645195	0.249970196645195	0.2923	Drosophila	chrX
12	V44	0.53314647127364	0.20784647127364	0.3253	Drosophila	chrX
12	V45	0.582281226519717	0.320181226519717	0.2621	Drosophila	chrX
12	V46	0.50857158954306	0.21867158954306	0.2899	Drosophila	chrX
12	V47	0.478214829829422	0.279414829829422	0.1988	Drosophila	chrX
12	V48	0.474376476384902	0.177376476384902	0.297	Drosophila	chrX
12	V49	0.464225935136535	0.289425935136535	0.1748	Drosophila	chrX
12	V5	0.56253654550046	0.22813654550046	0.3344	Drosophila	chrX
12	V50	0.450735550036686	0.297335550036686	0.1534	Drosophila	chrX
12	V51	0.492220277949663	0.297020277949663	0.1952	Drosophila	chrX
12	V52	0.447033629092288	0.240533629092288	0.2065	Drosophila	chrX
12	V53	0.486927667544105	0.271627667544105	0.2153	Drosophila	chrX
12	V54	0.494829505037987	0.272129505037987	0.2227	Drosophila	chrX
12	V55	0.613028341988756	0.221528341988756	0.3915	Drosophila	chrX
12	V56	0.540048719880105	0.323948719880105	0.2161	Drosophila	chrX
12	V57	0.460785701051815	0.307085701051815	0.1537	Drosophila	chrX
12	V58	0.537346855923807	0.284846855923807	0.2525	Drosophila	chrX
12	V59	0.524535897204011	0.290435897204011	0.2341	Drosophila	chrX
12	V6	0.472317787549468	0.309417787549468	0.1629	Drosophila	chrX
12	V60	0.529164007263951	0.243064007263951	0.2861	Drosophila	chrX
12	V61	0.475803037644178	0.232703037644178	0.2431	Drosophila	chrX
12	V62	0.516663752896628	0.335763752896628	0.1809	Drosophila	chrX
12	V63	0.497282541068207	0.248382541068207	0.2489	Drosophila	chrX
12	V64	0.515604600054277	0.247604600054277	0.268	Drosophila	chrX
12	V65	0.535770088396194	0.252270088396194	0.2835	Drosophila	chrX
12	V66	0.489660543596075	0.324560543596075	0.1651	Drosophila	chrX
12	V67	0.484782720997775	0.277782720997775	0.207	Drosophila	chrX
12	V68	0.558774885913683	0.181874885913683	0.3769	Drosophila	chrX
12	V69	0.547871809269545	0.248271809269545	0.2996	Drosophila	chrX
12	V7	0.478369122043411	0.249569122043411	0.2288	Drosophila	chrX
12	V70	0.499875705411704	0.267975705411704	0.2319	Drosophila	chrX
12	V71	0.503918405603418	0.252718405603418	0.2512	Drosophila	chrX
12	V72	0.482990257243971	0.252590257243971	0.2304	Drosophila	chrX
12	V73	0.566583496990349	0.251783496990349	0.3148	Drosophila	chrX
12	V74	0.457108699209021	0.252508699209021	0.2046	Drosophila	chrX
12	V75	0.590332298350958	0.232032298350958	0.3583	Drosophila	chrX
12	V76	0.456006873030021	0.211206873030021	0.2448	Drosophila	chrX
12	V77	0.443293561568855	0.317193561568855	0.1261	Drosophila	chrX
12	V78	0.589034420513446	0.294634420513446	0.2944	Drosophila	chrX
12	V79	0.493829011695804	0.283029011695804	0.2108	Drosophila	chrX
12	V8	0.516627857559192	0.218827857559192	0.2978	Drosophila	chrX
12	V80	0.459236514282672	0.242936514282672	0.2163	Drosophila	chrX
12	V81	0.519014551797952	0.235914551797952	0.2831	Drosophila	chrX
12	V82	0.611641657708044	0.212841657708044	0.3988	Drosophila	chrX
12	V83	0.498277037834673	0.363377037834673	0.1349	Drosophila	chrX
12	V84	0.458437766469379	0.244637766469379	0.2138	Drosophila	chrX
12	V85	0.548722347762307	0.262022347762307	0.2867	Drosophila	chrX
12	V86	0.490064765120689	0.283664765120689	0.2064	Drosophila	chrX
12	V87	0.448261542291719	0.211561542291719	0.2367	Drosophila	chrX
12	V88	0.565786913915706	0.300886913915706	0.2649	Drosophila	chrX
12	V89	0.503599472899644	0.247999472899644	0.2556	Drosophila	chrX
12	V9	0.509534600212548	0.277434600212548	0.2321	Drosophila	chrX
12	V90	0.455198779893668	0.235898779893668	0.2193	Drosophila	chrX
12	V91	0.483054725990793	0.222454725990793	0.2606	Drosophila	chrX
12	V92	0.542652182585076	0.220052182585076	0.3226	Drosophila	chrX
12	V93	0.533907312048245	0.284207312048245	0.2497	Drosophila	chrX
12	V94	0.565320458008353	0.299920458008353	0.2654	Drosophila	chrX
12	V95	0.525356524867299	0.248156524867299	0.2772	Drosophila	chrX
12	V96	0.549378160186057	0.242578160186057	0.3068	Drosophila	chrX
12	V97	0.581409397765065	0.284109397765065	0.2973	Drosophila	chrX
12	V98	0.578007898343251	0.242307898343251	0.3357	Drosophila	chrX
12	V99	0.47030693316462	0.23840693316462	0.2319	Drosophila	chrX
2	V1	0.178750972969164	0.0790509729691638	0.0997	Drosophila	chrX
2	V10	0.172013984247777	0.0878139842477767	0.0842	Drosophila	chrX
2	V100	0.195308102375173	0.0949081023751732	0.1004	Drosophila	chrX
2	V11	0.163881765093616	0.092081765093616	0.0718	Drosophila	chrX
2	V12	0.196456348800193	0.086956348800193	0.1095	Drosophila	chrX
2	V13	0.164977424546315	0.0786774245463151	0.0863	Drosophila	chrX
2	V14	0.199989318992652	0.0691893189926524	0.1308	Drosophila	chrX
2	V15	0.186236616710754	0.0887366167107541	0.0975	Drosophila	chrX
2	V16	0.173539724967358	0.0774397249673579	0.0961	Drosophila	chrX
2	V17	0.173283015370872	0.0673830153708718	0.1059	Drosophila	chrX
2	V18	0.182365357137792	0.115465357137792	0.0669	Drosophila	chrX
2	V19	0.171036645881734	0.0820366458817343	0.089	Drosophila	chrX
2	V2	0.18151799878737	0.0764179987873699	0.1051	Drosophila	chrX
2	V20	0.170054216662597	0.0869542166625972	0.0831	Drosophila	chrX
2	V21	0.177436989578569	0.0693369895785694	0.1081	Drosophila	chrX
2	V22	0.192125016215658	0.0951250162156584	0.097	Drosophila	chrX
2	V23	0.165820823507613	0.100320823507613	0.0655	Drosophila	chrX
2	V24	0.194752848686849	0.0841528486868486	0.1106	Drosophila	chrX
2	V25	0.183766990242746	0.0874669902427463	0.0963	Drosophila	chrX
2	V26	0.161996378129719	0.0931963781297186	0.0688	Drosophila	chrX
2	V27	0.160098776269082	0.0774987762690823	0.0826	Drosophila	chrX
2	V28	0.17113974787065	0.0780397478706497	0.0931	Drosophila	chrX
2	V29	0.195764366019191	0.0998643660191906	0.0959	Drosophila	chrX
2	V3	0.211978512742899	0.099078512742899	0.1129	Drosophila	chrX
2	V30	0.201289127889717	0.0999891278897173	0.1013	Drosophila	chrX
2	V31	0.187515683526113	0.0780156835261128	0.1095	Drosophila	chrX
2	V32	0.173204540689762	0.0784045406897621	0.0948	Drosophila	chrX
2	V33	0.169087442468548	0.0751874424685476	0.0939	Drosophila	chrX
2	V34	0.169729907865155	0.0759299078651545	0.0938	Drosophila	chrX
2	V35	0.193681670994635	0.0972816709946348	0.0964	Drosophila	chrX
2	V36	0.205658354625869	0.0986583546258691	0.107	Drosophila	chrX
2	V37	0.18372143833377	0.0847214383337701	0.099	Drosophila	chrX
2	V38	0.204197199069211	0.0935971990692114	0.1106	Drosophila	chrX
2	V39	0.160137405839318	0.085437405839318	0.0747	Drosophila	chrX
2	V4	0.201723192531232	0.126523192531232	0.0752	Drosophila	chrX
2	V40	0.181091199538103	0.0910911995381027	0.09	Drosophila	chrX
2	V41	0.209951811805373	0.0824518118053731	0.1275	Drosophila	chrX
2	V42	0.176789787355096	0.0945897873550965	0.0822	Drosophila	chrX
2	V43	0.195893093868549	0.0989930938685493	0.0969	Drosophila	chrX
2	V44	0.21462633157259	0.0930263315725901	0.1216	Drosophila	chrX
2	V45	0.172422401557246	0.073422401557246	0.099	Drosophila	chrX
2	V46	0.170714818474786	0.0773148184747859	0.0934	Drosophila	chrX
2	V47	0.197750629286428	0.083050629286428	0.1147	Drosophila	chrX
2	V48	0.19859070448079	0.10359070448079	0.095	Drosophila	chrX
2	V49	0.166268619904085	0.0810686199040849	0.0852	Drosophila	chrX
2	V5	0.202990979650616	0.0787909796506155	0.1242	Drosophila	chrX
2	V50	0.197737248833268	0.0911372488332683	0.1066	Drosophila	chrX
2	V51	0.174739382428566	0.116339382428566	0.0584	Drosophila	chrX
2	V52	0.190004548674785	0.0732045486747855	0.1168	Drosophila	chrX
2	V53	0.176280297880532	0.0892802978805322	0.087	Drosophila	chrX
2	V54	0.180716643440953	0.0905166434409525	0.0902	Drosophila	chrX
2	V55	0.188568088782965	0.0805680887829653	0.108	Drosophila	chrX
2	V56	0.188231591187004	0.0825315911870044	0.1057	Drosophila	chrX
2	V57	0.161087910906412	0.0855879109064124	0.0755	Drosophila	chrX
2	V58	0.201972531884492	0.085372531884492	0.1166	Drosophila	chrX
2	V59	0.199247641476274	0.086047641476274	0.1132	Drosophila	chrX
2	V6	0.170845295422397	0.0791452954223972	0.0917	Drosophila	chrX
2	V60	0.192561051227514	0.0856610512275144	0.1069	Drosophila	chrX
2	V61	0.189605653009277	0.0780056530092771	0.1116	Drosophila	chrX
2	V62	0.158851723289566	0.100751723289566	0.0581	Drosophila	chrX
2	V63	0.184499494036911	0.0863994940369113	0.0981	Drosophila	chrX
2	V64	0.202727111632363	0.0762271116323633	0.1265	Drosophila	chrX
2	V65	0.187000649614141	0.0827006496141408	0.1043	Drosophila	chrX
2	V66	0.196355453186722	0.0835554531867221	0.1128	Drosophila	chrX
2	V67	0.182959376968523	0.0967593769685229	0.0862	Drosophila	chrX
2	V68	0.168093707330194	0.0879937073301938	0.0801	Drosophila	chrX
2	V69	0.176737664700088	0.0839376647000885	0.0928	Drosophila	chrX
2	V7	0.196910018766833	0.0917100187668326	0.1052	Drosophila	chrX
2	V70	0.184937277357401	0.0781372773574011	0.1068	Drosophila	chrX
2	V71	0.192756650477251	0.0801566504772513	0.1126	Drosophila	chrX
2	V72	0.179930228191595	0.0974302281915954	0.0825	Drosophila	chrX
2	V73	0.203611405409084	0.0851114054090838	0.1185	Drosophila	chrX
2	V74	0.177904171705671	0.078904171705671	0.099	Drosophila	chrX
2	V75	0.177534892258959	0.104934892258959	0.0726	Drosophila	chrX
2	V76	0.183845379149081	0.0886453791490807	0.0952	Drosophila	chrX
2	V77	0.183516825764068	0.0850168257640675	0.0985	Drosophila	chrX
2	V78	0.202712067640646	0.107412067640646	0.0953	Drosophila	chrX
2	V79	0.200519941339621	0.0901199413396209	0.1104	Drosophila	chrX
2	V8	0.170465959585978	0.0816659595859782	0.0888	Drosophila	chrX
2	V80	0.162096093636732	0.0896960936367323	0.0724	Drosophila	chrX
2	V81	0.162431818293973	0.0905318182939732	0.0719	Drosophila	chrX
2	V82	0.177949532160672	0.0612495321606717	0.1167	Drosophila	chrX
2	V83	0.194314007846272	0.0907140078462724	0.1036	Drosophila	chrX
2	V84	0.190257758690695	0.0813577586906954	0.1089	Drosophila	chrX
2	V85	0.17199199331234	0.0928919933123401	0.0791	Drosophila	chrX
2	V86	0.184310898129481	0.0851108981294812	0.0992	Drosophila	chrX
2	V87	0.184875150314681	0.0846751503146813	0.1002	Drosophila	chrX
2	V88	0.18171101836599	0.0896110183659898	0.0921	Drosophila	chrX
2	V89	0.179980064752699	0.0764800647526987	0.1035	Drosophila	chrX
2	V9	0.175275615422672	0.0746756154226716	0.1006	Drosophila	chrX
2	V90	0.179709266140812	0.0868092661408122	0.0929	Drosophila	chrX
2	V91	0.172598453107124	0.0430984531071236	0.1295	Drosophila	chrX
2	V92	0.185062569030284	0.0883625690302843	0.0967	Drosophila	chrX
2	V93	0.182175862671645	0.0897758626716449	0.0924	Drosophila	chrX
2	V94	0.181005393816701	0.082005393816701	0.099	Drosophila	chrX
2	V95	0.230157476226095	0.0875574762260952	0.1426	Drosophila	chrX
2	V96	0.167103132438817	0.0830031324388172	0.0841	Drosophila	chrX
2	V97	0.186866238954361	0.0785662389543611	0.1083	Drosophila	chrX
2	V98	0.194027402597308	0.0792274025973079	0.1148	Drosophila	chrX
2	V99	0.183094294818903	0.0729942948189027	0.1101	Drosophila	chrX
3	V1	0.133535477940134	0.0851354779401339	0.0484	Drosophila	chrX
3	V10	0.168697906028266	0.0596979060282659	0.109	Drosophila	chrX
3	V100	0.175364229470027	0.0725642294700269	0.1028	Drosophila	chrX
3	V11	0.183548415146603	0.0615484151466033	0.122	Drosophila	chrX
3	V12	0.259402557505338	0.0872025575053379	0.1722	Drosophila	chrX
3	V13	0.145892283186413	0.0885922831864134	0.0573	Drosophila	chrX
3	V14	0.216240774675946	0.0601407746759461	0.1561	Drosophila	chrX
3	V15	0.143234661659781	0.0304346616597805	0.1128	Drosophila	chrX
3	V16	0.205727584834983	0.0663275848349828	0.1394	Drosophila	chrX
3	V17	0.204365741340783	0.0778657413407832	0.1265	Drosophila	chrX
3	V18	0.151713362006694	0.0810133620066943	0.0707	Drosophila	chrX
3	V19	0.173241794257487	0.0712417942574866	0.102	Drosophila	chrX
3	V2	0.147935951484117	0.0574359514841166	0.0905	Drosophila	chrX
3	V20	0.169169983382421	0.0847699833824213	0.0844	Drosophila	chrX
3	V21	0.128302804127364	0.0617028041273644	0.0666	Drosophila	chrX
3	V22	0.226141995407643	0.0835419954076429	0.1426	Drosophila	chrX
3	V23	0.159616112306203	0.0695161123062029	0.0901	Drosophila	chrX
3	V24	0.226469284236272	0.073969284236272	0.1525	Drosophila	chrX
3	V25	0.0971341529387209	0.0590341529387209	0.0381	Drosophila	chrX
3	V26	0.196560237177703	0.126160237177703	0.0704	Drosophila	chrX
3	V27	0.230099407507441	0.0622994075074415	0.1678	Drosophila	chrX
3	V28	0.168636468099355	0.0954364680993547	0.0732	Drosophila	chrX
3	V29	0.183129448597942	0.0909294485979422	0.0922	Drosophila	chrX
3	V3	0.171498087376345	0.112798087376345	0.0587	Drosophila	chrX
3	V30	0.243212197226791	0.0612121972267913	0.182	Drosophila	chrX
3	V31	0.237726355636359	0.0839263556363587	0.1538	Drosophila	chrX
3	V32	0.227053067638919	0.137153067638919	0.0899	Drosophila	chrX
3	V33	0.12873658051956	0.13253658051956	-0.0038	Drosophila	chrX
3	V34	0.198422169687009	0.060022169687009	0.1384	Drosophila	chrX
3	V35	0.157054782464559	0.0635547824645586	0.0935	Drosophila	chrX
3	V36	0.102946990070427	0.0602469900704273	0.0427	Drosophila	chrX
3	V37	0.235209587926446	0.0880095879264456	0.1472	Drosophila	chrX
3	V38	0.190524590617692	0.0675245906176921	0.123	Drosophila	chrX
3	V39	0.134818692996028	0.0957186929960285	0.0391	Drosophila	chrX
3	V4	0.0947360836139565	0.0575360836139565	0.0372	Drosophila	chrX
3	V40	0.165979547633071	0.0781795476330711	0.0878	Drosophila	chrX
3	V41	0.0997723372856355	0.0666723372856355	0.0331	Drosophila	chrX
3	V42	0.184743193610465	0.0812431936104654	0.1035	Drosophila	chrX
3	V43	0.160340774629882	0.0746407746298823	0.0857	Drosophila	chrX
3	V44	0.175849192570746	0.030049192570746	0.1458	Drosophila	chrX
3	V45	0.165509039538442	0.0865090395384425	0.079	Drosophila	chrX
3	V46	0.168990661545683	0.0948906615456834	0.0741	Drosophila	chrX
3	V47	0.199725333222458	0.0826253332224575	0.1171	Drosophila	chrX
3	V48	0.157352491816016	0.0778524918160157	0.0795	Drosophila	chrX
3	V49	0.152621584725446	0.126121584725446	0.0265	Drosophila	chrX
3	V5	0.161618938405592	0.0875189384055923	0.0741	Drosophila	chrX
3	V50	0.204482345498556	0.0659823454985555	0.1385	Drosophila	chrX
3	V51	0.154707952272436	0.0625079522724359	0.0922	Drosophila	chrX
3	V52	0.14630757607575	0.0635075760757495	0.0828	Drosophila	chrX
3	V53	0.166010576462098	0.0632105764620979	0.1028	Drosophila	chrX
3	V54	0.133835374800575	0.0918353748005752	0.042	Drosophila	chrX
3	V55	0.127356416548933	0.0608564165489329	0.0665	Drosophila	chrX
3	V56	0.186378058279191	0.0579780582791914	0.1284	Drosophila	chrX
3	V57	0.174362844882176	0.0981628448821765	0.0762	Drosophila	chrX
3	V58	0.145849718256411	0.077749718256411	0.0681	Drosophila	chrX
3	V59	0.162480775249281	0.0469807752492812	0.1155	Drosophila	chrX
3	V6	0.205466269288342	0.072966269288342	0.1325	Drosophila	chrX
3	V60	0.225758760037008	0.0853587600370085	0.1404	Drosophila	chrX
3	V61	0.19872366224187	0.10142366224187	0.0973	Drosophila	chrX
3	V62	0.180764807816608	0.0887648078166082	0.092	Drosophila	chrX
3	V63	0.180952948636919	0.0693529486369186	0.1116	Drosophila	chrX
3	V64	0.232382043463312	0.122982043463312	0.1094	Drosophila	chrX
3	V65	0.094251487988255	0.078151487988255	0.0161	Drosophila	chrX
3	V66	0.235610813439739	0.0640108134397388	0.1716	Drosophila	chrX
3	V67	0.129317981287526	0.0692179812875258	0.0601	Drosophila	chrX
3	V68	0.212109800431946	0.0699098004319462	0.1422	Drosophila	chrX
3	V69	0.186847437992023	0.0669474379920228	0.1199	Drosophila	chrX
3	V7	0.150566775440538	0.0748667754405384	0.0757	Drosophila	chrX
3	V70	0.183522040483087	0.0682220404830867	0.1153	Drosophila	chrX
3	V71	0.164318998783031	0.0771189987830306	0.0872	Drosophila	chrX
3	V72	0.150453087182661	0.0869530871826607	0.0635	Drosophila	chrX
3	V73	0.188917566607004	0.0733175666070043	0.1156	Drosophila	chrX
3	V74	0.1784712594254	0.0897712594253995	0.0887	Drosophila	chrX
3	V75	0.205565899006216	0.0863658990062163	0.1192	Drosophila	chrX
3	V76	0.191573643895611	0.112273643895611	0.0793	Drosophila	chrX
3	V77	0.181358279683772	0.0539582796837721	0.1274	Drosophila	chrX
3	V78	0.198445506109304	0.100145506109304	0.0983	Drosophila	chrX
3	V79	0.136738571918396	0.0653385719183962	0.0714	Drosophila	chrX
3	V8	0.124471298968694	0.0969712989686939	0.0275	Drosophila	chrX
3	V80	0.160756659470967	0.069856659470967	0.0909	Drosophila	chrX
3	V81	0.121078748262522	0.0936787482625221	0.0274	Drosophila	chrX
3	V82	0.158081587134382	0.0670815871343822	0.091	Drosophila	chrX
3	V83	0.182926505134709	0.085426505134709	0.0975	Drosophila	chrX
3	V84	0.18055991530315	0.0994599153031497	0.0811	Drosophila	chrX
3	V85	0.142691139554265	0.0814911395542649	0.0612	Drosophila	chrX
3	V86	0.139692879548955	0.101092879548955	0.0386	Drosophila	chrX
3	V87	0.162233578329093	0.0916335783290931	0.0706	Drosophila	chrX
3	V88	0.235451594122433	0.076351594122433	0.1591	Drosophila	chrX
3	V89	0.172339292296687	0.0634392922966875	0.1089	Drosophila	chrX
3	V9	0.142243902453798	0.0749439024537975	0.0673	Drosophila	chrX
3	V90	0.205797349288644	0.0505973492886441	0.1552	Drosophila	chrX
3	V91	0.207263152957831	0.0836631529578314	0.1236	Drosophila	chrX
3	V92	0.164540768500453	0.0885407685004529	0.076	Drosophila	chrX
3	V93	0.110810097056598	0.0902100970565985	0.0206	Drosophila	chrX
3	V94	0.162236144815111	0.0714361448151108	0.0908	Drosophila	chrX
3	V95	0.201592234857018	0.0752922348570177	0.1263	Drosophila	chrX
3	V96	0.128753037045807	0.0673530370458068	0.0614	Drosophila	chrX
3	V97	0.0849972646547542	0.0400972646547542	0.0449	Drosophila	chrX
3	V98	0.112612379295951	0.0910123792959512	0.0216	Drosophila	chrX
3	V99	0.210495909419847	0.0691959094198472	0.1413	Drosophila	chrX
4	V1	0.25851030987499	0.0501103098749899	0.2084	Drosophila	chrX
4	V10	0.253699091790207	0.162999091790207	0.0907	Drosophila	chrX
4	V100	0.179887252574815	0.135187252574815	0.0447	Drosophila	chrX
4	V11	0.196405101942362	0.128205101942363	0.0682	Drosophila	chrX
4	V12	0.252730908791423	0.124530908791423	0.1282	Drosophila	chrX
4	V13	0.197323867251493	0.0967238672514928	0.1006	Drosophila	chrX
4	V14	0.199789161194634	0.139289161194634	0.0605	Drosophila	chrX
4	V15	0.243404398676881	0.116404398676881	0.127	Drosophila	chrX
4	V16	0.267437003536227	0.133837003536227	0.1336	Drosophila	chrX
4	V17	0.246120906725224	0.163820906725224	0.0823	Drosophila	chrX
4	V18	0.31762417148117	0.0821241714811698	0.2355	Drosophila	chrX
4	V19	0.252778473787737	0.130978473787737	0.1218	Drosophila	chrX
4	V2	0.17672623458096	0.10722623458096	0.0695	Drosophila	chrX
4	V20	0.288191877658807	0.108291877658807	0.1799	Drosophila	chrX
4	V21	0.229819135536968	0.109219135536968	0.1206	Drosophila	chrX
4	V22	0.250894343622437	0.166394343622437	0.0845	Drosophila	chrX
4	V23	0.19810740453873	0.0676074045387302	0.1305	Drosophila	chrX
4	V24	0.214097544783527	0.158797544783527	0.0553	Drosophila	chrX
4	V25	0.234984053241356	0.123384053241356	0.1116	Drosophila	chrX
4	V26	0.251882597232403	0.193282597232403	0.0586	Drosophila	chrX
4	V27	0.297893325635982	0.117693325635982	0.1802	Drosophila	chrX
4	V28	0.146439970545531	0.0854399705455311	0.061	Drosophila	chrX
4	V29	0.257920480599927	0.0772204805999272	0.1807	Drosophila	chrX
4	V3	0.222060204363239	0.107260204363239	0.1148	Drosophila	chrX
4	V30	0.18227152473858	0.11267152473858	0.0696	Drosophila	chrX
4	V31	0.202001865938609	0.107501865938609	0.0945	Drosophila	chrX
4	V32	0.228650407097917	0.0951504070979166	0.1335	Drosophila	chrX
4	V33	0.215000849451303	0.125900849451303	0.0891	Drosophila	chrX
4	V34	0.146396817883871	0.0913968178838706	0.055	Drosophila	chrX
4	V35	0.183962883843142	0.104562883843142	0.0794	Drosophila	chrX
4	V36	0.311059196862667	0.163359196862667	0.1477	Drosophila	chrX
4	V37	0.203122137879652	0.0964221378796516	0.1067	Drosophila	chrX
4	V38	0.230788381218851	0.075288381218851	0.1555	Drosophila	chrX
4	V39	0.252992878252288	0.111592878252288	0.1414	Drosophila	chrX
4	V4	0.277028779387162	0.128228779387162	0.1488	Drosophila	chrX
4	V40	0.220435107167296	0.111735107167296	0.1087	Drosophila	chrX
4	V41	0.294775191048123	0.162775191048123	0.132	Drosophila	chrX
4	V42	0.221876987913678	0.138776987913678	0.0831	Drosophila	chrX
4	V43	0.217723430542678	0.148223430542678	0.0695	Drosophila	chrX
4	V44	0.265335535351603	0.151635535351603	0.1137	Drosophila	chrX
4	V45	0.322052899018914	0.160252899018914	0.1618	Drosophila	chrX
4	V46	0.225428740218518	0.0590287402185179	0.1664	Drosophila	chrX
4	V47	0.233733232848499	0.149833232848499	0.0839	Drosophila	chrX
4	V48	0.258512966806354	0.127812966806354	0.1307	Drosophila	chrX
4	V49	0.246012603412389	0.0954126034123888	0.1506	Drosophila	chrX
4	V5	0.175658875304271	0.119058875304271	0.0566	Drosophila	chrX
4	V50	0.296348633673811	0.172348633673811	0.124	Drosophila	chrX
4	V51	0.116865784533627	0.0836657845336269	0.0332	Drosophila	chrX
4	V52	0.224851087963053	0.108451087963053	0.1164	Drosophila	chrX
4	V53	0.150582069371505	0.126282069371505	0.0243	Drosophila	chrX
4	V54	0.301893684972303	0.114293684972303	0.1876	Drosophila	chrX
4	V55	0.22175035319731	0.13355035319731	0.0882	Drosophila	chrX
4	V56	0.243793928032252	0.0610939280322517	0.1827	Drosophila	chrX
4	V57	0.259044852980075	0.131144852980075	0.1279	Drosophila	chrX
4	V58	0.287572654462856	0.117772654462856	0.1698	Drosophila	chrX
4	V59	0.229449965176959	0.111449965176959	0.118	Drosophila	chrX
4	V6	0.189141773771969	0.129441773771969	0.0597	Drosophila	chrX
4	V60	0.289113304553479	0.114913304553479	0.1742	Drosophila	chrX
4	V61	0.281963544820313	0.0969635448203134	0.185	Drosophila	chrX
4	V62	0.216958891852838	0.125558891852838	0.0914	Drosophila	chrX
4	V63	0.272767562694619	0.119967562694619	0.1528	Drosophila	chrX
4	V64	0.180216707514686	0.102816707514686	0.0774	Drosophila	chrX
4	V65	0.287397260062775	0.0846972600627746	0.2027	Drosophila	chrX
4	V66	0.322490193485411	0.134190193485411	0.1883	Drosophila	chrX
4	V67	0.272585995228527	0.123785995228527	0.1488	Drosophila	chrX
4	V68	0.275250054785049	0.106350054785049	0.1689	Drosophila	chrX
4	V69	0.27328592633809	0.17908592633809	0.0942	Drosophila	chrX
4	V7	0.277776431450528	0.187876431450528	0.0899	Drosophila	chrX
4	V70	0.237636250354786	0.107736250354786	0.1299	Drosophila	chrX
4	V71	0.229364581925437	0.116864581925437	0.1125	Drosophila	chrX
4	V72	0.220140727664841	0.111440727664841	0.1087	Drosophila	chrX
4	V73	0.288347336087237	0.0748473360872373	0.2135	Drosophila	chrX
4	V74	0.260113682292475	0.178913682292475	0.0812	Drosophila	chrX
4	V75	0.199368645942586	0.0867686459425863	0.1126	Drosophila	chrX
4	V76	0.287627448444209	0.174227448444209	0.1134	Drosophila	chrX
4	V77	0.212670992535626	0.109870992535626	0.1028	Drosophila	chrX
4	V78	0.233410058597194	0.106810058597194	0.1266	Drosophila	chrX
4	V79	0.20797564988894	0.0846756498889397	0.1233	Drosophila	chrX
4	V8	0.241067251351552	0.116167251351552	0.1249	Drosophila	chrX
4	V80	0.170898475179956	0.133898475179956	0.037	Drosophila	chrX
4	V81	0.228006544262879	0.109006544262879	0.119	Drosophila	chrX
4	V82	0.265351251520915	0.133651251520915	0.1317	Drosophila	chrX
4	V83	0.284123793664282	0.100223793664282	0.1839	Drosophila	chrX
4	V84	0.176248856381526	0.131848856381526	0.0444	Drosophila	chrX
4	V85	0.317567621629357	0.109767621629357	0.2078	Drosophila	chrX
4	V86	0.261756869326268	0.0983568693262682	0.1634	Drosophila	chrX
4	V87	0.238282708356285	0.149682708356285	0.0886	Drosophila	chrX
4	V88	0.24415265326551	0.13185265326551	0.1123	Drosophila	chrX
4	V89	0.296796907681931	0.142396907681931	0.1544	Drosophila	chrX
4	V9	0.331643002929355	0.188243002929355	0.1434	Drosophila	chrX
4	V90	0.279051997556516	0.186051997556516	0.093	Drosophila	chrX
4	V91	0.22816853977191	0.10116853977191	0.127	Drosophila	chrX
4	V92	0.233665280947851	0.134165280947851	0.0995	Drosophila	chrX
4	V93	0.188578625150849	0.137778625150849	0.0508	Drosophila	chrX
4	V94	0.250586547855136	0.0940865478551361	0.1565	Drosophila	chrX
4	V95	0.244004736113404	0.116704736113404	0.1273	Drosophila	chrX
4	V96	0.293939519158287	0.160139519158287	0.1338	Drosophila	chrX
4	V97	0.209905385843207	0.126205385843207	0.0837	Drosophila	chrX
4	V98	0.290084627881641	0.0911846278816415	0.1989	Drosophila	chrX
4	V99	0.22999727348331	0.13949727348331	0.0905	Drosophila	chrX
5	V1	0.459424252286264	0.338324252286264	0.1211	Drosophila	chrX
5	V10	0.342327085868245	0.199327085868245	0.143	Drosophila	chrX
5	V100	0.366563290626083	0.189063290626083	0.1775	Drosophila	chrX
5	V11	0.394222388216016	0.237622388216016	0.1566	Drosophila	chrX
5	V12	0.285744777036534	0.0796447770365339	0.2061	Drosophila	chrX
5	V13	0.287313996928084	0.168113996928084	0.1192	Drosophila	chrX
5	V14	0.348545861382503	0.197945861382503	0.1506	Drosophila	chrX
5	V15	0.182596722858755	0.175896722858755	0.0067	Drosophila	chrX
5	V16	0.110054103213557	0.118654103213557	-0.0086	Drosophila	chrX
5	V17	0.349933544935735	0.131233544935735	0.2187	Drosophila	chrX
5	V18	0.213633080190184	0.135833080190184	0.0778	Drosophila	chrX
5	V19	0.368347636427548	0.188947636427548	0.1794	Drosophila	chrX
5	V2	0.311722099799953	0.224822099799953	0.0869	Drosophila	chrX
5	V20	0.307651147999367	0.155351147999367	0.1523	Drosophila	chrX
5	V21	0.166877338333562	0.088377338333562	0.0785	Drosophila	chrX
5	V22	0.268129111184264	0.0962291111842639	0.1719	Drosophila	chrX
5	V23	0.260242986736951	0.134342986736951	0.1259	Drosophila	chrX
5	V24	0.385213701399236	0.195613701399236	0.1896	Drosophila	chrX
5	V25	0.24592680218328	0.20232680218328	0.0436	Drosophila	chrX
5	V26	0.468543847215782	0.243543847215782	0.225	Drosophila	chrX
5	V27	0.414149502038889	0.103849502038889	0.3103	Drosophila	chrX
5	V28	0.310186208247148	0.191586208247148	0.1186	Drosophila	chrX
5	V29	0.126453526198202	0.189653526198202	-0.0632	Drosophila	chrX
5	V3	0.24675544464193	0.14285544464193	0.1039	Drosophila	chrX
5	V30	0.338028158704182	0.0960281587041821	0.242	Drosophila	chrX
5	V31	0.257921683582145	0.191521683582145	0.0664	Drosophila	chrX
5	V32	0.116481628319891	0.117481628319891	-0.001	Drosophila	chrX
5	V33	0.533690148180233	0.263990148180233	0.2697	Drosophila	chrX
5	V34	0.326409823456217	0.192309823456217	0.1341	Drosophila	chrX
5	V35	0.149761506727901	0.164661506727901	-0.0149	Drosophila	chrX
5	V36	0.248894868451986	0.148994868451987	0.0999	Drosophila	chrX
5	V37	0.387568771231163	0.210068771231163	0.1775	Drosophila	chrX
5	V38	0.417204105322616	0.202404105322616	0.2148	Drosophila	chrX
5	V39	0.237260375211615	0.186560375211615	0.0507	Drosophila	chrX
5	V4	0.242773299866302	0.172373299866302	0.0704	Drosophila	chrX
5	V40	0.334430474562769	0.103830474562769	0.2306	Drosophila	chrX
5	V41	0.313894240776994	0.187694240776994	0.1262	Drosophila	chrX
5	V42	0.498476892787568	0.292276892787568	0.2062	Drosophila	chrX
5	V43	0.214843288342522	0.157043288342522	0.0578	Drosophila	chrX
5	V44	0.31490685276959	0.13890685276959	0.176	Drosophila	chrX
5	V45	0.144104443060758	0.115804443060758	0.0283	Drosophila	chrX
5	V46	0.249618812383206	0.164518812383206	0.0851	Drosophila	chrX
5	V47	0.319548897296215	0.202648897296215	0.1169	Drosophila	chrX
5	V48	0.39909907216608	0.20559907216608	0.1935	Drosophila	chrX
5	V49	0.286520080063961	0.217620080063961	0.0689	Drosophila	chrX
5	V5	0.237276842327781	0.0906768423277806	0.1466	Drosophila	chrX
5	V50	0.267558021630307	0.203758021630307	0.0638	Drosophila	chrX
5	V51	0.492196434046757	0.252496434046757	0.2397	Drosophila	chrX
5	V52	0.283925586861047	0.191225586861047	0.0927	Drosophila	chrX
5	V53	0.31460227417744	0.18790227417744	0.1267	Drosophila	chrX
5	V54	0.291390869021398	0.141890869021398	0.1495	Drosophila	chrX
5	V55	0.332263665542431	0.142363665542431	0.1899	Drosophila	chrX
5	V56	0.370559971216338	0.212259971216338	0.1583	Drosophila	chrX
5	V57	0.300996212881954	0.212796212881954	0.0882	Drosophila	chrX
5	V58	0.243181217745539	0.115881217745539	0.1273	Drosophila	chrX
5	V59	0.280126963218291	0.188626963218291	0.0915	Drosophila	chrX
5	V6	0.227066038374795	0.168366038374795	0.0587	Drosophila	chrX
5	V60	0.327070020203938	0.102970020203938	0.2241	Drosophila	chrX
5	V61	0.328850548777601	0.236950548777601	0.0919	Drosophila	chrX
5	V62	0.344972479496391	0.195572479496391	0.1494	Drosophila	chrX
5	V63	0.313387253986634	0.152287253986634	0.1611	Drosophila	chrX
5	V64	0.362125528392029	0.208425528392029	0.1537	Drosophila	chrX
5	V65	0.231618794956236	0.159418794956236	0.0722	Drosophila	chrX
5	V66	0.350328935777577	0.227028935777577	0.1233	Drosophila	chrX
5	V67	0.356588912945056	0.128288912945056	0.2283	Drosophila	chrX
5	V68	0.403829558699429	0.187929558699429	0.2159	Drosophila	chrX
5	V69	0.230383342654906	0.142783342654906	0.0876	Drosophila	chrX
5	V7	0.322972118552847	0.206872118552847	0.1161	Drosophila	chrX
5	V70	0.287309349653259	0.237109349653259	0.0502	Drosophila	chrX
5	V71	0.323783999750696	0.263083999750696	0.0607	Drosophila	chrX
5	V72	0.229023701495533	0.118523701495533	0.1105	Drosophila	chrX
5	V73	0.191719349248668	0.153919349248668	0.0378	Drosophila	chrX
5	V74	0.204282003835597	0.162082003835597	0.0422	Drosophila	chrX
5	V75	0.191912562319413	0.124612562319413	0.0673	Drosophila	chrX
5	V76	0.29295327235818	0.18045327235818	0.1125	Drosophila	chrX
5	V77	0.40160265171372	0.10710265171372	0.2945	Drosophila	chrX
5	V78	0.228917911925518	0.229917911925518	-0.001	Drosophila	chrX
5	V79	0.257542315175306	0.125542315175306	0.132	Drosophila	chrX
5	V8	0.29647839002375	0.16717839002375	0.1293	Drosophila	chrX
5	V80	0.272981563278688	0.128081563278688	0.1449	Drosophila	chrX
5	V81	0.476313604013641	0.187113604013641	0.2892	Drosophila	chrX
5	V82	0.34638647704565	0.17238647704565	0.174	Drosophila	chrX
5	V83	0.31802031487666	0.23502031487666	0.083	Drosophila	chrX
5	V84	0.195785997068535	0.140885997068535	0.0549	Drosophila	chrX
5	V85	0.371880355420226	0.213280355420226	0.1586	Drosophila	chrX
5	V86	0.338691544750722	0.156991544750722	0.1817	Drosophila	chrX
5	V87	0.349790507282848	0.219990507282848	0.1298	Drosophila	chrX
5	V88	0.198661483908487	0.146161483908487	0.0525	Drosophila	chrX
5	V89	0.236966160619195	0.179366160619195	0.0576	Drosophila	chrX
5	V9	0.357405518956438	0.227005518956438	0.1304	Drosophila	chrX
5	V90	0.428693467124949	0.234893467124949	0.1938	Drosophila	chrX
5	V91	0.268423844824682	0.151223844824682	0.1172	Drosophila	chrX
5	V92	0.482062697370437	0.230862697370437	0.2512	Drosophila	chrX
5	V93	0.232413014557375	0.150513014557375	0.0819	Drosophila	chrX
5	V94	0.344146455674939	0.220146455674939	0.124	Drosophila	chrX
5	V95	0.25974074447485	0.17824074447485	0.0815	Drosophila	chrX
5	V96	0.276677171290858	0.179877171290858	0.0968	Drosophila	chrX
5	V97	0.161452946587404	0.180352946587404	-0.0189	Drosophila	chrX
5	V98	0.292338787310322	0.200338787310322	0.092	Drosophila	chrX
[truncated: 3,101 more rows]
