# Supplementary material for: Strong evidence for the adaptive walk model of gene evolution in Drosophila and Arabidopsis
Source: PLoS Biol. 2022 Sep 13;20(9):e3001775. doi: 10.1371/journal.pbio.3001775 (PMC9470001; doi:10.1371/journal.pbio.3001775)
Supplement: S2 Data — (CSV) [file pbio.3001775.s016.csv]

GeneID	Clade	Length	species
CG10000	1	2358	Drosophila
CG10001	4	6475	Drosophila
CG10005	7	1573	Drosophila
CG10009	2	1040	Drosophila
CG10013	11	1398	Drosophila
CG10014	10	1480	Drosophila
CG10016	1	1169	Drosophila
CG10018	1	2406	Drosophila
CG10021	1	3559	Drosophila
CG10023	1	5491	Drosophila
CG10026	2	1413	Drosophila
CG10031	1	455	Drosophila
CG10034	4	1530	Drosophila
CG10035	10	930	Drosophila
CG10037	4	1284	Drosophila
CG10038	2	1424	Drosophila
CG1004	1	1867	Drosophila
CG10042	2	3769	Drosophila
CG10045	1	630	Drosophila
CG10047	1	2460	Drosophila
CG10050	1	818	Drosophila
CG10051	1	2908	Drosophila
CG10053	2	870	Drosophila
CG10055	2	1978	Drosophila
CG10059	2	699	Drosophila
CG10060	1	6296	Drosophila
CG10061	2	2757	Drosophila
CG10062	1	4138	Drosophila
CG10063	11	701	Drosophila
CG10064	1	2488	Drosophila
CG10067	1	1818	Drosophila
CG10068	2	1051	Drosophila
CG10069	1	2684	Drosophila
CG1007	5	2644	Drosophila
CG10071	2	300	Drosophila
CG10073	1	3217	Drosophila
CG10075	1	1019	Drosophila
CG10077	1	5059	Drosophila
CG10078	1	2590	Drosophila
CG10079	1	35994	Drosophila
CG10080	2	5682	Drosophila
CG10083	2	1844	Drosophila
CG10084	2	3486	Drosophila
CG10086	2	2397	Drosophila
CG10089	1	2940	Drosophila
CG10093	1	1831	Drosophila
CG10098	1	1486	Drosophila
CG10103	2	2130	Drosophila
CG10104	1	1215	Drosophila
CG10105	3	1710	Drosophila
CG10106	4	4705	Drosophila
CG10108	11	4366	Drosophila
CG10110	2	4552	Drosophila
CG10112	9	2437	Drosophila
CG10121	4	2488	Drosophila
CG10122	1	5457	Drosophila
CG10123	1	3929	Drosophila
CG10124	2	1077	Drosophila
CG10125	4	1232	Drosophila
CG10128	1	1680	Drosophila
CG10129	1	9050	Drosophila
CG10130	2	422	Drosophila
CG10131	1	1004	Drosophila
CG10132	1	4657	Drosophila
CG10134	8	4807	Drosophila
CG10137	2	5899	Drosophila
CG10139	4	732	Drosophila
CG10140	4	1079	Drosophila
CG10142	1	2167	Drosophila
CG10143	1	1787	Drosophila
CG10144	2	3873	Drosophila
CG10145	1	40902	Drosophila
CG10146	10	730	Drosophila
CG10147	1	1407	Drosophila
CG10149	1	2351	Drosophila
CG10151	4	2103	Drosophila
CG10152	8	10909	Drosophila
CG10157	2	873	Drosophila
CG10158	4	948	Drosophila
CG10159	11	1822	Drosophila
CG10160	1	1137	Drosophila
CG10161	2	1950	Drosophila
CG10163	1	1255	Drosophila
CG10166	1	851	Drosophila
CG1017	2	1560	Drosophila
CG10173	2	6933	Drosophila
CG10174	1	393	Drosophila
CG10175	1	5799	Drosophila
CG10176	10	1231	Drosophila
CG10177	1	1236	Drosophila
CG10181	1	4712	Drosophila
CG10182	1	2588	Drosophila
CG10184	1	2426	Drosophila
CG10188	2	5058	Drosophila
CG10189	2	1218	Drosophila
CG10191	1	1243	Drosophila
CG10203	1	4900	Drosophila
CG10205	11	891	Drosophila
CG10209	10	1785	Drosophila
CG1021	4	2856	Drosophila
CG10210	1	3723	Drosophila
CG10214	1	636	Drosophila
CG10215	1	838	Drosophila
CG10217	4	2125	Drosophila
CG10219	3	773	Drosophila
CG10221	1	2833	Drosophila
CG10222	1	924	Drosophila
CG10226	1	5089	Drosophila
CG10229	1	4077	Drosophila
CG10230	2	1318	Drosophila
CG10232	1	973	Drosophila
CG10234	1	1316	Drosophila
CG10236	1	13641	Drosophila
CG10237	2	4576	Drosophila
CG10238	1	1412	Drosophila
CG1024	6	1695	Drosophila
CG10241	1	1566	Drosophila
CG10242	1	1574	Drosophila
CG10246	1	1442	Drosophila
CG10248	1	1580	Drosophila
CG10250	6	5011	Drosophila
CG10252	2	882	Drosophila
CG10253	1	2742	Drosophila
CG10255	1	2936	Drosophila
CG10257	3	1382	Drosophila
CG10262	1	902	Drosophila
CG10264	4	1101	Drosophila
CG10265	11	1106	Drosophila
CG10267	1	1387	Drosophila
CG10268	2	673	Drosophila
CG10270	1	2385	Drosophila
CG10278	2	6015	Drosophila
CG10280	1	1360	Drosophila
CG10281	2	1934	Drosophila
CG10283	6	10751	Drosophila
CG10286	2	1878	Drosophila
CG10289	2	3636	Drosophila
CG10296	4	1270	Drosophila
CG10297	4	399	Drosophila
CG10298	1	617	Drosophila
CG1030	2	16799	Drosophila
CG10300	4	1239	Drosophila
CG10301	4	1243	Drosophila
CG10303	11	3130	Drosophila
CG10306	2	735	Drosophila
CG10307	1	1145	Drosophila
CG10308	2	1354	Drosophila
CG1031	1	2967	Drosophila
CG10311	10	1202	Drosophila
CG10315	1	2175	Drosophila
CG10317	11	846	Drosophila
CG10318	2	1233	Drosophila
CG10321	1	2508	Drosophila
CG10324	2	1754	Drosophila
CG10325	2	18317	Drosophila
CG10326	6	867	Drosophila
CG10327	1	1901	Drosophila
CG10328	1	1893	Drosophila
CG10333	1	2532	Drosophila
CG10334	6	705	Drosophila
CG10335	1	984	Drosophila
CG10336	2	1029	Drosophila
CG10337	11	1007	Drosophila
CG10338	2	1744	Drosophila
CG10339	1	2143	Drosophila
CG1034	2	2596	Drosophila
CG10343	2	784	Drosophila
CG10344	2	892	Drosophila
CG10345	2	7025	Drosophila
CG10347	4	1802	Drosophila
CG10348	1	1593	Drosophila
CG10354	2	2727	Drosophila
CG10359	2	2752	Drosophila
CG10360	2	2486	Drosophila
CG10361	1	1737	Drosophila
CG10362	3	3765	Drosophila
CG10363	1	6556	Drosophila
CG10364	11	1211	Drosophila
CG10365	1	2374	Drosophila
CG10366	1	1881	Drosophila
CG10369	1	2199	Drosophila
CG10370	1	1408	Drosophila
CG10371	1	970	Drosophila
CG10372	2	1706	Drosophila
CG10373	2	624	Drosophila
CG10374	3	2211	Drosophila
CG10375	1	1030	Drosophila
CG10376	1	1287	Drosophila
CG10377	1	1550	Drosophila
CG10379	2	18432	Drosophila
CG10382	1	2565	Drosophila
CG10383	1	4008	Drosophila
CG10384	2	4889	Drosophila
CG10385	6	3180	Drosophila
CG10390	2	2234	Drosophila
CG10393	4	597	Drosophila
CG10396	3	531	Drosophila
CG10399	1	1031	Drosophila
CG10406	2	404	Drosophila
CG10407	4	1051	Drosophila
CG10413	1	4311	Drosophila
CG10414	1	2572	Drosophila
CG10415	2	1358	Drosophila
CG10417	1	2151	Drosophila
CG10418	2	412	Drosophila
CG10419	3	789	Drosophila
CG10423	1	1086	Drosophila
CG10424	1	981	Drosophila
CG10425	1	1145	Drosophila
CG10426	2	2374	Drosophila
CG10428	1	1927	Drosophila
CG10433	10	721	Drosophila
CG10435	4	1961	Drosophila
CG1044	3	5560	Drosophila
CG10440	2	1481	Drosophila
CG10445	1	3085	Drosophila
CG10446	4	2407	Drosophila
CG10447	2	588	Drosophila
CG10449	1	1405	Drosophila
CG10459	1	969	Drosophila
CG1046	2	1126	Drosophila
CG10460	2	301	Drosophila
CG10462	1	3186	Drosophila
CG10463	1	2002	Drosophila
CG10465	2	955	Drosophila
CG10466	1	523	Drosophila
CG10470	2	660	Drosophila
CG10472	1	1476	Drosophila
CG10475	1	789	Drosophila
CG10476	10	669	Drosophila
CG10478	2	1396	Drosophila
CG10479	6	7927	Drosophila
CG10480	1	1703	Drosophila
CG10483	2	3190	Drosophila
CG10488	3	4350	Drosophila
CG1049	1	1833	Drosophila
CG10491	4	28744	Drosophila
CG10494	6	1749	Drosophila
CG10496	10	2529	Drosophila
CG10497	4	85621	Drosophila
CG10498	1	1438	Drosophila
CG10501	1	3741	Drosophila
CG10504	1	1881	Drosophila
CG10508	8	5053	Drosophila
CG10510	6	1777	Drosophila
CG10512	1	4504	Drosophila
CG10513	1	1385	Drosophila
CG10514	1	1304	Drosophila
CG10516	1	1399	Drosophila
CG10521	3	57369	Drosophila
CG10522	1	6311	Drosophila
CG10523	1	1856	Drosophila
CG10527	1	2153	Drosophila
CG10528	3	2845	Drosophila
CG10530	4	379	Drosophila
CG10533	4	361	Drosophila
CG10534	4	379	Drosophila
CG10535	2	4180	Drosophila
CG10537	1	26283	Drosophila
CG10540	2	1040	Drosophila
CG10545	1	1023	Drosophila
CG10546	2	975	Drosophila
CG10553	6	1454	Drosophila
CG10555	2	3170	Drosophila
CG10561	1	1577	Drosophila
CG10562	1	1396	Drosophila
CG10563	2	1689	Drosophila
CG10564	1	10799	Drosophila
CG10565	1	2507	Drosophila
CG10566	4	1366	Drosophila
CG1057	2	847	Drosophila
CG10570	11	222	Drosophila
CG10571	1	14559	Drosophila
CG10572	1	1427	Drosophila
CG10575	1	1624	Drosophila
CG10576	1	3018	Drosophila
CG1058	2	2075	Drosophila
CG10580	2	22902	Drosophila
CG10582	2	1584	Drosophila
CG10583	2	2276	Drosophila
CG10584	1	825	Drosophila
CG10585	1	1584	Drosophila
CG10586	1	941	Drosophila
CG10587	1	984	Drosophila
CG10588	1	3177	Drosophila
CG10590	2	2010	Drosophila
CG10592	1	2358	Drosophila
CG10593	1	2503	Drosophila
CG10594	1	1632	Drosophila
CG10596	8	9353	Drosophila
CG10600	3	4896	Drosophila
CG10604	1	2570	Drosophila
CG10610	3	1230	Drosophila
CG10612	10	1554	Drosophila
CG10616	6	2342	Drosophila
CG10619	2	20109	Drosophila
CG10620	2	2865	Drosophila
CG10621	1	1222	Drosophila
CG10622	1	1642	Drosophila
CG10623	1	1102	Drosophila
CG10624	7	744	Drosophila
CG10626	3	5389	Drosophila
CG10627	1	2405	Drosophila
CG10628	1	1269	Drosophila
CG10630	5	1143	Drosophila
CG10635	2	542	Drosophila
CG10638	1	2747	Drosophila
CG10639	1	1879	Drosophila
CG1064	2	1607	Drosophila
CG10640	2	2282	Drosophila
CG10641	1	8556	Drosophila
CG10642	2	2034	Drosophila
CG10645	2	2101	Drosophila
CG10646	1	1203	Drosophila
CG10648	2	1560	Drosophila
CG1065	1	3681	Drosophila
CG10650	11	2069	Drosophila
CG10653	2	2378	Drosophila
CG10654	1	1901	Drosophila
CG10657	2	4868	Drosophila
CG10658	12	708	Drosophila
CG10664	3	608	Drosophila
CG10669	1	3373	Drosophila
CG10672	1	1079	Drosophila
CG10673	1	675	Drosophila
CG10674	2	394	Drosophila
CG10679	1	475	Drosophila
CG10680	12	1051	Drosophila
CG10681	2	695	Drosophila
CG10685	1	375	Drosophila
CG10687	1	1788	Drosophila
CG10688	1	765	Drosophila
CG10689	1	2873	Drosophila
CG10691	1	1134	Drosophila
CG10693	1	38549	Drosophila
CG10695	1	4084	Drosophila
CG10697	1	2637	Drosophila
CG10698	5	7889	Drosophila
CG10699	2	25871	Drosophila
CG10701	2	6360	Drosophila
CG10702	4	3276	Drosophila
CG10703	2	2209	Drosophila
CG10704	2	9682	Drosophila
CG1071	2	1568	Drosophila
CG10710	8	2130	Drosophila
CG10713	10	1507	Drosophila
CG10717	11	1101	Drosophila
CG10718	2	13716	Drosophila
CG10719	1	3114	Drosophila
CG1072	2	14211	Drosophila
CG10721	1	1419	Drosophila
CG10722	5	1957	Drosophila
CG10723	1	1570	Drosophila
CG10725	3	990	Drosophila
CG10728	1	1213	Drosophila
CG10731	1	612	Drosophila
CG10732	9	6327	Drosophila
CG10733	2	1066	Drosophila
CG10734	12	1107	Drosophila
CG10738	1	5004	Drosophila
CG10739	4	3457	Drosophila
CG1074	1	1991	Drosophila
CG10741	10	14386	Drosophila
CG10742	3	1098	Drosophila
CG10743	2	2169	Drosophila
CG10748	1	1050	Drosophila
CG10749	1	1044	Drosophila
CG10750	3	1167	Drosophila
CG10751	1	425	Drosophila
CG10752	4	1808	Drosophila
CG10754	2	795	Drosophila
CG10755	1	1661	Drosophila
CG10756	2	545	Drosophila
CG10757	1	677	Drosophila
CG10759	10	1443	Drosophila
CG1076	2	527	Drosophila
CG10763	1	1077	Drosophila
CG1077	1	2718	Drosophila
CG10776	1	2967	Drosophila
CG10777	1	3075	Drosophila
CG10778	1	1145	Drosophila
CG1078	2	2358	Drosophila
CG10781	12	324	Drosophila
CG10788	12	441	Drosophila
CG10789	12	174	Drosophila
CG1079	10	1413	Drosophila
CG10794	10	419	Drosophila
CG10795	1	602	Drosophila
CG10799	12	501	Drosophila
CG10800	12	1236	Drosophila
CG10801	4	1828	Drosophila
CG10803	1	2376	Drosophila
CG10805	2	6527	Drosophila
CG10806	1	3394	Drosophila
CG10808	3	2511	Drosophila
CG10809	1	1077	Drosophila
CG1081	1	895	Drosophila
CG10812	7	210	Drosophila
CG10816	12	195	Drosophila
CG1082	1	1806	Drosophila
CG10822	2	397	Drosophila
CG10833	1	1878	Drosophila
CG10834	1	294	Drosophila
CG10838	1	294	Drosophila
CG10839	1	549	Drosophila
CG10841	2	2701	Drosophila
CG10849	1	1348	Drosophila
CG10850	2	2396	Drosophila
CG10851	1	4800	Drosophila
CG10853	11	677	Drosophila
CG10855	10	2001	Drosophila
CG10859	2	1948	Drosophila
CG10861	2	396	Drosophila
CG10862	1	1172	Drosophila
CG10863	1	1320	Drosophila
CG10864	1	1170	Drosophila
CG10866	2	734	Drosophila
CG10868	2	13224	Drosophila
CG10874	4	1841	Drosophila
CG10880	11	895	Drosophila
CG10887	2	2145	Drosophila
CG10889	2	1623	Drosophila
CG10895	1	2099	Drosophila
CG10898	1	1095	Drosophila
CG10899	1	1056	Drosophila
CG1090	1	5611	Drosophila
CG10901	10	2222	Drosophila
CG10903	1	1026	Drosophila
CG10904	4	864	Drosophila
CG10907	1	1804	Drosophila
CG10909	1	1050	Drosophila
CG10910	1	2020	Drosophila
CG10911	11	1376	Drosophila
CG10912	11	908	Drosophila
CG10913	1	1692	Drosophila
CG10914	1	1875	Drosophila
CG10915	5	2497	Drosophila
CG10916	1	792	Drosophila
CG10917	1	1752	Drosophila
CG10919	11	1345	Drosophila
CG10920	2	1194	Drosophila
CG10922	2	1244	Drosophila
CG10923	2	3862	Drosophila
CG10927	1	1083	Drosophila
CG10930	1	945	Drosophila
CG10931	1	1038	Drosophila
CG10932	1	1233	Drosophila
CG10933	2	1414	Drosophila
CG10934	12	585	Drosophila
CG10936	8	31959	Drosophila
CG10938	1	793	Drosophila
CG10939	1	891	Drosophila
CG10946	4	1523	Drosophila
CG10947	1	1215	Drosophila
CG10948	2	5375	Drosophila
CG10949	4	1437	Drosophila
CG10950	2	1761	Drosophila
CG10954	2	4903	Drosophila
CG10955	2	2562	Drosophila
CG10958	2	2232	Drosophila
CG10959	1	1400	Drosophila
CG10960	1	6324	Drosophila
CG10969	12	2094	Drosophila
CG10970	2	312	Drosophila
CG10972	4	2106	Drosophila
CG10973	2	1425	Drosophila
CG1098	1	2766	Drosophila
CG10981	2	1290	Drosophila
CG10984	4	2551	Drosophila
CG10988	2	7297	Drosophila
CG1099	2	4312	Drosophila
CG10992	1	1753	Drosophila
CG10993	2	692	Drosophila
CG10996	1	1179	Drosophila
CG10997	2	8281	Drosophila
CG10998	4	2144	Drosophila
CG1100	1	1630	Drosophila
CG11001	1	548	Drosophila
CG11007	1	816	Drosophila
CG11009	2	2550	Drosophila
CG1101	1	1957	Drosophila
CG11010	2	2427	Drosophila
CG11015	2	1143	Drosophila
CG11018	12	1007	Drosophila
CG1102	1	1633	Drosophila
CG11024	2	889	Drosophila
CG11025	2	2055	Drosophila
CG11030	2	34591	Drosophila
CG11035	1	696	Drosophila
CG11037	1	955	Drosophila
CG11041	1	1083	Drosophila
CG11048	2	2664	Drosophila
CG1105	2	2424	Drosophila
CG11050	1	3948	Drosophila
CG11051	12	499	Drosophila
CG11052	1	669	Drosophila
CG11055	1	2767	Drosophila
CG1106	1	4833	Drosophila
CG11061	4	2603	Drosophila
CG11063	2	3541	Drosophila
CG11066	1	10286	Drosophila
CG11068	12	969	Drosophila
CG11069	1	2421	Drosophila
CG1107	1	5719	Drosophila
CG11070	2	3108	Drosophila
CG11073	11	7447	Drosophila
CG1108	1	4082	Drosophila
CG11084	2	71327	Drosophila
CG11086	5	492	Drosophila
CG11089	1	2013	Drosophila
CG1109	1	4075	Drosophila
CG11092	2	2771	Drosophila
CG11094	4	30576	Drosophila
CG11095	1	918	Drosophila
CG11099	1	1784	Drosophila
CG11100	4	5604	Drosophila
CG11101	3	5095	Drosophila
CG11103	1	519	Drosophila
CG11106	12	339	Drosophila
CG11107	1	3280	Drosophila
CG11109	1	1408	Drosophila
CG11110	1	581	Drosophila
CG11111	1	8654	Drosophila
CG11115	2	1422	Drosophila
CG1112	1	3893	Drosophila
CG11120	9	2442	Drosophila
CG11121	2	9802	Drosophila
CG11122	10	10748	Drosophila
CG11123	2	2056	Drosophila
CG11124	5	628	Drosophila
CG11128	1	1882	Drosophila
CG11129	1	1397	Drosophila
CG11130	1	1274	Drosophila
CG11131	11	830	Drosophila
CG11132	2	1548	Drosophila
CG11133	1	3180	Drosophila
CG11136	1	3268	Drosophila
CG11137	2	613	Drosophila
CG11138	4	10065	Drosophila
CG11139	2	1534	Drosophila
CG11140	1	8462	Drosophila
CG11141	2	2345	Drosophila
CG11142	3	3342	Drosophila
CG11143	1	3665	Drosophila
CG1115	5	645	Drosophila
CG11156	2	4278	Drosophila
CG11158	1	1092	Drosophila
CG11159	6	639	Drosophila
CG1116	2	1585	Drosophila
CG11160	2	4291	Drosophila
CG11162	1	907	Drosophila
CG11163	1	3534	Drosophila
CG11164	2	1095	Drosophila
CG11166	2	7937	Drosophila
CG11168	1	3535	Drosophila
CG11170	6	1047	Drosophila
CG11173	2	924	Drosophila
CG11175	8	2053	Drosophila
CG11178	2	2467	Drosophila
CG11182	2	1026	Drosophila
CG11183	2	1119	Drosophila
CG11184	2	1592	Drosophila
CG11188	2	1529	Drosophila
CG1119	1	3213	Drosophila
CG11191	11	1084	Drosophila
CG11192	1	810	Drosophila
CG11194	2	2432	Drosophila
CG11196	1	1034	Drosophila
CG11199	2	5841	Drosophila
CG1120	4	2005	Drosophila
CG11200	1	1964	Drosophila
CG11201	1	2232	Drosophila
CG11202	2	6062	Drosophila
CG11207	2	2016	Drosophila
CG11208	1	2360	Drosophila
CG1121	1	5407	Drosophila
CG11210	2	2341	Drosophila
CG11211	1	639	Drosophila
CG11213	11	1147	Drosophila
CG11217	1	1496	Drosophila
CG11218	10	466	Drosophila
CG11221	1	12281	Drosophila
CG11226	12	591	Drosophila
CG11227	11	2352	Drosophila
CG11237	1	4580	Drosophila
CG1124	8	2666	Drosophila
CG11242	2	913	Drosophila
CG11246	2	450	Drosophila
CG11248	3	2610	Drosophila
CG11249	1	2199	Drosophila
CG11251	1	1017	Drosophila
CG11255	1	2165	Drosophila
CG11257	1	1663	Drosophila
CG11258	1	570	Drosophila
CG11259	2	3033	Drosophila
CG1126	2	1377	Drosophila
CG11262	1	2109	Drosophila
CG11266	1	4486	Drosophila
CG11267	1	572	Drosophila
CG11268	1	1095	Drosophila
CG11269	3	324	Drosophila
CG11274	2	3159	Drosophila
CG11275	2	1254	Drosophila
CG11276	1	1816	Drosophila
CG11278	2	1476	Drosophila
CG11279	11	372	Drosophila
CG11280	1	2214	Drosophila
CG11284	1	910	Drosophila
CG11286	11	694	Drosophila
CG1129	1	1885	Drosophila
CG11290	2	7059	Drosophila
CG11291	1	981	Drosophila
CG11295	1	2584	Drosophila
CG11298	12	459	Drosophila
CG1130	1	2995	Drosophila
CG11301	1	522	Drosophila
CG11303	4	1757	Drosophila
CG11305	1	2536	Drosophila
CG11306	1	1916	Drosophila
CG11307	10	1140	Drosophila
CG11308	4	1186	Drosophila
CG1131	1	2242	Drosophila
CG11310	9	449	Drosophila
CG11312	8	3343	Drosophila
CG11314	4	480	Drosophila
CG11315	3	474	Drosophila
CG11317	8	5703	Drosophila
CG11318	2	2475	Drosophila
CG11319	1	14045	Drosophila
CG1132	2	2086	Drosophila
CG11322	2	1479	Drosophila
CG11325	4	2989	Drosophila
CG11329	2	708	Drosophila
CG1133	1	16058	Drosophila
CG11330	1	1751	Drosophila
CG11333	1	734	Drosophila
CG11334	1	1934	Drosophila
CG11335	1	1138	Drosophila
CG1134	2	1406	Drosophila
CG11342	1	717	Drosophila
CG11345	12	793	Drosophila
CG11348	1	5688	Drosophila
CG11349	12	1857	Drosophila
CG11350	11	1436	Drosophila
CG11352	1	3403	Drosophila
CG11353	1	3005	Drosophila
CG1136	8	11738	Drosophila
CG11362	12	396	Drosophila
CG11367	1	4629	Drosophila
CG11368	12	272	Drosophila
CG11369	12	2004	Drosophila
CG11370	11	1224	Drosophila
CG11371	10	3271	Drosophila
CG11372	1	3496	Drosophila
CG11373	12	464	Drosophila
CG11375	2	5139	Drosophila
CG11376	2	7067	Drosophila
CG11377	2	1305	Drosophila
CG11378	8	1056	Drosophila
CG11379	12	606	Drosophila
CG1138	11	873	Drosophila
CG11380	10	4262	Drosophila
CG11382	11	1518	Drosophila
CG11388	3	1377	Drosophila
CG1139	2	2426	Drosophila
CG11390	1	381	Drosophila
CG11397	1	4481	Drosophila
CG11399	2	2950	Drosophila
CG1140	1	3206	Drosophila
CG11400	12	597	Drosophila
CG11401	1	1551	Drosophila
CG11403	1	2708	Drosophila
CG11404	12	670	Drosophila
CG11406	1	5943	Drosophila
CG11407	1	1728	Drosophila
CG11409	10	3906	Drosophila
CG11411	9	6702	Drosophila
CG11412	1	1452	Drosophila
CG11413	12	429	Drosophila
CG11416	2	2374	Drosophila
CG11417	2	2316	Drosophila
CG11418	2	4006	Drosophila
CG11419	2	647	Drosophila
CG1142	2	1259	Drosophila
CG11420	1	876	Drosophila
CG11421	10	1025	Drosophila
CG11422	10	539	Drosophila
CG11425	1	918	Drosophila
CG11426	2	1023	Drosophila
CG11427	2	3662	Drosophila
CG1143	11	1059	Drosophila
CG11430	3	8697	Drosophila
CG11436	3	1398	Drosophila
CG11437	2	918	Drosophila
CG11438	2	1026	Drosophila
CG11440	2	1005	Drosophila
CG11444	2	648	Drosophila
CG11447	1	753	Drosophila
CG11448	4	1832	Drosophila
CG11449	2	1617	Drosophila
CG11450	4	3840	Drosophila
CG11451	11	6129	Drosophila
CG11454	1	717	Drosophila
CG11455	6	379	Drosophila
CG11456	1	1505	Drosophila
CG11459	1	1011	Drosophila
CG11466	1	2482	Drosophila
CG1147	4	4952	Drosophila
CG11471	1	3937	Drosophila
CG11475	1	1395	Drosophila
CG1148	10	1920	Drosophila
CG11482	1	2052	Drosophila
CG11488	1	848	Drosophila
CG11490	2	2347	Drosophila
CG11495	1	1503	Drosophila
CG11498	5	3071	Drosophila
CG1150	10	1854	Drosophila
CG11500	2	411	Drosophila
CG11501	10	348	Drosophila
CG11504	4	1233	Drosophila
CG1151	10	1567	Drosophila
CG11518	3	2739	Drosophila
CG11522	2	1235	Drosophila
CG11525	2	2938	Drosophila
CG11526	2	5944	Drosophila
CG11529	1	864	Drosophila
CG1153	10	867	Drosophila
CG11534	2	1531	Drosophila
CG11539	1	603	Drosophila
CG1154	10	3098	Drosophila
CG11546	3	1011	Drosophila
CG1155	10	1327	Drosophila
CG11550	4	1571	Drosophila
CG11552	2	789	Drosophila
CG11556	2	7681	Drosophila
CG11560	7	978	Drosophila
CG11562	3	434	Drosophila
CG11563	4	758	Drosophila
CG11567	1	3714	Drosophila
CG1157	11	1263	Drosophila
CG11575	7	1812	Drosophila
CG11576	2	2626	Drosophila
CG11577	3	666	Drosophila
CG11579	2	7181	Drosophila
CG11581	12	1005	Drosophila
CG11584	2	2080	Drosophila
CG11585	12	872	Drosophila
CG11586	2	644	Drosophila
CG11588	3	813	Drosophila
CG11590	1	597	Drosophila
CG11596	1	2408	Drosophila
CG11601	2	976	Drosophila
CG11607	1	5939	Drosophila
CG11608	1	1467	Drosophila
CG11611	2	279	Drosophila
CG11617	2	1001	Drosophila
CG11621	2	12489	Drosophila
CG11622	2	2430	Drosophila
CG11629	12	1392	Drosophila
CG1163	1	458	Drosophila
CG11630	2	1896	Drosophila
CG11634	11	897	Drosophila
CG11635	11	861	Drosophila
CG11637	6	701	Drosophila
CG11638	1	1617	Drosophila
CG11639	2	405	Drosophila
CG11642	2	1107	Drosophila
CG11648	2	3643	Drosophila
CG1165	1	423	Drosophila
CG11650	4	457	Drosophila
CG11652	1	1429	Drosophila
CG11654	1	2087	Drosophila
CG11655	1	1729	Drosophila
CG11658	5	6715	Drosophila
CG11663	12	459	Drosophila
CG11664	1	765	Drosophila
CG1167	1	1282	Drosophila
CG11672	11	785	Drosophila
CG11674	7	1096	Drosophila
CG11679	1	1263	Drosophila
CG1168	4	879	Drosophila
CG11680	1	5505	Drosophila
CG11686	8	480	Drosophila
CG1169	10	1213	Drosophila
CG11693	10	957	Drosophila
CG11694	10	786	Drosophila
CG11695	1	1817	Drosophila
CG11696	1	2182	Drosophila
CG11698	12	789	Drosophila
CG11699	5	591	Drosophila
CG11703	4	1062	Drosophila
CG11709	1	731	Drosophila
CG1171	10	308	Drosophila
CG11714	2	1203	Drosophila
CG11715	1	5269	Drosophila
CG11719	11	1005	Drosophila
CG11720	12	997	Drosophila
CG11722	6	789	Drosophila
CG11723	7	1125	Drosophila
CG11737	2	1539	Drosophila
CG11738	1	723	Drosophila
CG11739	2	1492	Drosophila
CG11742	10	1361	Drosophila
CG11750	10	435	Drosophila
CG11752	10	330	Drosophila
CG11753	2	621	Drosophila
CG11755	2	465	Drosophila
CG11756	12	612	Drosophila
CG11760	5	665	Drosophila
CG11761	2	945	Drosophila
CG11762	1	1050	Drosophila
CG11765	1	851	Drosophila
CG11767	10	1413	Drosophila
CG11768	10	1561	Drosophila
CG11770	2	2577	Drosophila
CG11771	1	2250	Drosophila
CG11777	1	813	Drosophila
CG11778	1	1920	Drosophila
CG11779	1	8119	Drosophila
CG11780	1	1097	Drosophila
CG11781	2	398	Drosophila
CG11783	4	3455	Drosophila
CG11785	2	884	Drosophila
CG11788	2	1395	Drosophila
CG1179	1	423	Drosophila
CG11790	2	1649	Drosophila
CG11796	1	1549	Drosophila
CG11797	10	659	Drosophila
CG1180	1	423	Drosophila
CG11802	4	1050	Drosophila
CG11804	3	2421	Drosophila
CG11807	2	2491	Drosophila
CG11808	10	723	Drosophila
CG11811	1	702	Drosophila
CG11816	11	1187	Drosophila
CG11820	5	756	Drosophila
CG11821	1	1848	Drosophila
CG11822	1	1762	Drosophila
CG11833	1	1418	Drosophila
CG11835	1	2388	Drosophila
CG11837	1	1047	Drosophila
CG11840	2	1302	Drosophila
CG11841	1	1096	Drosophila
CG11848	2	3062	Drosophila
CG11851	2	2039	Drosophila
CG11852	4	990	Drosophila
CG11853	8	986	Drosophila
CG11857	2	673	Drosophila
CG11858	1	452	Drosophila
CG11859	1	1780	Drosophila
CG11864	1	809	Drosophila
CG11866	6	2925	Drosophila
CG11874	1	2617	Drosophila
CG11876	1	2702	Drosophila
CG11877	3	1646	Drosophila
CG11880	2	2460	Drosophila
CG11881	4	2158	Drosophila
CG11882	11	862	Drosophila
CG11885	11	426	Drosophila
CG11886	2	892	Drosophila
CG11887	1	2747	Drosophila
CG11892	1	1387	Drosophila
CG11893	6	1314	Drosophila
CG11896	1	3255	Drosophila
CG11897	1	5939	Drosophila
CG11898	1	5357	Drosophila
CG11899	1	1236	Drosophila
CG11901	1	1480	Drosophila
CG11902	1	4512	Drosophila
CG11906	6	2160	Drosophila
CG11907	2	1769	Drosophila
CG11919	1	2867	Drosophila
CG11920	1	1391	Drosophila
CG11921	2	1119	Drosophila
CG11922	2	816	Drosophila
CG11926	2	1705	Drosophila
CG11927	11	1470	Drosophila
CG11929	11	4282	Drosophila
CG1193	1	5221	Drosophila
CG11941	1	477	Drosophila
CG11949	1	7805	Drosophila
CG11961	1	4486	Drosophila
CG11967	1	1624	Drosophila
CG11968	1	1112	Drosophila
CG11970	2	5302	Drosophila
CG11979	1	633	Drosophila
CG11981	1	618	Drosophila
CG11982	2	1143	Drosophila
CG11983	10	1407	Drosophila
CG11984	2	2659	Drosophila
CG11985	2	258	Drosophila
CG11986	1	1222	Drosophila
CG11988	2	17387	Drosophila
CG11990	2	1980	Drosophila
CG11993	11	788	Drosophila
CG11994	1	1014	Drosophila
CG1200	2	2085	Drosophila
CG12001	2	2280	Drosophila
CG12002	1	27681	Drosophila
CG12003	11	1975	Drosophila
CG12005	2	3393	Drosophila
CG12006	1	2080	Drosophila
CG12007	2	1548	Drosophila
CG12009	4	3697	Drosophila
CG12010	1	2267	Drosophila
CG12011	12	1659	Drosophila
CG12012	2	420	Drosophila
CG12014	1	1719	Drosophila
CG12015	1	791	Drosophila
CG12016	1	972	Drosophila
CG12018	1	1296	Drosophila
CG12019	2	1475	Drosophila
CG12020	1	1165	Drosophila
CG12021	3	2676	Drosophila
CG12024	4	940	Drosophila
CG12025	2	1736	Drosophila
CG12027	4	499	Drosophila
CG12028	1	1755	Drosophila
CG12030	1	1926	Drosophila
CG12031	2	5149	Drosophila
CG12034	1	1415	Drosophila
CG12035	11	903	Drosophila
CG12038	4	1489	Drosophila
CG12042	2	1545	Drosophila
CG12045	4	1012	Drosophila
CG12047	1	10111	Drosophila
CG12051	1	1131	Drosophila
CG12056	2	864	Drosophila
CG12057	11	660	Drosophila
CG12065	1	4501	Drosophila
CG12069	1	1248	Drosophila
CG12070	2	5021	Drosophila
CG12071	1	2194	Drosophila
CG12073	3	1695	Drosophila
CG12075	7	4217	Drosophila
CG12076	2	2434	Drosophila
CG12077	2	963	Drosophila
CG12078	1	829	Drosophila
CG12081	1	1212	Drosophila
CG12082	2	2545	Drosophila
CG12084	3	3137	Drosophila
CG12085	1	5257	Drosophila
CG12086	1	13180	Drosophila
CG12090	2	10395	Drosophila
CG12091	2	966	Drosophila
CG12096	2	1577	Drosophila
CG12099	2	2314	Drosophila
CG12101	1	1785	Drosophila
CG12104	5	1304	Drosophila
CG12106	5	700	Drosophila
CG12107	2	539	Drosophila
CG12108	2	1200	Drosophila
CG12111	1	633	Drosophila
CG12114	10	1163	Drosophila
CG12115	11	1203	Drosophila
CG12116	1	822	Drosophila
CG12117	1	786	Drosophila
CG12118	2	1184	Drosophila
CG12119	1	3864	Drosophila
CG12120	1	4792	Drosophila
CG12121	2	2846	Drosophila
CG12123	2	715	Drosophila
CG12126	12	330	Drosophila
CG12127	1	855	Drosophila
CG12128	1	1522	Drosophila
CG12129	2	1215	Drosophila
CG1213	1	1853	Drosophila
CG12131	2	1317	Drosophila
CG12132	2	6825	Drosophila
CG12134	2	1348	Drosophila
CG12135	2	843	Drosophila
CG12141	1	2278	Drosophila
CG12143	5	2195	Drosophila
CG12147	1	1434	Drosophila
CG12149	1	4868	Drosophila
CG12151	2	2131	Drosophila
CG12153	1	3523	Drosophila
CG12155	6	1955	Drosophila
CG12156	1	1085	Drosophila
CG12157	2	1571	Drosophila
CG12159	6	1185	Drosophila
CG1216	3	1560	Drosophila
CG12161	1	1428	Drosophila
CG12162	1	1410	Drosophila
CG12164	6	1537	Drosophila
CG12169	1	1059	Drosophila
CG12170	1	1317	Drosophila
CG12171	1	774	Drosophila
CG12172	1	1477	Drosophila
CG12173	1	1142	Drosophila
CG12177	1	1784	Drosophila
CG12178	1	2170	Drosophila
CG12179	10	4099	Drosophila
CG1218	1	1350	Drosophila
CG12182	11	2330	Drosophila
CG12186	1	1558	Drosophila
CG12189	1	3353	Drosophila
CG12190	4	837	Drosophila
CG12191	6	3390	Drosophila
CG12192	2	2190	Drosophila
CG12193	10	1439	Drosophila
CG1220	10	472	Drosophila
CG12201	1	1093	Drosophila
CG12202	1	3320	Drosophila
CG12203	1	701	Drosophila
CG12204	11	972	Drosophila
CG12206	1	7115	Drosophila
CG12209	11	1080	Drosophila
CG1221	6	877	Drosophila
CG12210	2	2224	Drosophila
CG12217	1	1088	Drosophila
CG12218	1	4277	Drosophila
CG12219	2	1903	Drosophila
CG12220	3	699	Drosophila
CG12225	1	6518	Drosophila
CG12227	1	516	Drosophila
CG12230	2	1976	Drosophila
CG12232	2	4753	Drosophila
CG12233	1	2413	Drosophila
CG12234	2	3726	Drosophila
CG12235	1	1247	Drosophila
CG12236	4	4272	Drosophila
CG12239	12	2014	Drosophila
CG12241	2	2545	Drosophila
CG12245	5	1590	Drosophila
CG12251	2	1205	Drosophila
CG12252	2	3065	Drosophila
CG12253	2	1333	Drosophila
CG12254	2	2592	Drosophila
CG12255	4	654	Drosophila
CG12256	1	975	Drosophila
CG12259	2	1080	Drosophila
CG12261	3	1182	Drosophila
CG12262	1	1922	Drosophila
CG12263	1	3553	Drosophila
CG12264	1	1447	Drosophila
CG12267	2	1874	Drosophila
CG1227	1	1136	Drosophila
CG12272	2	3813	Drosophila
CG12276	1	1137	Drosophila
CG12278	11	690	Drosophila
CG12279	1	457	Drosophila
CG12287	3	25360	Drosophila
CG12290	6	2397	Drosophila
CG12292	2	1656	Drosophila
CG12296	1	2412	Drosophila
CG12297	6	720	Drosophila
CG12298	2	2006	Drosophila
CG12299	1	2211	Drosophila
CG12301	2	2375	Drosophila
CG12304	3	1565	Drosophila
CG12306	1	2564	Drosophila
CG12307	12	549	Drosophila
CG12309	1	1584	Drosophila
CG12310	12	345	Drosophila
CG12311	1	2928	Drosophila
CG12313	1	1230	Drosophila
CG12316	10	4496	Drosophila
CG12317	1	3067	Drosophila
CG12320	2	1140	Drosophila
CG12321	2	744	Drosophila
CG12323	1	911	Drosophila
CG12324	1	393	Drosophila
CG12325	1	3680	Drosophila
CG12327	2	1785	Drosophila
CG1233	1	3589	Drosophila
CG12330	4	776	Drosophila
CG12334	2	363	Drosophila
CG12338	1	1223	Drosophila
CG1234	2	2635	Drosophila
CG12340	5	4964	Drosophila
CG12341	3	387	Drosophila
CG12345	1	24999	Drosophila
CG12346	2	735	Drosophila
CG12350	1	819	Drosophila
CG12351	1	762	Drosophila
CG12352	1	913	Drosophila
CG12357	1	644	Drosophila
CG12358	6	501	Drosophila
CG12362	2	1536	Drosophila
CG12363	2	336	Drosophila
CG12366	3	1264	Drosophila
CG12367	1	6646	Drosophila
CG12369	1	11365	Drosophila
CG12372	2	478	Drosophila
CG12373	1	561	Drosophila
CG12375	1	879	Drosophila
CG12379	2	252	Drosophila
CG12384	4	888	Drosophila
CG12386	1	789	Drosophila
CG12387	1	843	Drosophila
CG12388	1	792	Drosophila
CG12389	1	1813	Drosophila
CG12390	1	1901	Drosophila
CG12391	1	1853	Drosophila
CG12393	2	1472	Drosophila
CG12395	2	765	Drosophila
CG12396	2	2064	Drosophila
CG12399	4	1655	Drosophila
CG1240	1	735	Drosophila
CG12400	6	485	Drosophila
CG12404	2	6467	Drosophila
CG12408	1	4043	Drosophila
CG1241	2	5721	Drosophila
CG12410	6	1804	Drosophila
CG12413	1	2380	Drosophila
CG1242	1	2154	Drosophila
CG12424	3	7907	Drosophila
CG12428	1	2118	Drosophila
CG12437	1	29979	Drosophila
CG12438	12	726	Drosophila
CG12439	11	696	Drosophila
CG1244	4	3884	Drosophila
CG12446	1	2130	Drosophila
CG1245	2	1000	Drosophila
CG1246	10	1556	Drosophila
CG12464	12	378	Drosophila
CG12470	11	588	Drosophila
CG12473	2	10269	Drosophila
CG12479	2	225	Drosophila
CG12480	5	1836	Drosophila
CG12481	12	363	Drosophila
CG12483	12	407	Drosophila
CG12487	11	237	Drosophila
CG12493	5	1064	Drosophila
CG12496	11	1062	Drosophila
CG12498	2	786	Drosophila
CG12500	9	3033	Drosophila
CG12501	10	1773	Drosophila
CG12502	7	2602	Drosophila
CG12505	10	765	Drosophila
CG12507	11	1085	Drosophila
CG12511	5	366	Drosophila
CG12517	12	417	Drosophila
CG1252	4	742	Drosophila
CG12521	12	201	Drosophila
CG12526	10	1414	Drosophila
CG12529	1	4585	Drosophila
CG12530	1	637	Drosophila
CG12532	1	2831	Drosophila
CG12534	2	720	Drosophila
CG12535	11	751	Drosophila
CG12540	10	778	Drosophila
CG12548	2	10948	Drosophila
CG1257	1	2157	Drosophila
CG12576	11	4864	Drosophila
CG1258	2	2957	Drosophila
CG12581	7	8657	Drosophila
CG12582	1	7059	Drosophila
CG12586	12	1680	Drosophila
CG12589	12	291	Drosophila
CG1259	4	819	Drosophila
CG12590	12	1002	Drosophila
CG12592	12	2149	Drosophila
CG12598	2	9583	Drosophila
CG12602	1	2611	Drosophila
CG12605	1	3535	Drosophila
CG12607	11	1277	Drosophila
CG12608	1	1485	Drosophila
CG12609	10	975	Drosophila
CG12611	12	750	Drosophila
CG1262	10	348	Drosophila
CG12620	12	864	Drosophila
CG12630	7	3894	Drosophila
CG12637	11	879	Drosophila
CG1264	1	16279	Drosophila
CG12643	12	234	Drosophila
CG1265	2	1116	Drosophila
CG12653	1	2374	Drosophila
CG12655	12	496	Drosophila
CG12659	2	392	Drosophila
CG12663	11	1845	Drosophila
CG12664	9	8960	Drosophila
CG12665	11	719	Drosophila
CG12679	11	573	Drosophila
CG12681	11	1353	Drosophila
CG12682	11	714	Drosophila
CG12684	10	748	Drosophila
CG12691	12	453	Drosophila
CG12692	2	1763	Drosophila
CG12693	11	2013	Drosophila
CG12697	10	2282	Drosophila
CG12698	1	2412	Drosophila
CG12699	12	438	Drosophila
CG12700	1	477	Drosophila
CG12702	6	2863	Drosophila
CG12703	1	7324	Drosophila
CG12708	11	1218	Drosophila
CG1271	1	2143	Drosophila
CG12715	5	1893	Drosophila
CG12717	2	2046	Drosophila
CG12721	12	519	Drosophila
CG12723	11	2006	Drosophila
CG12725	12	492	Drosophila
CG12728	6	1705	Drosophila
CG12729	10	702	Drosophila
CG1273	8	5269	Drosophila
CG12730	8	719	Drosophila
CG12736	1	1491	Drosophila
CG1274	1	904	Drosophila
CG12740	2	790	Drosophila
CG12743	2	3328	Drosophila
CG12744	2	539	Drosophila
CG12746	2	2000	Drosophila
CG12749	1	1921	Drosophila
CG1275	2	3525	Drosophila
CG12752	2	529	Drosophila
CG12754	10	1318	Drosophila
CG12755	8	4515	Drosophila
CG12756	2	953	Drosophila
CG12758	7	2694	Drosophila
CG12759	1	1865	Drosophila
CG1276	3	1142	Drosophila
CG12765	5	1000	Drosophila
CG12767	4	1329	Drosophila
CG12768	4	2320	Drosophila
CG12769	1	2981	Drosophila
CG12770	2	633	Drosophila
CG12772	2	3056	Drosophila
CG12773	1	2611	Drosophila
CG12775	1	480	Drosophila
CG12780	6	303	Drosophila
CG12783	1	1572	Drosophila
CG12784	12	306	Drosophila
CG12788	1	879	Drosophila
CG12789	2	2019	Drosophila
CG1279	2	465	Drosophila
CG12792	1	1371	Drosophila
CG12797	1	1008	Drosophila
CG12799	1	462	Drosophila
CG12800	1	1665	Drosophila
CG12806	9	37013	Drosophila
CG12809	2	2279	Drosophila
CG12811	10	1156	Drosophila
CG12812	2	1260	Drosophila
CG12813	4	589	Drosophila
CG12818	4	981	Drosophila
CG12822	1	1388	Drosophila
CG12826	11	453	Drosophila
CG12831	11	735	Drosophila
CG12832	6	1045	Drosophila
CG12837	3	1503	Drosophila
CG12838	4	1631	Drosophila
CG12839	8	984	Drosophila
CG12840	6	2362	Drosophila
CG12841	5	1500	Drosophila
CG12843	3	1211	Drosophila
CG12844	4	1045	Drosophila
CG12845	3	2389	Drosophila
CG12846	2	1678	Drosophila
CG12847	3	1855	Drosophila
CG12848	4	363	Drosophila
CG12849	11	689	Drosophila
CG12855	2	1791	Drosophila
CG12857	4	1435	Drosophila
CG12858	1	2839	Drosophila
CG12859	4	422	Drosophila
CG12860	11	951	Drosophila
CG12861	11	720	Drosophila
CG12862	12	413	Drosophila
CG12863	2	1420	Drosophila
CG12868	12	492	Drosophila
CG12869	1	2297	Drosophila
CG1287	1	1098	Drosophila
CG12876	2	3264	Drosophila
CG12877	2	3484	Drosophila
CG12878	6	2349	Drosophila
CG12880	10	5928	Drosophila
CG12883	11	544	Drosophila
CG12892	1	2303	Drosophila
CG12895	1	589	Drosophila
CG12896	1	851	Drosophila
CG12905	11	852	Drosophila
CG12908	1	7451	Drosophila
CG12909	2	846	Drosophila
CG1291	1	1275	Drosophila
CG12910	1	2049	Drosophila
CG12911	11	4038	Drosophila
CG12913	2	1858	Drosophila
CG12914	12	1029	Drosophila
CG12919	6	4927	Drosophila
CG12920	11	1774	Drosophila
CG12921	6	375	Drosophila
CG12924	6	771	Drosophila
CG12926	2	1061	Drosophila
CG12934	12	714	Drosophila
CG12935	3	755	Drosophila
CG12936	2	930	Drosophila
CG12942	1	2344	Drosophila
CG12944	10	563	Drosophila
CG12950	4	4359	Drosophila
CG12952	4	868	Drosophila
CG12954	2	501	Drosophila
CG12960	11	1476	Drosophila
CG12964	10	3850	Drosophila
CG12971	12	1219	Drosophila
CG12974	10	2933	Drosophila
CG12975	2	593	Drosophila
CG1298	3	795	Drosophila
CG12985	10	1277	Drosophila
CG12986	10	378	Drosophila
CG1299	1	3358	Drosophila
CG12990	2	2343	Drosophila
CG12991	7	1679	Drosophila
CG12992	12	1347	Drosophila
CG12993	10	2167	Drosophila
CG12995	11	651	Drosophila
CG12998	12	342	Drosophila
CG13000	12	333	Drosophila
CG13001	5	1008	Drosophila
CG13005	11	1521	Drosophila
CG13008	10	2708	Drosophila
CG13010	12	405	Drosophila
CG13014	12	699	Drosophila
CG13016	3	1530	Drosophila
CG13018	2	300	Drosophila
CG13023	11	1292	Drosophila
CG13025	2	1888	Drosophila
CG13026	12	466	Drosophila
CG13031	12	424	Drosophila
CG13032	3	2097	Drosophila
CG13033	11	870	Drosophila
CG13038	11	412	Drosophila
CG13039	12	375	Drosophila
CG1304	1	783	Drosophila
CG13040	12	623	Drosophila
CG13041	11	435	Drosophila
CG13042	11	418	Drosophila
CG13043	11	447	Drosophila
CG13044	11	533	Drosophila
CG13045	12	564	Drosophila
CG13046	11	501	Drosophila
CG13047	11	1378	Drosophila
CG13048	11	680	Drosophila
CG13053	12	342	Drosophila
CG13055	10	930	Drosophila
CG13057	11	635	Drosophila
CG13058	11	535	Drosophila
CG13059	6	533	Drosophila
CG13060	11	456	Drosophila
CG13061	12	402	Drosophila
CG13063	11	452	Drosophila
CG13064	11	327	Drosophila
CG13065	12	492	Drosophila
CG13069	2	294	Drosophila
CG13070	12	384	Drosophila
CG13072	1	710	Drosophila
CG13073	12	1056	Drosophila
CG13075	11	1143	Drosophila
CG13076	1	7497	Drosophila
CG13077	6	1161	Drosophila
CG13078	10	669	Drosophila
CG13081	10	651	Drosophila
CG13082	11	1134	Drosophila
CG13083	12	1008	Drosophila
CG13084	12	1424	Drosophila
CG13085	11	723	Drosophila
CG13086	11	955	Drosophila
CG13089	2	1463	Drosophila
CG1309	1	1930	Drosophila
CG13090	1	1362	Drosophila
CG13091	1	1896	Drosophila
CG13094	8	1169	Drosophila
CG13097	2	2162	Drosophila
CG13098	4	525	Drosophila
CG13101	2	2117	Drosophila
CG13102	11	580	Drosophila
CG13106	10	1472	Drosophila
CG13108	11	873	Drosophila
CG13109	6	54024	Drosophila
CG1311	2	3213	Drosophila
CG13110	11	402	Drosophila
CG13113	11	618	Drosophila
CG13114	11	1254	Drosophila
CG13123	2	1025	Drosophila
CG13124	6	2457	Drosophila
CG13125	1	2067	Drosophila
CG13126	1	1513	Drosophila
CG13127	10	2205	Drosophila
CG13133	4	654	Drosophila
CG13137	1	1014	Drosophila
CG13138	2	1734	Drosophila
CG13139	4	1032	Drosophila
CG13140	6	1849	Drosophila
CG13142	2	1098	Drosophila
CG13144	11	876	Drosophila
CG13148	2	1688	Drosophila
CG1315	1	1977	Drosophila
CG13151	4	1815	Drosophila
CG13154	11	802	Drosophila
CG13155	11	773	Drosophila
CG13157	11	1688	Drosophila
CG1316	1	1955	Drosophila
CG13160	1	3380	Drosophila
CG13163	5	760	Drosophila
CG13164	1	3252	Drosophila
CG13167	1	1197	Drosophila
CG13168	11	1247	Drosophila
CG1317	2	3024	Drosophila
CG13170	11	354	Drosophila
CG13171	12	321	Drosophila
CG13175	2	426	Drosophila
CG13176	2	1500	Drosophila
CG1318	1	2085	Drosophila
CG13183	4	1608	Drosophila
CG13186	3	432	Drosophila
CG13192	1	1382	Drosophila
CG13195	11	1803	Drosophila
CG13196	8	1905	Drosophila
CG13197	2	3920	Drosophila
CG1320	1	514	Drosophila
CG13201	5	567	Drosophila
CG13202	2	307	Drosophila
CG13203	10	2843	Drosophila
CG13204	4	3322	Drosophila
CG13206	10	1603	Drosophila
CG13208	11	730	Drosophila
CG13209	7	6716	Drosophila
CG13213	2	2581	Drosophila
CG13215	12	351	Drosophila
CG13217	12	342	Drosophila
CG13218	12	441	Drosophila
CG13220	5	462	Drosophila
CG13221	5	537	Drosophila
CG13222	4	1455	Drosophila
CG13223	1	2076	Drosophila
CG13224	6	645	Drosophila
CG13225	10	1345	Drosophila
CG13227	12	363	Drosophila
CG13228	12	408	Drosophila
CG13229	6	2900	Drosophila
CG13230	11	299	Drosophila
CG13231	11	436	Drosophila
CG13232	1	3334	Drosophila
CG13239	12	459	Drosophila
CG1324	12	879	Drosophila
CG13240	4	1272	Drosophila
CG13243	7	1270	Drosophila
CG13245	12	243	Drosophila
CG13248	1	2618	Drosophila
CG13251	10	3566	Drosophila
CG13252	6	6273	Drosophila
CG13255	11	204	Drosophila
CG13258	11	844	Drosophila
CG1327	4	718	Drosophila
CG13270	1	1572	Drosophila
CG13279	1	1702	Drosophila
CG13280	1	18866	Drosophila
CG13282	1	1708	Drosophila
CG13284	1	3693	Drosophila
CG13285	12	833	Drosophila
CG13287	6	1386	Drosophila
CG13293	2	2766	Drosophila
CG13295	2	1576	Drosophila
CG13296	1	1526	Drosophila
CG13297	11	629	Drosophila
CG13298	1	502	Drosophila
CG13299	12	402	Drosophila
CG1330	4	745	Drosophila
CG13300	10	1867	Drosophila
CG13305	10	1298	Drosophila
CG13308	11	549	Drosophila
CG1331	4	514	Drosophila
CG13310	8	1629	Drosophila
CG13311	11	519	Drosophila
CG13313	8	1919	Drosophila
CG13314	10	381	Drosophila
CG13315	10	210	Drosophila
CG13316	3	7257	Drosophila
CG13317	6	661	Drosophila
CG13318	1	1393	Drosophila
CG13319	5	399	Drosophila
CG13320	1	1865	Drosophila
CG13321	1	1419	Drosophila
CG13322	2	1202	Drosophila
CG13324	5	339	Drosophila
CG13325	1	2556	Drosophila
CG13326	4	2771	Drosophila
CG13329	1	678	Drosophila
CG13330	11	1901	Drosophila
CG13333	11	1170	Drosophila
CG13334	1	1086	Drosophila
CG13338	4	16117	Drosophila
CG13339	11	512	Drosophila
CG13344	2	1249	Drosophila
CG13345	2	2065	Drosophila
CG13349	2	1444	Drosophila
CG13359	1	1482	Drosophila
CG13360	6	1898	Drosophila
CG13361	11	1335	Drosophila
CG13362	11	1344	Drosophila
CG13363	3	4034	Drosophila
CG13365	9	345	Drosophila
CG13367	4	1303	Drosophila
CG13369	1	1038	Drosophila
CG13374	1	1224	Drosophila
CG13375	1	3759	Drosophila
CG13376	12	582	Drosophila
CG1338	12	5543	Drosophila
CG13384	2	3276	Drosophila
CG13386	11	929	Drosophila
CG13387	2	3637	Drosophila
CG13388	11	3457	Drosophila
CG13389	1	743	Drosophila
CG1339	12	1363	Drosophila
CG13390	1	1212	Drosophila
CG13391	1	3024	Drosophila
CG13396	3	1368	Drosophila
CG13398	3	1329	Drosophila
CG13399	2	387	Drosophila
CG1340	1	1440	Drosophila
CG13400	2	2967	Drosophila
CG13401	1	3333	Drosophila
CG13402	2	786	Drosophila
CG13403	12	631	Drosophila
CG13405	11	573	Drosophila
CG13407	11	2177	Drosophila
CG13408	8	2677	Drosophila
CG13410	4	601	Drosophila
CG13417	11	1321	Drosophila
CG13418	1	478	Drosophila
CG13419	4	644	Drosophila
CG1342	1	2039	Drosophila
CG13422	6	459	Drosophila
CG13430	1	804	Drosophila
CG13431	1	1731	Drosophila
CG13432	8	18149	Drosophila
CG13437	11	679	Drosophila
CG13438	11	740	Drosophila
CG1344	2	2104	Drosophila
CG13441	11	1306	Drosophila
CG13443	11	1385	Drosophila
CG13445	12	386	Drosophila
CG1345	1	2254	Drosophila
CG13454	12	339	Drosophila
CG13458	2	2534	Drosophila
CG13460	12	654	Drosophila
CG13463	12	636	Drosophila
CG13471	12	801	Drosophila
CG13472	2	2742	Drosophila
CG13475	2	14847	Drosophila
CG13476	12	450	Drosophila
CG13477	12	342	Drosophila
CG13478	1	2139	Drosophila
CG13480	11	483	Drosophila
CG13493	11	1803	Drosophila
CG13495	10	1284	Drosophila
CG13501	11	1466	Drosophila
CG13510	2	1037	Drosophila
CG13516	2	666	Drosophila
CG13518	10	859	Drosophila
CG13519	11	767	Drosophila
CG13524	10	716	Drosophila
CG13527	1	1007	Drosophila
CG13532	8	2112	Drosophila
CG13533	4	891	Drosophila
CG1354	1	2667	Drosophila
CG13540	12	387	Drosophila
CG13541	12	519	Drosophila
CG13544	2	1340	Drosophila
CG13549	2	689	Drosophila
CG13550	11	4245	Drosophila
CG13551	4	5049	Drosophila
CG13558	7	588	Drosophila
CG13562	5	1117	Drosophila
CG13564	3	246	Drosophila
CG13565	11	1467	Drosophila
CG13570	1	1900	Drosophila
CG13575	5	1772	Drosophila
CG13580	11	2290	Drosophila
CG13587	10	1097	Drosophila
CG13590	11	693	Drosophila
CG13591	2	777	Drosophila
CG13594	10	4295	Drosophila
CG13597	2	1542	Drosophila
CG13599	3	949	Drosophila
CG1360	10	1186	Drosophila
CG13601	2	940	Drosophila
CG13603	6	1013	Drosophila
CG13605	1	2282	Drosophila
CG13607	1	1641	Drosophila
CG13608	4	615	Drosophila
CG1361	12	236	Drosophila
CG13610	1	1704	Drosophila
CG13615	10	1013	Drosophila
CG13616	10	820	Drosophila
CG13617	2	2443	Drosophila
CG13618	4	2478	Drosophila
CG1362	1	1399	Drosophila
CG13622	12	819	Drosophila
CG13623	1	481	Drosophila
CG13626	3	1507	Drosophila
CG13627	11	4217	Drosophila
CG13628	1	287	Drosophila
CG1363	11	4321	Drosophila
CG13630	1	1252	Drosophila
CG13631	11	252	Drosophila
CG13633	8	517	Drosophila
CG13634	10	1441	Drosophila
CG13636	10	2631	Drosophila
CG13640	12	399	Drosophila
CG13643	4	7246	Drosophila
CG13645	1	2047	Drosophila
CG1365	11	253	Drosophila
CG13651	5	1260	Drosophila
CG13653	11	776	Drosophila
CG13667	1	1749	Drosophila
CG1367	11	250	Drosophila
CG13671	5	2097	Drosophila
CG13676	4	3785	Drosophila
CG1368	11	702	Drosophila
CG13685	11	750	Drosophila
CG13686	1	1108	Drosophila
CG13687	11	810	Drosophila
CG13688	2	930	Drosophila
CG13691	1	1840	Drosophila
CG13692	2	636	Drosophila
CG13694	11	405	Drosophila
CG13695	9	5320	Drosophila
CG13698	8	1382	Drosophila
CG13699	10	4777	Drosophila
CG13700	12	2247	Drosophila
CG13701	11	327	Drosophila
CG13704	10	1699	Drosophila
CG13707	11	664	Drosophila
CG13711	11	384	Drosophila
CG13712	12	354	Drosophila
CG13713	11	300	Drosophila
CG13716	11	354	Drosophila
CG1372	1	6426	Drosophila
CG13720	11	1464	Drosophila
CG13721	12	451	Drosophila
CG13722	12	2605	Drosophila
CG13723	12	333	Drosophila
CG13724	11	1653	Drosophila
CG13725	12	600	Drosophila
CG13726	11	1437	Drosophila
CG13728	11	2461	Drosophila
CG1373	11	261	Drosophila
CG13733	12	858	Drosophila
CG13738	12	282	Drosophila
CG1374	6	6377	Drosophila
CG13741	12	1324	Drosophila
CG13742	11	2814	Drosophila
CG13743	2	12818	Drosophila
CG13745	2	5137	Drosophila
CG13746	2	658	Drosophila
CG13748	1	342	Drosophila
CG13751	10	234	Drosophila
CG13759	1	687	Drosophila
CG13760	2	916	Drosophila
CG13761	2	1842	Drosophila
CG13762	2	2333	Drosophila
CG13766	11	948	Drosophila
CG13771	1	1481	Drosophila
CG13772	1	8565	Drosophila
CG13773	2	860	Drosophila
CG13775	2	2288	Drosophila
CG1378	4	1480	Drosophila
CG13780	6	13463	Drosophila
CG13786	12	2054	Drosophila
CG13787	10	1629	Drosophila
CG13793	1	2005	Drosophila
CG13795	2	2540	Drosophila
CG13796	2	3062	Drosophila
CG1380	1	1335	Drosophila
CG13801	1	2073	Drosophila
CG13804	1	1207	Drosophila
CG13806	10	966	Drosophila
CG13807	10	574	Drosophila
CG1381	1	896	Drosophila
CG13810	11	1653	Drosophila
CG13822	2	942	Drosophila
CG13827	3	1951	Drosophila
CG13833	1	2170	Drosophila
CG13837	7	672	Drosophila
CG13838	12	276	Drosophila
CG13841	11	496	Drosophila
CG13842	6	2840	Drosophila
CG13847	10	2708	Drosophila
CG13848	3	1095	Drosophila
CG13849	1	1719	Drosophila
CG1385	6	279	Drosophila
CG13852	2	1086	Drosophila
CG13855	2	2486	Drosophila
CG1386	1	832	Drosophila
CG13862	12	336	Drosophila
CG13865	1	1282	Drosophila
CG13867	3	759	Drosophila
CG13868	8	1754	Drosophila
CG1387	12	3166	Drosophila
CG13870	11	1930	Drosophila
CG13871	12	1563	Drosophila
CG13872	11	1917	Drosophila
CG13874	10	463	Drosophila
CG13875	6	1640	Drosophila
CG13879	11	512	Drosophila
CG13880	1	593	Drosophila
CG13887	2	1312	Drosophila
CG13888	10	1694	Drosophila
CG13890	1	907	Drosophila
CG13891	12	477	Drosophila
CG13892	1	623	Drosophila
CG13894	10	1587	Drosophila
CG13896	10	633	Drosophila
CG13897	5	1257	Drosophila
CG13898	1	456	Drosophila
CG13900	2	5063	Drosophila
CG13901	2	669	Drosophila
CG13902	1	1257	Drosophila
CG13905	11	684	Drosophila
CG13906	3	1410	Drosophila
CG1391	1	6826	Drosophila
CG13912	11	556	Drosophila
CG13917	4	6192	Drosophila
CG13919	6	396	Drosophila
CG13920	3	1749	Drosophila
CG13922	1	777	Drosophila
CG13926	2	679	Drosophila
CG13927	1	2149	Drosophila
CG13928	11	738	Drosophila
CG13929	1	1096	Drosophila
CG13930	2	2234	Drosophila
CG13931	12	908	Drosophila
CG13933	1	2190	Drosophila
CG13934	10	782	Drosophila
CG13935	4	2122	Drosophila
CG13936	11	893	Drosophila
CG13937	1	4585	Drosophila
CG13939	10	760	Drosophila
CG1394	12	504	Drosophila
CG13941	2	582	Drosophila
CG13948	10	1528	Drosophila
CG13949	10	558	Drosophila
CG1395	2	2351	Drosophila
CG13950	4	1376	Drosophila
CG13951	2	666	Drosophila
CG13956	1	8086	Drosophila
CG13962	11	459	Drosophila
CG13965	12	462	Drosophila
CG13968	10	1111	Drosophila
CG13969	1	5912	Drosophila
CG13970	12	618	Drosophila
CG13972	6	1347	Drosophila
CG13977	1	1583	Drosophila
CG13978	1	2747	Drosophila
CG13982	11	1368	Drosophila
CG13983	12	819	Drosophila
CG13989	12	408	Drosophila
CG13990	11	1479	Drosophila
CG13991	11	5304	Drosophila
CG13992	11	1980	Drosophila
CG13993	2	546	Drosophila
CG13994	2	544	Drosophila
CG13995	5	1957	Drosophila
CG13996	6	823	Drosophila
CG13997	12	546	Drosophila
CG13998	12	294	Drosophila
CG14005	11	1017	Drosophila
CG1401	2	2938	Drosophila
CG14011	11	1167	Drosophila
CG14013	2	779	Drosophila
CG14014	11	1206	Drosophila
CG14015	1	1651	Drosophila
CG14016	2	794	Drosophila
CG14017	2	779	Drosophila
CG1402	1	4958	Drosophila
CG14020	5	981	Drosophila
CG14021	2	1547	Drosophila
CG14022	1	559	Drosophila
CG14024	1	1575	Drosophila
CG14025	6	5512	Drosophila
CG14026	1	51231	Drosophila
CG14027	12	452	Drosophila
CG14028	6	301	Drosophila
CG14029	4	3696	Drosophila
CG1403	1	2463	Drosophila
CG14036	4	282	Drosophila
CG14039	6	7561	Drosophila
CG14040	2	1295	Drosophila
CG14043	2	1803	Drosophila
CG14044	6	1383	Drosophila
CG14048	1	486	Drosophila
CG14053	12	693	Drosophila
CG14057	2	546	Drosophila
CG14059	11	1161	Drosophila
CG1406	2	798	Drosophila
CG14061	3	1101	Drosophila
CG14062	1	1168	Drosophila
CG14064	6	10973	Drosophila
CG14070	12	812	Drosophila
CG14071	12	411	Drosophila
CG14072	12	424	Drosophila
CG14074	11	1011	Drosophila
CG14075	11	468	Drosophila
CG14077	3	1038	Drosophila
CG14080	1	16812	Drosophila
CG14082	10	741	Drosophila
CG14087	12	2432	Drosophila
CG14089	12	675	Drosophila
CG1409	2	510	Drosophila
CG14100	1	1284	Drosophila
CG14101	7	807	Drosophila
CG14102	12	1588	Drosophila
CG14103	10	1028	Drosophila
CG14105	1	675	Drosophila
CG14107	11	798	Drosophila
CG14109	11	1079	Drosophila
CG14110	11	1099	Drosophila
CG14111	12	1089	Drosophila
CG14112	11	441	Drosophila
CG14113	12	301	Drosophila
CG14115	9	873	Drosophila
CG14118	1	1784	Drosophila
CG1412	2	18837	Drosophila
CG14120	1	4116	Drosophila
CG14122	2	2224	Drosophila
CG14125	10	838	Drosophila
CG14127	2	2163	Drosophila
CG14128	12	1797	Drosophila
CG14130	1	968	Drosophila
CG14133	4	1122	Drosophila
CG1414	2	2488	Drosophila
CG14142	2	2261	Drosophila
CG14145	2	480	Drosophila
CG14147	11	530	Drosophila
CG14149	4	564	Drosophila
CG14151	12	713	Drosophila
CG14156	10	1387	Drosophila
CG14157	10	1421	Drosophila
CG1416	1	2412	Drosophila
CG14162	4	37025	Drosophila
CG14167	8	435	Drosophila
CG14168	3	8951	Drosophila
CG1417	1	7701	Drosophila
CG14173	10	465	Drosophila
CG14174	10	1108	Drosophila
CG1418	2	687	Drosophila
CG14182	3	575	Drosophila
CG14184	4	986	Drosophila
CG14185	1	1276	Drosophila
CG14186	10	4337	Drosophila
CG14187	11	472	Drosophila
CG14190	12	2007	Drosophila
CG14193	12	540	Drosophila
CG14194	4	1620	Drosophila
CG14195	11	2538	Drosophila
CG14196	1	2291	Drosophila
CG14199	2	664	Drosophila
CG1420	2	1908	Drosophila
CG14200	5	7287	Drosophila
CG14205	1	2744	Drosophila
CG14207	1	5387	Drosophila
CG14208	2	2176	Drosophila
CG14209	2	1442	Drosophila
CG1421	12	567	Drosophila
CG14210	2	486	Drosophila
CG14211	1	1422	Drosophila
CG14212	2	789	Drosophila
CG14213	2	1161	Drosophila
CG14214	1	207	Drosophila
CG14215	4	6790	Drosophila
CG14216	2	708	Drosophila
CG14218	12	1108	Drosophila
CG1422	2	2511	Drosophila
CG14220	2	1216	Drosophila
CG14222	1	793	Drosophila
CG14223	6	1811	Drosophila
CG14224	2	2066	Drosophila
CG14225	10	3324	Drosophila
CG14226	2	6432	Drosophila
CG14228	2	2126	Drosophila
CG14229	10	385	Drosophila
CG14231	1	1285	Drosophila
CG14232	3	1765	Drosophila
CG14233	11	5075	Drosophila
CG14234	6	2395	Drosophila
CG14235	2	291	Drosophila
CG14238	5	2395	Drosophila
CG1424	2	1839	Drosophila
CG14240	11	663	Drosophila
CG14242	11	747	Drosophila
CG14243	11	836	Drosophila
CG14244	11	246	Drosophila
CG14245	11	312	Drosophila
CG14246	11	282	Drosophila
CG14247	11	561	Drosophila
CG14250	10	890	Drosophila
CG14251	11	555	Drosophila
CG14252	11	1632	Drosophila
CG14253	10	6480	Drosophila
CG14254	10	1298	Drosophila
CG14258	8	958	Drosophila
CG14259	8	1122	Drosophila
CG14262	10	992	Drosophila
CG14266	12	339	Drosophila
CG14269	11	573	Drosophila
CG1427	1	1516	Drosophila
CG14270	4	576	Drosophila
CG14271	2	13029	Drosophila
CG14273	11	1382	Drosophila
CG14274	11	2726	Drosophila
CG14275	4	2990	Drosophila
CG14277	10	626	Drosophila
CG1428	2	1854	Drosophila
CG14280	8	2177	Drosophila
CG14282	11	882	Drosophila
CG14283	4	380	Drosophila
CG1429	1	4918	Drosophila
CG14290	2	759	Drosophila
CG14291	1	1575	Drosophila
CG14292	11	582	Drosophila
CG14294	12	420	Drosophila
CG14296	2	1110	Drosophila
CG1430	2	1557	Drosophila
CG14300	11	347	Drosophila
CG14301	4	1360	Drosophila
CG14302	12	289	Drosophila
CG14305	1	909	Drosophila
CG14309	10	3053	Drosophila
CG14312	8	384	Drosophila
CG14313	11	480	Drosophila
CG14314	1	1584	Drosophila
CG14315	11	654	Drosophila
CG14316	11	1346	Drosophila
CG14317	11	1347	Drosophila
CG14321	2	448	Drosophila
CG14325	1	1886	Drosophila
CG14326	12	479	Drosophila
CG14332	12	375	Drosophila
CG14334	8	24797	Drosophila
CG14339	6	3943	Drosophila
CG1434	1	1550	Drosophila
CG14340	6	920	Drosophila
CG14341	4	603	Drosophila
CG14346	11	723	Drosophila
CG1435	1	4092	Drosophila
CG14352	11	893	Drosophila
CG14353	2	1184	Drosophila
CG14354	10	952	Drosophila
CG14355	11	3216	Drosophila
CG14356	11	1109	Drosophila
CG14357	12	448	Drosophila
CG14360	10	1379	Drosophila
CG14362	2	789	Drosophila
CG14369	12	339	Drosophila
CG14370	12	399	Drosophila
CG14372	4	6847	Drosophila
CG14375	10	2268	Drosophila
CG14376	7	2868	Drosophila
CG14380	11	637	Drosophila
CG14387	2	768	Drosophila
CG14391	11	408	Drosophila
CG14395	7	4820	Drosophila
CG14396	1	11957	Drosophila
CG14401	11	922	Drosophila
CG14402	10	831	Drosophila
CG14405	11	717	Drosophila
CG14407	1	540	Drosophila
CG14408	2	3995	Drosophila
CG1441	1	1948	Drosophila
CG14410	12	606	Drosophila
CG14411	2	2532	Drosophila
CG14413	3	710	Drosophila
CG14414	1	1306	Drosophila
CG14416	12	832	Drosophila
CG14418	11	1068	Drosophila
CG14419	12	588	Drosophila
CG1442	1	522	Drosophila
CG14420	12	984	Drosophila
CG14421	12	789	Drosophila
CG14422	12	1021	Drosophila
CG14423	11	918	Drosophila
CG14424	11	1121	Drosophila
CG14427	11	759	Drosophila
CG1443	1	4432	Drosophila
CG14434	1	564	Drosophila
CG14435	2	2670	Drosophila
CG14439	1	1668	Drosophila
CG1444	1	2216	Drosophila
CG14440	6	957	Drosophila
CG14444	1	2218	Drosophila
CG14448	11	618	Drosophila
CG14456	11	766	Drosophila
CG14457	8	1331	Drosophila
CG14463	6	808	Drosophila
CG14468	7	714	Drosophila
CG1447	2	13548	Drosophila
CG14476	1	3727	Drosophila
CG14478	1	1539	Drosophila
CG14480	2	873	Drosophila
CG14482	8	302	Drosophila
CG14485	6	3997	Drosophila
CG14488	11	458	Drosophila
CG14489	6	765	Drosophila
CG14492	11	661	Drosophila
CG14502	11	723	Drosophila
CG14506	2	1411	Drosophila
CG14508	1	1035	Drosophila
[truncated: 24,737 more rows]
