# Supplementary material for: Strong evidence for the adaptive walk model of gene evolution in Drosophila and Arabidopsis
Source: PLoS Biol. 2022 Sep 13;20(9):e3001775. doi: 10.1371/journal.pbio.3001775 (PMC9470001; doi:10.1371/journal.pbio.3001775)
Supplement: S3 Data — (CSV) [file pbio.3001775.s017.csv]

GeneID	Clade	ExpressionMean	species
CG10001	4	0.55	Drosophila
CG10005	7	37.75	Drosophila
CG10009	2	59.25	Drosophila
CG10016	1	89	Drosophila
CG10018	1	3.5	Drosophila
CG10021	1	45	Drosophila
CG10023	1	19.5	Drosophila
CG10026	2	5.25	Drosophila
CG10031	1	3	Drosophila
CG10034	4	3	Drosophila
CG10035	10	6.1	Drosophila
CG10037	4	98.25	Drosophila
CG10038	2	25	Drosophila
CG1004	1	29	Drosophila
CG10042	2	16.5	Drosophila
CG10045	1	147.5	Drosophila
CG10047	1	63.5	Drosophila
CG10050	1	4.25	Drosophila
CG10051	1	5.5	Drosophila
CG10053	2	21.75	Drosophila
CG10055	2	22	Drosophila
CG10059	2	30.5	Drosophila
CG10060	1	113.5	Drosophila
CG10061	2	4.5	Drosophila
CG10062	1	0.45	Drosophila
CG10063	11	0.725	Drosophila
CG10067	1	1373.5	Drosophila
CG10068	2	11.75	Drosophila
CG10069	1	18.25	Drosophila
CG1007	5	314.75	Drosophila
CG10071	2	2762.5	Drosophila
CG10073	1	1.3	Drosophila
CG10075	1	11.75	Drosophila
CG10077	1	117.75	Drosophila
CG10078	1	31	Drosophila
CG10079	1	23.25	Drosophila
CG10080	2	10	Drosophila
CG10083	2	27.75	Drosophila
CG10084	2	44.75	Drosophila
CG10086	2	1.65	Drosophila
CG10089	1	0.575	Drosophila
CG10098	1	32	Drosophila
CG10103	2	37.25	Drosophila
CG10105	3	5.725	Drosophila
CG10106	4	302.25	Drosophila
CG10108	11	13	Drosophila
CG10110	2	17.25	Drosophila
CG10112	9	182.5	Drosophila
CG10121	4	44	Drosophila
CG10122	1	17	Drosophila
CG10123	1	2.15	Drosophila
CG10125	4	5.875	Drosophila
CG10128	1	31.75	Drosophila
CG10129	1	0.225	Drosophila
CG10130	2	613.5	Drosophila
CG10132	1	12	Drosophila
CG10134	8	3.75	Drosophila
CG10137	2	5	Drosophila
CG10139	4	36.5	Drosophila
CG10142	1	6.375	Drosophila
CG10144	2	7.75	Drosophila
CG10145	1	20.75	Drosophila
CG10147	1	12.75	Drosophila
CG10149	1	85.25	Drosophila
CG10151	4	10	Drosophila
CG10152	8	0.925	Drosophila
CG10157	2	57.75	Drosophila
CG10158	4	43.25	Drosophila
CG10159	11	64	Drosophila
CG10160	1	125.25	Drosophila
CG10161	2	126	Drosophila
CG10166	1	68.75	Drosophila
CG1017	2	29	Drosophila
CG10173	2	5.5	Drosophila
CG10175	1	3.5	Drosophila
CG10176	10	7.5	Drosophila
CG10181	1	1.825	Drosophila
CG10182	1	0.575	Drosophila
CG10184	1	6.5	Drosophila
CG10188	2	13.75	Drosophila
CG10189	2	7.575	Drosophila
CG10191	1	19.475	Drosophila
CG10203	1	208.5	Drosophila
CG10209	10	9	Drosophila
CG1021	4	69.5	Drosophila
CG10210	1	3.5	Drosophila
CG10214	1	45	Drosophila
CG10215	1	3.25	Drosophila
CG10217	4	128	Drosophila
CG10219	3	71.5	Drosophila
CG10221	1	28	Drosophila
CG10222	1	9.25	Drosophila
CG10226	1	0.6	Drosophila
CG10229	1	25.25	Drosophila
CG10230	2	43.25	Drosophila
CG10232	1	2.5	Drosophila
CG10234	1	15.25	Drosophila
CG10236	1	121.75	Drosophila
CG10237	2	7.625	Drosophila
CG1024	6	15.75	Drosophila
CG10241	1	1.775	Drosophila
CG10242	1	6.5	Drosophila
CG10248	1	38.5	Drosophila
CG10250	6	7.25	Drosophila
CG10253	1	11.5	Drosophila
CG10255	1	15	Drosophila
CG10262	1	6.175	Drosophila
CG10265	11	10.25	Drosophila
CG10267	1	48.75	Drosophila
CG10268	2	38.75	Drosophila
CG10270	1	24.25	Drosophila
CG10278	2	23.5	Drosophila
CG10280	1	1.85	Drosophila
CG10281	2	62.5	Drosophila
CG10283	6	21.25	Drosophila
CG10286	2	35.5	Drosophila
CG10289	2	17.5	Drosophila
CG10298	1	1.35	Drosophila
CG1030	2	16.75	Drosophila
CG10300	4	5	Drosophila
CG10301	4	1.925	Drosophila
CG10306	2	253.5	Drosophila
CG10307	1	1.85	Drosophila
CG1031	1	8.25	Drosophila
CG10311	10	12.25	Drosophila
CG10315	1	23.75	Drosophila
CG10318	2	23	Drosophila
CG10321	1	22.5	Drosophila
CG10324	2	15.5	Drosophila
CG10325	2	46.5	Drosophila
CG10326	6	102	Drosophila
CG10327	1	44	Drosophila
CG10328	1	18.75	Drosophila
CG10333	1	19.5	Drosophila
CG10334	6	136	Drosophila
CG10335	1	27.75	Drosophila
CG10336	2	10.25	Drosophila
CG10337	11	6.75	Drosophila
CG10338	2	19.25	Drosophila
CG10339	1	1.55	Drosophila
CG1034	2	26.75	Drosophila
CG10343	2	31	Drosophila
CG10344	2	4.2	Drosophila
CG10347	4	18.75	Drosophila
CG10348	1	8	Drosophila
CG10354	2	41	Drosophila
CG10359	2	1.25	Drosophila
CG10360	2	88.25	Drosophila
CG10361	1	23.5	Drosophila
CG10362	3	1.975	Drosophila
CG10363	1	31.75	Drosophila
CG10364	11	55	Drosophila
CG10365	1	6.95	Drosophila
CG10366	1	9.5	Drosophila
CG10369	1	3.25	Drosophila
CG10370	1	57.25	Drosophila
CG10371	1	27.75	Drosophila
CG10372	2	61.5	Drosophila
CG10373	2	72.5	Drosophila
CG10374	3	20	Drosophila
CG10375	1	24	Drosophila
CG10376	1	13	Drosophila
CG10377	1	241	Drosophila
CG10379	2	22.5	Drosophila
CG10382	1	19	Drosophila
CG10383	1	7.5	Drosophila
CG10384	2	2.25	Drosophila
CG10385	6	25.75	Drosophila
CG10390	2	1.9	Drosophila
CG10396	3	1.5	Drosophila
CG10399	1	7.35	Drosophila
CG10406	2	73.25	Drosophila
CG10407	4	3.55	Drosophila
CG10413	1	36.5	Drosophila
CG10414	1	8.5	Drosophila
CG10415	2	16.25	Drosophila
CG10417	1	174.25	Drosophila
CG10418	2	43	Drosophila
CG10419	3	31.25	Drosophila
CG10423	1	1466	Drosophila
CG10424	1	16.75	Drosophila
CG10425	1	44.75	Drosophila
CG10426	2	4.75	Drosophila
CG10428	1	21.75	Drosophila
CG10433	10	9.75	Drosophila
CG10435	4	18.5	Drosophila
CG1044	3	10.25	Drosophila
CG10440	2	5	Drosophila
CG10445	1	0.65	Drosophila
CG10446	4	9.75	Drosophila
CG10447	2	47.75	Drosophila
CG10449	1	78	Drosophila
CG1046	2	0.775	Drosophila
CG10460	2	90.75	Drosophila
CG10462	1	18.25	Drosophila
CG10463	1	8.25	Drosophila
CG10465	2	125.5	Drosophila
CG10466	1	26.75	Drosophila
CG10470	2	80.5	Drosophila
CG10472	1	4.5	Drosophila
CG10479	6	93	Drosophila
CG10480	1	100.75	Drosophila
CG10483	2	4.5	Drosophila
CG10488	3	4.5	Drosophila
CG1049	1	47.5	Drosophila
CG10491	4	7	Drosophila
CG10494	6	3.125	Drosophila
CG10496	10	12.25	Drosophila
CG10497	4	151.75	Drosophila
CG10498	1	11	Drosophila
CG10501	1	31.75	Drosophila
CG10504	1	78	Drosophila
CG10508	8	7.75	Drosophila
CG10512	1	22.75	Drosophila
CG10514	1	1.075	Drosophila
CG10516	1	61.75	Drosophila
CG10521	3	13	Drosophila
CG10522	1	23	Drosophila
CG10527	1	8.75	Drosophila
CG10528	3	34	Drosophila
CG10530	4	49.5	Drosophila
CG10533	4	11.375	Drosophila
CG10534	4	58.25	Drosophila
CG10535	2	9	Drosophila
CG10537	1	3	Drosophila
CG10540	2	78.75	Drosophila
CG10545	1	176.25	Drosophila
CG10546	2	1.1	Drosophila
CG10555	2	19	Drosophila
CG10561	1	5.5	Drosophila
CG10562	1	1.15	Drosophila
CG10563	2	12	Drosophila
CG10564	1	0.85	Drosophila
CG10565	1	72.75	Drosophila
CG10566	4	12.5	Drosophila
CG1057	2	35.25	Drosophila
CG10571	1	18	Drosophila
CG10572	1	5	Drosophila
CG10575	1	3.25	Drosophila
CG10576	1	213.5	Drosophila
CG1058	2	8	Drosophila
CG10580	2	46.5	Drosophila
CG10582	2	22.5	Drosophila
CG10583	2	2.75	Drosophila
CG10584	1	8.5	Drosophila
CG10585	1	42.75	Drosophila
CG10590	2	48.5	Drosophila
CG10592	1	0.475	Drosophila
CG10593	1	68	Drosophila
CG10594	1	0.8	Drosophila
CG10596	8	61.75	Drosophila
CG10600	3	7.25	Drosophila
CG10604	1	1.2	Drosophila
CG10610	3	9.5	Drosophila
CG10616	6	30	Drosophila
CG10619	2	39.75	Drosophila
CG10620	2	83.25	Drosophila
CG10621	1	100.5	Drosophila
CG10622	1	48.25	Drosophila
CG10623	1	3.2	Drosophila
CG10624	7	149	Drosophila
CG10626	3	0.45	Drosophila
CG10627	1	66	Drosophila
CG10628	1	10.75	Drosophila
CG10630	5	6.25	Drosophila
CG10635	2	72.75	Drosophila
CG10638	1	18	Drosophila
CG10639	1	22.75	Drosophila
CG1064	2	88.25	Drosophila
CG10640	2	205.25	Drosophila
CG10641	1	37.75	Drosophila
CG10642	2	14.75	Drosophila
CG10645	2	11.5	Drosophila
CG10646	1	8.375	Drosophila
CG10648	2	57.75	Drosophila
CG1065	1	111.75	Drosophila
CG10650	11	14.5	Drosophila
CG10653	2	33	Drosophila
CG10654	1	13	Drosophila
CG10657	2	2.7	Drosophila
CG10658	12	7.925	Drosophila
CG10664	3	261.25	Drosophila
CG10669	1	4	Drosophila
CG10672	1	17.5	Drosophila
CG10673	1	16.25	Drosophila
CG10674	2	21.25	Drosophila
CG10679	1	57	Drosophila
CG10680	12	0.275	Drosophila
CG10681	2	9.75	Drosophila
CG10685	1	23.75	Drosophila
CG10687	1	37.25	Drosophila
CG10688	1	28.25	Drosophila
CG10689	1	6.5	Drosophila
CG10691	1	64.25	Drosophila
CG10693	1	4	Drosophila
CG10695	1	19.25	Drosophila
CG10697	1	1.5	Drosophila
CG10698	5	1.75	Drosophila
CG10699	2	16.75	Drosophila
CG10701	2	98	Drosophila
CG10702	4	9.5	Drosophila
CG10703	2	22.75	Drosophila
CG10704	2	2.25	Drosophila
CG1071	2	35.5	Drosophila
CG10710	8	8.5	Drosophila
CG10713	10	1.75	Drosophila
CG10717	11	599	Drosophila
CG10718	2	3.875	Drosophila
CG10719	1	60.5	Drosophila
CG1072	2	19.75	Drosophila
CG10721	1	5.9	Drosophila
CG10722	5	2.775	Drosophila
CG10723	1	1.4	Drosophila
CG10731	1	10.75	Drosophila
CG10732	9	13.25	Drosophila
CG10733	2	99.75	Drosophila
CG10738	1	0.8	Drosophila
CG10739	4	10	Drosophila
CG1074	1	23	Drosophila
CG10741	10	17	Drosophila
CG10742	3	19.75	Drosophila
CG10743	2	47.5	Drosophila
CG10751	1	159.25	Drosophila
CG10754	2	63	Drosophila
CG10756	2	75.75	Drosophila
CG10757	1	37.5	Drosophila
CG1076	2	0.45	Drosophila
CG10763	1	16.25	Drosophila
CG1077	1	0.8	Drosophila
CG10776	1	4.25	Drosophila
CG10777	1	45.25	Drosophila
CG10778	1	15.5	Drosophila
CG1078	2	37	Drosophila
CG1079	10	3.5	Drosophila
CG10794	10	0.95	Drosophila
CG10795	1	10.75	Drosophila
CG10799	12	1.825	Drosophila
CG10800	12	24	Drosophila
CG10801	4	0.425	Drosophila
CG10803	1	14	Drosophila
CG10805	2	16.5	Drosophila
CG10806	1	2	Drosophila
CG10808	3	9.75	Drosophila
CG10809	1	17.75	Drosophila
CG1081	1	84	Drosophila
CG10812	7	410.425	Drosophila
CG1082	1	5.125	Drosophila
CG10833	1	12.725	Drosophila
CG10849	1	76.25	Drosophila
CG10850	2	2.7	Drosophila
CG10851	1	150	Drosophila
CG10855	10	7	Drosophila
CG10861	2	23	Drosophila
CG10863	1	27	Drosophila
CG10864	1	1.075	Drosophila
CG10866	2	3.75	Drosophila
CG10868	2	1.675	Drosophila
CG10874	4	15.5	Drosophila
CG10880	11	32.25	Drosophila
CG10889	2	4	Drosophila
CG10895	1	16.75	Drosophila
CG10898	1	24.25	Drosophila
CG1090	1	2.75	Drosophila
CG10901	10	10.125	Drosophila
CG10903	1	25.25	Drosophila
CG10904	4	25	Drosophila
CG10907	1	23.25	Drosophila
CG10911	11	0.75	Drosophila
CG10913	1	38.25	Drosophila
CG10914	1	7.25	Drosophila
CG10915	5	14	Drosophila
CG10916	1	8.5	Drosophila
CG10917	1	28.25	Drosophila
CG10922	2	105.25	Drosophila
CG10923	2	8.25	Drosophila
CG10927	1	7.95	Drosophila
CG10932	1	16.5	Drosophila
CG10933	2	15.25	Drosophila
CG10936	8	10.5	Drosophila
CG10938	1	79.25	Drosophila
CG10939	1	69.75	Drosophila
CG10946	4	1.5	Drosophila
CG10947	1	1.15	Drosophila
CG10948	2	30	Drosophila
CG10949	4	6.45	Drosophila
CG10954	2	136.25	Drosophila
CG10955	2	29.75	Drosophila
CG10958	2	2.75	Drosophila
CG10959	1	3.225	Drosophila
CG10960	1	25.25	Drosophila
CG10970	2	0.4	Drosophila
CG10973	2	27.75	Drosophila
CG1098	1	15	Drosophila
CG10981	2	12.75	Drosophila
CG10984	4	38	Drosophila
CG10988	2	4.75	Drosophila
CG1099	2	17.5	Drosophila
CG10992	1	161.25	Drosophila
CG10997	2	84.5	Drosophila
CG10998	4	0.5	Drosophila
CG1100	1	54	Drosophila
CG11001	1	605.75	Drosophila
CG11007	1	29	Drosophila
CG11009	2	24.5	Drosophila
CG1101	1	234.25	Drosophila
CG11010	2	1.2	Drosophila
CG11015	2	256	Drosophila
CG1102	1	36.75	Drosophila
CG11024	2	115.25	Drosophila
CG11025	2	10.5	Drosophila
CG11030	2	62	Drosophila
CG11035	1	8.5	Drosophila
CG11048	2	1.95	Drosophila
CG1105	2	17.75	Drosophila
CG11050	1	41.75	Drosophila
CG11051	12	1492	Drosophila
CG11052	1	5	Drosophila
CG11055	1	24.5	Drosophila
CG1106	1	48.25	Drosophila
CG11061	4	44.25	Drosophila
CG11063	2	16.25	Drosophila
CG11066	1	16.75	Drosophila
CG11069	1	31.5	Drosophila
CG1107	1	25	Drosophila
CG11070	2	12.5	Drosophila
CG11073	11	2.075	Drosophila
CG11084	2	17.75	Drosophila
CG11086	5	5.5	Drosophila
CG11089	1	19.75	Drosophila
CG1109	1	20.5	Drosophila
CG11092	2	35	Drosophila
CG11094	4	0.575	Drosophila
CG11095	1	4.05	Drosophila
CG11099	1	0.25	Drosophila
CG11100	4	44	Drosophila
CG11101	3	23	Drosophila
CG11103	1	18	Drosophila
CG11107	1	35.75	Drosophila
CG11109	1	0.25	Drosophila
CG11110	1	7.4	Drosophila
CG11111	1	3.75	Drosophila
CG11115	2	5.25	Drosophila
CG1112	1	7.875	Drosophila
CG11120	9	10	Drosophila
CG11121	2	13.5	Drosophila
CG11122	10	4.25	Drosophila
CG11123	2	21.5	Drosophila
CG11128	1	3.125	Drosophila
CG11130	1	37.25	Drosophila
CG11132	2	44	Drosophila
CG11133	1	4.75	Drosophila
CG11136	1	9.5	Drosophila
CG11137	2	60.75	Drosophila
CG11138	4	20	Drosophila
CG11139	2	39.75	Drosophila
CG11140	1	39.25	Drosophila
CG11141	2	10.5	Drosophila
CG11142	3	9.925	Drosophila
CG11143	1	15.2	Drosophila
CG1115	5	44.25	Drosophila
CG11156	2	1.3	Drosophila
CG11158	1	9.5	Drosophila
CG11159	6	0.325	Drosophila
CG1116	2	15.75	Drosophila
CG11160	2	11.5	Drosophila
CG11163	1	19	Drosophila
CG11164	2	34.25	Drosophila
CG11166	2	30.25	Drosophila
CG11168	1	5.25	Drosophila
CG11170	6	4.7	Drosophila
CG11173	2	56	Drosophila
CG11175	8	16.5	Drosophila
CG11178	2	8.75	Drosophila
CG11182	2	1.075	Drosophila
CG11183	2	13.25	Drosophila
CG11184	2	15.5	Drosophila
CG11188	2	40.25	Drosophila
CG1119	1	10	Drosophila
CG11191	11	1.625	Drosophila
CG11194	2	8.25	Drosophila
CG11199	2	29.25	Drosophila
CG1120	4	11	Drosophila
CG11200	1	72	Drosophila
CG11202	2	6	Drosophila
CG11207	2	12	Drosophila
CG11208	1	20.25	Drosophila
CG1121	1	1.625	Drosophila
CG11210	2	17.75	Drosophila
CG11211	1	1.025	Drosophila
CG11217	1	38.75	Drosophila
CG11218	10	1.675	Drosophila
CG11221	1	0.575	Drosophila
CG11237	1	2.35	Drosophila
CG1124	8	24.25	Drosophila
CG11242	2	42.75	Drosophila
CG11246	2	69.75	Drosophila
CG11248	3	21	Drosophila
CG11249	1	0.6	Drosophila
CG11255	1	64.5	Drosophila
CG11257	1	4.75	Drosophila
CG11258	1	72.5	Drosophila
CG11259	2	20	Drosophila
CG1126	2	2.5	Drosophila
CG11266	1	49	Drosophila
CG11267	1	263.25	Drosophila
CG11268	1	3.75	Drosophila
CG11274	2	53.25	Drosophila
CG11275	2	7.15	Drosophila
CG11276	1	1512.75	Drosophila
CG11278	2	33.5	Drosophila
CG11279	11	12.5	Drosophila
CG11280	1	94.25	Drosophila
CG11284	1	15	Drosophila
CG1129	1	31.25	Drosophila
CG11290	2	16	Drosophila
CG11295	1	7.75	Drosophila
CG1130	1	31	Drosophila
CG11301	1	15	Drosophila
CG11303	4	7.75	Drosophila
CG11305	1	8.75	Drosophila
CG11306	1	48	Drosophila
CG11307	10	22	Drosophila
CG1131	1	9	Drosophila
CG11312	8	8.75	Drosophila
CG11314	4	64	Drosophila
CG11315	3	4.575	Drosophila
CG11317	8	1.5	Drosophila
CG11319	1	1.225	Drosophila
CG1132	2	5	Drosophila
CG11325	4	0.8	Drosophila
CG11329	2	4.5	Drosophila
CG1133	1	13.25	Drosophila
CG11334	1	19	Drosophila
CG1134	2	7.75	Drosophila
CG11342	1	3.875	Drosophila
CG11345	12	3.575	Drosophila
CG11348	1	26.5	Drosophila
CG11352	1	2.25	Drosophila
CG11353	1	6	Drosophila
CG1136	8	1.125	Drosophila
CG11362	12	0.45	Drosophila
CG11367	1	9.25	Drosophila
CG11370	11	6	Drosophila
CG11371	10	24.75	Drosophila
CG11372	1	18	Drosophila
CG11375	2	31.75	Drosophila
CG11376	2	27.5	Drosophila
CG11377	2	20.75	Drosophila
CG11378	8	2.4	Drosophila
CG11380	10	6.75	Drosophila
CG11382	11	8.5	Drosophila
CG11388	3	14.5	Drosophila
CG11390	1	9.05	Drosophila
CG11397	1	34	Drosophila
CG11399	2	17.5	Drosophila
CG1140	1	16	Drosophila
CG11409	10	7.25	Drosophila
CG11412	1	47.5	Drosophila
CG11413	12	0.775	Drosophila
CG11416	2	19.75	Drosophila
CG11417	2	16.5	Drosophila
CG11418	2	11.5	Drosophila
CG11419	2	9.75	Drosophila
CG1142	2	50.75	Drosophila
CG11426	2	7.75	Drosophila
CG11427	2	20.5	Drosophila
CG11430	3	9.5	Drosophila
CG11436	3	9.25	Drosophila
CG11437	2	18.5	Drosophila
CG11438	2	9.15	Drosophila
CG11440	2	1.925	Drosophila
CG11444	2	190	Drosophila
CG11447	1	14.75	Drosophila
CG11448	4	8.75	Drosophila
CG11449	2	0.625	Drosophila
CG11450	4	6.75	Drosophila
CG11451	11	4.5	Drosophila
CG11454	1	30.75	Drosophila
CG11455	6	99.75	Drosophila
CG11456	1	8.5	Drosophila
CG11466	1	17.75	Drosophila
CG1147	4	0.625	Drosophila
CG11471	1	40.75	Drosophila
CG1148	10	15.5	Drosophila
CG11482	1	3.05	Drosophila
CG11488	1	52.75	Drosophila
CG11490	2	14.5	Drosophila
CG11495	1	5.925	Drosophila
CG11498	5	5	Drosophila
CG1150	10	1.7	Drosophila
CG11504	4	29.75	Drosophila
CG1151	10	1067.5	Drosophila
CG11518	3	31.75	Drosophila
CG11522	2	1702	Drosophila
CG11525	2	290.5	Drosophila
CG11526	2	14.25	Drosophila
CG11529	1	0.2	Drosophila
CG1153	10	838.25	Drosophila
CG11534	2	4	Drosophila
CG11539	1	7.75	Drosophila
CG1154	10	19	Drosophila
CG11546	3	28	Drosophila
CG1155	10	239.5	Drosophila
CG11550	4	2.2	Drosophila
CG11556	2	0.9	Drosophila
CG11560	7	14	Drosophila
CG11562	3	17.5	Drosophila
CG11563	4	82.75	Drosophila
CG11567	1	65.25	Drosophila
CG1157	11	264.5	Drosophila
CG11575	7	0.2	Drosophila
CG11576	2	9.75	Drosophila
CG11577	3	48	Drosophila
CG11579	2	308.75	Drosophila
CG11584	2	3.6	Drosophila
CG11586	2	34	Drosophila
CG11590	1	17.5	Drosophila
CG11596	1	46.5	Drosophila
CG11601	2	10.25	Drosophila
CG11607	1	9	Drosophila
CG11617	2	8.75	Drosophila
CG11621	2	12.5	Drosophila
CG11622	2	11.5	Drosophila
CG1163	1	108	Drosophila
CG11637	6	1.825	Drosophila
CG11638	1	11.75	Drosophila
CG11642	2	136	Drosophila
CG11648	2	17	Drosophila
CG1165	1	1.55	Drosophila
CG11652	1	62.25	Drosophila
CG11654	1	78	Drosophila
CG11655	1	5.175	Drosophila
CG11658	5	81.5	Drosophila
CG1167	1	90.25	Drosophila
CG11674	7	11.5	Drosophila
CG1168	4	5.65	Drosophila
CG11680	1	17	Drosophila
CG11686	8	136.5	Drosophila
CG1169	10	64.25	Drosophila
CG11695	1	6.25	Drosophila
CG11696	1	11.5	Drosophila
CG11699	5	3	Drosophila
CG1171	10	2.5	Drosophila
CG11715	1	1.15	Drosophila
CG11722	6	14	Drosophila
CG11723	7	11	Drosophila
CG11737	2	11.75	Drosophila
CG11738	1	46	Drosophila
CG11739	2	52.5	Drosophila
CG11750	10	27.25	Drosophila
CG11752	10	104.25	Drosophila
CG11755	2	12.75	Drosophila
CG11760	5	0.7	Drosophila
CG11761	2	34.75	Drosophila
CG11762	1	1.45	Drosophila
CG11765	1	25.75	Drosophila
CG11770	2	7.5	Drosophila
CG11771	1	31.25	Drosophila
CG11777	1	23	Drosophila
CG11779	1	15.5	Drosophila
CG11780	1	6.75	Drosophila
CG11781	2	53.75	Drosophila
CG11783	4	7	Drosophila
CG11785	2	262.25	Drosophila
CG1179	1	0.5	Drosophila
CG11790	2	46.5	Drosophila
CG11796	1	2.2	Drosophila
CG11797	10	325.25	Drosophila
CG11802	4	9	Drosophila
CG11804	3	108.25	Drosophila
CG11807	2	24.25	Drosophila
CG11808	10	21.25	Drosophila
CG11811	1	70.25	Drosophila
CG11820	5	33.75	Drosophila
CG11821	1	0.175	Drosophila
CG11833	1	0.675	Drosophila
CG11835	1	0.225	Drosophila
CG11837	1	26.5	Drosophila
CG11840	2	181	Drosophila
CG11848	2	4	Drosophila
CG11851	2	12	Drosophila
CG11852	4	0.575	Drosophila
CG11857	2	132.25	Drosophila
CG11858	1	57.75	Drosophila
CG11859	1	8.5	Drosophila
CG11866	6	35	Drosophila
CG11874	1	16	Drosophila
CG11876	1	61.75	Drosophila
CG11877	3	17.75	Drosophila
CG11880	2	12	Drosophila
CG11881	4	12.75	Drosophila
CG11882	11	10.5	Drosophila
CG11885	11	23.5	Drosophila
CG11886	2	19.45	Drosophila
CG11887	1	8	Drosophila
CG11893	6	30	Drosophila
CG11896	1	12	Drosophila
CG11897	1	17.5	Drosophila
CG11901	1	701.75	Drosophila
CG11902	1	6.25	Drosophila
CG11906	6	9.25	Drosophila
CG11907	2	6.625	Drosophila
CG11919	1	5.25	Drosophila
CG11920	1	63.5	Drosophila
CG11921	2	0.775	Drosophila
CG11922	2	9.75	Drosophila
CG11926	2	23.25	Drosophila
CG11927	11	24.5	Drosophila
CG11929	11	0.175	Drosophila
CG1193	1	4.75	Drosophila
CG11941	1	1.575	Drosophila
CG11949	1	123.5	Drosophila
CG11961	1	21	Drosophila
CG11967	1	5.5	Drosophila
CG11968	1	26	Drosophila
CG11970	2	15.5	Drosophila
CG11979	1	60.25	Drosophila
CG11981	1	97.25	Drosophila
CG11982	2	26.5	Drosophila
CG11983	10	3.5	Drosophila
CG11984	2	59.25	Drosophila
CG11985	2	146.75	Drosophila
CG11986	1	14.75	Drosophila
CG11988	2	38.25	Drosophila
CG11990	2	34.25	Drosophila
CG11993	11	45.5	Drosophila
CG11994	1	7.2	Drosophila
CG1200	2	15	Drosophila
CG12001	2	3.5	Drosophila
CG12002	1	14.75	Drosophila
CG12003	11	1	Drosophila
CG12005	2	15	Drosophila
CG12006	1	41.75	Drosophila
CG12007	2	16.25	Drosophila
CG12009	4	68.75	Drosophila
CG12010	1	3.625	Drosophila
CG12011	12	664.25	Drosophila
CG12012	2	13.5	Drosophila
CG12015	1	9.25	Drosophila
CG12018	1	4.575	Drosophila
CG12019	2	50.75	Drosophila
CG12021	3	19.75	Drosophila
CG12024	4	25	Drosophila
CG12025	2	46.75	Drosophila
CG12030	1	84.75	Drosophila
CG12031	2	6	Drosophila
CG12034	1	38	Drosophila
CG12038	4	11.75	Drosophila
CG12042	2	8.5	Drosophila
CG12045	4	2.625	Drosophila
CG12047	1	8.5	Drosophila
CG12051	1	609.5	Drosophila
CG12056	2	14.825	Drosophila
CG12065	1	17	Drosophila
CG12070	2	164.75	Drosophila
CG12071	1	6.5	Drosophila
CG12073	3	1.075	Drosophila
CG12075	7	26.5	Drosophila
CG12076	2	34.5	Drosophila
CG12081	1	34.75	Drosophila
CG12082	2	13.25	Drosophila
CG12084	3	20	Drosophila
CG12085	1	34.75	Drosophila
CG12086	1	24.25	Drosophila
CG12090	2	9.25	Drosophila
CG12091	2	65	Drosophila
CG12096	2	11.5	Drosophila
CG12099	2	51	Drosophila
CG12101	1	183.5	Drosophila
CG12104	5	50.5	Drosophila
CG12106	5	5.25	Drosophila
CG12107	2	65.25	Drosophila
CG12108	2	10.25	Drosophila
CG12114	10	34.75	Drosophila
CG12116	1	2	Drosophila
CG12117	1	7	Drosophila
CG12118	2	6.5	Drosophila
CG12119	1	0.225	Drosophila
CG12120	1	10.5	Drosophila
CG12121	2	45.25	Drosophila
CG12123	2	7.75	Drosophila
CG12127	1	10.75	Drosophila
CG12128	1	15.5	Drosophila
CG12129	2	38.75	Drosophila
CG12131	2	137.5	Drosophila
CG12132	2	4.25	Drosophila
CG12134	2	24	Drosophila
CG12135	2	75	Drosophila
CG12141	1	52.75	Drosophila
CG12143	5	16.25	Drosophila
CG12149	1	8	Drosophila
CG12151	2	19.5	Drosophila
CG12153	1	5.4	Drosophila
CG12155	6	8.75	Drosophila
CG12156	1	24.5	Drosophila
CG12157	2	85	Drosophila
CG12159	6	10.75	Drosophila
CG1216	3	46.25	Drosophila
CG12162	1	23.75	Drosophila
CG12164	6	35.25	Drosophila
CG12170	1	14.3	Drosophila
CG12171	1	23	Drosophila
CG12172	1	213.25	Drosophila
CG12173	1	14.75	Drosophila
CG12177	1	7.25	Drosophila
CG12178	1	13.75	Drosophila
CG12179	10	6.75	Drosophila
CG1218	1	13.75	Drosophila
CG12182	11	3.15	Drosophila
CG12186	1	7.25	Drosophila
CG12189	1	4	Drosophila
CG12190	4	38.75	Drosophila
CG12191	6	0.45	Drosophila
CG12202	1	29	Drosophila
CG12203	1	88.75	Drosophila
CG12204	11	6.5	Drosophila
CG12206	1	6.25	Drosophila
CG1221	6	88.5	Drosophila
CG12210	2	204.5	Drosophila
CG12217	1	37	Drosophila
CG12218	1	9	Drosophila
CG12219	2	14.75	Drosophila
CG12220	3	51.75	Drosophila
CG12225	1	44.5	Drosophila
CG12230	2	8.25	Drosophila
CG12232	2	7.75	Drosophila
CG12233	1	74.25	Drosophila
CG12234	2	5	Drosophila
CG12235	1	8.725	Drosophila
CG12236	4	7.75	Drosophila
CG12239	12	2.425	Drosophila
CG12241	2	16	Drosophila
CG12245	5	15	Drosophila
CG12251	2	1.5	Drosophila
CG12252	2	5.5	Drosophila
CG12253	2	20.25	Drosophila
CG12254	2	5.75	Drosophila
CG12256	1	0.775	Drosophila
CG12259	2	26.5	Drosophila
CG12261	3	52	Drosophila
CG12262	1	0.2	Drosophila
CG12263	1	12	Drosophila
CG12264	1	26.25	Drosophila
CG12267	2	10.5	Drosophila
CG1227	1	23	Drosophila
CG12272	2	4.75	Drosophila
CG12276	1	36.25	Drosophila
CG12279	1	15.5	Drosophila
CG12287	3	7.5	Drosophila
CG12290	6	9.25	Drosophila
CG12292	2	14.75	Drosophila
CG12296	1	19.75	Drosophila
CG12297	6	8	Drosophila
CG12298	2	8.5	Drosophila
CG12299	1	20.5	Drosophila
CG12301	2	29	Drosophila
CG12304	3	50.75	Drosophila
CG12306	1	75	Drosophila
CG12310	12	8.55	Drosophila
CG12311	1	28.25	Drosophila
CG12313	1	1.35	Drosophila
CG12316	10	8.75	Drosophila
CG12317	1	21.5	Drosophila
CG12321	2	16	Drosophila
CG12323	1	94.25	Drosophila
CG12324	1	66.5	Drosophila
CG12325	1	11.25	Drosophila
CG1233	1	8	Drosophila
CG12338	1	8.475	Drosophila
CG1234	2	32.5	Drosophila
CG12340	5	20.5	Drosophila
CG12341	3	22.25	Drosophila
CG12345	1	3.75	Drosophila
CG12346	2	16.75	Drosophila
CG12350	1	11.25	Drosophila
CG12352	1	100	Drosophila
CG12357	1	81.75	Drosophila
CG12358	6	45.75	Drosophila
CG12363	2	174.5	Drosophila
CG12366	3	41	Drosophila
CG12367	1	3	Drosophila
CG12369	1	185	Drosophila
CG12372	2	108.75	Drosophila
CG12373	1	44	Drosophila
CG12375	1	10.6	Drosophila
CG12379	2	4.35	Drosophila
CG12384	4	235.25	Drosophila
CG12388	1	2.575	Drosophila
CG12389	1	102.75	Drosophila
CG12390	1	10.75	Drosophila
CG12391	1	59	Drosophila
CG12393	2	15.75	Drosophila
CG12396	2	69	Drosophila
CG12399	4	67.25	Drosophila
CG1240	1	209.5	Drosophila
CG12400	6	104.75	Drosophila
CG12404	2	29.5	Drosophila
CG12408	1	1.5	Drosophila
CG1241	2	10.75	Drosophila
CG12410	6	16.5	Drosophila
CG12413	1	6.6	Drosophila
CG1242	1	226	Drosophila
CG12424	3	25	Drosophila
CG12428	1	19.75	Drosophila
CG12437	1	17	Drosophila
CG1244	4	0.575	Drosophila
CG1245	2	19	Drosophila
CG1246	10	7	Drosophila
CG12480	5	1.5	Drosophila
CG12487	11	5.475	Drosophila
CG12493	5	1.475	Drosophila
CG12496	11	1.05	Drosophila
CG12505	10	29.75	Drosophila
CG12507	11	7.25	Drosophila
CG1252	4	1.15	Drosophila
CG12529	1	9	Drosophila
CG12530	1	220	Drosophila
CG12532	1	32.75	Drosophila
CG12534	2	9.25	Drosophila
CG12540	10	9	Drosophila
CG12548	2	1.75	Drosophila
CG1257	1	3.15	Drosophila
CG12576	11	17.25	Drosophila
CG1258	2	11	Drosophila
CG12581	7	37.5	Drosophila
CG12582	1	27.5	Drosophila
CG1259	4	48.25	Drosophila
CG12598	2	16	Drosophila
CG12602	1	4.1	Drosophila
CG12605	1	7	Drosophila
CG12607	11	12	Drosophila
CG12608	1	30.25	Drosophila
CG12630	7	6	Drosophila
CG1264	1	8.5	Drosophila
CG12643	12	25.25	Drosophila
CG1265	2	10.5	Drosophila
CG12653	1	2.25	Drosophila
CG12659	2	22.25	Drosophila
CG12664	9	26.25	Drosophila
CG12702	6	5.825	Drosophila
CG12703	1	17.5	Drosophila
CG12708	11	0.8	Drosophila
CG1271	1	3.125	Drosophila
CG12717	2	4.75	Drosophila
CG12721	12	11.25	Drosophila
CG12723	11	9.125	Drosophila
CG12725	12	0.225	Drosophila
CG12728	6	9.75	Drosophila
CG1273	8	54.75	Drosophila
CG12730	8	25.5	Drosophila
CG12736	1	28.5	Drosophila
CG1274	1	34.75	Drosophila
CG12740	2	991.5	Drosophila
CG12743	2	3.275	Drosophila
CG12744	2	43.25	Drosophila
CG12746	2	22.25	Drosophila
CG12749	1	185.75	Drosophila
CG1275	2	14.25	Drosophila
CG12752	2	97.75	Drosophila
CG12756	2	38.5	Drosophila
CG12758	7	48.5	Drosophila
CG12759	1	25.25	Drosophila
CG1276	3	28.5	Drosophila
CG12765	5	11	Drosophila
CG12767	4	31	Drosophila
CG12768	4	8.5	Drosophila
CG12769	1	18.75	Drosophila
CG12770	2	25.75	Drosophila
CG12772	2	4.75	Drosophila
CG12773	1	22.75	Drosophila
CG12775	1	2643.5	Drosophila
CG12789	2	2.7	Drosophila
CG12792	1	40.25	Drosophila
CG12797	1	44	Drosophila
CG12800	1	3.75	Drosophila
CG12806	9	1.2	Drosophila
CG12809	2	0.925	Drosophila
CG12811	10	30.5	Drosophila
CG12813	4	0.725	Drosophila
CG12818	4	19.25	Drosophila
CG12822	1	16.5	Drosophila
CG12832	6	6	Drosophila
CG12839	8	1.75	Drosophila
CG12840	6	20.75	Drosophila
CG12841	5	1.25	Drosophila
CG12843	3	10.5	Drosophila
CG12844	4	5	Drosophila
CG12845	3	26	Drosophila
CG12846	2	26.25	Drosophila
CG12847	3	2.75	Drosophila
CG12848	4	80.5	Drosophila
CG12855	2	8.5	Drosophila
CG12858	1	2.25	Drosophila
CG12859	4	138.25	Drosophila
CG12863	2	7.5	Drosophila
CG12868	12	53.75	Drosophila
CG12869	1	2.85	Drosophila
CG12876	2	30.75	Drosophila
CG12877	2	22.75	Drosophila
CG12878	6	26.5	Drosophila
CG12880	10	12	Drosophila
CG12883	11	9.5	Drosophila
CG12892	1	8.25	Drosophila
CG12895	1	44.25	Drosophila
CG12896	1	2.5	Drosophila
CG12905	11	1.4	Drosophila
CG12908	1	62	Drosophila
CG12909	2	46.75	Drosophila
CG1291	1	22.5	Drosophila
CG12910	1	8.25	Drosophila
CG12911	11	17.5	Drosophila
CG12913	2	1.5	Drosophila
CG12919	6	20.25	Drosophila
CG12920	11	8.75	Drosophila
CG12921	6	62	Drosophila
CG12924	6	6.25	Drosophila
CG12926	2	9.25	Drosophila
CG12934	12	4.75	Drosophila
CG12935	3	17	Drosophila
CG12936	2	4.5	Drosophila
CG12942	1	5.25	Drosophila
CG12950	4	4.75	Drosophila
CG12952	4	13.25	Drosophila
CG12954	2	46	Drosophila
CG12964	10	13.5	Drosophila
CG12974	10	6.45	Drosophila
CG12975	2	41	Drosophila
CG1298	3	153.5	Drosophila
CG12985	10	0.3	Drosophila
CG1299	1	2.375	Drosophila
CG12990	2	0.225	Drosophila
CG12991	7	18.75	Drosophila
CG12992	12	0.275	Drosophila
CG13000	12	1.225	Drosophila
CG13001	5	35	Drosophila
CG13005	11	2.75	Drosophila
CG13010	12	0.625	Drosophila
CG13014	12	10	Drosophila
CG13016	3	7.75	Drosophila
CG13018	2	21	Drosophila
CG13023	11	5	Drosophila
CG13025	2	4	Drosophila
CG13033	11	9.5	Drosophila
CG13043	11	24.25	Drosophila
CG13045	12	1.7	Drosophila
CG13046	11	4.5	Drosophila
CG13047	11	19.5	Drosophila
CG13048	11	10	Drosophila
CG13055	10	0.3	Drosophila
CG13059	6	31.5	Drosophila
CG13060	11	6.475	Drosophila
CG13063	11	24.5	Drosophila
CG13064	11	35.5	Drosophila
CG13069	2	11.15	Drosophila
CG13072	1	51.25	Drosophila
CG13075	11	1.55	Drosophila
CG13076	1	9.25	Drosophila
CG13081	10	0.6	Drosophila
CG13082	11	108.25	Drosophila
CG13083	12	0.85	Drosophila
CG13089	2	26.25	Drosophila
CG1309	1	25.75	Drosophila
CG13090	1	13	Drosophila
CG13091	1	0.3	Drosophila
CG13094	8	1.35	Drosophila
CG13097	2	35.5	Drosophila
CG13098	4	66.25	Drosophila
CG13101	2	8.25	Drosophila
CG13102	11	3.1	Drosophila
CG13108	11	6	Drosophila
CG13109	6	9	Drosophila
CG1311	2	26	Drosophila
CG13123	2	9	Drosophila
CG13124	6	22.5	Drosophila
CG13125	1	3	Drosophila
CG13126	1	13.25	Drosophila
CG13139	4	28.5	Drosophila
CG13140	6	10.5	Drosophila
CG13142	2	15.75	Drosophila
CG13148	2	4.4	Drosophila
CG13151	4	5.25	Drosophila
CG13157	11	1.975	Drosophila
CG1316	1	55.75	Drosophila
CG13163	5	10	Drosophila
CG13168	11	1.225	Drosophila
CG1317	2	17	Drosophila
CG1318	1	19.75	Drosophila
CG13183	4	6.75	Drosophila
CG13192	1	16.75	Drosophila
CG13196	8	5.25	Drosophila
CG13197	2	7.25	Drosophila
CG1320	1	66	Drosophila
CG13201	5	38.5	Drosophila
CG13203	10	2.3	Drosophila
CG13204	4	10.75	Drosophila
CG13209	7	33	Drosophila
CG13213	2	18.75	Drosophila
CG13217	12	27.25	Drosophila
CG13218	12	2.35	Drosophila
CG13220	5	110	Drosophila
CG13221	5	7.75	Drosophila
CG13224	6	0.95	Drosophila
CG13227	12	4.25	Drosophila
CG13239	12	9.25	Drosophila
CG13240	4	73	Drosophila
CG13251	10	0.575	Drosophila
CG13252	6	16.5	Drosophila
CG13255	11	4	Drosophila
CG13258	11	0.475	Drosophila
CG1327	4	20.25	Drosophila
CG13270	1	6	Drosophila
CG13279	1	11.25	Drosophila
CG13282	1	1.825	Drosophila
CG13284	1	25.25	Drosophila
CG13285	12	7.25	Drosophila
CG13287	6	5.5	Drosophila
CG13293	2	20.5	Drosophila
CG13295	2	8.175	Drosophila
CG13296	1	1.375	Drosophila
CG13298	1	162.75	Drosophila
CG1330	4	8.175	Drosophila
CG13300	10	29.25	Drosophila
CG13305	10	6.125	Drosophila
CG1331	4	1.275	Drosophila
CG13311	11	1.95	Drosophila
CG13313	8	5.25	Drosophila
CG13315	10	47.5	Drosophila
CG13316	3	18.5	Drosophila
CG13318	1	1.55	Drosophila
CG13319	5	22.675	Drosophila
CG13320	1	29.25	Drosophila
CG13321	1	34.5	Drosophila
CG13322	2	29	Drosophila
CG13329	1	4	Drosophila
CG13333	11	26.5	Drosophila
CG13339	11	14	Drosophila
CG13344	2	17.75	Drosophila
CG13345	2	54	Drosophila
CG13349	2	43.25	Drosophila
CG13360	6	3.9	Drosophila
CG13361	11	1.15	Drosophila
CG13362	11	104	Drosophila
CG13363	3	19.75	Drosophila
CG13365	9	35.5	Drosophila
CG13367	4	15.5	Drosophila
CG13369	1	20.9	Drosophila
CG13374	1	2.75	Drosophila
CG13375	1	2.25	Drosophila
CG13376	12	0.2	Drosophila
CG13384	2	15	Drosophila
CG13387	2	52.25	Drosophila
CG13388	11	241.25	Drosophila
CG13389	1	1209	Drosophila
CG13390	1	8.75	Drosophila
CG13391	1	33	Drosophila
CG13396	3	6.75	Drosophila
CG13398	3	8.75	Drosophila
CG13399	2	68.25	Drosophila
CG13400	2	4.25	Drosophila
CG13401	1	5.25	Drosophila
CG13408	8	0.325	Drosophila
CG13410	4	51	Drosophila
CG13418	1	23.5	Drosophila
CG1342	1	86.75	Drosophila
CG13431	1	7.25	Drosophila
CG13432	8	22.25	Drosophila
CG1344	2	41.5	Drosophila
CG1345	1	30	Drosophila
CG13454	12	3.5	Drosophila
CG13463	12	74.25	Drosophila
CG13472	2	11.25	Drosophila
CG13475	2	9	Drosophila
CG13478	1	1.075	Drosophila
CG13516	2	2.75	Drosophila
CG13532	8	3.5	Drosophila
CG13533	4	24	Drosophila
CG1354	1	91.25	Drosophila
CG13550	11	4	Drosophila
CG13551	4	252.75	Drosophila
CG13562	5	4.75	Drosophila
CG13565	11	3.5	Drosophila
CG13570	1	10.25	Drosophila
CG13599	3	15.75	Drosophila
CG1360	10	8.25	Drosophila
CG13601	2	16.5	Drosophila
CG13603	6	31.75	Drosophila
CG13605	1	12.5	Drosophila
CG13608	4	14.75	Drosophila
CG13610	1	2.9	Drosophila
CG13615	10	6.25	Drosophila
CG13617	2	1.65	Drosophila
CG13618	4	4.25	Drosophila
CG1362	1	14.5	Drosophila
CG13622	12	5	Drosophila
CG13623	1	8.5	Drosophila
CG13626	3	28.75	Drosophila
CG13627	11	19.75	Drosophila
CG13628	1	114.25	Drosophila
CG1363	11	17	Drosophila
CG13630	1	22.25	Drosophila
CG13631	11	257.25	Drosophila
CG13633	8	1.5	Drosophila
CG13634	10	3.75	Drosophila
CG13636	10	1.025	Drosophila
CG13643	4	1.6	Drosophila
CG13645	1	5.5	Drosophila
CG13651	5	12.25	Drosophila
CG13653	11	0.275	Drosophila
CG13667	1	5.625	Drosophila
CG13671	5	5.5	Drosophila
CG13676	4	12.5	Drosophila
CG1368	11	26.25	Drosophila
CG13688	2	7.25	Drosophila
CG13691	1	1.15	Drosophila
CG13694	11	2.175	Drosophila
CG13695	9	11.5	Drosophila
CG13698	8	58.5	Drosophila
CG13699	10	1.7	Drosophila
CG13701	11	44.25	Drosophila
CG13704	10	50.25	Drosophila
CG13707	11	4.65	Drosophila
CG13711	11	1.35	Drosophila
CG13712	12	0.8	Drosophila
CG13716	11	0.375	Drosophila
CG13720	11	0.2	Drosophila
CG13722	12	0.85	Drosophila
CG13738	12	16	Drosophila
CG1374	6	48.5	Drosophila
CG13741	12	2.225	Drosophila
CG13742	11	3	Drosophila
CG13743	2	0.2	Drosophila
CG13745	2	1.125	Drosophila
CG13746	2	33.75	Drosophila
CG13748	1	2.25	Drosophila
CG13751	10	36.25	Drosophila
CG13759	1	1	Drosophila
CG13760	2	11.25	Drosophila
CG13761	2	6.25	Drosophila
CG13762	2	0.4	Drosophila
CG13766	11	3.125	Drosophila
CG13772	1	2.25	Drosophila
CG13773	2	27.5	Drosophila
CG13775	2	1.5	Drosophila
CG1378	4	3.375	Drosophila
CG13780	6	3.5	Drosophila
CG13786	12	0.1	Drosophila
CG13793	1	0.3	Drosophila
CG13795	2	7.25	Drosophila
CG13796	2	9.5	Drosophila
CG13806	10	27.5	Drosophila
CG13807	10	25.25	Drosophila
CG1381	1	132.5	Drosophila
CG13810	11	5.5	Drosophila
CG13822	2	70	Drosophila
CG13827	3	18.75	Drosophila
CG13842	6	0.475	Drosophila
CG13847	10	7.5	Drosophila
CG13848	3	13	Drosophila
CG13849	1	156.25	Drosophila
CG13852	2	42.25	Drosophila
CG13855	2	0.65	Drosophila
CG13865	1	19	Drosophila
CG13867	3	20.5	Drosophila
CG13868	8	43.5	Drosophila
CG13872	11	0.275	Drosophila
CG13875	6	13.75	Drosophila
CG13879	11	22.5	Drosophila
CG13880	1	37.75	Drosophila
CG13887	2	87.25	Drosophila
CG13890	1	12	Drosophila
CG13892	1	40	Drosophila
CG13894	10	14.25	Drosophila
CG13896	10	18.25	Drosophila
CG13897	5	10.65	Drosophila
CG13900	2	21.5	Drosophila
CG13901	2	18.25	Drosophila
CG13902	1	10.25	Drosophila
CG13905	11	0.825	Drosophila
CG13906	3	67.5	Drosophila
CG1391	1	10.75	Drosophila
CG13912	11	17.25	Drosophila
CG13917	4	13.75	Drosophila
CG13920	3	87.5	Drosophila
CG13922	1	37.25	Drosophila
CG13927	1	3.75	Drosophila
CG13928	11	101.75	Drosophila
CG13929	1	24.25	Drosophila
CG13933	1	7.25	Drosophila
CG13935	4	3.75	Drosophila
CG13936	11	2.375	Drosophila
CG13937	1	8	Drosophila
CG13949	10	3	Drosophila
CG1395	2	74.75	Drosophila
CG13950	4	3.75	Drosophila
CG13951	2	5	Drosophila
CG13956	1	16	Drosophila
CG13962	11	1.1	Drosophila
CG13968	10	0.675	Drosophila
CG13969	1	27.75	Drosophila
CG13977	1	0.275	Drosophila
CG13982	11	3	Drosophila
CG13983	12	3.7	Drosophila
CG13990	11	2.5	Drosophila
CG13993	2	119	Drosophila
CG13994	2	28.25	Drosophila
CG13995	5	1.125	Drosophila
CG14005	11	24.5	Drosophila
CG1401	2	13	Drosophila
CG14014	11	1.35	Drosophila
CG14015	1	2.2	Drosophila
CG1402	1	4	Drosophila
CG14020	5	3	Drosophila
CG14021	2	35.25	Drosophila
CG14024	1	2	Drosophila
CG14025	6	24	Drosophila
CG14026	1	56.75	Drosophila
CG14028	6	242.75	Drosophila
CG14029	4	45	Drosophila
CG1403	1	99.75	Drosophila
CG14036	4	7.75	Drosophila
CG14039	6	13.5	Drosophila
CG14040	2	16.25	Drosophila
CG14043	2	14.5	Drosophila
CG14044	6	0.525	Drosophila
CG14048	1	67.25	Drosophila
CG14057	2	29.75	Drosophila
CG14059	11	0.475	Drosophila
CG1406	2	28.25	Drosophila
CG14064	6	2.4	Drosophila
CG14074	11	7.25	Drosophila
CG14075	11	0.8	Drosophila
CG14080	1	21.5	Drosophila
CG14082	10	0.425	Drosophila
CG14100	1	17.75	Drosophila
CG14102	12	1	Drosophila
CG14103	10	23.25	Drosophila
CG14107	11	68	Drosophila
CG14109	11	29	Drosophila
CG14110	11	403.25	Drosophila
CG14118	1	1.125	Drosophila
CG1412	2	13	Drosophila
CG14120	1	1	Drosophila
CG14122	2	9.75	Drosophila
CG14130	1	10.25	Drosophila
CG14133	4	12.75	Drosophila
CG14142	2	0.525	Drosophila
CG14145	2	33	Drosophila
CG14147	11	35.25	Drosophila
CG14149	4	20.75	Drosophila
CG1416	1	90	Drosophila
CG14162	4	1.075	Drosophila
CG1417	1	15.25	Drosophila
CG14174	10	9	Drosophila
CG1418	2	52	Drosophila
CG14182	3	15.5	Drosophila
CG14184	4	59.75	Drosophila
CG14186	10	5.25	Drosophila
CG14193	12	1.225	Drosophila
CG14194	4	30.25	Drosophila
CG14195	11	0.45	Drosophila
CG14199	2	46.75	Drosophila
CG1420	2	27	Drosophila
CG14200	5	10	Drosophila
CG14205	1	0.675	Drosophila
CG14207	1	180.25	Drosophila
CG14210	2	60	Drosophila
CG14211	1	12.25	Drosophila
CG14212	2	2.5	Drosophila
CG14213	2	50.75	Drosophila
CG14214	1	426.5	Drosophila
CG14215	4	14	Drosophila
CG14216	2	22.25	Drosophila
CG1422	2	25	Drosophila
CG14220	2	24	Drosophila
CG14222	1	72.25	Drosophila
CG14223	6	4.5	Drosophila
CG14224	2	60.5	Drosophila
CG14225	10	1.8	Drosophila
CG14226	2	31.5	Drosophila
CG14228	2	11.25	Drosophila
CG14229	10	26	Drosophila
CG14231	1	9.75	Drosophila
CG14232	3	13.25	Drosophila
CG14233	11	35	Drosophila
CG14235	2	293.5	Drosophila
CG1424	2	2.4	Drosophila
CG14240	11	6.075	Drosophila
CG14243	11	104	Drosophila
CG14252	11	11.75	Drosophila
CG14253	10	9.75	Drosophila
CG14254	10	15.5	Drosophila
CG14258	8	0.325	Drosophila
CG1427	1	28	Drosophila
CG14270	4	46.75	Drosophila
CG14271	2	2.25	Drosophila
CG14274	11	1.45	Drosophila
CG14275	4	16.25	Drosophila
CG14283	4	68.75	Drosophila
CG1429	1	25.75	Drosophila
CG14290	2	44.25	Drosophila
CG14291	1	25.75	Drosophila
CG14296	2	31.75	Drosophila
CG1430	2	51	Drosophila
CG14301	4	1.25	Drosophila
CG14312	8	42	Drosophila
CG14314	1	6.5	Drosophila
CG14317	11	3.15	Drosophila
CG14321	2	14.75	Drosophila
CG14325	1	0.6	Drosophila
CG14334	8	13.75	Drosophila
CG1434	1	9.45	Drosophila
CG14341	4	15.5	Drosophila
CG14346	11	0.55	Drosophila
CG1435	1	217.75	Drosophila
CG14352	11	10.25	Drosophila
CG14353	2	7	Drosophila
CG14356	11	6.5	Drosophila
CG14357	12	0.325	Drosophila
CG14372	4	2.5	Drosophila
CG14375	10	3.75	Drosophila
CG14376	7	0.9	Drosophila
CG14395	7	30.25	Drosophila
CG14396	1	2.5	Drosophila
CG14401	11	2.45	Drosophila
CG14407	1	46	Drosophila
CG14408	2	6	Drosophila
CG1441	1	14	Drosophila
CG14410	12	2.1	Drosophila
CG14411	2	17	Drosophila
CG14413	3	46	Drosophila
CG14414	1	30.25	Drosophila
CG14418	11	2.275	Drosophila
CG14419	12	24.25	Drosophila
CG1442	1	0.925	Drosophila
CG14421	12	0.325	Drosophila
CG1443	1	12	Drosophila
CG14434	1	12.5	Drosophila
CG14435	2	20	Drosophila
CG1444	1	64.25	Drosophila
CG14440	6	15.25	Drosophila
CG14444	1	2.05	Drosophila
CG14456	11	0.725	Drosophila
CG14457	8	3.25	Drosophila
CG14463	6	8	Drosophila
CG1447	2	26.25	Drosophila
CG14476	1	67.75	Drosophila
CG14478	1	98	Drosophila
CG14480	2	42.75	Drosophila
CG14482	8	161.25	Drosophila
CG14485	6	3.75	Drosophila
CG14488	11	1.1	Drosophila
CG14489	6	8.75	Drosophila
CG14502	11	0.775	Drosophila
CG1451	2	12	Drosophila
CG14511	2	7.1	Drosophila
CG14512	1	14.25	Drosophila
CG14513	3	6.75	Drosophila
CG14514	2	11.5	Drosophila
CG14515	4	8.175	Drosophila
CG14516	1	3.3	Drosophila
CG14521	1	0.625	Drosophila
CG1453	2	20	Drosophila
CG14534	10	3.05	Drosophila
CG14535	2	4.5	Drosophila
CG14536	2	22.75	Drosophila
CG1454	1	30.25	Drosophila
CG14542	2	35.25	Drosophila
CG14543	2	28.25	Drosophila
CG14544	1	8.725	Drosophila
CG14548	4	36	Drosophila
CG1455	1	0.325	Drosophila
CG14551	6	1.5	Drosophila
CG14569	10	6.25	Drosophila
CG14572	11	2	Drosophila
CG14573	12	4.175	Drosophila
CG14575	4	0.675	Drosophila
CG14577	2	16.75	Drosophila
CG1458	1	122	Drosophila
CG14590	1	0.7	Drosophila
CG14591	2	4.5	Drosophila
CG14598	12	5.25	Drosophila
CG14609	10	0.475	Drosophila
CG1461	1	0.425	Drosophila
CG14613	2	13.5	Drosophila
CG14615	1	3.25	Drosophila
CG14618	2	16	Drosophila
CG14619	1	27.75	Drosophila
CG1462	1	0.575	Drosophila
CG14620	1	2.5	Drosophila
CG14621	2	12.25	Drosophila
CG14622	2	17.25	Drosophila
CG14626	11	5.5	Drosophila
CG14629	8	274.25	Drosophila
CG14630	1	0.15	Drosophila
CG14636	10	13.575	Drosophila
CG14637	1	14.75	Drosophila
CG14639	10	164.25	Drosophila
CG14640	4	17.75	Drosophila
CG14641	1	80.25	Drosophila
CG14643	10	25.75	Drosophila
CG14646	3	20	Drosophila
CG14650	1	37	Drosophila
CG14655	1	8	Drosophila
CG14657	11	22	Drosophila
CG14662	10	0.15	Drosophila
CG14667	1	18.5	Drosophila
CG14668	12	0.325	Drosophila
CG1467	2	14	Drosophila
CG14670	1	5.25	Drosophila
CG1468	12	1.6	Drosophila
CG14680	1	1	Drosophila
CG14686	9	2.75	Drosophila
CG14687	2	61.5	Drosophila
CG1469	2	401.75	Drosophila
CG14693	1	0.3	Drosophila
CG14695	7	1.275	Drosophila
CG14696	2	9.25	Drosophila
CG1470	1	1.075	Drosophila
CG14701	2	20.5	Drosophila
CG14704	1	1.35	Drosophila
CG1471	1	3.3	Drosophila
CG14710	1	22	Drosophila
CG14712	11	10.25	Drosophila
CG14715	1	123.5	Drosophila
CG14716	1	20	Drosophila
CG14721	1	12.5	Drosophila
CG14722	1	66.25	Drosophila
CG14723	1	0.2	Drosophila
CG14724	3	436.5	Drosophila
CG1474	1	16.75	Drosophila
CG14741	1	1.25	Drosophila
CG14749	2	22.25	Drosophila
CG1475	1	1856.5	Drosophila
CG14750	2	36.25	Drosophila
CG14760	1	0.375	Drosophila
CG14764	2	32.75	Drosophila
CG14767	4	78	Drosophila
CG14770	10	8.75	Drosophila
CG14777	2	1.6	Drosophila
CG14779	3	128.75	Drosophila
CG14780	1	0.8	Drosophila
CG14782	1	35.25	Drosophila
CG14785	6	4	Drosophila
CG14786	2	8.6	Drosophila
CG14789	2	8.25	Drosophila
CG14796	8	0.825	Drosophila
CG14802	2	32.25	Drosophila
CG14803	5	9.875	Drosophila
CG14804	2	46.25	Drosophila
CG14805	1	39	Drosophila
CG14806	3	49.75	Drosophila
CG14808	3	4.5	Drosophila
CG14811	12	0.375	Drosophila
CG14812	3	65.5	Drosophila
CG14813	2	72	Drosophila
CG14814	1	5	Drosophila
CG14816	1	37.5	Drosophila
CG14817	6	32.25	Drosophila
CG14818	10	62	Drosophila
CG1483	11	42.75	Drosophila
CG14830	9	6.25	Drosophila
CG1484	1	10.75	Drosophila
CG14853	4	0.825	Drosophila
CG14855	1	4.675	Drosophila
CG14856	1	6	Drosophila
CG1486	1	27.5	Drosophila
CG14865	3	21.25	Drosophila
CG14866	4	3.425	Drosophila
CG14868	4	8.25	Drosophila
CG1487	3	25.5	Drosophila
CG14870	2	3.875	Drosophila
CG14879	11	6.75	Drosophila
CG14880	4	2.375	Drosophila
CG14881	1	5.75	Drosophila
CG14882	1	5.5	Drosophila
CG14883	1	53.75	Drosophila
CG14884	1	36.5	Drosophila
CG14886	1	0.675	Drosophila
CG1489	1	75.75	Drosophila
CG14892	1	0.6	Drosophila
CG14895	1	43	Drosophila
CG14898	2	16	Drosophila
CG14899	2	32.25	Drosophila
CG14902	2	24.75	Drosophila
CG14903	2	31.5	Drosophila
CG14904	1	4.75	Drosophila
CG14919	8	1.35	Drosophila
CG1492	1	2.5	Drosophila
CG14928	8	9.75	Drosophila
CG14932	12	1.15	Drosophila
CG14934	1	1.425	Drosophila
CG14937	11	2.25	Drosophila
CG14938	1	59.5	Drosophila
CG14939	2	53	Drosophila
CG14941	1	7.75	Drosophila
CG14945	1	4	Drosophila
CG14946	1	10.25	Drosophila
CG14949	10	1.95	Drosophila
CG14959	4	6	Drosophila
CG14960	10	48.75	Drosophila
CG14962	2	3.25	Drosophila
CG14966	1	18	Drosophila
CG14967	2	9	Drosophila
CG14971	2	15.75	Drosophila
CG14975	12	4.5	Drosophila
CG14977	4	53	Drosophila
CG14980	2	13.25	Drosophila
CG14981	3	126	Drosophila
CG14982	10	0.525	Drosophila
CG14989	1	53	Drosophila
CG1499	7	31	Drosophila
CG14991	2	33.75	Drosophila
CG14992	1	7.75	Drosophila
CG14993	1	51	Drosophila
CG14994	1	4.75	Drosophila
CG14995	1	49.5	Drosophila
CG14996	1	281	Drosophila
CG14997	1	10.5	Drosophila
CG15002	1	58	Drosophila
CG15005	1	5.75	Drosophila
CG15008	4	0.175	Drosophila
CG15009	4	76.25	Drosophila
CG1501	10	0.45	Drosophila
CG15011	2	8.5	Drosophila
CG15012	2	88.75	Drosophila
CG15013	4	66.75	Drosophila
CG15014	1	22	Drosophila
CG15016	1	38.75	Drosophila
CG15021	11	1.525	Drosophila
CG15023	12	8.575	Drosophila
CG15024	12	5.5	Drosophila
CG15027	2	36	Drosophila
CG15043	11	2.825	Drosophila
CG15044	11	1.475	Drosophila
CG15046	6	0.925	Drosophila
CG15047	12	3	Drosophila
CG15056	11	0.4	Drosophila
CG15064	12	20.25	Drosophila
CG15073	1	5.25	Drosophila
CG15083	11	62.75	Drosophila
CG15084	2	12.5	Drosophila
CG15085	4	61.25	Drosophila
CG15087	2	13.5	Drosophila
CG15093	1	2	Drosophila
CG15094	1	27.75	Drosophila
CG15095	1	34.75	Drosophila
CG15096	1	3.75	Drosophila
CG15097	1	10	Drosophila
CG15098	9	83.5	Drosophila
CG15100	1	22.75	Drosophila
CG15101	1	64	Drosophila
CG15102	1	7.5	Drosophila
CG15106	1	56	Drosophila
CG15107	8	19	Drosophila
CG15110	2	16.75	Drosophila
CG15112	2	31.25	Drosophila
CG15119	4	67.75	Drosophila
CG15120	2	1.225	Drosophila
CG15138	8	23.5	Drosophila
CG1514	2	7	Drosophila
CG15141	2	35	Drosophila
CG15150	2	0.15	Drosophila
CG15155	1	0.5	Drosophila
CG1516	1	15.75	Drosophila
CG15160	2	15.25	Drosophila
CG15161	2	2.075	Drosophila
CG15162	5	24.5	Drosophila
CG15168	2	54	Drosophila
CG15173	1	15.75	Drosophila
CG1518	1	40.75	Drosophila
CG15186	9	3.75	Drosophila
CG15188	10	138.75	Drosophila
CG15189	10	101.75	Drosophila
CG1519	1	109.5	Drosophila
CG15191	2	26.75	Drosophila
CG1520	2	17	Drosophila
CG15201	11	0.45	Drosophila
CG15202	11	3.75	Drosophila
CG15203	11	3.45	Drosophila
CG15208	1	0.175	Drosophila
CG15212	11	70.75	Drosophila
CG15213	11	38.25	Drosophila
CG15218	2	14.25	Drosophila
CG15224	2	54	Drosophila
CG1523	1	25	Drosophila
CG15231	12	1.1	Drosophila
CG15236	10	1.4	Drosophila
CG15237	11	42	Drosophila
CG15239	8	106.25	Drosophila
CG1524	1	802.75	Drosophila
CG15267	8	4	Drosophila
CG1527	1	200.25	Drosophila
CG15270	2	4.25	Drosophila
CG15279	1	1.625	Drosophila
CG15304	6	147.25	Drosophila
CG15312	8	4.75	Drosophila
CG1532	1	47.25	Drosophila
CG15335	8	3.25	Drosophila
CG15343	1	1.5	Drosophila
CG15347	11	226	Drosophila
CG15356	2	13.75	Drosophila
CG15362	1	12	Drosophila
CG15365	6	6	Drosophila
CG15367	12	6.25	Drosophila
CG15370	12	12.5	Drosophila
CG15382	12	6	Drosophila
CG15385	2	3	Drosophila
CG15390	6	5.5	Drosophila
CG15406	1	0.525	Drosophila
CG15408	1	0.575	Drosophila
CG15414	11	0.55	Drosophila
CG1542	2	76.5	Drosophila
CG15422	12	8.25	Drosophila
CG15423	12	3	Drosophila
CG15427	1	22.5	Drosophila
CG1543	1	0.675	Drosophila
CG15431	10	1.35	Drosophila
CG15432	2	45	Drosophila
CG15433	1	13.25	Drosophila
CG15434	2	0.4	Drosophila
CG15436	1	5.7	Drosophila
CG15437	1	10.5	Drosophila
CG15438	1	22.75	Drosophila
CG15439	2	9.75	Drosophila
CG15440	1	22.75	Drosophila
CG15443	6	11.25	Drosophila
CG15444	1	7.25	Drosophila
CG15456	1	5.25	Drosophila
CG1546	1	24	Drosophila
CG15475	12	0.275	Drosophila
CG15478	10	2.8	Drosophila
CG1548	1	151	Drosophila
CG15480	11	2.5	Drosophila
CG15481	1	20.25	Drosophila
CG15497	8	1.65	Drosophila
CG1550	1	12	Drosophila
CG15504	4	7	Drosophila
CG15506	10	27	Drosophila
CG15514	6	46	Drosophila
CG15515	10	4.5	Drosophila
CG15517	7	0.2	Drosophila
CG15520	10	0.45	Drosophila
CG15535	10	34	Drosophila
CG1554	1	38.5	Drosophila
CG15544	1	0.775	Drosophila
CG15545	11	0.425	Drosophila
CG15546	11	2.075	Drosophila
CG15547	1	3.575	Drosophila
CG15564	11	0.65	Drosophila
CG1558	12	24.25	Drosophila
CG15582	11	4	Drosophila
CG15589	8	10.5	Drosophila
CG1559	1	12.5	Drosophila
CG15590	10	5.5	Drosophila
CG15592	10	94.5	Drosophila
CG15594	12	3.75	Drosophila
CG15595	12	0.525	Drosophila
CG15598	10	6	Drosophila
CG1560	1	69	Drosophila
CG15601	4	10.25	Drosophila
CG15609	2	24.5	Drosophila
CG15611	2	1.275	Drosophila
CG15615	6	19.5	Drosophila
CG15626	2	28	Drosophila
CG15628	1	6.5	Drosophila
CG15629	1	21.5	Drosophila
CG15630	4	7.75	Drosophila
CG15632	2	1.65	Drosophila
CG15634	11	0.8	Drosophila
CG15636	4	3	Drosophila
CG15642	10	0.625	Drosophila
CG15645	2	15.25	Drosophila
CG15646	11	0.5	Drosophila
CG15650	10	2.75	Drosophila
CG15651	1	4	Drosophila
CG15653	4	9.5	Drosophila
CG15657	12	2.25	Drosophila
CG15658	1	19	Drosophila
CG15669	1	26	Drosophila
CG1567	1	20.5	Drosophila
CG15671	1	8	Drosophila
CG15673	11	4.2	Drosophila
CG15674	11	1.15	Drosophila
CG15678	11	6.5	Drosophila
CG1569	3	1.975	Drosophila
CG15693	1	1637	Drosophila
CG15697	1	2221	Drosophila
CG15706	1	6.25	Drosophila
CG15707	6	14.25	Drosophila
CG1571	2	0.475	Drosophila
CG15712	10	2.85	Drosophila
CG15717	1	5	Drosophila
CG1572	8	24.5	Drosophila
CG15727	10	6.25	Drosophila
CG15730	2	0.75	Drosophila
CG15731	12	81.25	Drosophila
CG15735	2	84.25	Drosophila
CG15736	2	68	Drosophila
CG15738	1	8.5	Drosophila
CG15739	1	16.75	Drosophila
CG15740	11	15.25	Drosophila
CG15743	1	26.25	Drosophila
CG15744	1	13.75	Drosophila
CG15747	2	15.75	Drosophila
CG1575	2	7.1	Drosophila
CG15760	10	6.5	Drosophila
CG15765	6	2.75	Drosophila
CG15766	1	1.5	Drosophila
CG1577	3	70.5	Drosophila
CG15771	1	24	Drosophila
CG1578	1	10.75	Drosophila
CG15784	12	2.35	Drosophila
CG15793	1	12.25	Drosophila
CG15797	2	15.25	Drosophila
CG15811	2	47	Drosophila
CG15812	2	34.25	Drosophila
CG15814	2	35	Drosophila
CG15817	1	26.5	Drosophila
CG15818	1	14	Drosophila
CG15825	11	6.25	Drosophila
CG1583	5	5	Drosophila
CG15835	2	27	Drosophila
CG1584	2	6	Drosophila
CG15855	1	9.25	Drosophila
CG15861	2	6	Drosophila
CG15863	3	11.25	Drosophila
CG15864	1	0.975	Drosophila
CG15871	2	33.75	Drosophila
CG15876	11	1.3	Drosophila
CG15877	3	23.25	Drosophila
CG15881	2	18.5	Drosophila
CG15884	8	1.625	Drosophila
CG15887	11	52.25	Drosophila
CG15889	11	9.75	Drosophila
CG15890	1	5.5	Drosophila
CG15891	10	17	Drosophila
CG15892	11	0.175	Drosophila
CG15896	2	3.1	Drosophila
CG15897	1	17.075	Drosophila
CG15902	1	0.5	Drosophila
CG15905	11	11	Drosophila
CG15908	5	22	Drosophila
CG15909	12	0.775	Drosophila
CG1591	2	124	Drosophila
CG15914	1	3.7	Drosophila
CG15916	1	14.25	Drosophila
CG15922	10	25.5	Drosophila
CG15927	12	6.75	Drosophila
CG15929	2	11.25	Drosophila
CG1594	1	14.25	Drosophila
CG1598	1	33.75	Drosophila
CG1600	1	59.5	Drosophila
CG1602	1	6.25	Drosophila
CG1603	1	22.25	Drosophila
CG1607	1	26.5	Drosophila
CG1609	1	7.75	Drosophila
CG1615	1	2.15	Drosophila
CG1616	1	15.25	Drosophila
CG1618	1	7.25	Drosophila
CG1619	5	13.75	Drosophila
CG1620	2	8	Drosophila
CG1622	2	57.75	Drosophila
CG1625	2	2.05	Drosophila
CG1628	1	2.75	Drosophila
CG1633	1	36.5	Drosophila
CG1635	1	2.5	Drosophila
CG1636	10	26.5	Drosophila
CG1637	1	50.75	Drosophila
CG1639	2	73.25	Drosophila
CG1640	1	16.5	Drosophila
CG1641	11	5.2	Drosophila
CG1643	2	22.5	Drosophila
CG1644	1	5.875	Drosophila
CG1647	1	13.75	Drosophila
CG1657	2	6.5	Drosophila
CG1659	2	29.75	Drosophila
CG1660	2	84.5	Drosophila
CG1662	2	14.5	Drosophila
CG1663	1	6.5	Drosophila
CG1664	2	22.25	Drosophila
CG1665	1	3.75	Drosophila
CG1666	1	75.25	Drosophila
CG1667	5	32.75	Drosophila
CG1669	2	0.25	Drosophila
CG16700	2	3	Drosophila
CG16707	4	197.75	Drosophila
CG16708	1	13	Drosophila
CG16710	1	2.1	Drosophila
CG16712	1	38	Drosophila
CG16717	1	10	Drosophila
CG16718	2	6.5	Drosophila
CG16721	2	28.75	Drosophila
CG16724	12	15.5	Drosophila
CG16725	6	42.25	Drosophila
CG1673	1	6.5	Drosophila
CG16732	1	0.75	Drosophila
CG16733	1	1.975	Drosophila
CG16734	11	2.375	Drosophila
CG16736	2	0.3	Drosophila
CG16738	3	19.5	Drosophila
CG16742	6	3.25	Drosophila
CG16743	12	2.125	Drosophila
CG1675	1	15	Drosophila
CG16752	6	0.6	Drosophila
CG16753	6	44.75	Drosophila
CG16758	1	18.25	Drosophila
CG1676	2	18.75	Drosophila
CG16761	1	0.2	Drosophila
CG1677	5	61	Drosophila
CG16771	1	5.25	Drosophila
CG16782	11	4.75	Drosophila
CG16784	1	75	Drosophila
CG16786	9	29.25	Drosophila
CG16788	1	76.75	Drosophila
CG16789	1	0.9	Drosophila
CG16790	2	5.75	Drosophila
CG16791	7	38.5	Drosophila
CG16798	8	21.75	Drosophila
CG16799	6	3.5	Drosophila
CG1681	1	96.25	Drosophila
CG16812	3	52	Drosophila
CG16817	1	445	Drosophila
CG16820	9	2.375	Drosophila
CG1683	1	1.5	Drosophila
CG16833	1	9.75	Drosophila
CG16838	2	8.5	Drosophila
CG1685	2	37.25	Drosophila
CG16854	2	0.725	Drosophila
CG16857	1	1.85	Drosophila
CG16858	1	50	Drosophila
CG16865	2	11.5	Drosophila
CG16869	1	1.15	Drosophila
CG16889	2	2	Drosophila
CG16890	2	7.75	Drosophila
CG16892	1	21.75	Drosophila
CG16903	2	38.75	Drosophila
CG16908	2	2.1	Drosophila
CG16910	6	72.5	Drosophila
CG16912	1	13.75	Drosophila
CG16916	1	65.25	Drosophila
CG1692	1	9	Drosophila
CG16926	4	14	Drosophila
CG16928	1	8.225	Drosophila
CG1693	5	11	Drosophila
CG16935	1	10.3	Drosophila
CG16936	1	82.75	Drosophila
CG16940	1	16.5	Drosophila
CG16944	1	566.5	Drosophila
CG16947	1	27	Drosophila
CG16952	2	28.75	Drosophila
CG16953	8	23.25	Drosophila
CG1696	1	35.25	Drosophila
CG16965	1	2.25	Drosophila
CG16969	11	19	Drosophila
CG16972	11	5.75	Drosophila
CG16973	1	101.75	Drosophila
CG16974	1	47.75	Drosophila
CG16975	3	32.25	Drosophila
CG16979	2	24.75	Drosophila
CG1698	1	1.275	Drosophila
CG16982	2	157	Drosophila
CG16983	1	246.5	Drosophila
CG16985	1	11	Drosophila
CG16986	1	17.5	Drosophila
CG16989	2	6.4	Drosophila
CG16993	4	4.25	Drosophila
CG17002	6	15.5	Drosophila
CG17018	5	8	Drosophila
CG17019	2	9	Drosophila
CG1702	1	14.5	Drosophila
CG1703	1	37.75	Drosophila
CG17032	11	39.5	Drosophila
CG17035	2	8.25	Drosophila
CG17047	8	16.5	Drosophila
CG1705	4	5	Drosophila
CG17051	1	34.25	Drosophila
CG17052	3	182.5	Drosophila
CG17058	4	19	Drosophila
CG17059	5	58.5	Drosophila
CG17060	1	95	Drosophila
CG17064	3	17	Drosophila
CG17065	1	10.5	Drosophila
CG17068	2	7.75	Drosophila
CG17075	2	3.25	Drosophila
CG1708	2	17.75	Drosophila
CG17083	2	0.25	Drosophila
CG17104	12	2.5	Drosophila
CG17117	1	79	Drosophila
CG17118	2	2.25	Drosophila
CG17121	1	35.25	Drosophila
CG17124	4	104.75	Drosophila
CG17127	10	49.75	Drosophila
CG17129	12	14	Drosophila
CG17141	1	12.65	Drosophila
CG17142	1	1.825	Drosophila
CG17146	1	9	Drosophila
CG1715	3	92.25	Drosophila
CG17153	10	47.5	Drosophila
CG17158	2	53.5	Drosophila
[truncated: 21,237 more rows]
