# Supplementary material for: Strong evidence for the adaptive walk model of gene evolution in Drosophila and Arabidopsis
Source: PLoS Biol. 2022 Sep 13;20(9):e3001775. doi: 10.1371/journal.pbio.3001775 (PMC9470001; doi:10.1371/journal.pbio.3001775)
Supplement: S4 Data — (CSV) [file pbio.3001775.s018.csv]

GeneID	Clade	mean.rsa	species
CG10000	1	0.317817224583156	Drosophila
CG10001	4	0.316592392904891	Drosophila
CG10005	7	0.392944406766396	Drosophila
CG10009	2	0.510793981166222	Drosophila
CG10013	11	0.358827992061679	Drosophila
CG10014	10	0.575162296977575	Drosophila
CG10016	1	0.42708874852569	Drosophila
CG10018	1	0.464779004590963	Drosophila
CG10021	1	0.625826657142916	Drosophila
CG10023	1	0.382905337229322	Drosophila
CG10026	2	0.321517455637654	Drosophila
CG10031	1	0.55756214915803	Drosophila
CG10034	4	0.65791708529581	Drosophila
CG10035	10	0.494424759299605	Drosophila
CG10037	4	0.616174997225299	Drosophila
CG10038	2	0.305559142644589	Drosophila
CG10042	2	0.498880020497304	Drosophila
CG10045	1	0.318389012761738	Drosophila
CG10047	1	0.384024229754383	Drosophila
CG10050	1	0.332535946036715	Drosophila
CG10051	1	0.260635044382709	Drosophila
CG10053	2	0.525277537846924	Drosophila
CG10055	2	0.434245508017116	Drosophila
CG10059	2	0.399448879441972	Drosophila
CG10060	1	0.316804260057463	Drosophila
CG10061	2	0.642391186046283	Drosophila
CG10062	1	0.25463552722003	Drosophila
CG10063	11	0.509428920610896	Drosophila
CG10064	1	0.260292081412722	Drosophila
CG10067	1	0.288824004220202	Drosophila
CG10068	2	0.302168477468098	Drosophila
CG10069	1	0.293646436067824	Drosophila
CG1007	5	0.488816567297493	Drosophila
CG10071	2	0.631595230416248	Drosophila
CG10073	1	0.261030157632599	Drosophila
CG10075	1	0.385891857853642	Drosophila
CG10077	1	0.437170708226249	Drosophila
CG10078	1	0.258321871620588	Drosophila
CG10079	1	0.332980620732718	Drosophila
CG10080	2	0.38818270901646	Drosophila
CG10083	2	0.530528594320552	Drosophila
CG10084	2	0.566838384918741	Drosophila
CG10086	2	0.412136635292314	Drosophila
CG10089	1	0.541351158704076	Drosophila
CG10093	1	0.276206583687753	Drosophila
CG10098	1	0.278584345795278	Drosophila
CG10103	2	0.585059318261651	Drosophila
CG10104	1	0.317405002666455	Drosophila
CG10105	3	0.660346134888882	Drosophila
CG10106	4	0.353756782322994	Drosophila
CG10108	11	0.599190264189574	Drosophila
CG10110	2	0.281598903913494	Drosophila
CG10112	9	0.472366616957717	Drosophila
CG10121	4	0.334319855761431	Drosophila
CG10122	1	0.294286284826019	Drosophila
CG10123	1	0.298176072551878	Drosophila
CG10124	2	0.394051170996998	Drosophila
CG10125	4	0.347384180944687	Drosophila
CG10128	1	0.556017443199049	Drosophila
CG10129	1	0.365214401659922	Drosophila
CG10130	2	0.712937627732754	Drosophila
CG10131	1	0.350963027572926	Drosophila
CG10132	1	0.304161136418384	Drosophila
CG10134	8	0.392709833482901	Drosophila
CG10137	2	0.39745913287139	Drosophila
CG10139	4	0.499345142344188	Drosophila
CG10140	4	0.409131053320888	Drosophila
CG10142	1	0.28968092713766	Drosophila
CG10143	1	0.277301691129502	Drosophila
CG10144	2	0.307366879685707	Drosophila
CG10145	1	0.443074959747318	Drosophila
CG10146	10	0.365158345870572	Drosophila
CG10147	1	0.422811780969302	Drosophila
CG10149	1	0.327546080269597	Drosophila
CG10151	4	0.719841469636934	Drosophila
CG10152	8	0.469926027495405	Drosophila
CG10157	2	0.371371636500105	Drosophila
CG10158	4	0.583599545179851	Drosophila
CG10159	11	0.485167764732779	Drosophila
CG10160	1	0.288248719037832	Drosophila
CG10161	2	0.36157107108842	Drosophila
CG10163	1	0.309498283203947	Drosophila
CG10166	1	0.28526092105168	Drosophila
CG1017	2	0.586974749300215	Drosophila
CG10173	2	0.300156574352641	Drosophila
CG10174	1	0.375683459281921	Drosophila
CG10175	1	0.254038951536278	Drosophila
CG10177	1	0.274208925154323	Drosophila
CG10181	1	0.31206900460159	Drosophila
CG10182	1	0.31884063846393	Drosophila
CG10184	1	0.289227977204506	Drosophila
CG10188	2	0.520327859725362	Drosophila
CG10189	2	0.328285375642188	Drosophila
CG10191	1	0.297451567436968	Drosophila
CG10203	1	0.608357679127723	Drosophila
CG10205	11	0.550948924784149	Drosophila
CG10209	10	0.623160529576852	Drosophila
CG10210	1	0.2883404766032	Drosophila
CG10214	1	0.30089646985744	Drosophila
CG10215	1	0.311989235092503	Drosophila
CG10219	3	0.377063364027038	Drosophila
CG10221	1	0.407711418334227	Drosophila
CG10222	1	0.32582519062079	Drosophila
CG10226	1	0.328105157684153	Drosophila
CG10229	1	0.459403260656587	Drosophila
CG10230	2	0.32586883258133	Drosophila
CG10232	1	0.303166370192537	Drosophila
CG10234	1	0.370074902573083	Drosophila
CG10236	1	0.315356382937115	Drosophila
CG10237	2	0.319027870433566	Drosophila
CG10238	1	0.399597089384306	Drosophila
CG10241	1	0.259548626444509	Drosophila
CG10242	1	0.259546611805757	Drosophila
CG10246	1	0.255704571562928	Drosophila
CG10248	1	0.256154951927285	Drosophila
CG10250	6	0.623395167177177	Drosophila
CG10252	2	0.347185523580786	Drosophila
CG10253	1	0.287681143376766	Drosophila
CG10255	1	0.358649903112676	Drosophila
CG10257	3	0.372438236247826	Drosophila
CG10262	1	0.320068742527132	Drosophila
CG10264	4	0.350031450295203	Drosophila
CG10265	11	0.584331194970588	Drosophila
CG10267	1	0.457055857844156	Drosophila
CG10268	2	0.34373958409375	Drosophila
CG10270	1	0.469683322683871	Drosophila
CG10278	2	0.556697266145553	Drosophila
CG10280	1	0.279003251162437	Drosophila
CG10281	2	0.485959006558442	Drosophila
CG10283	6	0.687499346306818	Drosophila
CG10286	2	0.321924780364372	Drosophila
CG10289	2	0.37378750848124	Drosophila
CG10296	4	0.340443791104317	Drosophila
CG10297	4	0.472928114190476	Drosophila
CG10298	1	0.311597632597884	Drosophila
CG1030	2	0.454908251917808	Drosophila
CG10300	4	0.292779654493976	Drosophila
CG10306	2	0.323948846702326	Drosophila
CG10307	1	0.31655758974183	Drosophila
CG10308	2	0.290818380719512	Drosophila
CG1031	1	0.235776856118349	Drosophila
CG10315	1	0.37805836879198	Drosophila
CG10318	2	0.440944801587302	Drosophila
CG10321	1	0.502690629952153	Drosophila
CG10324	2	0.565328534701657	Drosophila
CG10325	2	0.655771355736041	Drosophila
CG10326	6	0.40360801191358	Drosophila
CG10327	1	0.400247145092105	Drosophila
CG10328	1	0.523421104919431	Drosophila
CG10333	1	0.461323415161369	Drosophila
CG10334	6	0.523870121623932	Drosophila
CG10335	1	0.276872367079268	Drosophila
CG10336	2	0.849085264634146	Drosophila
CG10337	11	0.339820150799163	Drosophila
CG10338	2	0.303875238515588	Drosophila
CG10339	1	0.267744316933937	Drosophila
CG10343	2	0.372850002923077	Drosophila
CG10344	2	0.35682805372093	Drosophila
CG10345	2	0.292665897205594	Drosophila
CG10347	4	0.324900182612529	Drosophila
CG10348	1	0.587568870423163	Drosophila
CG10354	2	0.31361565751634	Drosophila
CG10359	2	0.420139148468951	Drosophila
CG10360	2	0.626304910567613	Drosophila
CG10361	1	0.291584763194774	Drosophila
CG10362	3	0.420465639159223	Drosophila
CG10363	1	0.276955559409049	Drosophila
CG10364	11	0.719451237795276	Drosophila
CG10365	1	0.354509212503521	Drosophila
CG10366	1	0.484868351862069	Drosophila
CG10369	1	0.417016389107929	Drosophila
CG10370	1	0.371225640420366	Drosophila
CG10371	1	0.348479982925373	Drosophila
CG10372	2	0.381686973351293	Drosophila
CG10373	2	0.407025288743961	Drosophila
CG10374	3	0.408410063341067	Drosophila
CG10375	1	0.476655492627451	Drosophila
CG10376	1	0.30504866887907	Drosophila
CG10377	1	0.313538913905213	Drosophila
CG10379	2	0.360366791070415	Drosophila
CG10382	1	0.371484984308911	Drosophila
CG10383	1	0.280470819590051	Drosophila
CG10384	2	0.564468245720524	Drosophila
CG10385	6	0.761836080846968	Drosophila
CG10390	2	0.355012102025467	Drosophila
CG10393	4	0.602788222222222	Drosophila
CG10396	3	0.490863228977273	Drosophila
CG10399	1	0.282060379668712	Drosophila
CG10406	2	0.492202751327434	Drosophila
CG10407	4	0.361433756640927	Drosophila
CG10413	1	0.283586292257173	Drosophila
CG10414	1	0.486379105899225	Drosophila
CG10415	2	0.522197082074074	Drosophila
CG10417	1	0.503201314758621	Drosophila
CG10418	2	0.420521215789474	Drosophila
CG10419	3	0.372095322012146	Drosophila
CG10423	1	0.471731683571429	Drosophila
CG10424	1	0.320325078759162	Drosophila
CG10425	1	0.336016868727003	Drosophila
CG10426	2	0.457523698265688	Drosophila
CG10428	1	0.340073434456835	Drosophila
CG10433	10	0.468431766377953	Drosophila
CG10435	4	0.65397401789899	Drosophila
CG10440	2	0.301481653809524	Drosophila
CG10445	1	0.373605467356436	Drosophila
CG10446	4	0.466822358714286	Drosophila
CG10447	2	0.434504702391304	Drosophila
CG10459	1	0.268159674745399	Drosophila
CG1046	2	0.493832304925373	Drosophila
CG10460	2	0.468046829873418	Drosophila
CG10462	1	0.527334274382208	Drosophila
CG10465	2	0.299798101823529	Drosophila
CG10470	2	0.415230093661202	Drosophila
CG10472	1	0.327740015375	Drosophila
CG10475	1	0.327299759761364	Drosophila
CG10476	10	0.32589346841958	Drosophila
CG10478	2	0.301107647960352	Drosophila
CG10479	6	0.522864288068783	Drosophila
CG10480	1	0.370868499943636	Drosophila
CG10483	2	0.310576460370536	Drosophila
CG10488	3	0.652517610329341	Drosophila
CG1049	1	0.331967591032653	Drosophila
CG10491	4	0.771537289690722	Drosophila
CG10496	10	0.389099644636076	Drosophila
CG10498	1	0.274491771809353	Drosophila
CG10501	1	0.291113660179337	Drosophila
CG10504	1	0.285576329062361	Drosophila
CG10508	8	0.570841722979651	Drosophila
CG10510	6	0.44247750040153	Drosophila
CG10512	1	0.273704052386161	Drosophila
CG10513	1	0.29934739747836	Drosophila
CG10514	1	0.279776993929782	Drosophila
CG10516	1	0.350860631143275	Drosophila
CG10521	3	0.389921364696855	Drosophila
CG10522	1	0.349945988939149	Drosophila
CG10523	1	0.365191164775934	Drosophila
CG10527	1	0.291583067133779	Drosophila
CG10528	3	0.575199864059945	Drosophila
CG10530	4	0.46274785	Drosophila
CG10533	4	0.4433370415	Drosophila
CG10534	4	0.466789143809524	Drosophila
CG10535	2	0.288809028306529	Drosophila
CG10537	1	0.445347556507414	Drosophila
CG10540	2	0.379808878498258	Drosophila
CG10545	1	0.2570530649	Drosophila
CG10546	2	0.347003269368098	Drosophila
CG10553	6	0.277206450832432	Drosophila
CG10555	2	0.763661858197611	Drosophila
CG10561	1	0.278054854721063	Drosophila
CG10562	1	0.280307203901235	Drosophila
CG10563	2	0.35072650599375	Drosophila
CG10564	1	0.427490545836482	Drosophila
CG10565	1	0.458398254226006	Drosophila
CG10566	4	0.546389025790754	Drosophila
CG1057	2	0.354993725728155	Drosophila
CG10571	1	0.586516810974659	Drosophila
CG10572	1	0.292157881393382	Drosophila
CG10575	1	0.315921058130841	Drosophila
CG10576	1	0.274687452044898	Drosophila
CG10580	2	0.232133527869198	Drosophila
CG10583	2	0.264054420396304	Drosophila
CG10585	1	0.259689101418773	Drosophila
CG10586	1	0.264476617430556	Drosophila
CG10587	1	0.271951145146341	Drosophila
CG10588	1	0.258177637022137	Drosophila
CG10592	1	0.236672673354212	Drosophila
CG10593	1	0.26336589223569	Drosophila
CG10594	1	0.238734392361757	Drosophila
CG10600	3	0.619504433569041	Drosophila
CG10604	1	0.758788821302326	Drosophila
CG10610	3	0.386366692963325	Drosophila
CG10612	10	0.326780021788079	Drosophila
CG10616	6	0.360745596743902	Drosophila
CG10619	2	0.584831007134831	Drosophila
CG10620	2	0.294468002302774	Drosophila
CG10621	1	0.278714975343373	Drosophila
CG10622	1	0.302429205446556	Drosophila
CG10623	1	0.270528832918675	Drosophila
CG10624	7	0.383274798975708	Drosophila
CG10626	3	0.416113763029091	Drosophila
CG10627	1	0.25827916319534	Drosophila
CG10628	1	0.303586685479167	Drosophila
CG10630	5	0.451889241836066	Drosophila
CG10635	2	0.565484863043478	Drosophila
CG10638	1	0.279697688634969	Drosophila
CG10639	1	0.273648713385934	Drosophila
CG1064	2	0.314535131	Drosophila
CG10640	2	0.353796970869565	Drosophila
CG10641	1	0.357389138627451	Drosophila
CG10642	2	0.284536303463845	Drosophila
CG10645	2	0.258324483795362	Drosophila
CG10646	1	0.4581231	Drosophila
CG10648	2	0.404485799473684	Drosophila
CG1065	1	0.28571465412459	Drosophila
CG10650	11	0.473456226391753	Drosophila
CG10653	2	0.340651736582441	Drosophila
CG10654	1	0.434331100448889	Drosophila
CG10657	2	0.313894846158845	Drosophila
CG10664	3	0.451056764699454	Drosophila
CG10669	1	0.424922457058166	Drosophila
CG10672	1	0.338843832083333	Drosophila
CG10673	1	0.323782242973684	Drosophila
CG10674	2	0.588815650925926	Drosophila
CG10679	1	0.408685396309524	Drosophila
CG10680	12	0.565467001593626	Drosophila
CG10681	2	0.661436563679245	Drosophila
CG10685	1	0.448656170188679	Drosophila
CG10687	1	0.308726940921288	Drosophila
CG10688	1	0.305772569224806	Drosophila
CG10689	1	0.326669120392179	Drosophila
CG10691	1	0.369255705971014	Drosophila
CG10693	1	0.347658927597281	Drosophila
CG10695	1	0.320315042138484	Drosophila
CG10697	1	0.300095083376953	Drosophila
CG10698	5	0.365060107796552	Drosophila
CG10699	2	0.578505793891051	Drosophila
CG10701	2	0.437413453991319	Drosophila
CG10702	4	0.347363993015723	Drosophila
CG10703	2	0.470970253867244	Drosophila
CG10704	2	0.642853873859375	Drosophila
CG1071	2	0.357342203076923	Drosophila
CG10713	10	0.696582955238095	Drosophila
CG10718	2	0.364037985362132	Drosophila
CG10719	1	0.673460220524194	Drosophila
CG1072	2	0.393631742777778	Drosophila
CG10721	1	0.286567951451777	Drosophila
CG10722	5	0.361264233152905	Drosophila
CG10723	1	0.6183786	Drosophila
CG10728	1	0.360244988206522	Drosophila
CG10731	1	0.338170119294686	Drosophila
CG10732	9	0.730148976644538	Drosophila
CG10733	2	0.464392607280702	Drosophila
CG10734	12	0.536412694293478	Drosophila
CG10738	1	0.304404128545526	Drosophila
CG10739	4	0.328038623906011	Drosophila
CG10742	3	0.328252654581281	Drosophila
CG10743	2	0.400916331939189	Drosophila
CG10748	1	0.263226327311897	Drosophila
CG10749	1	0.265743439136943	Drosophila
CG10750	3	0.446122880120846	Drosophila
CG10751	1	0.420189930206186	Drosophila
CG10752	4	0.431820393834879	Drosophila
CG10754	2	0.493839175757576	Drosophila
CG10755	1	0.2816133205	Drosophila
CG10756	2	0.572356043970588	Drosophila
CG10757	1	0.505326791073171	Drosophila
CG10759	10	0.320187037457627	Drosophila
CG1076	2	0.389250176126126	Drosophila
CG10763	1	0.283525912259887	Drosophila
CG10776	1	0.348951714485232	Drosophila
CG10777	1	0.349264026455724	Drosophila
CG10778	1	0.285108600167421	Drosophila
CG1078	2	0.707810044757033	Drosophila
CG10800	12	0.518841137445256	Drosophila
CG10801	4	0.353670722159498	Drosophila
CG10803	1	0.332809488914378	Drosophila
CG10805	2	0.283676294694805	Drosophila
CG10806	1	0.395183569779021	Drosophila
CG10808	3	0.393862204107884	Drosophila
CG10809	1	0.484696179512535	Drosophila
CG1081	1	0.3159472918	Drosophila
CG10812	7	0.418530668863636	Drosophila
CG1082	1	0.229037596859902	Drosophila
CG10822	2	0.385333534534884	Drosophila
CG10833	1	0.282275340589041	Drosophila
CG10834	1	0.410518623092784	Drosophila
CG10838	1	0.422022006666667	Drosophila
CG10839	1	0.335247486055944	Drosophila
CG10841	2	0.363656646782967	Drosophila
CG10849	1	0.299344208860927	Drosophila
CG10850	2	0.304878672023166	Drosophila
CG10851	1	0.5439025827	Drosophila
CG10853	11	0.713106235947712	Drosophila
CG10855	10	0.407844207826367	Drosophila
CG10859	2	0.307997280781499	Drosophila
CG10861	2	0.479697431698113	Drosophila
CG10862	1	0.523768832997199	Drosophila
CG10863	1	0.282704189898462	Drosophila
CG10864	1	0.394834353025641	Drosophila
CG10866	2	0.351774090669643	Drosophila
CG10868	2	0.560252364870087	Drosophila
CG10874	4	0.708637619620253	Drosophila
CG10880	11	0.562242796226415	Drosophila
CG10887	2	0.709674303870968	Drosophila
CG10889	2	0.392573929916854	Drosophila
CG10895	1	0.294167992651376	Drosophila
CG10898	1	0.289600386062937	Drosophila
CG10899	1	0.283227896031532	Drosophila
CG10901	10	0.286734446552419	Drosophila
CG10903	1	0.258013937442529	Drosophila
CG10907	1	0.283099257196532	Drosophila
CG10909	1	0.281169326369863	Drosophila
CG10910	1	0.372085618530973	Drosophila
CG10911	11	0.621279726267409	Drosophila
CG10912	11	0.528920825535055	Drosophila
CG10913	1	0.279251152251948	Drosophila
CG10914	1	0.297356229134921	Drosophila
CG10915	5	0.657089371100164	Drosophila
CG10916	1	0.375015470752852	Drosophila
CG10917	1	0.422685571878216	Drosophila
CG10919	11	0.492387385561497	Drosophila
CG10920	2	0.359251647123426	Drosophila
CG10922	2	0.429732902514066	Drosophila
CG10923	2	0.391192541526895	Drosophila
CG10927	1	0.339585822002778	Drosophila
CG10930	1	0.255919091393103	Drosophila
CG10931	1	0.235860584511551	Drosophila
CG10932	1	0.254219228392583	Drosophila
CG10936	8	0.666535553793103	Drosophila
CG10938	1	0.321713862965665	Drosophila
CG10939	1	0.356265303795455	Drosophila
CG10946	4	0.40732440336747	Drosophila
CG10947	1	0.411741661962963	Drosophila
CG10948	2	0.532184501709838	Drosophila
CG10949	4	0.46742886956427	Drosophila
CG10950	2	0.297626363590682	Drosophila
CG10954	2	0.362101925950166	Drosophila
CG10955	2	0.682478233341935	Drosophila
CG10958	2	0.450410028869448	Drosophila
CG10959	1	0.453878516174497	Drosophila
CG10960	1	0.295989342255083	Drosophila
CG10969	12	0.562888419678832	Drosophila
CG10970	2	0.41186670684466	Drosophila
CG10972	4	0.373698538943761	Drosophila
CG10973	2	0.324949061215686	Drosophila
CG1098	1	0.316075657157692	Drosophila
CG10981	2	0.40181577	Drosophila
CG10984	4	0.8512361	Drosophila
CG10988	2	0.334005866958688	Drosophila
CG1099	2	0.453122265045045	Drosophila
CG10992	1	0.287244131996795	Drosophila
CG10996	1	0.241022228911243	Drosophila
CG10997	2	0.30912111207234	Drosophila
CG1100	1	0.292233947169118	Drosophila
CG11001	1	0.357032322592593	Drosophila
CG11007	1	0.34051394919708	Drosophila
CG1101	1	0.474634677954839	Drosophila
CG11010	2	0.317382011741294	Drosophila
CG11015	2	0.397470832282609	Drosophila
CG11018	12	0.691832654901961	Drosophila
CG1102	1	0.277907595107011	Drosophila
CG11024	2	0.33798576597479	Drosophila
CG11025	2	0.755670718045113	Drosophila
CG11030	2	0.600835620692771	Drosophila
CG11035	1	0.443759237489178	Drosophila
CG11037	1	0.33217903514726	Drosophila
CG11041	1	0.396706344754902	Drosophila
CG11048	2	0.308136009059084	Drosophila
CG1105	2	0.312091429959184	Drosophila
CG11050	1	0.324873247203209	Drosophila
CG11052	1	0.368828312459184	Drosophila
CG11055	1	0.2667505589568	Drosophila
CG1106	1	0.287836113054653	Drosophila
CG11063	2	0.405236703209877	Drosophila
CG11066	1	0.307422011715596	Drosophila
CG11069	1	0.265423594467412	Drosophila
CG1107	1	0.262500577957854	Drosophila
CG1108	1	0.249621130382792	Drosophila
CG11084	2	0.548592208353511	Drosophila
CG11086	5	0.338128615772358	Drosophila
CG11089	1	0.280811312178218	Drosophila
CG1109	1	0.257961111266667	Drosophila
CG11092	2	0.305753393289624	Drosophila
CG11094	4	0.465130853653846	Drosophila
CG11095	1	0.332178969174129	Drosophila
CG11099	1	0.290038279741818	Drosophila
CG11100	4	0.55522952309611	Drosophila
CG11101	3	0.531955139577692	Drosophila
CG11103	1	0.449530439709302	Drosophila
CG11106	12	0.558240322321429	Drosophila
CG11107	1	0.290817719861644	Drosophila
CG11109	1	0.27520546266982	Drosophila
CG11110	1	0.447346591345029	Drosophila
CG11111	1	0.363148813716442	Drosophila
CG11115	2	0.352027802134703	Drosophila
CG1112	1	0.242542015964841	Drosophila
CG11120	9	0.774295492948718	Drosophila
CG11121	2	0.540844653095057	Drosophila
CG11122	10	0.604602823760238	Drosophila
CG11123	2	0.323269254687805	Drosophila
CG11124	5	0.326286701643939	Drosophila
CG11128	1	0.25029603734873	Drosophila
CG11129	1	0.262992016603607	Drosophila
CG11130	1	0.281295715702842	Drosophila
CG11131	11	0.653821279912664	Drosophila
CG11132	2	0.459875366648961	Drosophila
CG11133	1	0.361267538901794	Drosophila
CG11136	1	0.342461900746898	Drosophila
CG11137	2	0.463627989698795	Drosophila
CG11138	4	0.71157476487013	Drosophila
CG11139	2	0.465538488326781	Drosophila
CG11140	1	0.290339308019763	Drosophila
CG11141	2	0.424667503511664	Drosophila
CG11142	3	0.440756479076305	Drosophila
CG11143	1	0.320992311480565	Drosophila
CG11156	2	0.361250824658979	Drosophila
CG11158	1	0.255810987918269	Drosophila
CG11159	6	0.343993329386555	Drosophila
CG11160	2	0.519960830044444	Drosophila
CG11163	1	0.573276167857143	Drosophila
CG11164	2	0.311045122705521	Drosophila
CG11166	2	0.436600866451613	Drosophila
CG11168	1	0.313380731259528	Drosophila
CG11170	6	0.318440671132184	Drosophila
CG11173	2	0.643560375	Drosophila
CG11175	8	0.524432707251462	Drosophila
CG11178	2	0.397193939295615	Drosophila
CG11182	2	0.544347797136364	Drosophila
CG11183	2	0.536134314354839	Drosophila
CG11184	2	0.660498642164969	Drosophila
CG11188	2	0.575275965409836	Drosophila
CG1119	1	0.281697512613158	Drosophila
CG11192	1	0.2777593970181	Drosophila
CG11194	2	0.44943067245614	Drosophila
CG11196	1	0.292245397941176	Drosophila
CG11199	2	0.418234251820459	Drosophila
CG11200	1	0.269053387333333	Drosophila
CG11201	1	0.330691610593478	Drosophila
CG11202	2	0.399136717096386	Drosophila
CG11207	2	0.465593516102784	Drosophila
CG11208	1	0.260629008372556	Drosophila
CG1121	1	0.237145175974419	Drosophila
CG11210	2	0.34603672661828	Drosophila
CG11217	1	0.379247961707317	Drosophila
CG11218	10	0.380960457669565	Drosophila
CG11221	1	0.365187354772727	Drosophila
CG11226	12	0.456979176887755	Drosophila
CG11227	11	0.365406350964143	Drosophila
CG11237	1	0.265652817007321	Drosophila
CG11242	2	0.328756953829545	Drosophila
CG11246	2	0.393183327986577	Drosophila
CG11248	3	0.415422499863014	Drosophila
CG11249	1	0.354816300535354	Drosophila
CG11251	1	0.313914336152941	Drosophila
CG11255	1	0.291545227551724	Drosophila
CG11257	1	0.33590598073694	Drosophila
CG11258	1	0.475656463333333	Drosophila
CG11259	2	0.642139245719368	Drosophila
CG11262	1	0.404605462722513	Drosophila
CG11266	1	0.593160678438272	Drosophila
CG11267	1	0.413633729090909	Drosophila
CG11274	2	0.779491421118077	Drosophila
CG11275	2	0.34163982427027	Drosophila
CG11276	1	0.352243785896947	Drosophila
CG11278	2	0.444577938415493	Drosophila
CG11279	11	0.677264250980392	Drosophila
CG11280	1	0.323714225304833	Drosophila
CG11284	1	0.314397064324	Drosophila
CG11286	11	0.475602112041885	Drosophila
CG1129	1	0.279796835342246	Drosophila
CG11290	2	0.537945027601479	Drosophila
CG11291	1	0.29148243572118	Drosophila
CG11295	1	0.335708938315044	Drosophila
CG1130	1	0.401225499454545	Drosophila
CG11301	1	0.4448585012	Drosophila
CG11305	1	0.357416460944297	Drosophila
CG11308	4	0.438494707692308	Drosophila
CG1131	1	0.238368593957491	Drosophila
CG11312	8	0.50648938513035	Drosophila
CG11318	2	0.359066948648855	Drosophila
CG11319	1	0.264577050862128	Drosophila
CG1132	2	0.291502301851064	Drosophila
CG11322	2	0.646506227559055	Drosophila
CG11325	4	0.310479442825843	Drosophila
CG11329	2	0.353148455982379	Drosophila
CG1133	1	0.410070731741935	Drosophila
CG11333	1	0.302314063989362	Drosophila
CG11334	1	0.275601249270893	Drosophila
CG11348	1	0.328422587934109	Drosophila
CG11349	12	0.567978810357143	Drosophila
CG11352	1	0.542218334987277	Drosophila
CG11353	1	0.393755546448864	Drosophila
CG11370	11	0.634412321676301	Drosophila
CG11371	10	0.657435813701456	Drosophila
CG11372	1	0.326188361309524	Drosophila
CG11373	12	0.83687893220339	Drosophila
CG11375	2	0.394312434112832	Drosophila
CG11376	2	0.308045213272583	Drosophila
CG11377	2	0.421458811256684	Drosophila
CG11378	8	0.414064297948718	Drosophila
CG11379	12	0.411501067960199	Drosophila
CG11380	10	0.502715043870968	Drosophila
CG11382	11	0.413961180930233	Drosophila
CG11388	3	0.37586116776	Drosophila
CG11390	1	0.39799710588785	Drosophila
CG11397	1	0.336410154467087	Drosophila
CG11399	2	0.478292619566075	Drosophila
CG1140	1	0.238341911381974	Drosophila
CG11401	1	0.266268298972672	Drosophila
CG11403	1	0.299803395440605	Drosophila
CG11406	1	0.271252439239617	Drosophila
CG11407	1	0.265890939734345	Drosophila
CG11409	10	0.560532388803089	Drosophila
CG11411	9	0.319020595573205	Drosophila
CG11412	1	0.539684158910761	Drosophila
CG11413	12	0.649072507746479	Drosophila
CG11416	2	0.610831375362517	Drosophila
CG11417	2	0.587448291730769	Drosophila
CG11418	2	0.347306159484956	Drosophila
CG11419	2	0.368914508784615	Drosophila
CG11420	1	0.270917633792208	Drosophila
CG11421	10	0.370664993341463	Drosophila
CG11422	10	0.363239557088	Drosophila
CG11425	1	0.493332825	Drosophila
CG11426	2	0.557001472881356	Drosophila
CG11427	2	0.361008163253521	Drosophila
CG11430	3	0.442540323545455	Drosophila
CG11436	3	0.451609275088757	Drosophila
CG11437	2	0.629695166666667	Drosophila
CG11438	2	0.425940539333333	Drosophila
CG11440	2	0.436198709359281	Drosophila
CG11444	2	0.763494962790698	Drosophila
CG11447	1	0.3235547832	Drosophila
CG11448	4	0.589847427990971	Drosophila
CG11449	2	0.476604935315985	Drosophila
CG11450	4	0.719060988767123	Drosophila
CG11451	11	0.595185138183257	Drosophila
CG11454	1	0.390930484170833	Drosophila
CG11455	6	0.445545484158416	Drosophila
CG11456	1	0.430788872170787	Drosophila
CG11459	1	0.320048789862573	Drosophila
CG11466	1	0.280546421508911	Drosophila
CG1147	4	0.262822030856115	Drosophila
CG11471	1	0.241839338429948	Drosophila
CG11475	1	0.267638825017766	Drosophila
CG11482	1	0.277748805066038	Drosophila
CG11488	1	0.3419166412	Drosophila
CG11490	2	0.354111630925874	Drosophila
CG11495	1	0.29402002122	Drosophila
CG11498	5	0.360644075096475	Drosophila
CG11501	10	0.383257525384615	Drosophila
CG11504	4	0.403637747762295	Drosophila
CG11518	3	0.780051057655417	Drosophila
CG11522	2	0.441983933729508	Drosophila
CG11525	2	0.459246383537234	Drosophila
CG11526	2	0.365377426427184	Drosophila
CG11529	1	0.359204209877966	Drosophila
CG11534	2	0.507164741323529	Drosophila
CG11546	3	0.413458797405941	Drosophila
CG11550	4	0.314982237866171	Drosophila
CG11552	2	0.252873698427083	Drosophila
CG11556	2	0.457612504313725	Drosophila
CG11560	7	0.529246638481848	Drosophila
CG11562	3	0.6578916928	Drosophila
CG11563	4	0.450962058405797	Drosophila
CG11567	1	0.313531171001468	Drosophila
CG11575	7	0.3182365331491	Drosophila
CG11576	2	0.292471676703297	Drosophila
CG11577	3	0.769845142857143	Drosophila
CG11579	2	0.275685821654779	Drosophila
CG11581	12	0.499838493413174	Drosophila
CG11584	2	0.611618386930091	Drosophila
CG11585	12	0.495247308058608	Drosophila
CG11586	2	0.596920293659794	Drosophila
CG11588	3	0.404453777474074	Drosophila
CG11590	1	0.537651449502488	Drosophila
CG11596	1	0.352971392331441	Drosophila
CG11601	2	0.349492800494545	Drosophila
CG11607	1	0.683372152757794	Drosophila
CG11608	1	0.29238182075905	Drosophila
CG11611	2	0.556586315217391	Drosophila
CG11617	2	0.586783815068027	Drosophila
CG11621	2	0.342055875460311	Drosophila
CG11622	2	0.446722376979233	Drosophila
CG11629	12	0.408254455923077	Drosophila
CG1163	1	0.556856897131147	Drosophila
CG11630	2	0.28222410249	Drosophila
CG11634	11	0.384659108257485	Drosophila
CG11635	11	0.616236383870968	Drosophila
CG11637	6	0.788009616	Drosophila
CG11638	1	0.476328291535836	Drosophila
CG11639	2	0.439494566868687	Drosophila
CG11642	2	0.383155459478261	Drosophila
CG11648	2	0.644265712887029	Drosophila
CG1165	1	0.340550013289256	Drosophila
CG11652	1	0.267005314391823	Drosophila
CG11654	1	0.266568630895052	Drosophila
CG11655	1	0.309155373037736	Drosophila
CG11658	5	0.381581057549763	Drosophila
CG11663	12	0.803891375694444	Drosophila
CG11664	1	0.440622904615385	Drosophila
CG1167	1	0.308954642042169	Drosophila
CG11672	11	0.618358922916667	Drosophila
CG11674	7	0.460802396447368	Drosophila
CG11679	1	0.447058706504386	Drosophila
CG11680	1	0.289756756369002	Drosophila
CG11693	10	0.563700966666667	Drosophila
CG11695	1	0.478313226909091	Drosophila
CG11696	1	0.518478438667992	Drosophila
CG11703	4	0.431621182677054	Drosophila
CG11709	1	0.373272522241379	Drosophila
CG11714	2	0.336332957792763	Drosophila
CG11715	1	0.297857010515535	Drosophila
CG11719	11	0.421404108352941	Drosophila
CG11720	12	0.810930477272727	Drosophila
CG11723	7	0.397117193712871	Drosophila
CG11737	2	0.29481528001978	Drosophila
CG11738	1	0.447768483119835	Drosophila
CG11739	2	0.268912436517134	Drosophila
CG11742	10	0.324495048325243	Drosophila
CG11750	10	0.746407783606557	Drosophila
CG11752	10	0.671478791743119	Drosophila
CG11753	2	0.397701550125	Drosophila
CG11755	2	0.439092419155844	Drosophila
CG11756	12	0.671134572413793	Drosophila
CG11760	5	0.38762403033557	Drosophila
CG11761	2	0.388143997184874	Drosophila
CG11762	1	0.419152742692308	Drosophila
CG11765	1	0.304695318859223	Drosophila
CG11767	10	0.305030620103627	Drosophila
CG11768	10	0.537769672955556	Drosophila
CG11770	2	0.438685242793706	Drosophila
CG11771	1	0.276978638505682	Drosophila
CG11777	1	0.300371247678788	Drosophila
CG11778	1	0.347091398292683	Drosophila
CG11779	1	0.398516466484988	Drosophila
CG11780	1	0.385098443675572	Drosophila
CG11781	2	0.436918703362832	Drosophila
CG11783	4	0.454629822447514	Drosophila
CG11785	2	0.430265244563107	Drosophila
CG11788	2	0.354901521705882	Drosophila
CG1179	1	0.333309717909836	Drosophila
CG11790	2	0.387196334061728	Drosophila
CG11796	1	0.283581947742802	Drosophila
CG11797	10	0.38078454146087	Drosophila
CG1180	1	0.34040998102459	Drosophila
CG11802	4	0.768589483253589	Drosophila
CG11804	3	0.511101278047917	Drosophila
CG11807	2	0.328929441203661	Drosophila
CG11808	10	0.84577277721519	Drosophila
CG11811	1	0.354116019097872	Drosophila
CG11816	11	0.495827055780347	Drosophila
CG11820	5	0.530205751385281	Drosophila
CG11821	1	0.286132053113786	Drosophila
CG11822	1	0.387101323909707	Drosophila
CG11833	1	0.299206499145985	Drosophila
CG11835	1	0.782426279810367	Drosophila
CG11837	1	0.318542293876623	Drosophila
CG11840	2	0.358157264730077	Drosophila
CG11841	1	0.338042954152174	Drosophila
CG11848	2	0.525068318916561	Drosophila
CG11851	2	0.306763225860353	Drosophila
CG11852	4	0.35720751428	Drosophila
CG11853	8	0.366662219683794	Drosophila
CG11857	2	0.511489455862069	Drosophila
CG11858	1	0.431001669618321	Drosophila
CG11859	1	0.426654597405204	Drosophila
CG11864	1	0.32303789431746	Drosophila
CG11866	6	0.571707658192371	Drosophila
CG11874	1	0.341355046921168	Drosophila
CG11876	1	0.310104494755435	Drosophila
CG11877	3	0.414215542258449	Drosophila
CG11880	2	0.29960313484799	Drosophila
CG11881	4	0.477122236422018	Drosophila
CG11882	11	0.424172271178707	Drosophila
CG11885	11	0.37677709193617	Drosophila
CG11886	2	0.713347128158845	Drosophila
CG11887	1	0.285691805504938	Drosophila
CG11892	1	0.285631146997722	Drosophila
CG11893	6	0.286747886221154	Drosophila
CG11896	1	0.327746707595474	Drosophila
CG11897	1	0.330296542952786	Drosophila
CG11898	1	0.30736634294073	Drosophila
CG11899	1	0.275520496790761	Drosophila
CG11901	1	0.351595792624537	Drosophila
CG11902	1	0.418751393268139	Drosophila
CG11906	6	0.424931381439502	Drosophila
CG11907	2	0.286099485319328	Drosophila
CG11919	1	0.315629294789625	Drosophila
CG11920	1	0.349974022214765	Drosophila
CG11921	2	0.535577888632231	Drosophila
CG11922	2	0.482853018492647	Drosophila
CG11926	2	0.376504545484906	Drosophila
CG11927	11	0.662278092433538	Drosophila
CG11929	11	0.450816595513751	Drosophila
CG1193	1	0.487007774973554	Drosophila
CG11941	1	0.397917830886076	Drosophila
CG11949	1	0.468603801614731	Drosophila
CG11961	1	0.255433104836217	Drosophila
CG11967	1	0.31523650827451	Drosophila
CG11968	1	0.322563617003215	Drosophila
CG11970	2	0.57739657	Drosophila
CG11979	1	0.362836332741784	Drosophila
CG11981	1	0.321414733141463	Drosophila
CG11982	2	0.504456606955381	Drosophila
CG11983	10	0.445604338030879	Drosophila
CG11984	2	0.614057332087912	Drosophila
CG11985	2	0.497248214117647	Drosophila
CG11986	1	0.404709287474255	Drosophila
CG11988	2	0.414973301448584	Drosophila
CG11990	2	0.47181819389777	Drosophila
CG11993	11	0.674866202479339	Drosophila
CG11994	1	0.265515876430678	Drosophila
CG1200	2	0.343709823833333	Drosophila
CG12001	2	0.357304929214286	Drosophila
CG12002	1	0.277848616428663	Drosophila
CG12005	2	0.305840772096154	Drosophila
CG12006	1	0.276860178205128	Drosophila
CG12007	2	0.319145241030837	Drosophila
CG12009	4	0.628229133981043	Drosophila
CG12010	1	0.315783712190672	Drosophila
CG12011	12	0.48975935217803	Drosophila
CG12012	2	0.561010885819672	Drosophila
CG12014	1	0.262986602443654	Drosophila
CG12015	1	0.377080828734884	Drosophila
CG12016	1	0.362266812828221	Drosophila
CG12018	1	0.272610166944573	Drosophila
CG12019	2	0.447935821038462	Drosophila
CG12020	1	0.338036618043597	Drosophila
CG12021	3	0.404547921393417	Drosophila
CG12024	4	0.708349398972603	Drosophila
CG12025	2	0.494129454176471	Drosophila
CG12027	4	0.64094609047619	Drosophila
CG12028	1	0.279463562265347	Drosophila
CG12030	1	0.279356576566197	Drosophila
CG12031	2	0.372366939479743	Drosophila
CG12034	1	0.286922616295566	Drosophila
CG12035	11	0.540747656733333	Drosophila
CG12038	4	0.357210664960688	Drosophila
CG12042	2	0.401450496363813	Drosophila
CG12045	4	0.572223230414938	Drosophila
CG12047	1	0.428370469009544	Drosophila
CG12051	1	0.288859096468085	Drosophila
CG12056	2	0.364902443955172	Drosophila
CG12057	11	0.407862636210046	Drosophila
CG12065	1	0.345416318669578	Drosophila
CG12069	1	0.323161665853293	Drosophila
CG12070	2	0.362897634040964	Drosophila
CG12071	1	0.535425078454861	Drosophila
CG12073	3	0.419108657921708	Drosophila
CG12075	7	0.676504670858859	Drosophila
CG12076	2	0.631507786867036	Drosophila
CG12077	2	0.358670851351351	Drosophila
CG12078	1	0.348814067673228	Drosophila
CG12081	1	0.254032609024876	Drosophila
CG12082	2	0.321070231532297	Drosophila
CG12084	3	0.289668376383354	Drosophila
CG12085	1	0.398380836965463	Drosophila
CG12086	1	0.348845815512308	Drosophila
CG12090	2	0.339823194237047	Drosophila
CG12091	2	0.346626322563863	Drosophila
CG12096	2	0.30143082808498	Drosophila
CG12099	2	0.488327449853107	Drosophila
CG12101	1	0.306908882222997	Drosophila
CG12104	5	0.546181072252964	Drosophila
CG12106	5	0.392492182464455	Drosophila
CG12107	2	0.412229033925926	Drosophila
CG12108	2	0.306709612653312	Drosophila
CG12111	1	0.413061987111111	Drosophila
CG12114	10	0.598666120659341	Drosophila
CG12115	11	0.381597243359073	Drosophila
CG12116	1	0.325240347136201	Drosophila
CG12117	1	0.329839608479401	Drosophila
CG12118	2	0.38429493492562	Drosophila
CG12119	1	0.318725490582996	Drosophila
CG12120	1	0.262111032943152	Drosophila
CG12121	2	0.473861202144986	Drosophila
CG12123	2	0.392720065045872	Drosophila
CG12126	12	0.506699288073394	Drosophila
CG12127	1	0.516886573133803	Drosophila
CG12128	1	0.430324041940574	Drosophila
CG12129	2	0.358652582011364	Drosophila
CG1213	1	0.256310915064677	Drosophila
CG12131	2	0.427172340714286	Drosophila
CG12132	2	0.304727229842526	Drosophila
CG12135	2	0.680341565625	Drosophila
CG12141	1	0.337502257190311	Drosophila
CG12143	5	0.374767473832599	Drosophila
CG12147	1	0.409989843748428	Drosophila
CG12149	1	0.293819737443001	Drosophila
CG12151	2	0.287772484429769	Drosophila
CG12153	1	0.364773132408106	Drosophila
CG12155	6	0.570213006720721	Drosophila
CG12156	1	0.343279945038462	Drosophila
CG12157	2	0.366645580576369	Drosophila
CG12159	6	0.731640518274112	Drosophila
CG12161	1	0.294841406333333	Drosophila
CG12162	1	0.36678336121875	Drosophila
CG12169	1	0.26466774210989	Drosophila
CG12170	1	0.270975554909545	Drosophila
CG12171	1	0.309401956477157	Drosophila
CG12172	1	0.302522730586735	Drosophila
CG12173	1	0.316204235706827	Drosophila
CG12177	1	0.29090575998615	Drosophila
CG12178	1	0.353080905656878	Drosophila
CG12179	10	0.666633837775571	Drosophila
CG12182	11	0.309433951857143	Drosophila
CG12186	1	0.305024357574627	Drosophila
CG12189	1	0.298654544682263	Drosophila
CG12190	4	0.652028271066667	Drosophila
CG12191	6	0.529318207880455	Drosophila
CG12192	2	0.552774406788462	Drosophila
CG12193	10	0.36799316325	Drosophila
CG12201	1	0.304315017614458	Drosophila
CG12202	1	0.308212425135499	Drosophila
CG12203	1	0.465881788636842	Drosophila
CG12204	11	0.49144047277512	Drosophila
CG12206	1	0.443013146903846	Drosophila
CG12209	11	0.324665450450292	Drosophila
CG12210	2	0.582064750458716	Drosophila
CG12217	1	0.25761314425	Drosophila
CG12218	1	0.495495634081517	Drosophila
CG12219	2	0.547764622625995	Drosophila
CG12220	3	0.412927306887755	Drosophila
CG12225	1	0.445324930680851	Drosophila
CG12227	1	0.420952956763006	Drosophila
CG12230	2	0.297797945	Drosophila
CG12232	2	0.311789771496241	Drosophila
CG12233	1	0.283659362418079	Drosophila
CG12234	2	0.304144434354217	Drosophila
CG12235	1	0.301269063950392	Drosophila
CG12236	4	0.580432815167279	Drosophila
CG12239	12	0.641114184055728	Drosophila
CG12241	2	0.323471616552795	Drosophila
CG12245	5	0.372584909345238	Drosophila
CG12252	2	0.318042631161383	Drosophila
CG12254	2	0.3490847258125	Drosophila
CG12256	1	0.265625237191781	Drosophila
CG12261	3	0.359740995374046	Drosophila
CG12262	1	0.270313824995283	Drosophila
CG12263	1	0.268236723153389	Drosophila
CG12264	1	0.653842979104478	Drosophila
CG12267	2	0.355432072549808	Drosophila
CG1227	1	0.292519966458621	Drosophila
CG12272	2	0.290796109281286	Drosophila
CG12276	1	0.29209755476	Drosophila
CG12279	1	0.345822234394495	Drosophila
CG12287	3	0.433316363109756	Drosophila
CG12290	6	0.418628554273183	Drosophila
CG12292	2	0.338657187979221	Drosophila
CG12296	1	0.64221069373913	Drosophila
CG12297	6	0.382563614974895	Drosophila
CG12298	2	0.384909073974684	Drosophila
CG12299	1	0.557481326230661	Drosophila
CG12301	2	0.549622620103761	Drosophila
CG12304	3	0.366877638961078	Drosophila
CG12306	1	0.302445032378472	Drosophila
CG12307	12	0.646923062637363	Drosophila
CG12309	1	0.375477703673624	Drosophila
CG12310	12	0.841934276315789	Drosophila
CG12311	1	0.302415653862245	Drosophila
CG12313	1	0.382321582798544	Drosophila
CG12316	10	0.548434241951178	Drosophila
CG12317	1	0.272219501094862	Drosophila
CG12320	2	0.320207496686016	Drosophila
CG12321	2	0.312950318603239	Drosophila
CG12323	1	0.32394667440636	Drosophila
CG12324	1	0.362164801169231	Drosophila
CG12325	1	0.313526674896008	Drosophila
CG12327	2	0.438562014	Drosophila
CG1233	1	0.403572496677419	Drosophila
CG12334	2	0.392557029391304	Drosophila
CG12338	1	0.256972077291975	Drosophila
CG1234	2	0.2985398797046	Drosophila
CG12345	1	0.221499608032646	Drosophila
CG12346	2	0.382674394544	Drosophila
CG12350	1	0.338864101291971	Drosophila
CG12352	1	0.401059899114754	Drosophila
CG12357	1	0.432751902884615	Drosophila
CG12358	6	0.665302828225806	Drosophila
CG12362	2	0.397023130645914	Drosophila
CG12363	2	0.41626188963964	Drosophila
CG12366	3	0.325117569110092	Drosophila
CG12367	1	0.333909603951407	Drosophila
CG12369	1	0.414862607313492	Drosophila
CG12372	2	0.39997937	Drosophila
CG12373	1	0.368037614192513	Drosophila
CG12375	1	0.276427560658784	Drosophila
CG12379	2	0.403310653571429	Drosophila
CG12384	4	0.755716914925373	Drosophila
CG12386	1	0.34538478036803	Drosophila
CG12387	1	0.331627766032143	Drosophila
CG12388	1	0.335703684117871	Drosophila
CG12389	1	0.329361641254762	Drosophila
CG12390	1	0.301386786972979	Drosophila
CG12391	1	0.63566753725724	Drosophila
CG12393	2	0.527331799431438	Drosophila
CG12395	2	0.386942306809524	Drosophila
CG12396	2	0.522274860189229	Drosophila
CG12399	4	0.373521850844298	Drosophila
CG12404	2	0.6824643	Drosophila
CG12408	1	0.401262811960784	Drosophila
CG1241	2	0.358655060319519	Drosophila
CG12413	1	0.300542507009542	Drosophila
CG1242	1	0.304756687280564	Drosophila
CG12424	3	0.651255897876448	Drosophila
CG12428	1	0.247548562876138	Drosophila
CG12437	1	0.397120915426087	Drosophila
CG12438	12	0.385278484647303	Drosophila
CG12439	11	0.421544981168831	Drosophila
CG1244	4	0.519346806297968	Drosophila
CG1245	2	0.358856866825939	Drosophila
CG12470	11	0.473289778769231	Drosophila
CG12473	2	0.591525245485714	Drosophila
CG12479	2	0.501063086486486	Drosophila
CG12480	5	0.455909555025467	Drosophila
CG12481	12	0.538974177416667	Drosophila
CG12483	12	0.700672376136364	Drosophila
CG12487	11	0.61162722051282	Drosophila
CG12493	5	0.566229799497175	Drosophila
CG12496	11	0.676355586752137	Drosophila
CG12498	2	0.413042319447273	Drosophila
CG12500	9	0.782754120779221	Drosophila
CG12511	5	0.464844442975207	Drosophila
CG12517	12	0.457636504492754	Drosophila
CG12526	10	0.322991217473118	Drosophila
CG12529	1	0.271978264598649	Drosophila
CG12530	1	0.328595138712042	Drosophila
CG12532	1	0.323988744633225	Drosophila
CG12534	2	0.42688865507772	Drosophila
CG12535	11	0.359844988878049	Drosophila
CG12540	10	0.518866387755102	Drosophila
CG12548	2	0.354767569664901	Drosophila
CG1257	1	0.245932594442192	Drosophila
CG1258	2	0.272107337855978	Drosophila
CG12582	1	0.217353952418497	Drosophila
CG12590	12	0.318231883604651	Drosophila
CG12592	12	0.661960510948905	Drosophila
CG12598	2	0.291688048841958	Drosophila
CG12602	1	0.31445107495599	Drosophila
CG12605	1	0.529251346607431	Drosophila
CG12607	11	0.773765221818182	Drosophila
CG12608	1	0.37115533772912	Drosophila
CG12609	10	0.578472678259386	Drosophila
CG12611	12	0.373963550612245	Drosophila
CG12620	12	0.686291638388626	Drosophila
CG12630	7	0.629844347486979	Drosophila
CG12637	11	0.419844427222222	Drosophila
CG1264	1	0.613473321420118	Drosophila
CG12653	1	0.66685130625	Drosophila
CG12663	11	0.332711662426829	Drosophila
CG12664	9	0.4982174415919	Drosophila
CG12665	11	0.43654525809816	Drosophila
CG12679	11	0.325223057157895	Drosophila
CG12681	11	0.702861239655172	Drosophila
CG12682	11	0.359904807978903	Drosophila
CG12684	10	0.498308701471861	Drosophila
CG12691	12	0.603846983733333	Drosophila
CG12692	2	0.337468735663653	Drosophila
CG12693	11	0.528040590352941	Drosophila
CG12697	10	0.319978517416268	Drosophila
CG12698	1	0.383163026535777	Drosophila
CG12699	12	0.724935488405797	Drosophila
CG12700	1	0.413699609512195	Drosophila
CG12702	6	0.339675240526437	Drosophila
CG12703	1	0.349932370533632	Drosophila
CG12708	11	0.694037794554455	Drosophila
CG1271	1	0.237204426220374	Drosophila
CG12717	2	0.319903129940701	Drosophila
CG12721	12	0.483439237906977	Drosophila
CG12723	11	0.620902925848142	Drosophila
CG12725	12	0.561684161226994	Drosophila
CG12728	6	0.566500638516704	Drosophila
CG12729	10	0.412962392273171	Drosophila
CG1273	8	0.596247936071429	Drosophila
CG12736	1	0.28246650398481	Drosophila
CG1274	1	0.303640903649744	Drosophila
CG12740	2	0.42975822203125	Drosophila
CG12743	2	0.311902038389503	Drosophila
CG12746	2	0.704954810344828	Drosophila
CG12749	1	0.377307571667969	Drosophila
CG1275	2	0.296633469904306	Drosophila
CG12752	2	0.382925361537879	Drosophila
CG12754	10	0.327669357655172	Drosophila
CG12755	8	0.481343776566416	Drosophila
CG12758	7	0.425101071692748	Drosophila
CG12759	1	0.310240321172638	Drosophila
CG1276	3	0.356022508151515	Drosophila
CG12765	5	0.56487779	Drosophila
CG12767	4	0.513161534107143	Drosophila
CG12768	4	0.49435862890511	Drosophila
CG12769	1	0.581060907563559	Drosophila
CG12770	2	0.367072387014218	Drosophila
CG12772	2	0.417687870211937	Drosophila
CG12773	1	0.305021721669944	Drosophila
CG12775	1	0.41193597336478	Drosophila
CG12780	6	0.406678142038835	Drosophila
CG12783	1	0.264604913854348	Drosophila
CG12784	12	0.537773350495049	Drosophila
CG12788	1	0.345714401880137	Drosophila
CG12789	2	0.349466460001767	Drosophila
CG12792	1	0.331334877648054	Drosophila
CG12797	1	0.255597498692308	Drosophila
CG12799	1	0.32787922462069	Drosophila
CG12800	1	0.279931427728653	Drosophila
CG12806	9	0.449981904157706	Drosophila
CG12809	2	0.533312493928058	Drosophila
CG12811	10	0.435086856551724	Drosophila
CG12812	2	0.334451472979112	Drosophila
CG12813	4	0.418034300693642	Drosophila
CG12818	4	0.668877302430556	Drosophila
CG12822	1	0.380178662274053	Drosophila
CG12826	11	0.545855344846154	Drosophila
CG12831	11	0.485650310491803	Drosophila
CG12832	6	0.370109005192308	Drosophila
CG12837	3	0.361995032356021	Drosophila
CG12838	4	0.375026482328767	Drosophila
CG12839	8	0.365324318990826	Drosophila
CG12840	6	0.366137774792627	Drosophila
CG12841	5	0.36759570772093	Drosophila
CG12843	3	0.375845353187773	Drosophila
CG12844	4	0.371443416450216	Drosophila
CG12845	3	0.354831011090909	Drosophila
CG12846	2	0.364481203920705	Drosophila
CG12847	3	0.349485929622642	Drosophila
CG12848	4	0.498217196083333	Drosophila
CG12849	11	0.363965830755814	Drosophila
CG12855	2	0.296691667174497	Drosophila
CG12857	4	0.330640038436364	Drosophila
CG12858	1	0.312812852335227	Drosophila
CG12859	4	0.474023296460177	Drosophila
CG12860	11	0.482558079335443	Drosophila
CG12861	11	0.474780286108787	Drosophila
CG12862	12	0.419586164455446	Drosophila
CG12863	2	0.323388222759725	Drosophila
CG12868	12	0.363259901644172	Drosophila
CG12869	1	0.28145587257215	Drosophila
CG12876	2	0.333483539380134	Drosophila
CG12877	2	0.679879773209302	Drosophila
CG12878	6	0.798706330455636	Drosophila
CG12880	10	0.457293033	Drosophila
CG12883	11	0.394046475477707	Drosophila
CG12892	1	0.422014214667553	Drosophila
CG12895	1	0.490064656242038	Drosophila
CG12896	1	0.394853697	Drosophila
CG12905	11	0.400750449116162	Drosophila
CG12908	1	0.320758258577975	Drosophila
CG12909	2	0.433101454522968	Drosophila
CG12910	1	0.659945604761905	Drosophila
CG12913	2	0.608021948275862	Drosophila
CG12920	11	0.544393860672043	Drosophila
CG12921	6	0.542564573387097	Drosophila
CG12924	6	0.487822949578125	Drosophila
CG12926	2	0.325391457318471	Drosophila
CG12934	12	0.441105774514768	Drosophila
CG12935	3	0.429807482943723	Drosophila
CG12936	2	0.336702374156051	Drosophila
CG12942	1	0.426657280145773	Drosophila
CG12944	10	0.456104673460606	Drosophila
CG12950	4	0.405047478974441	Drosophila
CG12952	4	0.625780690708955	Drosophila
CG12954	2	0.44400601497006	Drosophila
CG12960	11	0.322645097672098	Drosophila
CG12964	10	0.581594773531668	Drosophila
CG12971	12	0.753458798859316	Drosophila
CG12974	10	0.438745210440771	Drosophila
CG12975	2	0.350137851612903	Drosophila
CG12985	10	0.641120634666667	Drosophila
CG1299	1	0.291379065966361	Drosophila
CG12990	2	0.342907652776316	Drosophila
CG12993	10	0.337979467037037	Drosophila
CG13000	12	0.577576495454545	Drosophila
CG13001	5	0.634833944477612	Drosophila
CG13005	11	0.532122576270833	Drosophila
CG13008	10	0.608433343444317	Drosophila
CG13010	12	0.827010586567164	Drosophila
CG13014	12	0.373471100689655	Drosophila
CG13016	3	0.370596365011287	Drosophila
CG13018	2	0.482972760126582	Drosophila
CG13023	11	0.461904745912409	Drosophila
CG13025	2	0.390472575830592	Drosophila
CG13026	12	0.534788064925373	Drosophila
CG13031	12	0.566718413934426	Drosophila
CG13032	3	0.444645086393939	Drosophila
CG13033	11	0.726837308530806	Drosophila
CG13038	11	0.567115443085106	Drosophila
CG13039	12	0.622422100806452	Drosophila
CG1304	1	0.289259091504717	Drosophila
CG13053	12	0.487294442857143	Drosophila
CG13055	10	0.806502006514658	Drosophila
CG13057	11	0.652422870157068	Drosophila
CG13058	11	0.580404715540541	Drosophila
CG13059	6	0.550025014193548	Drosophila
CG13060	11	0.580183627480916	Drosophila
CG13061	12	0.637905989411765	Drosophila
CG13063	11	0.7620362578125	Drosophila
CG13064	11	0.52498244137931	Drosophila
CG13065	12	0.441910211428571	Drosophila
CG13069	2	0.484456526966292	Drosophila
CG13072	1	0.543263463392857	Drosophila
CG13073	12	0.536816917878788	Drosophila
CG13075	11	0.407861071764706	Drosophila
CG13076	1	0.313531461133159	Drosophila
CG13077	6	0.454985138674699	Drosophila
CG13078	10	0.425960653611111	Drosophila
CG13081	10	0.530059477853107	Drosophila
CG13082	11	0.558215002811671	Drosophila
CG13083	12	0.551088076760563	Drosophila
CG13084	12	0.611752605726872	Drosophila
CG13085	11	0.316517594233503	Drosophila
CG13086	11	0.435784954950549	Drosophila
CG13089	2	0.281466351544601	Drosophila
CG13090	1	0.247244649512712	Drosophila
CG13091	1	0.328637698666667	Drosophila
CG13097	2	0.550977186582278	Drosophila
CG13098	4	0.457851893333333	Drosophila
CG13101	2	0.349432566113208	Drosophila
CG13102	11	0.407436676	Drosophila
CG13106	10	0.314529374827586	Drosophila
CG13108	11	0.627230194763948	Drosophila
CG13109	6	0.662347424188082	Drosophila
CG13123	2	0.443806331076433	Drosophila
CG13124	6	0.499219591586057	Drosophila
CG13125	1	0.368611178838938	Drosophila
CG13126	1	0.325818533524838	Drosophila
CG13127	10	0.352899155946866	Drosophila
CG13133	4	0.461443055701357	Drosophila
CG13137	1	0.276448779178042	Drosophila
CG13138	2	0.458106106721311	Drosophila
CG13139	4	0.330873801171642	Drosophila
CG13140	6	0.38688403561658	Drosophila
CG13142	2	0.442297437026022	Drosophila
CG13144	11	0.535127093436426	Drosophila
CG13148	2	0.624728216243243	Drosophila
CG1315	1	0.288951143279133	Drosophila
CG13151	4	0.489870859180995	Drosophila
CG13157	11	0.681260388095238	Drosophila
CG1316	1	0.330077092308108	Drosophila
CG13160	1	0.2700056310175	Drosophila
CG13164	1	0.460889609904762	Drosophila
CG13167	1	0.358963584886364	Drosophila
CG1317	2	0.436531957816092	Drosophila
CG1318	1	0.317327348242553	Drosophila
CG13183	4	0.30531056160303	Drosophila
CG13192	1	0.263751270377709	Drosophila
CG13195	11	0.334222681498333	Drosophila
CG13196	8	0.370485141405455	Drosophila
CG13197	2	0.457985545304598	Drosophila
CG1320	1	0.421240211402985	Drosophila
CG13201	5	0.826109378947368	Drosophila
CG13203	10	0.76758158372093	Drosophila
CG13204	4	0.505769498523077	Drosophila
CG13206	10	0.324614925	Drosophila
CG13208	11	0.72554935	Drosophila
CG13209	7	0.558826466433522	Drosophila
CG13213	2	0.478903994140278	Drosophila
CG13215	12	0.546029140344828	Drosophila
CG13217	12	0.560294387610619	Drosophila
CG13218	12	0.632155442465753	Drosophila
CG13220	5	0.377832708104575	Drosophila
CG13221	5	0.384213311303371	Drosophila
CG13222	4	0.562330838953168	Drosophila
CG13223	1	0.291742230470588	Drosophila
CG13224	6	0.56503801771028	Drosophila
CG13225	10	0.318784191038961	Drosophila
CG13227	12	0.695371651666667	Drosophila
CG13228	12	0.638589241481481	Drosophila
CG13229	6	0.323718962589372	Drosophila
CG13230	11	0.63909785	Drosophila
CG13231	11	0.654065467	Drosophila
CG13232	1	0.322701221555556	Drosophila
CG13239	12	0.668904532894737	Drosophila
CG13243	7	0.420355878761062	Drosophila
CG13248	1	0.243984436332414	Drosophila
CG13251	10	0.643846560845588	Drosophila
CG13252	6	0.4766491196875	Drosophila
CG13255	11	0.589768517910448	Drosophila
CG13258	11	0.498947652794118	Drosophila
CG13270	1	0.284811747311547	Drosophila
CG13279	1	0.317300850410959	Drosophila
CG13280	1	0.327172661326316	Drosophila
CG13282	1	0.346225002564682	Drosophila
CG13284	1	0.335278297892128	Drosophila
CG13285	12	0.42327162020202	Drosophila
CG13287	6	0.683918841655773	Drosophila
CG13293	2	0.311787452786624	Drosophila
CG13295	2	0.336939072457732	Drosophila
CG13296	1	0.461576435901288	Drosophila
CG13297	11	0.53085700537931	Drosophila
CG13298	1	0.401159386644628	Drosophila
CG13299	12	0.703662322321429	Drosophila
CG13300	10	0.575290976111111	Drosophila
CG13310	8	0.345407166596	Drosophila
CG13311	11	0.82045755	Drosophila
CG13313	8	0.374374333094697	Drosophila
CG13316	3	0.713526742227378	Drosophila
CG13317	6	0.6687046	Drosophila
CG13318	1	0.347080478728302	Drosophila
CG13320	1	0.405070964164436	Drosophila
CG13321	1	0.307804325800699	Drosophila
CG13322	2	0.47165351218806	Drosophila
CG13324	5	0.436597775052632	Drosophila
CG13325	1	0.317151844931133	Drosophila
CG13326	4	0.282062522185698	Drosophila
CG13329	1	0.66947140722467	Drosophila
CG13330	11	0.59313696953125	Drosophila
CG13334	1	0.285531714	Drosophila
CG13338	4	0.606232936746988	Drosophila
CG13344	2	0.431604058021978	Drosophila
CG13345	2	0.41911287298722	Drosophila
CG13349	2	0.55296179009949	Drosophila
CG13359	1	0.398514143979167	Drosophila
CG13360	6	0.280718098738717	Drosophila
CG13361	11	0.507794527368421	Drosophila
CG13362	11	0.641676548757764	Drosophila
CG13363	3	0.626609769366154	Drosophila
CG13365	9	0.519631178596491	Drosophila
CG13367	4	0.668920412814356	Drosophila
CG13369	1	0.2903166122443	Drosophila
CG13374	1	0.329814499387255	Drosophila
CG13375	1	0.4622133535	Drosophila
CG13376	12	0.636033868393782	Drosophila
CG13384	2	0.366165432178218	Drosophila
CG13387	2	0.273520506298611	Drosophila
CG13388	11	0.825679829490022	Drosophila
CG13389	1	0.402810931933333	Drosophila
CG13390	1	0.341222024180428	Drosophila
CG13391	1	0.253667235881067	Drosophila
CG13398	3	0.364339007867647	Drosophila
CG13399	2	0.423171375505618	Drosophila
CG1340	1	0.432293145572816	Drosophila
CG13400	2	0.456980232558966	Drosophila
CG13401	1	0.256745917143408	Drosophila
CG13410	4	0.420201441452514	Drosophila
CG13417	11	0.339527378257757	Drosophila
CG13418	1	0.433572298818182	Drosophila
CG13419	4	0.509412506242775	Drosophila
CG1342	1	0.313601319446575	Drosophila
CG13422	6	0.363752278009901	Drosophila
CG13430	1	0.329468035534545	Drosophila
CG13431	1	0.325708697840959	Drosophila
CG13432	8	0.392873933900966	Drosophila
CG13437	11	0.630771338926175	Drosophila
CG13438	11	0.508375988046512	Drosophila
CG1345	1	0.247165058013699	Drosophila
CG13460	12	0.534124829677419	Drosophila
CG13463	12	0.560870652843602	Drosophila
CG13471	12	0.595289032330827	Drosophila
CG13472	2	0.638359771967703	Drosophila
CG13475	2	0.720647684639376	Drosophila
CG13476	12	0.60456705	Drosophila
CG13477	12	0.73611694159292	Drosophila
CG13478	1	0.292786431874539	Drosophila
CG13480	11	0.524681922875	Drosophila
CG13493	11	0.474833728683544	Drosophila
CG13495	10	0.334953226305419	Drosophila
CG13501	11	0.299208509244552	Drosophila
CG13510	2	0.496206507751938	Drosophila
CG13516	2	0.531250182797619	Drosophila
CG13518	10	0.401398252270936	Drosophila
CG13519	11	0.385884807798165	Drosophila
CG13524	10	0.391162664638191	Drosophila
CG13527	1	0.341748749464164	Drosophila
CG13532	8	0.404701940376426	Drosophila
CG13533	4	0.577545692568093	Drosophila
CG1354	1	0.280829572825153	Drosophila
CG13550	11	0.501646507525448	Drosophila
CG13551	4	0.655040327102804	Drosophila
CG13558	7	0.358457134882051	Drosophila
CG13562	5	0.253515187113826	Drosophila
CG13564	3	0.538601204938272	Drosophila
CG13565	11	0.415604413684211	Drosophila
CG13570	1	0.491045474255597	Drosophila
CG13575	5	0.348880148596929	Drosophila
CG13580	11	0.500129581530201	Drosophila
CG13587	10	0.36982433132716	Drosophila
CG13590	11	0.506952704375	Drosophila
CG13591	2	0.333521541612648	Drosophila
CG13594	10	0.570649494894895	Drosophila
CG13597	2	0.488649975429194	Drosophila
CG13599	3	0.360749865846667	Drosophila
CG13605	1	0.709748315803109	Drosophila
CG13607	1	0.465743216559259	Drosophila
CG13608	4	0.363426836893939	Drosophila
CG13610	1	0.292452765079646	Drosophila
CG13615	10	0.439957410858369	Drosophila
CG13616	10	0.392374451609195	Drosophila
CG13617	2	0.608308894720588	Drosophila
CG13618	4	0.336482091842105	Drosophila
CG1362	1	0.258093654701818	Drosophila
CG13623	1	0.414121027363636	Drosophila
CG13626	3	0.36481828375	Drosophila
CG13627	11	0.557920878225806	Drosophila
CG13628	1	0.451412954328358	Drosophila
CG13630	1	0.262550291586093	Drosophila
CG13640	12	0.507171062878788	Drosophila
CG13643	4	0.644101394632628	Drosophila
CG13645	1	0.323868817685422	Drosophila
CG13651	5	0.544466260719424	Drosophila
CG13653	11	0.508402176686046	Drosophila
CG13667	1	0.293484322655098	Drosophila
CG13671	5	0.310160443548032	Drosophila
CG13676	4	0.723052838243902	Drosophila
CG13685	11	0.49391870952381	Drosophila
CG13686	1	0.380328586056338	Drosophila
CG13687	11	0.619318484615385	Drosophila
CG13688	2	0.270446567543544	Drosophila
CG13691	1	0.425544501428051	Drosophila
CG13692	2	0.331717479803109	Drosophila
CG13694	11	0.545822825223881	Drosophila
CG13695	9	0.467956565728155	Drosophila
CG13698	8	0.425698718259494	Drosophila
CG13699	10	0.485688131227402	Drosophila
CG13700	12	0.454040993357271	Drosophila
CG13701	11	0.719983435185185	Drosophila
CG13704	10	0.656628091911765	Drosophila
CG13707	11	0.6614571376	Drosophila
CG13711	11	0.589181771653543	Drosophila
CG13712	12	0.557061908547009	Drosophila
CG13713	11	0.593940738383838	Drosophila
CG13716	11	0.597987841880342	Drosophila
CG1372	1	0.258912427142512	Drosophila
CG13733	12	0.526236897297297	Drosophila
CG13738	12	0.756306736666667	Drosophila
CG13745	2	0.280025150160164	Drosophila
CG13748	1	0.39034194675	Drosophila
CG13751	10	0.816850722077922	Drosophila
CG13759	1	0.330080942866379	Drosophila
CG13760	2	0.325134735202703	Drosophila
CG13761	2	0.311490570116279	Drosophila
CG13762	2	0.345428269080688	Drosophila
CG13766	11	0.313844129473016	Drosophila
CG13771	1	0.34838145181153	Drosophila
CG13772	1	0.387202342403843	Drosophila
CG13773	2	0.455688140632411	Drosophila
CG13775	2	0.316422129171849	Drosophila
CG1378	4	0.333541330051075	Drosophila
CG13786	12	0.641993157058824	Drosophila
CG13793	1	0.282497213332024	Drosophila
CG13795	2	0.259458216940984	Drosophila
CG13796	2	0.272384952931429	Drosophila
CG1380	1	0.241247166110294	Drosophila
CG13801	1	0.364457858577236	Drosophila
CG1381	1	0.370833547363636	Drosophila
CG13810	11	0.292316986812227	Drosophila
CG13822	2	0.382325907032407	Drosophila
CG13827	3	0.351926639484979	Drosophila
CG13833	1	0.330329610248299	Drosophila
CG13837	7	0.533859002916667	Drosophila
CG13838	12	0.652055152747253	Drosophila
CG13841	11	0.469016323416667	Drosophila
CG13842	6	0.34176847128	Drosophila
CG13847	10	0.672713126764314	Drosophila
CG13848	3	0.339293677137681	Drosophila
CG13849	1	0.357126292635081	Drosophila
CG1385	6	0.4056319365	Drosophila
CG13852	2	0.345171067519856	Drosophila
CG13855	2	0.359875482537459	Drosophila
CG1386	1	0.298300689798354	Drosophila
CG13865	1	0.33430826740678	Drosophila
CG13867	3	0.8299327	Drosophila
CG13868	8	0.547358684849817	Drosophila
CG13880	1	0.405751452423729	Drosophila
CG13887	2	0.461882249122807	Drosophila
CG13888	10	0.316637962087156	Drosophila
CG13890	1	0.323356170558491	Drosophila
CG13891	12	0.598485596202532	Drosophila
CG13892	1	0.317054744251397	Drosophila
CG13894	10	0.603180952765151	Drosophila
CG13896	10	0.543839441047619	Drosophila
CG13897	5	0.507819832409639	Drosophila
CG13898	1	0.391465655131579	Drosophila
CG13900	2	0.26730921560356	Drosophila
CG13901	2	0.422142142040541	Drosophila
CG13902	1	0.2943184159	Drosophila
CG13905	11	0.377469033436123	Drosophila
CG13906	3	0.716894906060606	Drosophila
CG1391	1	0.253586102468227	Drosophila
CG13917	4	0.696051728705882	Drosophila
CG13920	3	0.413565483125	Drosophila
CG13922	1	0.38563637824031	Drosophila
CG13926	2	0.359067985766497	Drosophila
CG13927	1	0.323516742933036	Drosophila
CG13928	11	0.412163548383673	Drosophila
CG13929	1	0.335614466050331	Drosophila
CG13930	2	0.320036290731387	Drosophila
CG13931	12	0.515069354651163	Drosophila
CG13933	1	0.289656647222057	Drosophila
CG13934	10	0.452087693216783	Drosophila
CG13935	4	0.42465281314433	Drosophila
CG13936	11	0.641108295238095	Drosophila
CG13937	1	0.363987568036313	Drosophila
CG13939	10	0.408058962010204	Drosophila
CG13948	10	0.348509821035714	Drosophila
CG1395	2	0.333732232141243	Drosophila
CG13956	1	0.322299999181329	Drosophila
CG13962	11	0.396229808684211	Drosophila
CG13965	12	0.690839648120301	Drosophila
CG13968	10	0.595633637437722	Drosophila
CG13969	1	0.33081466819788	Drosophila
CG13970	12	0.439108061111111	Drosophila
CG13972	6	0.522699997643098	Drosophila
CG13977	1	0.267688175595918	Drosophila
CG13978	1	0.292555887378542	Drosophila
CG13982	11	0.607005179331307	Drosophila
CG13983	12	0.660456853754941	Drosophila
CG13989	12	0.526814552	Drosophila
CG13990	11	0.451906536971047	Drosophila
CG13991	11	0.621747768666667	Drosophila
CG13992	11	0.574986543996937	Drosophila
CG13993	2	0.48939634515873	Drosophila
CG13994	2	0.662770274846626	Drosophila
CG13995	5	0.371808697488073	Drosophila
CG13996	6	0.418669741992187	Drosophila
CG13997	12	0.536569909356725	Drosophila
CG13998	12	0.554181950515464	Drosophila
CG14005	11	0.503613646100946	Drosophila
CG1401	2	0.316690052890374	Drosophila
CG14015	1	0.24326929330031	Drosophila
CG1402	1	0.289881729988417	Drosophila
CG14020	5	0.5831959	Drosophila
CG14021	2	0.39783730075	Drosophila
CG14022	1	0.37292630344898	Drosophila
CG14024	1	0.701140759349594	Drosophila
CG14025	6	0.467504311909091	Drosophila
CG14026	1	0.379127554466667	Drosophila
CG14029	4	0.651821129166667	Drosophila
CG1403	1	0.259383957918103	Drosophila
CG14039	6	0.643905400666667	Drosophila
CG14040	2	0.34614498553866	Drosophila
CG14043	2	0.307459670778333	Drosophila
CG14044	6	0.385956014412698	Drosophila
CG14048	1	0.411585900481481	Drosophila
CG14053	12	0.489089111608696	Drosophila
CG14057	2	0.388778671282759	Drosophila
CG14059	11	0.485312056231156	Drosophila
CG1406	2	0.28615225167284	Drosophila
CG14061	3	0.402536939544554	Drosophila
CG14062	1	0.435368477135802	Drosophila
CG14064	6	0.637351248955224	Drosophila
CG14070	12	0.319746352390438	Drosophila
CG14071	12	0.537111581617647	Drosophila
CG14072	12	0.450438227272727	Drosophila
CG14074	11	0.77870845828877	Drosophila
CG14075	11	0.639173497419355	Drosophila
CG14077	3	0.601866954325259	Drosophila
CG14080	1	0.366120437060827	Drosophila
CG14082	10	0.650331984552846	Drosophila
CG14087	12	0.475637812359684	Drosophila
CG14089	12	0.6406598	Drosophila
CG1409	2	0.467219506911765	Drosophila
CG14100	1	0.414603637215686	Drosophila
CG14102	12	0.313555554353741	Drosophila
CG14103	10	0.484729303096346	Drosophila
CG14105	1	0.359706552464865	Drosophila
CG14107	11	0.793523116393443	Drosophila
CG14109	11	0.71303080617284	Drosophila
CG14110	11	0.728915198275862	Drosophila
CG14111	12	0.752142975	Drosophila
CG14112	11	0.549920523287671	Drosophila
CG14113	12	0.674673813414634	Drosophila
CG14115	9	0.371688075570776	Drosophila
CG14118	1	0.310107847681093	Drosophila
CG1412	2	0.290660431240385	Drosophila
CG14122	2	0.269346461464481	Drosophila
CG14130	1	0.378982607652344	Drosophila
CG14133	4	0.537010429411765	Drosophila
CG1414	2	0.462228342804878	Drosophila
CG14151	12	0.449053903316327	Drosophila
CG14156	10	0.31471801480198	Drosophila
CG14157	10	0.317219993248082	Drosophila
CG1416	1	0.29152440057931	Drosophila
CG14162	4	0.338101621158878	Drosophila
CG14168	3	0.563677981386842	Drosophila
CG1417	1	0.335993052807107	Drosophila
CG14184	4	0.4231631075	Drosophila
CG14185	1	0.671493761363636	Drosophila
CG14186	10	0.645494653972603	Drosophila
CG14190	12	0.631989699456522	Drosophila
CG14193	12	0.624403352272727	Drosophila
CG14194	4	0.346223471145251	Drosophila
CG14195	11	0.386214622589577	Drosophila
CG14196	1	0.297382377346667	Drosophila
CG14199	2	0.464301841891892	Drosophila
CG1420	2	0.517641483393574	Drosophila
CG14200	5	0.666624567926104	Drosophila
CG14205	1	0.381380976906475	Drosophila
CG14207	1	0.39671335618	Drosophila
CG14209	2	0.277380441468254	Drosophila
CG14211	1	0.29237844176947	Drosophila
CG14213	2	0.299967375571429	Drosophila
CG14214	1	0.537520033823529	Drosophila
CG14215	4	0.27218889222503	Drosophila
CG14216	2	0.318471237954545	Drosophila
CG14218	12	0.795229270625	Drosophila
CG1422	2	0.282596874267241	Drosophila
CG14220	2	0.499064641860465	Drosophila
CG14222	1	0.384777548311377	Drosophila
CG14224	2	0.389591702435897	Drosophila
CG14225	10	0.510320131	Drosophila
CG14226	2	0.332302355705531	Drosophila
CG14228	2	0.349634070620779	Drosophila
CG14231	1	0.29024894547619	Drosophila
CG14232	3	0.439302725592516	Drosophila
CG14233	11	0.556660284918626	Drosophila
CG14234	6	0.392103331669291	Drosophila
CG14235	2	0.503562289375	Drosophila
CG14238	5	0.492702172351816	Drosophila
CG14250	10	0.479651845265306	Drosophila
CG14251	11	0.676668267173913	Drosophila
CG14252	11	0.449760248422222	Drosophila
CG14253	10	0.419099703060519	Drosophila
CG14254	10	0.554287846527778	Drosophila
CG14258	8	0.354407752364341	Drosophila
CG14259	8	0.365499847958478	Drosophila
CG14262	10	0.414510794344156	Drosophila
CG14266	12	0.822938267857143	Drosophila
CG14269	11	0.334147793684211	Drosophila
CG1427	1	0.276107890413146	Drosophila
CG14271	2	0.710557093548387	Drosophila
CG14283	4	0.589443760215054	Drosophila
CG1429	1	0.393695827142857	Drosophila
CG14291	1	0.229236251541474	Drosophila
CG14296	2	0.360051812690355	Drosophila
CG1430	2	0.306812041908367	Drosophila
CG14305	1	0.289210565844	Drosophila
CG14309	10	0.338023750645291	Drosophila
CG14312	8	0.652298962962963	Drosophila
CG14313	11	0.444234092740741	Drosophila
CG14314	1	0.294231827680365	Drosophila
CG14315	11	0.379635728525346	Drosophila
CG14316	11	0.317400685502347	Drosophila
CG14317	11	0.300232150337054	Drosophila
CG14321	2	0.482757682479339	Drosophila
CG14325	1	0.305903393557562	Drosophila
CG14326	12	0.679579564233577	Drosophila
CG14332	12	0.774271325225225	Drosophila
CG14334	8	0.43831469012297	Drosophila
CG14339	6	0.33627983473516	Drosophila
CG1434	1	0.250339669652632	Drosophila
CG1435	1	0.358258591149425	Drosophila
CG14353	2	0.261415142369458	Drosophila
CG14355	11	0.372506961242424	Drosophila
CG14360	10	0.309877828304239	Drosophila
CG14362	2	0.384145756941748	Drosophila
CG14369	12	0.475554573214286	Drosophila
CG14370	12	0.480972775757576	Drosophila
CG14372	4	0.369939891333982	Drosophila
CG14375	10	0.656892956617647	Drosophila
CG14376	7	0.373209569036025	Drosophila
CG14380	11	0.420175632080925	Drosophila
CG14387	2	0.363108874977169	Drosophila
CG14391	11	0.458753958222222	Drosophila
CG14395	7	0.545466789355996	Drosophila
CG14396	1	0.34721437459919	Drosophila
CG14401	11	0.431787837671233	Drosophila
CG14402	10	0.396994976878049	Drosophila
CG14405	11	0.372257997383838	Drosophila
CG14407	1	0.403461945371069	Drosophila
CG14408	2	0.648422398429878	Drosophila
CG1441	1	0.267226633693215	Drosophila
CG14411	2	0.287688774088435	Drosophila
CG14413	3	0.364320614807692	Drosophila
CG1442	1	0.309442494328358	Drosophila
CG14420	12	0.8025049475	Drosophila
CG14421	12	0.740431773846154	Drosophila
CG14422	12	0.80574191322314	Drosophila
CG14424	11	0.512994418888889	Drosophila
CG14427	11	0.724717779746835	Drosophila
CG1443	1	0.277377194527174	Drosophila
CG14439	1	0.419742361111111	Drosophila
CG1444	1	0.290965128627706	Drosophila
CG14444	1	0.310935356517007	Drosophila
CG14456	11	0.391024221313131	Drosophila
CG14457	8	0.358900580922509	Drosophila
CG14463	6	0.396682388506787	Drosophila
CG14468	7	0.393738396877637	Drosophila
CG1447	2	0.5319788675	Drosophila
CG14476	1	0.248821772573015	Drosophila
CG14478	1	0.603167266666667	Drosophila
CG14480	2	0.629200481124498	Drosophila
CG14482	8	0.653836756521739	Drosophila
CG14485	6	0.341293075042084	Drosophila
CG14488	11	0.523251350746269	Drosophila
CG14489	6	0.688339494488189	Drosophila
CG14492	11	0.415113943768844	Drosophila
CG14502	11	0.380455861010638	Drosophila
CG14506	2	0.482561235106335	Drosophila
CG14508	1	0.448832204898551	Drosophila
CG1451	2	0.256636724677665	Drosophila
CG14512	1	0.335448361778443	Drosophila
CG14516	1	0.25070102376	Drosophila
CG14517	1	0.292988506735632	Drosophila
CG14521	1	0.382135156089588	Drosophila
CG1453	2	0.255798502177994	Drosophila
CG14535	2	0.336857394726994	Drosophila
CG14536	2	0.328921855584416	Drosophila
CG1454	1	0.380821884768212	Drosophila
CG14542	2	0.472240352631579	Drosophila
CG14544	1	0.320160770716846	Drosophila
CG14548	4	0.441140651884058	Drosophila
CG14549	2	0.370632203789474	Drosophila
CG1455	1	0.339776495559572	Drosophila
CG14563	12	0.498576174590164	Drosophila
CG14565	11	0.598580701486989	Drosophila
CG14566	11	0.674380746987952	Drosophila
CG14568	1	0.615426804093567	Drosophila
CG14569	10	0.693888556410256	Drosophila
CG14570	10	0.592538479824561	Drosophila
CG14572	11	0.529524623346303	Drosophila
CG14573	12	0.716090946354167	Drosophila
CG14575	4	0.341683636177453	Drosophila
CG14577	2	0.40136543987013	Drosophila
CG14579	12	0.414175796387833	Drosophila
CG1458	1	0.339652354897959	Drosophila
CG14590	1	0.306336488385172	Drosophila
CG14591	2	0.371127403560241	Drosophila
CG14598	12	0.797041307423581	Drosophila
CG14605	1	0.252177019916484	Drosophila
CG14606	1	0.252952149769932	Drosophila
CG14607	4	0.486978379746835	Drosophila
CG14609	10	0.400251911825796	Drosophila
CG1461	1	0.251042566141711	Drosophila
CG14615	1	0.308588534306397	Drosophila
CG14618	2	0.283444325448087	Drosophila
CG14619	1	0.495059299951846	Drosophila
CG1462	1	0.206732392543158	Drosophila
CG14621	2	0.277636977041096	Drosophila
CG14622	2	0.352105464968077	Drosophila
CG14625	11	0.72883415625	Drosophila
CG14630	1	0.305698977356968	Drosophila
CG14635	12	0.772214678991597	Drosophila
CG14636	10	0.487497309562982	Drosophila
CG14637	1	0.402447739511749	Drosophila
CG14639	10	0.490657987988604	Drosophila
CG14640	4	0.495862178298805	Drosophila
CG14641	1	0.38954707737799	Drosophila
CG14643	10	0.467486627640288	Drosophila
CG14645	11	0.531202906701031	Drosophila
CG14646	3	0.362078515855746	Drosophila
CG14650	1	0.583864505474227	Drosophila
CG14655	1	0.444939073409524	Drosophila
CG14657	11	0.746898313288288	Drosophila
CG14658	11	0.566915655639098	Drosophila
CG14659	11	0.608523119587629	Drosophila
CG14660	12	0.454644333333333	Drosophila
CG14662	10	0.373337169987273	Drosophila
CG14667	1	0.41662369884273	Drosophila
CG14668	12	0.522980894740741	Drosophila
CG14670	1	0.379348201685652	Drosophila
CG14680	1	0.255296612410663	Drosophila
CG14686	9	0.534260923636364	Drosophila
CG14689	6	0.309858153113879	Drosophila
CG1469	2	0.377815380248756	Drosophila
CG14693	1	0.341645769545455	Drosophila
CG14695	7	0.311061687629032	Drosophila
CG14696	2	0.324093278156522	Drosophila
CG1470	1	0.284162566340102	Drosophila
CG14701	2	0.404951211875	Drosophila
CG14704	1	0.278980607023121	Drosophila
CG1471	1	0.221372913064122	Drosophila
CG14710	1	0.427407225503356	Drosophila
CG14712	11	0.701215262522202	Drosophila
CG14715	1	0.356952791117647	Drosophila
CG14716	1	0.305811438737374	Drosophila
CG14721	1	0.339115007356522	Drosophila
CG14722	1	0.348616370676707	Drosophila
CG14723	1	0.344619205194836	Drosophila
CG14724	3	0.428906861610738	Drosophila
CG14728	1	0.293808120927203	Drosophila
CG14731	2	0.285335754039002	Drosophila
CG14735	10	0.414684672869822	Drosophila
CG14739	1	0.407411264763285	Drosophila
CG14740	1	0.247784768032037	Drosophila
CG14741	1	0.360342216067194	Drosophila
CG14743	2	0.301337253333333	Drosophila
CG14749	2	0.540058426704545	Drosophila
CG1475	1	0.369854982273171	Drosophila
CG14750	2	0.352824102616279	Drosophila
CG14760	1	0.341832986013133	Drosophila
CG14763	2	0.549450286560847	Drosophila
CG14764	2	0.400158518816934	Drosophila
CG14767	4	0.536042322429907	Drosophila
CG14770	10	0.561621045033113	Drosophila
CG14777	2	0.3247407125	Drosophila
CG14778	2	0.320660203763441	Drosophila
CG14779	3	0.383880317695313	Drosophila
CG14780	1	0.315315440995798	Drosophila
CG14782	1	0.505720281705426	Drosophila
CG14785	6	0.530772381903226	Drosophila
CG14786	2	0.346620800403553	Drosophila
CG14789	2	0.302709468879496	Drosophila
CG14795	10	0.653770959482759	Drosophila
CG14796	8	0.692332289855422	Drosophila
CG14802	2	0.378279691746544	Drosophila
CG14803	5	0.293808944727768	Drosophila
CG14804	2	0.49741837690795	Drosophila
CG14805	1	0.350206275450593	Drosophila
CG14806	3	0.470823176193182	Drosophila
CG14808	3	0.477991279034653	Drosophila
CG14810	12	0.783895266831683	Drosophila
CG14811	12	0.700207802777778	Drosophila
CG14812	3	0.4344690185	Drosophila
CG14813	2	0.408916861932458	Drosophila
CG14814	1	0.595631305325048	Drosophila
CG14816	1	0.322881977595156	Drosophila
CG14817	6	0.523049325471698	Drosophila
CG14818	10	0.743261397916667	Drosophila
CG14820	1	0.29324438903066	Drosophila
CG14823	4	0.47049624634981	Drosophila
CG14827	12	0.594789704622356	Drosophila
CG1483	11	0.680366857142857	Drosophila
CG1484	1	0.284917111831978	Drosophila
CG14851	12	0.71489578881579	Drosophila
CG14853	4	0.717243914839572	Drosophila
CG14855	1	0.278115528206835	Drosophila
CG14856	1	0.277699648971275	Drosophila
CG1487	3	0.325849704117647	Drosophila
CG1488	1	0.26948888831236	Drosophila
CG14880	4	0.462119138896104	Drosophila
CG14881	1	0.335060883666667	Drosophila
CG14882	1	0.299302116348432	Drosophila
CG14884	1	0.320171568587248	Drosophila
CG14886	1	0.275564527166181	Drosophila
CG1489	1	0.339887981846354	Drosophila
CG14891	1	0.341719744377778	Drosophila
CG14892	1	0.327668137939394	Drosophila
CG14895	1	0.25616775502518	Drosophila
CG14901	11	0.378252190359116	Drosophila
CG14902	2	0.342407957506452	Drosophila
CG14903	2	0.382098615882353	Drosophila
CG14904	1	0.375064852391304	Drosophila
CG14909	2	0.451927714659091	Drosophila
CG14916	10	0.358635092603037	Drosophila
CG14919	8	0.576014363934426	Drosophila
CG1492	1	0.248335648134731	Drosophila
CG14930	12	0.651643507258065	Drosophila
CG14931	11	0.562988673622449	Drosophila
CG14932	12	0.559167062721894	Drosophila
CG14934	1	0.257357310461242	Drosophila
CG14936	5	0.360790876441718	Drosophila
CG14937	11	0.294934086062921	Drosophila
CG14938	1	0.550094509316629	Drosophila
CG14939	2	0.501739905236453	Drosophila
CG14941	1	0.338579038411215	Drosophila
CG14945	1	0.311437846607884	Drosophila
CG14946	1	0.331443484269103	Drosophila
CG14949	10	0.476269687788462	Drosophila
CG14959	4	0.495232450747664	Drosophila
CG14960	10	0.570047330513595	Drosophila
CG14962	2	0.451192896572165	Drosophila
CG14966	1	0.48451833625	Drosophila
CG14967	2	0.322674096756602	Drosophila
CG14971	2	0.366945806724947	Drosophila
CG14974	12	0.499559802857143	Drosophila
CG14975	12	0.617311431914894	Drosophila
CG14977	4	0.496480432542373	Drosophila
CG14979	10	0.382418172109375	Drosophila
CG14980	2	0.338202359946392	Drosophila
CG14981	3	0.635684341803279	Drosophila
CG14982	10	0.547271938834197	Drosophila
CG14983	2	0.428733895398773	Drosophila
CG14989	1	0.555237650723404	Drosophila
CG14991	2	0.33443331794	Drosophila
CG14992	1	0.320543222319266	Drosophila
CG14993	1	0.278121386268293	Drosophila
CG14994	1	0.279555934016227	Drosophila
CG14996	1	0.328561904113636	Drosophila
CG14997	1	0.266635402184697	Drosophila
CG15002	1	0.503719075410134	Drosophila
CG15005	1	0.624334003466667	Drosophila
CG15008	4	0.419765026648936	Drosophila
CG15009	4	0.39862420886194	Drosophila
CG15016	1	0.417226512916667	Drosophila
CG15021	11	0.821463709941521	Drosophila
CG15031	4	0.705945208722741	Drosophila
CG15033	10	0.373592909853107	Drosophila
CG15034	12	0.6498946875	Drosophila
CG15035	1	0.317381371641711	Drosophila
CG15036	12	0.803805495833333	Drosophila
CG1504	1	0.262220422980583	Drosophila
CG15046	6	0.503589330980392	Drosophila
CG15056	11	0.39454978408	Drosophila
CG15064	12	0.584308925520833	Drosophila
CG15065	12	0.661687738888889	Drosophila
CG15066	12	0.477843528803419	Drosophila
CG15067	12	0.603210679470199	Drosophila
CG15068	12	0.652379722222222	Drosophila
CG15073	1	0.465386910790378	Drosophila
CG15082	10	0.574282153418803	Drosophila
CG15083	11	0.375188716733333	Drosophila
CG15084	2	0.511551205141956	Drosophila
CG15085	4	0.525384398700565	Drosophila
CG15087	2	0.343755797243243	Drosophila
CG15093	1	0.344221646804878	Drosophila
CG15094	1	0.286986561412475	Drosophila
CG15095	1	0.279205458734406	Drosophila
CG15096	1	0.289613563256619	Drosophila
CG15097	1	0.30631028777706	Drosophila
CG15098	9	0.395061756612903	Drosophila
CG15100	1	0.313069417666472	Drosophila
CG15101	1	0.292864914834172	Drosophila
CG15102	1	0.31203905818481	Drosophila
CG15106	1	0.299138204354526	Drosophila
CG15107	8	0.509497466893617	Drosophila
CG15110	2	0.360405823828758	Drosophila
CG15112	2	0.697278756431918	Drosophila
CG15119	4	0.640953501872659	Drosophila
CG15120	2	0.432182238185065	Drosophila
CG15122	11	0.305742146322751	Drosophila
CG15124	12	0.481225973246073	Drosophila
CG15125	4	0.342352861818182	Drosophila
CG15128	10	0.347486602137931	Drosophila
CG15130	6	0.506767222627737	Drosophila
CG15136	12	0.528474133157895	Drosophila
CG15138	8	0.388214285898246	Drosophila
CG1514	2	0.3146448565	Drosophila
CG15153	8	0.385524885678788	Drosophila
CG15155	1	0.319562889491525	Drosophila
CG1516	1	0.21869878642477	Drosophila
CG15160	2	0.363808028692308	Drosophila
CG15171	1	0.446643737565217	Drosophila
CG15173	1	0.303607589715447	Drosophila
CG15177	2	0.364503661556054	Drosophila
CG15179	3	0.365231951666667	Drosophila
CG1518	1	0.251794339045643	Drosophila
CG15186	9	0.614236577437326	Drosophila
CG1519	1	0.341803866515556	Drosophila
CG15191	2	0.416072918222222	Drosophila
CG15196	12	0.420179068295964	Drosophila
CG1520	2	0.390648006166667	Drosophila
CG15212	11	0.674541465079365	Drosophila
CG15213	11	0.729902924193548	Drosophila
CG15218	2	0.46072901746	Drosophila
CG15219	12	0.619388569747899	Drosophila
CG15224	2	0.387762126770213	Drosophila
CG15225	12	0.639859386521739	Drosophila
CG15227	1	0.347205572717608	Drosophila
CG1523	1	0.346244238883168	Drosophila
CG15236	10	0.613154234301075	Drosophila
CG1524	1	0.362005109574627	Drosophila
CG15254	1	0.332002077183594	Drosophila
CG15255	1	0.334035612693487	Drosophila
CG15258	12	0.753213991326531	Drosophila
CG15262	2	0.439935464029213	Drosophila
CG15263	1	0.321179187907534	Drosophila
CG15267	8	0.316310756926304	Drosophila
CG1527	1	0.362005109574627	Drosophila
CG15270	2	0.452320783367306	Drosophila
CG15278	12	0.526026816666667	Drosophila
CG15279	1	0.244545436738748	Drosophila
CG15293	12	0.457121357598784	Drosophila
CG15296	10	0.428347127159763	Drosophila
CG15302	10	0.316987275255102	Drosophila
CG15304	6	0.620044389583333	Drosophila
CG15306	1	0.482514727771186	Drosophila
CG15308	12	0.756537963414634	Drosophila
CG1532	1	0.309686196018657	Drosophila
CG15324	2	0.280919395166667	Drosophila
CG15325	10	0.311602704472441	Drosophila
CG15326	9	0.300738835112426	Drosophila
CG15329	3	0.344377210676768	Drosophila
CG15330	12	0.464624355027624	Drosophila
CG15332	12	0.370328058952715	Drosophila
CG15335	8	0.387121208836292	Drosophila
CG15337	11	0.339970807365432	Drosophila
CG15343	1	0.354924139352113	Drosophila
CG15347	11	0.412538005981308	Drosophila
CG15350	11	0.47144967526	Drosophila
CG15351	11	0.552810245140187	Drosophila
CG15356	2	0.567487802520747	Drosophila
CG15357	11	0.462778015652174	Drosophila
CG15362	1	0.368751230529762	Drosophila
CG15365	6	0.633231436848635	Drosophila
CG15367	12	0.509138524914286	Drosophila
CG15368	2	0.802036617241379	Drosophila
CG15370	12	0.708239765714286	Drosophila
CG15377	10	0.313562526516854	Drosophila
CG15382	12	0.69726891474359	Drosophila
CG15385	2	0.300760706156729	Drosophila
CG15386	11	0.572487345454545	Drosophila
CG15390	6	0.382748120389091	Drosophila
CG15395	11	0.612116276258993	Drosophila
CG15399	4	0.352211155545455	Drosophila
CG15404	12	0.442940188606557	Drosophila
CG15406	1	0.257345389231423	Drosophila
CG15408	1	0.25609928140257	Drosophila
CG15414	11	0.47502426096875	Drosophila
CG15418	1	0.528227603785714	Drosophila
CG1542	2	0.431134183230769	Drosophila
CG15427	1	0.366396077514451	Drosophila
CG15429	2	0.59953979	Drosophila
CG1543	1	0.250732706030418	Drosophila
CG15431	10	0.554874817752809	Drosophila
CG15433	1	0.248946487181592	Drosophila
CG15434	2	0.3771923255875	Drosophila
CG15436	1	0.387805333509934	Drosophila
CG15437	1	0.334972577033333	Drosophila
CG15439	2	0.446057580008287	Drosophila
CG15440	1	0.370734451675595	Drosophila
CG15443	6	0.315389612265363	Drosophila
CG15444	1	0.328266329078142	Drosophila
CG15449	10	0.388772533816794	Drosophila
CG15456	1	0.393581074258064	Drosophila
CG15457	11	0.76455935	Drosophila
CG1546	1	0.310771262178022	Drosophila
CG15471	7	0.416026622946237	Drosophila
CG15472	11	0.393805968574751	Drosophila
CG15475	12	0.684093206866953	Drosophila
CG15478	10	0.706716668065693	Drosophila
CG15479	11	0.626003044174757	Drosophila
CG1548	1	0.279741378833333	Drosophila
CG15481	1	0.331536524695652	Drosophila
CG15497	8	0.372858576269231	Drosophila
CG15498	2	0.320781319537367	Drosophila
CG15504	4	0.539101351612903	Drosophila
CG15510	11	0.4278465858327	Drosophila
CG15514	6	0.484387934003236	Drosophila
CG15515	10	0.409622939537037	Drosophila
[truncated: 23,743 more rows]
