# Supplementary material for: Strong evidence for the adaptive walk model of gene evolution in Drosophila and Arabidopsis
Source: PLoS Biol. 2022 Sep 13;20(9):e3001775. doi: 10.1371/journal.pbio.3001775 (PMC9470001; doi:10.1371/journal.pbio.3001775)
Supplement: S5 Data — (CSV) [file pbio.3001775.s019.csv]

GeneID	Clade	mean.dis	species
CG10000	1	0.0701970683453237	Drosophila
CG10001	4	0.0658816526610644	Drosophila
CG10005	7	0.0886052813852814	Drosophila
CG10009	2	0.110846794871795	Drosophila
CG10013	11	0.0728031100478469	Drosophila
CG10014	10	0.079908622327791	Drosophila
CG10016	1	0.148224197530864	Drosophila
CG10018	1	0.120165412844037	Drosophila
CG10021	1	0.0895958257713249	Drosophila
CG10023	1	0.075511675	Drosophila
CG10026	2	0.078759397993311	Drosophila
CG10031	1	0.09464264	Drosophila
CG10034	4	0.0802710412573674	Drosophila
CG10035	10	0.0725155944055944	Drosophila
CG10037	4	0.069476112412178	Drosophila
CG10038	2	0.0702460923076923	Drosophila
CG10042	2	0.104081568	Drosophila
CG10047	1	0.0825587394957983	Drosophila
CG10050	1	0.0857918326693227	Drosophila
CG10051	1	0.0550281870669746	Drosophila
CG10053	2	0.11399045112782	Drosophila
CG10055	2	0.0846110032894737	Drosophila
CG10059	2	0.0853278879310345	Drosophila
CG10060	1	0.081798985915493	Drosophila
CG10061	2	0.106894683684795	Drosophila
CG10062	1	0.0502136194895592	Drosophila
CG10063	11	0.0880046226415094	Drosophila
CG10064	1	0.0794473754152824	Drosophila
CG10067	1	0.0699272872340426	Drosophila
CG10068	2	0.0696749683544304	Drosophila
CG10069	1	0.0628250706713781	Drosophila
CG10073	1	0.0550296662216288	Drosophila
CG10075	1	0.0829703703703704	Drosophila
CG10077	1	0.072228818443804	Drosophila
CG10078	1	0.0714252245862884	Drosophila
CG10079	1	0.071232641660016	Drosophila
CG10080	2	0.0718975	Drosophila
CG10083	2	0.0908052165725047	Drosophila
CG10084	2	0.0991427229601518	Drosophila
CG10086	2	0.0951112579957356	Drosophila
CG10089	1	0.106486800894855	Drosophila
CG10093	1	0.0778091869918699	Drosophila
CG10098	1	0.066954447592068	Drosophila
CG10103	2	0.0796183737864078	Drosophila
CG10104	1	0.0664439108910891	Drosophila
CG10105	3	0.106558469387755	Drosophila
CG10106	4	0.0489485526315789	Drosophila
CG10108	11	0.103800025188917	Drosophila
CG10110	2	0.0697333661971831	Drosophila
CG10112	9	0.109253680555556	Drosophila
CG10121	4	0.0651625910931174	Drosophila
CG10122	1	0.0810468392204629	Drosophila
CG10123	1	0.0853291871455577	Drosophila
CG10124	2	0.0795737554585153	Drosophila
CG10125	4	0.0567823705722071	Drosophila
CG10128	1	0.223347840909091	Drosophila
CG10129	1	0.0892299653979239	Drosophila
CG10130	2	0.1385349	Drosophila
CG10131	1	0.0620274920634921	Drosophila
CG10132	1	0.0670294268919912	Drosophila
CG10134	8	0.0590256	Drosophila
CG10137	2	0.0736318564920273	Drosophila
CG10139	4	0.116826143497758	Drosophila
CG10140	4	0.0712514814814815	Drosophila
CG10142	1	0.0676207961783439	Drosophila
CG10143	1	0.0760126901669759	Drosophila
CG10144	2	0.0550908543531326	Drosophila
CG10145	1	0.0804252195945946	Drosophila
CG10146	10	0.064606742081448	Drosophila
CG10147	1	0.0810991964285714	Drosophila
CG10149	1	0.0688674715261959	Drosophila
CG10151	4	0.0806552395209581	Drosophila
CG10152	8	0.0858885714285714	Drosophila
CG10157	2	0.0724297101449275	Drosophila
CG10158	4	0.0824306666666667	Drosophila
CG10159	11	0.104969787985866	Drosophila
CG10160	1	0.0688478313253012	Drosophila
CG10161	2	0.100261285714286	Drosophila
CG10163	1	0.0677778835978836	Drosophila
CG10166	1	0.0688110373443983	Drosophila
CG10173	2	0.0624762445414847	Drosophila
CG10175	1	0.22232125	Drosophila
CG10181	1	0.0619953840245776	Drosophila
CG10182	1	0.0530583977110157	Drosophila
CG10184	1	0.0796991644908616	Drosophila
CG10188	2	0.0839172650878533	Drosophila
CG10189	2	0.0625246172839506	Drosophila
CG10191	1	0.0875083887468031	Drosophila
CG10203	1	0.214995581395349	Drosophila
CG10205	11	0.0966067410714286	Drosophila
CG10209	10	0.0846506387225549	Drosophila
CG10210	1	0.082651724137931	Drosophila
CG10221	1	0.0673768253968254	Drosophila
CG10222	1	0.0630409120521173	Drosophila
CG10226	1	0.0649955440826052	Drosophila
CG10229	1	0.103352657342657	Drosophila
CG10230	2	0.0588681151832461	Drosophila
CG10232	1	0.0765404304635762	Drosophila
CG10234	1	0.0648386532951289	Drosophila
CG10236	1	0.0748187753721245	Drosophila
CG10237	2	0.0800833641975309	Drosophila
CG10238	1	0.103366021798365	Drosophila
CG10250	6	0.0972832530120482	Drosophila
CG10252	2	0.0977627510917031	Drosophila
CG10253	1	0.0856103803486529	Drosophila
CG10255	1	0.0628644287396938	Drosophila
CG10257	3	0.0869504824561404	Drosophila
CG10262	1	0.0807538823529412	Drosophila
CG10264	4	0.0762605925925926	Drosophila
CG10265	11	0.136432705882353	Drosophila
CG10267	1	0.0857467447916667	Drosophila
CG10268	2	0.118842486772487	Drosophila
CG10270	1	0.0893676485788114	Drosophila
CG10278	2	0.0753308894878706	Drosophila
CG10281	2	0.107834572864322	Drosophila
CG10283	6	0.0784451988636364	Drosophila
CG10286	2	0.0713538056680162	Drosophila
CG10289	2	0.0689030995106036	Drosophila
CG10296	4	0.0554475539568345	Drosophila
CG10297	4	0.10166580952381	Drosophila
CG10298	1	0.0910004301075269	Drosophila
CG10315	1	0.230402950819672	Drosophila
CG10321	1	0.067028502994012	Drosophila
CG10324	2	0.184330865561694	Drosophila
CG10325	2	0.0602396949152542	Drosophila
CG10326	6	0.0612696913580247	Drosophila
CG10327	1	0.0822042372881356	Drosophila
CG10328	1	0.0839496820349762	Drosophila
CG10333	1	0.138517921760391	Drosophila
CG10334	6	0.081315811965812	Drosophila
CG10335	1	0.0639511926605505	Drosophila
CG10336	2	0.154790609756098	Drosophila
CG10337	11	0.0503124267782427	Drosophila
CG10338	2	0.0587487290167866	Drosophila
CG10339	1	0.0581061525704809	Drosophila
CG10343	2	0.0970895384615385	Drosophila
CG10344	2	0.0654503100775194	Drosophila
CG10345	2	0.0704043672456576	Drosophila
CG10347	4	0.0763706496519722	Drosophila
CG10348	1	0.0816761154855643	Drosophila
CG10354	2	0.0826475777414075	Drosophila
CG10359	2	0.0783174347826087	Drosophila
CG10360	2	0.0957971118530885	Drosophila
CG10361	1	0.0604246762589928	Drosophila
CG10362	3	0.0846329708737864	Drosophila
CG10363	1	0.0814142179144385	Drosophila
CG10364	11	0.118410997375328	Drosophila
CG10365	1	0.0989010915492958	Drosophila
CG10366	1	0.0810406055363322	Drosophila
CG10369	1	0.0958001357466063	Drosophila
CG10370	1	0.103872939632546	Drosophila
CG10371	1	0.072156	Drosophila
CG10372	2	0.0781852370689655	Drosophila
CG10373	2	0.0607587439613527	Drosophila
CG10374	3	0.085702807424594	Drosophila
CG10375	1	0.143251023622047	Drosophila
CG10376	1	0.0826015654205608	Drosophila
CG10377	1	0.0860875771971496	Drosophila
CG10379	2	0.0790227005076142	Drosophila
CG10382	1	0.0693846478873239	Drosophila
CG10383	1	0.0823323724489796	Drosophila
CG10384	2	0.0811902183406114	Drosophila
CG10385	6	0.106225591915303	Drosophila
CG10390	2	0.0703691979522184	Drosophila
CG10393	4	0.0921272727272727	Drosophila
CG10396	3	0.0813679545454545	Drosophila
CG10399	1	0.0821894427244582	Drosophila
CG10406	2	0.142197433628319	Drosophila
CG10407	4	0.0688207722007722	Drosophila
CG10413	1	0.0589133156216791	Drosophila
CG10414	1	0.0728505684754522	Drosophila
CG10415	2	0.100384568764569	Drosophila
CG10417	1	0.0923277115987461	Drosophila
CG10418	2	0.0820049473684211	Drosophila
CG10419	3	0.072312612244898	Drosophila
CG10423	1	0.122569523809524	Drosophila
CG10424	1	0.0720242408376963	Drosophila
CG10425	1	0.0669271428571429	Drosophila
CG10426	2	0.0854589156626506	Drosophila
CG10428	1	0.0849098561151079	Drosophila
CG10433	10	0.0811386614173228	Drosophila
CG10435	4	0.0856609090909091	Drosophila
CG10445	1	0.0898132183908046	Drosophila
CG10459	1	0.0827817080745342	Drosophila
CG10462	1	0.0871230718954248	Drosophila
CG10470	2	0.0882270491803279	Drosophila
CG10472	1	0.0709818620689655	Drosophila
CG10475	1	0.0751798091603053	Drosophila
CG10476	10	0.0787035616438356	Drosophila
CG10478	2	0.0564652262443439	Drosophila
CG10479	6	0.104495529100529	Drosophila
CG10480	1	0.118456142595978	Drosophila
CG10483	2	0.0659292846497765	Drosophila
CG10488	3	0.0774512162162162	Drosophila
CG10491	4	0.0798171134020619	Drosophila
CG10496	10	0.0714933860759494	Drosophila
CG10501	1	0.0669345490196078	Drosophila
CG10504	1	0.0769592857142857	Drosophila
CG10508	8	0.0879357703488372	Drosophila
CG10510	6	0.0812841873804971	Drosophila
CG10512	1	0.064359596412556	Drosophila
CG10513	1	0.0834548974943052	Drosophila
CG10514	1	0.0650216707021792	Drosophila
CG10516	1	0.0759411111111111	Drosophila
CG10521	3	0.0774229760403531	Drosophila
CG10522	1	0.0834167421790723	Drosophila
CG10523	1	0.0725730912863071	Drosophila
CG10527	1	0.0725494256756757	Drosophila
CG10528	3	0.098583514986376	Drosophila
CG10530	4	0.0853962745098039	Drosophila
CG10533	4	0.0814105	Drosophila
CG10534	4	0.0753109523809524	Drosophila
CG10535	2	0.0646083226837061	Drosophila
CG10537	1	0.0653091419141914	Drosophila
CG10540	2	0.0848989160839161	Drosophila
CG10545	1	0.0704160882352941	Drosophila
CG10546	2	0.0924587345679012	Drosophila
CG10553	6	0.0854658918918919	Drosophila
CG10555	2	0.0592378284473398	Drosophila
CG10561	1	0.0736660119047619	Drosophila
CG10562	1	0.0660132345679012	Drosophila
CG10563	2	0.0858517708333333	Drosophila
CG10564	1	0.0748410566706021	Drosophila
CG10565	1	0.0977129876160991	Drosophila
CG10566	4	0.0835640632603406	Drosophila
CG10571	1	0.0809683820662768	Drosophila
CG10572	1	0.07692708	Drosophila
CG10575	1	0.0940634076433121	Drosophila
CG10576	1	0.0789781818181818	Drosophila
CG10583	2	0.102716111111111	Drosophila
CG10588	1	0.0596797580645161	Drosophila
CG10600	3	0.129933585454545	Drosophila
CG10604	1	0.0849125174825175	Drosophila
CG10610	3	0.0812033007334963	Drosophila
CG10612	10	0.0539070860927152	Drosophila
CG10616	6	0.0784644105691057	Drosophila
CG10619	2	0.075641404494382	Drosophila
CG10620	2	0.0665641687041565	Drosophila
CG10621	1	0.0586944712990937	Drosophila
CG10622	1	0.0773566346153846	Drosophila
CG10623	1	0.0712731722054381	Drosophila
CG10624	7	0.0700925101214575	Drosophila
CG10626	3	0.0660778228782288	Drosophila
CG10627	1	0.0802443795620438	Drosophila
CG10628	1	0.0887739425587467	Drosophila
CG10630	5	0.111296163934426	Drosophila
CG10635	2	0.0941557246376812	Drosophila
CG10638	1	0.0755746372239748	Drosophila
CG10639	1	0.0784662417582418	Drosophila
CG10642	2	0.0944264169381108	Drosophila
CG10645	2	0.0611821527777778	Drosophila
CG10646	1	0.0920007692307692	Drosophila
CG10650	11	0.0690923711340206	Drosophila
CG10653	2	0.0680883475783476	Drosophila
CG10654	1	0.0805913793103448	Drosophila
CG10657	2	0.12182	Drosophila
CG10664	3	0.0871551098901099	Drosophila
CG10669	1	0.0930844736842105	Drosophila
CG10672	1	0.0820968138801262	Drosophila
CG10673	1	0.0795062946428571	Drosophila
CG10674	2	0.104636944444444	Drosophila
CG10679	1	0.161172738095238	Drosophila
CG10680	12	0.0947262549800797	Drosophila
CG10681	2	0.0937677830188679	Drosophila
CG10685	1	0.0906509523809524	Drosophila
CG10687	1	0.0903878315412186	Drosophila
CG10688	1	0.0824071653543307	Drosophila
CG10689	1	0.0951607941834452	Drosophila
CG10691	1	0.0714670652173913	Drosophila
CG10693	1	0.0681819829787234	Drosophila
CG10695	1	0.0541979008746356	Drosophila
CG10697	1	0.0643503137254902	Drosophila
CG10698	5	0.0626451295336788	Drosophila
CG10699	2	0.0809190253411306	Drosophila
CG10701	2	0.0834858086956522	Drosophila
CG10702	4	0.0723371141649049	Drosophila
CG10703	2	0.0730608225108225	Drosophila
CG10704	2	0.085172453125	Drosophila
CG10713	10	0.0878939047619048	Drosophila
CG10718	2	0.0934452729693742	Drosophila
CG10719	1	0.0775653629032258	Drosophila
CG10721	1	0.0693751776649746	Drosophila
CG10722	5	0.0734507951070336	Drosophila
CG10723	1	0.119784285714286	Drosophila
CG10728	1	0.0745308695652174	Drosophila
CG10731	1	0.0834452709359606	Drosophila
CG10732	9	0.0851587688593844	Drosophila
CG10733	2	0.0666920175438596	Drosophila
CG10734	12	0.152589864130435	Drosophila
CG10738	1	0.071679355345912	Drosophila
CG10739	4	0.0597802950819672	Drosophila
CG10743	2	0.0585472916666667	Drosophila
CG10750	3	0.094530332326284	Drosophila
CG10751	1	0.111616391752577	Drosophila
CG10752	4	0.0683367161410019	Drosophila
CG10754	2	0.106735568181818	Drosophila
CG10755	1	0.0645878225806452	Drosophila
CG10756	2	0.118110735294118	Drosophila
CG10757	1	0.112837009803922	Drosophila
CG10759	10	0.0555741404358353	Drosophila
CG10763	1	0.0804614410480349	Drosophila
CG10776	1	0.0760984971098266	Drosophila
CG10777	1	0.0676169302325581	Drosophila
CG1078	2	0.167482020460358	Drosophila
CG10800	12	0.102186715328467	Drosophila
CG10801	4	0.0730704659498208	Drosophila
CG10803	1	0.0842780775444265	Drosophila
CG10805	2	0.0560584665579119	Drosophila
CG10806	1	0.0727295244755245	Drosophila
CG10808	3	0.054162531120332	Drosophila
CG10809	1	0.0767999162011173	Drosophila
CG1082	1	0.0668893548387097	Drosophila
CG10833	1	0.0736886852589641	Drosophila
CG10834	1	0.0823739175257732	Drosophila
CG10838	1	0.0804257731958763	Drosophila
CG10839	1	0.0864688111888112	Drosophila
CG10841	2	0.0749410576923077	Drosophila
CG10849	1	0.0777680794701987	Drosophila
CG10850	2	0.0616546203346203	Drosophila
CG10851	1	0.259726942857143	Drosophila
CG10853	11	0.0738840522875817	Drosophila
CG10855	10	0.0779572347266881	Drosophila
CG10859	2	0.0795106379585327	Drosophila
CG10861	2	0.0756088679245283	Drosophila
CG10862	1	0.135502203389831	Drosophila
CG10863	1	0.0737001265822785	Drosophila
CG10864	1	0.0684853213367609	Drosophila
CG10866	2	0.0536248214285714	Drosophila
CG10868	2	0.0599561639344262	Drosophila
CG10874	4	0.119667405063291	Drosophila
CG10880	11	0.148696981132075	Drosophila
CG10887	2	0.102114977777778	Drosophila
CG10889	2	0.0787494904458599	Drosophila
CG10895	1	0.131764126984127	Drosophila
CG10901	10	0.14396525	Drosophila
CG10910	1	0.0713142300884956	Drosophila
CG10911	11	0.106318857938719	Drosophila
CG10912	11	0.0924726937269373	Drosophila
CG10913	1	0.0568718498659517	Drosophila
CG10914	1	0.083729983974359	Drosophila
CG10915	5	0.0752920032840722	Drosophila
CG10916	1	0.0892255513307985	Drosophila
CG10917	1	0.0862392967409949	Drosophila
CG10919	11	0.0897283422459893	Drosophila
CG10920	2	0.0724618136020151	Drosophila
CG10922	2	0.124264307692308	Drosophila
CG10923	2	0.0912660319410319	Drosophila
CG10927	1	0.0884586944444444	Drosophila
CG10936	8	0.0712176551724138	Drosophila
CG10946	4	0.0755381268882175	Drosophila
CG10947	1	0.0740733168316832	Drosophila
CG10948	2	0.0886487920298879	Drosophila
CG10949	4	0.103690239651416	Drosophila
CG10950	2	0.0509527986348123	Drosophila
CG10954	2	0.103322225913621	Drosophila
CG10955	2	0.151361341935484	Drosophila
CG10958	2	0.0861403633916555	Drosophila
CG10959	1	0.0793153273137698	Drosophila
CG10960	1	0.0643333395176252	Drosophila
CG10969	12	0.0846203065693431	Drosophila
CG10970	2	0.0812152427184466	Drosophila
CG10972	4	0.0642842530755712	Drosophila
CG10973	2	0.0750835294117647	Drosophila
CG10984	4	0.25924	Drosophila
CG10988	2	0.0756476785714286	Drosophila
CG11010	2	0.0721748507462687	Drosophila
CG11018	12	0.056156862745098	Drosophila
CG11025	2	0.125967593984962	Drosophila
CG11030	2	0.131930722891566	Drosophila
CG11035	1	0.0988048917748918	Drosophila
CG11037	1	0.0724134246575342	Drosophila
CG11041	1	0.0744858333333333	Drosophila
CG11048	2	0.0794204005934718	Drosophila
CG11055	1	0.0592572984749455	Drosophila
CG11084	2	0.0783862847222222	Drosophila
CG11089	1	0.107252272727273	Drosophila
CG11092	2	0.0730848327137546	Drosophila
CG11100	4	0.0780544622425629	Drosophila
CG11101	3	0.0917909769230769	Drosophila
CG11103	1	0.0762013953488372	Drosophila
CG11106	12	0.0866241071428571	Drosophila
CG11107	1	0.0742613580246914	Drosophila
CG11109	1	0.0701867436489607	Drosophila
CG11110	1	0.108271754385965	Drosophila
CG11111	1	0.0788396584590945	Drosophila
CG11115	2	0.0768969178082192	Drosophila
CG11120	9	0.170863141025641	Drosophila
CG11122	10	0.0914279448994788	Drosophila
CG11128	1	0.118288125	Drosophila
CG11130	1	0.0779755208333333	Drosophila
CG11131	11	0.119565152838428	Drosophila
CG11132	2	0.112883648960739	Drosophila
CG11133	1	0.0691634749763928	Drosophila
CG11136	1	0.0733236295369211	Drosophila
CG11137	2	0.0688915662650602	Drosophila
CG11138	4	0.073733593495935	Drosophila
CG11139	2	0.083742628992629	Drosophila
CG11140	1	0.0765205952380952	Drosophila
CG11141	2	0.0827445567651633	Drosophila
CG11142	3	0.0734166666666667	Drosophila
CG11143	1	0.0816764778761062	Drosophila
CG11156	2	0.0842018585858586	Drosophila
CG11158	1	0.0911274615384615	Drosophila
CG11160	2	0.144642555555556	Drosophila
CG11163	1	0.0843008928571429	Drosophila
CG11166	2	0.117780483870968	Drosophila
CG11168	1	0.0686893349168646	Drosophila
CG11170	6	0.0641214942528736	Drosophila
CG11173	2	0.0873139436619718	Drosophila
CG11175	8	0.0662272514619883	Drosophila
CG11178	2	0.0721359830268741	Drosophila
CG11182	2	0.0946798181818182	Drosophila
CG11183	2	0.0724654301075269	Drosophila
CG11184	2	0.173546653061224	Drosophila
CG11188	2	0.116452766393443	Drosophila
CG11199	2	0.079030511627907	Drosophila
CG11201	1	0.0956793181818182	Drosophila
CG11202	2	0.0737086764705882	Drosophila
CG11207	2	0.0578555	Drosophila
CG11210	2	0.0708826344086022	Drosophila
CG11221	1	0.0909192324561404	Drosophila
CG11226	12	0.113280663265306	Drosophila
CG11227	11	0.0952652589641434	Drosophila
CG11237	1	0.0545064128843338	Drosophila
CG11248	3	0.0582375856164384	Drosophila
CG11249	1	0.0685317929292929	Drosophila
CG11251	1	0.0639974556213018	Drosophila
CG11255	1	0.0591573333333333	Drosophila
CG11257	1	0.0754588224299065	Drosophila
CG11258	1	0.120346666666667	Drosophila
CG11259	2	0.114602495049505	Drosophila
CG11262	1	0.0851661256544503	Drosophila
CG11266	1	0.304843192488263	Drosophila
CG11274	2	0.214506886792453	Drosophila
CG11275	2	0.0643806157635468	Drosophila
CG11276	1	0.100406704980843	Drosophila
CG11278	2	0.0663039084507042	Drosophila
CG11279	11	0.115611764705882	Drosophila
CG11280	1	0.0641184269662921	Drosophila
CG11284	1	0.08200008	Drosophila
CG11286	11	0.0959269109947644	Drosophila
CG11290	2	0.0960804921259843	Drosophila
CG11291	1	0.0780146153846154	Drosophila
CG11295	1	0.0909384955752212	Drosophila
CG11305	1	0.183747966101695	Drosophila
CG11312	8	0.108673086956522	Drosophila
CG11318	2	0.0855414122137405	Drosophila
CG11319	1	0.0653666835443038	Drosophila
CG11322	2	0.151792362204724	Drosophila
CG11325	4	0.0826816666666667	Drosophila
CG11348	1	0.068148087431694	Drosophila
CG11349	12	0.0896521785714286	Drosophila
CG11352	1	0.0598956198347107	Drosophila
CG11353	1	0.0712500568181818	Drosophila
CG11370	11	0.0871370231213873	Drosophila
CG11371	10	0.117952936893204	Drosophila
CG11372	1	0.0754835586481113	Drosophila
CG11373	12	0.23479	Drosophila
CG11375	2	0.0818017330383481	Drosophila
CG11376	2	0.0726034038054968	Drosophila
CG11377	2	0.0724251604278075	Drosophila
CG11378	8	0.0670247115384615	Drosophila
CG11379	12	0.0523892039800995	Drosophila
CG11380	10	0.109452580645161	Drosophila
CG11382	11	0.0642265581395349	Drosophila
CG11388	3	0.0737365476190476	Drosophila
CG11397	1	0.0938664196242171	Drosophila
CG11399	2	0.0738034541577825	Drosophila
CG11401	1	0.134192142857143	Drosophila
CG11403	1	0.0807213927576602	Drosophila
CG11407	1	0.0903313888888889	Drosophila
CG11409	10	0.103695521235521	Drosophila
CG11411	9	0.0663576370830978	Drosophila
CG11412	1	0.0915631830238727	Drosophila
CG11413	12	0.0862864788732394	Drosophila
CG11416	2	0.106326785225718	Drosophila
CG11417	2	0.125475256410256	Drosophila
CG11418	2	0.0798047058823529	Drosophila
CG11419	2	0.0875395384615385	Drosophila
CG11420	1	0.196134	Drosophila
CG11425	1	0.0889025	Drosophila
CG11426	2	0.107673728813559	Drosophila
CG11427	2	0.0828841183162685	Drosophila
CG11430	3	0.0991603636363636	Drosophila
CG11436	3	0.0573879881656805	Drosophila
CG11437	2	0.161608888888889	Drosophila
CG11438	2	0.0659837777777778	Drosophila
CG11440	2	0.0713670958083832	Drosophila
CG11444	2	0.155834511627907	Drosophila
CG11447	1	0.0979498780487805	Drosophila
CG11448	4	0.0903254176072235	Drosophila
CG11449	2	0.101625223048327	Drosophila
CG11450	4	0.106694849315068	Drosophila
CG11451	11	0.104656870852476	Drosophila
CG11454	1	0.0956644117647059	Drosophila
CG11455	6	0.0877343564356436	Drosophila
CG11456	1	0.0909036629213483	Drosophila
CG11459	1	0.0761781845238095	Drosophila
CG11466	1	0.0641025396825397	Drosophila
CG11471	1	0.0760631182795699	Drosophila
CG11482	1	0.080711897810219	Drosophila
CG11490	2	0.0791068951048951	Drosophila
CG11495	1	0.04883562	Drosophila
CG11498	5	0.0754611873840445	Drosophila
CG11504	4	0.106827049180328	Drosophila
CG11518	3	0.0662409741550696	Drosophila
CG11522	2	0.146732427983539	Drosophila
CG11525	2	0.0662647872340426	Drosophila
CG11526	2	0.0678828047464941	Drosophila
CG11529	1	0.070811881533101	Drosophila
CG11534	2	0.059101862745098	Drosophila
CG11546	3	0.139510487804878	Drosophila
CG11550	4	0.133119333333333	Drosophila
CG11556	2	0.107197243243243	Drosophila
CG11560	7	0.103389174917492	Drosophila
CG11562	3	0.10213736	Drosophila
CG11563	4	0.143683285024155	Drosophila
CG11567	1	0.0783501030927835	Drosophila
CG11575	7	0.0534594858611825	Drosophila
CG11576	2	0.0580938827838828	Drosophila
CG11577	3	0.14517	Drosophila
CG11579	2	0.0610637057220708	Drosophila
CG11581	12	0.0755559880239521	Drosophila
CG11584	2	0.0587820516717325	Drosophila
CG11585	12	0.0757811355311355	Drosophila
CG11586	2	0.162484484536082	Drosophila
CG11588	3	0.0737446296296296	Drosophila
CG11590	1	0.0738249489795918	Drosophila
CG11596	1	0.0810712280701754	Drosophila
CG11601	2	0.0545552727272727	Drosophila
CG11607	1	0.0879832771084337	Drosophila
CG11608	1	0.0590001379310345	Drosophila
CG11611	2	0.0982660869565217	Drosophila
CG11617	2	0.111482244897959	Drosophila
CG11621	2	0.0636001135684399	Drosophila
CG11622	2	0.140830971563981	Drosophila
CG11629	12	0.0916228461538462	Drosophila
CG11630	2	0.06020092	Drosophila
CG11634	11	0.0695181437125749	Drosophila
CG11635	11	0.0867508387096774	Drosophila
CG11637	6	0.1085046	Drosophila
CG11638	1	0.146076932515337	Drosophila
CG11642	2	0.0831045652173913	Drosophila
CG11648	2	0.0648979707112971	Drosophila
CG11652	1	0.0815456050955414	Drosophila
CG11654	1	0.0619455479452055	Drosophila
CG11655	1	0.0649836825396825	Drosophila
CG11658	5	0.0989765402843602	Drosophila
CG11663	12	0.117555	Drosophila
CG11664	1	0.0848848717948718	Drosophila
CG11672	11	0.069954375	Drosophila
CG11674	7	0.0633456578947368	Drosophila
CG11679	1	0.0872009210526316	Drosophila
CG11680	1	0.0766122812192724	Drosophila
CG11693	10	0.170295833333333	Drosophila
CG11695	1	0.109211848739496	Drosophila
CG11696	1	0.121036089552239	Drosophila
CG11703	4	0.0959973937677054	Drosophila
CG11709	1	0.0667219704433498	Drosophila
CG11714	2	0.0729491118421053	Drosophila
CG11715	1	0.0757303838383838	Drosophila
CG11719	11	0.0878731764705882	Drosophila
CG11720	12	0.231495454545455	Drosophila
CG11723	7	0.080890297029703	Drosophila
CG11737	2	0.0637616483516484	Drosophila
CG11738	1	0.115843416666667	Drosophila
CG11739	2	0.0757031775700935	Drosophila
CG11742	10	0.0500991747572816	Drosophila
CG11750	10	0.124372786885246	Drosophila
CG11752	10	0.0982065137614679	Drosophila
CG11753	2	0.0598416875	Drosophila
CG11755	2	0.103720909090909	Drosophila
CG11756	12	0.145400147783251	Drosophila
CG11760	5	0.0562942953020134	Drosophila
CG11761	2	0.0766614042553191	Drosophila
CG11762	1	0.0997369551282051	Drosophila
CG11765	1	0.121661732283465	Drosophila
CG11767	10	0.0585761398963731	Drosophila
CG11768	10	0.0801135111111111	Drosophila
CG11770	2	0.0650990909090909	Drosophila
CG11771	1	0.0652728879310345	Drosophila
CG11777	1	0.0819013664596273	Drosophila
CG11778	1	0.0561487474332649	Drosophila
CG11779	1	0.104805372093023	Drosophila
CG11780	1	0.0736137692307692	Drosophila
CG11781	2	0.0750300884955752	Drosophila
CG11783	4	0.0715699585062241	Drosophila
CG11785	2	0.0886557281553398	Drosophila
CG11788	2	0.0832562588235294	Drosophila
CG11790	2	0.0613551234567901	Drosophila
CG11796	1	0.071325	Drosophila
CG11802	4	0.090986985645933	Drosophila
CG11804	3	0.0790279840848806	Drosophila
CG11807	2	0.0774188888888889	Drosophila
CG11808	10	0.40631417721519	Drosophila
CG11811	1	0.0922682683982684	Drosophila
CG11816	11	0.0905053468208093	Drosophila
CG11820	5	0.113834415584416	Drosophila
CG11821	1	0.0777374778761062	Drosophila
CG11822	1	0.0667057142857143	Drosophila
CG11833	1	0.0724350608272506	Drosophila
CG11835	1	0.110028569620253	Drosophila
CG11837	1	0.0799009803921569	Drosophila
CG11840	2	0.0796387917737789	Drosophila
CG11841	1	0.068946394984326	Drosophila
CG11848	2	0.0587596700507614	Drosophila
CG11851	2	0.0660851364365971	Drosophila
CG11852	4	0.07522164	Drosophila
CG11853	8	0.078876265060241	Drosophila
CG11857	2	0.0815406896551724	Drosophila
CG11858	1	0.134038846153846	Drosophila
CG11859	1	0.0970248513011152	Drosophila
CG11864	1	0.0679646215139442	Drosophila
CG11866	6	0.0865722885572139	Drosophila
CG11874	1	0.0680375766423358	Drosophila
CG11876	1	0.0709244109589041	Drosophila
CG11877	3	0.0864905964214712	Drosophila
CG11880	2	0.0568363944723618	Drosophila
CG11881	4	0.078715626911315	Drosophila
CG11882	11	0.0771487452471483	Drosophila
CG11885	11	0.0876451773049645	Drosophila
CG11886	2	0.136886666666667	Drosophila
CG11887	1	0.0726657052896725	Drosophila
CG11892	1	0.0661136218678816	Drosophila
CG11893	6	0.0656913942307692	Drosophila
CG11896	1	0.0699089458689459	Drosophila
CG11897	1	0.0714120171339564	Drosophila
CG11898	1	0.0618271505376344	Drosophila
CG11899	1	0.0677722527472528	Drosophila
CG11901	1	0.0723064733178654	Drosophila
CG11902	1	0.0839799842022117	Drosophila
CG11906	6	0.087293487544484	Drosophila
CG11907	2	0.0477851470588235	Drosophila
CG11919	1	0.0649775832127352	Drosophila
CG11920	1	0.0911781208053691	Drosophila
CG11921	2	0.0925050826446281	Drosophila
CG11922	2	0.0704145018450184	Drosophila
CG11926	2	0.0613381060606061	Drosophila
CG11927	11	0.0973699386503067	Drosophila
CG11929	11	0.109819526952695	Drosophila
CG1193	1	0.0987440495867769	Drosophila
CG11941	1	0.0920815189873418	Drosophila
CG11949	1	0.11568399715505	Drosophila
CG11961	1	0.0600158708189158	Drosophila
CG11967	1	0.0761101176470588	Drosophila
CG11968	1	0.0715243729903537	Drosophila
CG11970	2	0.0847165677966102	Drosophila
CG11979	1	0.084165619047619	Drosophila
CG11981	1	0.0803404390243902	Drosophila
CG11982	2	0.0769423684210526	Drosophila
CG11983	10	0.0761666033254157	Drosophila
CG11984	2	0.0753533594976452	Drosophila
CG11985	2	0.0964049411764706	Drosophila
CG11986	1	0.122102038043478	Drosophila
CG11988	2	0.0654428315946349	Drosophila
CG11990	2	0.101468327137546	Drosophila
CG11993	11	0.0820739256198347	Drosophila
CG11994	1	0.0707969139465875	Drosophila
CG12001	2	0.055075	Drosophila
CG12002	1	0.0636336590038314	Drosophila
CG12005	2	0.0583104487179487	Drosophila
CG12006	1	0.0382926923076923	Drosophila
CG12007	2	0.2099575	Drosophila
CG12009	4	0.109859763033175	Drosophila
CG12010	1	0.0685399581589958	Drosophila
CG12011	12	0.0723994318181818	Drosophila
CG12012	2	0.0852096721311475	Drosophila
CG12014	1	0.0704418359375	Drosophila
CG12015	1	0.0927769953051643	Drosophila
CG12016	1	0.0577542724458204	Drosophila
CG12018	1	0.065622180974478	Drosophila
CG12019	2	0.108905089974293	Drosophila
CG12020	1	0.0852952732240437	Drosophila
CG12021	3	0.0761297492163009	Drosophila
CG12024	4	0.0828709931506849	Drosophila
CG12025	2	0.093809	Drosophila
CG12027	4	0.179645034013605	Drosophila
CG12028	1	0.0788212474437628	Drosophila
CG12030	1	0.0797826571428571	Drosophila
CG12031	2	0.0677218802318094	Drosophila
CG12034	1	0.0605013300492611	Drosophila
CG12035	11	0.0718129333333333	Drosophila
CG12038	4	0.0615052825552826	Drosophila
CG12042	2	0.102709299610895	Drosophila
CG12045	4	0.0798258091286307	Drosophila
CG12047	1	0.0787143253796095	Drosophila
CG12051	1	0.0718484840425532	Drosophila
CG12056	2	0.0828758885017422	Drosophila
CG12057	11	0.0713090410958904	Drosophila
CG12065	1	0.0874167394468705	Drosophila
CG12069	1	0.0816623123123123	Drosophila
CG12070	2	0.0608915681544029	Drosophila
CG12071	1	0.0604520695652174	Drosophila
CG12073	3	0.0591571886120996	Drosophila
CG12075	7	0.138385235235235	Drosophila
CG12076	2	0.122046088765603	Drosophila
CG12077	2	0.0611728378378378	Drosophila
CG12078	1	0.0705391056910569	Drosophila
CG12081	1	0.0716579345088161	Drosophila
CG12082	2	0.0753528657799274	Drosophila
CG12084	3	0.0632538587641866	Drosophila
CG12085	1	0.0734774411302983	Drosophila
CG12086	1	0.0922094254658385	Drosophila
CG12090	2	0.0779031930051814	Drosophila
CG12091	2	0.0757248909657321	Drosophila
CG12096	2	0.0563797035573123	Drosophila
CG12099	2	0.0935312288135593	Drosophila
CG12101	1	0.0960962303664921	Drosophila
CG12104	5	0.0729352	Drosophila
CG12106	5	0.06285663507109	Drosophila
CG12107	2	0.076586	Drosophila
CG12108	2	0.0507746178343949	Drosophila
CG12111	1	0.0746306914893617	Drosophila
CG12114	10	0.0818078846153846	Drosophila
CG12115	11	0.0701572200772201	Drosophila
CG12116	1	0.0717705860805861	Drosophila
CG12117	1	0.0855521455938697	Drosophila
CG12118	2	0.0901108786610879	Drosophila
CG12119	1	0.0794312145748988	Drosophila
CG12120	1	0.0765127906976744	Drosophila
CG12121	2	0.0735540243902439	Drosophila
CG12123	2	0.0713391743119266	Drosophila
CG12126	12	0.129943669724771	Drosophila
CG12127	1	0.0691962323943662	Drosophila
CG12128	1	0.112231195876289	Drosophila
CG12129	2	0.0965267897727273	Drosophila
CG12132	2	0.0540665227817746	Drosophila
CG12141	1	0.0795650174216028	Drosophila
CG12143	5	0.060196872246696	Drosophila
CG12147	1	0.117567631027254	Drosophila
CG12149	1	0.0737892135642136	Drosophila
CG12151	2	0.0673563368421053	Drosophila
CG12153	1	0.0763299713467049	Drosophila
CG12155	6	0.0826840900900901	Drosophila
CG12156	1	0.0841817307692308	Drosophila
CG12157	2	0.0620968313953488	Drosophila
CG12159	6	0.0800486802030457	Drosophila
CG12170	1	0.0793968721461187	Drosophila
CG12171	1	0.0857806153846154	Drosophila
CG12172	1	0.0666544615384615	Drosophila
CG12173	1	0.0722474261603376	Drosophila
CG12177	1	0.0665498882681564	Drosophila
CG12178	1	0.0689834466769706	Drosophila
CG12179	10	0.108260129096326	Drosophila
CG12182	11	0.0663041632653061	Drosophila
CG12186	1	0.233095555555556	Drosophila
CG12189	1	0.0760487728937729	Drosophila
CG12190	4	0.179308133333333	Drosophila
CG12191	6	0.0866899047619048	Drosophila
CG12192	2	0.137148846153846	Drosophila
CG12193	10	0.170203	Drosophila
CG12201	1	0.0760601463414634	Drosophila
CG12202	1	0.0642444716494845	Drosophila
CG12203	1	0.104317101449275	Drosophila
CG12204	11	0.092367990430622	Drosophila
CG12206	1	0.0920267094017094	Drosophila
CG12209	11	0.0355562573099415	Drosophila
CG12217	1	0.0909037288135593	Drosophila
CG12218	1	0.0590889541832669	Drosophila
CG12219	2	0.0851102387267905	Drosophila
CG12220	3	0.115025948717949	Drosophila
CG12225	1	0.0939952352297593	Drosophila
CG12227	1	0.083650701754386	Drosophila
CG12230	2	0.0644813290113452	Drosophila
CG12232	2	0.0791379197994987	Drosophila
CG12233	1	0.0819673163841808	Drosophila
CG12234	2	0.0523253021756648	Drosophila
CG12235	1	0.0769693915343915	Drosophila
CG12236	4	0.0746007904411765	Drosophila
CG12239	12	0.217025495356037	Drosophila
CG12241	2	0.0703124004975124	Drosophila
CG12245	5	0.0810139087301587	Drosophila
CG12261	3	0.0793904580152672	Drosophila
CG12262	1	0.070856754176611	Drosophila
CG12263	1	0.0553906778087279	Drosophila
CG12264	1	0.193542835820896	Drosophila
CG12267	2	0.0672240804597701	Drosophila
CG12272	2	0.0518680597014925	Drosophila
CG12276	1	0.168353529411765	Drosophila
CG12287	3	0.0452610810810811	Drosophila
CG12290	6	0.0683045739348371	Drosophila
CG12292	2	0.0642291168831169	Drosophila
CG12296	1	0.101089153175592	Drosophila
CG12297	6	0.0799185355648536	Drosophila
CG12298	2	0.0964250955414013	Drosophila
CG12299	1	0.0698027352941177	Drosophila
CG12301	2	0.13072551232166	Drosophila
CG12304	3	0.0674786526946108	Drosophila
CG12306	1	0.0781041840277778	Drosophila
CG12307	12	0.069355	Drosophila
CG12309	1	0.0621956925996205	Drosophila
CG12310	12	0.131528947368421	Drosophila
CG12311	1	0.0626643707482993	Drosophila
CG12313	1	0.0973372616136919	Drosophila
CG12316	10	0.102288787878788	Drosophila
CG12317	1	0.0514991182364729	Drosophila
CG12320	2	0.0843563060686016	Drosophila
CG12321	2	0.0712574493927125	Drosophila
CG12323	1	0.0673933333333333	Drosophila
CG12324	1	0.0934624615384615	Drosophila
CG12325	1	0.0789670179135933	Drosophila
CG12327	2	0.0894287663551402	Drosophila
CG1233	1	0.0774267586206897	Drosophila
CG12350	1	0.0768926102941176	Drosophila
CG12352	1	0.103192786885246	Drosophila
CG12357	1	0.136003181818182	Drosophila
CG12358	6	0.0887924193548387	Drosophila
CG12362	2	0.0589788845401174	Drosophila
CG12363	2	0.0885468468468468	Drosophila
CG12366	3	0.0720577300613497	Drosophila
CG12367	1	0.0813898465473146	Drosophila
CG12369	1	0.0721848015873016	Drosophila
CG12372	2	0.123694568965517	Drosophila
CG12373	1	0.116994193548387	Drosophila
CG12375	1	0.0743258561643836	Drosophila
CG12379	2	0.117191445783133	Drosophila
CG12384	4	0.131480597014925	Drosophila
CG12386	1	0.0702112595419847	Drosophila
CG12387	1	0.06536025	Drosophila
CG12388	1	0.0717196887159533	Drosophila
CG12389	1	0.0727872076372315	Drosophila
CG12390	1	0.0920999141630901	Drosophila
CG12391	1	0.141405877342419	Drosophila
CG12393	2	0.0876682094594595	Drosophila
CG12395	2	0.0836986666666667	Drosophila
CG12396	2	0.118449184861718	Drosophila
CG12399	4	0.074144989010989	Drosophila
CG12404	2	0.104388	Drosophila
CG1241	2	0.0717498128342246	Drosophila
CG12424	3	0.08726125	Drosophila
CG12437	1	0.0784499627329193	Drosophila
CG12438	12	0.0481004149377593	Drosophila
CG12439	11	0.0683301731601732	Drosophila
CG1244	4	0.0666864108352144	Drosophila
CG1245	2	0.0688490784982935	Drosophila
CG12470	11	0.075079641025641	Drosophila
CG12473	2	0.0831265396825397	Drosophila
CG12479	2	0.130195945945946	Drosophila
CG12480	5	0.0672669949066214	Drosophila
CG12481	12	0.09063375	Drosophila
CG12483	12	0.0874653409090909	Drosophila
CG12487	11	0.110713846153846	Drosophila
CG12493	5	0.124560451977401	Drosophila
CG12496	11	0.134625427350427	Drosophila
CG12498	2	0.110936408450704	Drosophila
CG12500	9	0.13834025974026	Drosophila
CG12511	5	0.0666206611570248	Drosophila
CG12517	12	0.0715782608695652	Drosophila
CG12526	10	0.0604241397849462	Drosophila
CG12529	1	0.0654545544554455	Drosophila
CG12530	1	0.096329109947644	Drosophila
CG12532	1	0.0685234201954397	Drosophila
CG12534	2	0.0935572020725389	Drosophila
CG12535	11	0.053213756097561	Drosophila
CG12540	10	0.0698057823129252	Drosophila
CG12548	2	0.0666230993377483	Drosophila
CG1257	1	0.0756666091954023	Drosophila
CG12590	12	0.0743995348837209	Drosophila
CG12592	12	0.177620145985401	Drosophila
CG12598	2	0.0776437270341207	Drosophila
CG12602	1	0.0584887960687961	Drosophila
CG12605	1	0.0977378513731826	Drosophila
CG12607	11	0.0832661818181818	Drosophila
CG12608	1	0.10698934537246	Drosophila
CG12609	10	0.124237337883959	Drosophila
CG12611	12	0.0571724897959184	Drosophila
CG12620	12	0.108452132701422	Drosophila
CG12630	7	0.082600546875	Drosophila
CG12637	11	0.124758333333333	Drosophila
CG1264	1	0.0737750326797386	Drosophila
CG12653	1	0.0290940625	Drosophila
CG12663	11	0.0602734756097561	Drosophila
CG12664	9	0.0853209657320872	Drosophila
CG12665	11	0.0705691411042945	Drosophila
CG12679	11	0.0455258947368421	Drosophila
CG12681	11	0.210306551724138	Drosophila
CG12682	11	0.0707151476793249	Drosophila
CG12684	10	0.111562467532468	Drosophila
CG12691	12	0.111553	Drosophila
CG12692	2	0.0643435985533454	Drosophila
CG12693	11	0.0691602823529412	Drosophila
CG12697	10	0.0517032296650718	Drosophila
CG12698	1	0.0969841710296684	Drosophila
CG12699	12	0.119397898550725	Drosophila
CG12700	1	0.0907360759493671	Drosophila
CG12702	6	0.0616991494252874	Drosophila
CG12703	1	0.0635154285714286	Drosophila
CG12708	11	0.0928091336633663	Drosophila
CG12717	2	0.0793508	Drosophila
CG12721	12	0.106542906976744	Drosophila
CG12723	11	0.0687156542810985	Drosophila
CG12725	12	0.12621527607362	Drosophila
CG12728	6	0.09669570155902	Drosophila
CG12729	10	0.0874541463414634	Drosophila
CG1273	8	0.116325535714286	Drosophila
CG12743	2	0.0799574449339207	Drosophila
CG12746	2	0.226525344827586	Drosophila
CG12749	1	0.112523012048193	Drosophila
CG12754	10	0.0679968275862069	Drosophila
CG12755	8	0.0720320802005013	Drosophila
CG12758	7	0.0842395229007634	Drosophila
CG12759	1	0.0658766666666667	Drosophila
CG12765	5	0.1463075	Drosophila
CG12767	4	0.178555	Drosophila
CG12768	4	0.129116496350365	Drosophila
CG12769	1	0.0670550724637681	Drosophila
CG12770	2	0.0835172857142857	Drosophila
CG12772	2	0.0747629963459196	Drosophila
CG12773	1	0.0605578651685393	Drosophila
CG12775	1	0.133896540880503	Drosophila
CG12780	6	0.1314198	Drosophila
CG12783	1	0.0508102608695652	Drosophila
CG12784	12	0.070920099009901	Drosophila
CG12788	1	0.0903458219178082	Drosophila
CG12789	2	0.077020621669627	Drosophila
CG12792	1	0.0851167218543046	Drosophila
CG12797	1	0.080745635359116	Drosophila
CG12800	1	0.0719150291262136	Drosophila
CG12806	9	0.105487885304659	Drosophila
CG12809	2	0.0818262877697842	Drosophila
CG12811	10	0.0763976354679803	Drosophila
CG12812	2	0.0621870078740158	Drosophila
CG12813	4	0.0711534104046243	Drosophila
CG12818	4	0.159020451388889	Drosophila
CG12822	1	0.0877368389057751	Drosophila
CG12826	11	0.118863692307692	Drosophila
CG12831	11	0.0923966803278689	Drosophila
CG12832	6	0.0599788942307692	Drosophila
CG12837	3	0.0551967015706806	Drosophila
CG12838	4	0.0525838356164384	Drosophila
CG12839	8	0.0533301834862385	Drosophila
CG12840	6	0.0541040552995392	Drosophila
CG12841	5	0.0464493023255814	Drosophila
CG12843	3	0.05206	Drosophila
CG12844	4	0.0493277489177489	Drosophila
CG12845	3	0.0501647272727273	Drosophila
CG12846	2	0.0484681057268722	Drosophila
CG12847	3	0.0528356132075472	Drosophila
CG12848	4	0.10716175	Drosophila
CG12849	11	0.0779960465116279	Drosophila
CG12855	2	0.0525618624161074	Drosophila
CG12857	4	0.0719850454545455	Drosophila
CG12858	1	0.0553364346590909	Drosophila
CG12859	4	0.0952612389380531	Drosophila
CG12860	11	0.134201170886076	Drosophila
CG12861	11	0.111907280334728	Drosophila
CG12862	12	0.106934653465347	Drosophila
CG12863	2	0.0776540732265446	Drosophila
CG12868	12	0.0956373619631902	Drosophila
CG12869	1	0.0670093138686131	Drosophila
CG12876	2	0.0679289171974522	Drosophila
CG12877	2	0.136607596899225	Drosophila
CG12878	6	0.161586570743405	Drosophila
CG12880	10	0.087723303030303	Drosophila
CG12883	11	0.102050636942675	Drosophila
CG12892	1	0.126128915662651	Drosophila
CG12895	1	0.101663205128205	Drosophila
CG12896	1	0.496763	Drosophila
CG12905	11	0.0706806565656566	Drosophila
CG12908	1	0.0705534	Drosophila
CG12909	2	0.101760818505338	Drosophila
CG12910	1	0.055975	Drosophila
CG12913	2	0.0816086206896552	Drosophila
CG12920	11	0.0791156989247312	Drosophila
CG12921	6	0.118959516129032	Drosophila
CG12924	6	0.1320127734375	Drosophila
CG12926	2	0.0842514376996805	Drosophila
CG12934	12	0.0734759915611814	Drosophila
CG12935	3	0.0909819913419913	Drosophila
CG12936	2	0.081490355987055	Drosophila
CG12942	1	0.0816547959183673	Drosophila
CG12944	10	0.0880626666666667	Drosophila
CG12950	4	0.0811888711395101	Drosophila
CG12952	4	0.0837892537313433	Drosophila
CG12954	2	0.127994759036145	Drosophila
CG12960	11	0.0600911812627291	Drosophila
CG12964	10	0.0805589741302409	Drosophila
CG12971	12	0.0729797338403042	Drosophila
CG12974	10	0.0670261707988981	Drosophila
CG12975	2	0.0972934677419355	Drosophila
CG12985	10	0.139037333333333	Drosophila
CG12990	2	0.0558244736842105	Drosophila
CG12993	10	0.108037037037037	Drosophila
CG13000	12	0.0656947272727273	Drosophila
CG13001	5	0.089849671641791	Drosophila
CG13005	11	0.0912413125	Drosophila
CG13008	10	0.108207083811711	Drosophila
CG13010	12	0.156080895522388	Drosophila
CG13014	12	0.0492289224137931	Drosophila
CG13016	3	0.0535855981941309	Drosophila
CG13018	2	0.123723924050633	Drosophila
CG13023	11	0.0738036496350365	Drosophila
CG13025	2	0.0876629111842105	Drosophila
CG13026	12	0.0760752985074627	Drosophila
CG13031	12	0.0620119672131148	Drosophila
CG13032	3	0.0939950606060606	Drosophila
CG13033	11	0.10537654028436	Drosophila
CG13038	11	0.086186914893617	Drosophila
CG13039	12	0.113910564516129	Drosophila
CG13053	12	0.0709873626373626	Drosophila
CG13055	10	0.0963251791530945	Drosophila
CG13057	11	0.0894603141361257	Drosophila
CG13058	11	0.079225945945946	Drosophila
CG13059	6	0.0690197419354839	Drosophila
CG13060	11	0.0620831297709924	Drosophila
CG13061	12	0.0738247058823529	Drosophila
CG13063	11	0.1045884375	Drosophila
CG13064	11	0.0634368965517241	Drosophila
CG13065	12	0.0518704285714286	Drosophila
CG13069	2	0.0603413483146067	Drosophila
CG13073	12	0.090154303030303	Drosophila
CG13075	11	0.0477130718954248	Drosophila
CG13076	1	0.0818860206185567	Drosophila
CG13077	6	0.120798795180723	Drosophila
CG13078	10	0.0926519444444444	Drosophila
CG13081	10	0.0857075141242938	Drosophila
CG13082	11	0.0848749071618037	Drosophila
CG13083	12	0.055808838028169	Drosophila
CG13084	12	0.0685510352422908	Drosophila
CG13085	11	0.067344923857868	Drosophila
CG13086	11	0.0852841758241758	Drosophila
CG13089	2	0.0482653286384977	Drosophila
CG13091	1	0.151862222222222	Drosophila
CG13097	2	0.0983131847133758	Drosophila
CG13101	2	0.0553824213836478	Drosophila
CG13102	11	0.0648184	Drosophila
CG13106	10	0.0462864190981432	Drosophila
CG13108	11	0.16098339055794	Drosophila
CG13109	6	0.0652388888888889	Drosophila
CG13123	2	0.0875221974522293	Drosophila
CG13124	6	0.0719781917211329	Drosophila
CG13125	1	0.0749251681415929	Drosophila
CG13126	1	0.0999775161987041	Drosophila
CG13127	10	0.0912994550408719	Drosophila
CG13133	4	0.103929769585253	Drosophila
CG13137	1	0.0592572700296736	Drosophila
CG13138	2	0.10343883424408	Drosophila
CG13139	4	0.0859590298507463	Drosophila
CG13140	6	0.068752025974026	Drosophila
CG13142	2	0.11163936802974	Drosophila
CG13144	11	0.0917776632302405	Drosophila
CG13148	2	0.0845457567567568	Drosophila
CG13151	4	0.0955626696832579	Drosophila
CG13157	11	0.0667497619047619	Drosophila
CG13160	1	0.060192775	Drosophila
CG13164	1	0.120284889502762	Drosophila
CG1317	2	0.0608557281553398	Drosophila
CG13183	4	0.106748301886792	Drosophila
CG13192	1	0.0700430959752322	Drosophila
CG13195	11	0.0488412166666667	Drosophila
CG13196	8	0.0736392363636364	Drosophila
CG13197	2	0.108989766763848	Drosophila
CG13201	5	0.0751505263157895	Drosophila
CG13203	10	0.13005496124031	Drosophila
CG13204	4	0.0694034285714286	Drosophila
CG13206	10	0.0499025572519084	Drosophila
CG13208	11	0.1022725	Drosophila
CG13209	7	0.0911059618104668	Drosophila
CG13213	2	0.100655097222222	Drosophila
CG13215	12	0.0899250862068966	Drosophila
CG13217	12	0.0728925663716814	Drosophila
CG13218	12	0.0645983561643836	Drosophila
CG13220	5	0.0746947058823529	Drosophila
CG13221	5	0.0992052247191011	Drosophila
CG13222	4	0.0708384573002755	Drosophila
CG13223	1	0.0500232068311195	Drosophila
CG13224	6	0.101919579439252	Drosophila
CG13225	10	0.0432834805194805	Drosophila
CG13227	12	0.105622916666667	Drosophila
CG13228	12	0.0722771111111111	Drosophila
CG13229	6	0.0613358937198068	Drosophila
CG13230	11	0.0578716666666667	Drosophila
CG13231	11	0.0586055	Drosophila
CG13232	1	0.064354670781893	Drosophila
CG13239	12	0.0712805263157895	Drosophila
CG13243	7	0.0957423008849557	Drosophila
CG13248	1	0.0452062334217507	Drosophila
CG13251	10	0.106426286764706	Drosophila
CG13252	6	0.072225	Drosophila
CG13255	11	0.0895061194029851	Drosophila
CG13258	11	0.0713790196078431	Drosophila
CG13270	1	0.0583789869281046	Drosophila
CG13279	1	0.0870502283105023	Drosophila
CG13280	1	0.0787883932346723	Drosophila
CG13282	1	0.0758286570247934	Drosophila
CG13284	1	0.0601587315634218	Drosophila
CG13285	12	0.0871115656565657	Drosophila
CG13287	6	0.0832413725490196	Drosophila
CG13293	2	0.0675804936305733	Drosophila
CG13295	2	0.0743808041237113	Drosophila
CG13296	1	0.0903464516129032	Drosophila
CG13297	11	0.0916479310344828	Drosophila
CG13298	1	0.117160165289256	Drosophila
CG13299	12	0.133940892857143	Drosophila
CG13300	10	0.0656506666666667	Drosophila
CG13310	8	0.06276728	Drosophila
CG13311	11	0.26483	Drosophila
CG13313	8	0.0576773484848485	Drosophila
CG13316	3	0.070530626450116	Drosophila
CG13317	6	0.1267125	Drosophila
CG13318	1	0.0615562204724409	Drosophila
CG13320	1	0.0948725387596899	Drosophila
CG13321	1	0.0633944055944056	Drosophila
CG13322	2	0.0694966766467066	Drosophila
CG13324	5	0.105695157894737	Drosophila
CG13325	1	0.0531991391678623	Drosophila
CG13326	4	0.0588453979238754	Drosophila
CG13329	1	0.164041066666667	Drosophila
CG13330	11	0.122289921875	Drosophila
CG13338	4	0.127494638554217	Drosophila
CG13344	2	0.0983802197802198	Drosophila
CG13345	2	0.09284568	Drosophila
CG13349	2	0.0928623907455013	Drosophila
CG13359	1	0.121541791666667	Drosophila
CG13360	6	0.0755079334916865	Drosophila
CG13361	11	0.114840622009569	Drosophila
CG13362	11	0.111568881987578	Drosophila
CG13363	3	0.0952425230769231	Drosophila
CG13365	9	0.0942019298245614	Drosophila
CG13367	4	0.112845396039604	Drosophila
CG13369	1	0.0596733552631579	Drosophila
CG13374	1	0.0602510073710074	Drosophila
CG13375	1	0.0995517647058824	Drosophila
CG13376	12	0.0734424352331606	Drosophila
CG13384	2	0.084414603960396	Drosophila
CG13387	2	0.0543281603153745	Drosophila
CG13388	11	0.135446873614191	Drosophila
CG13391	1	0.0706736214953271	Drosophila
CG13398	3	0.184106666666667	Drosophila
CG13400	2	0.100026941176471	Drosophila
CG13401	1	0.0719216817359855	Drosophila
CG13410	4	0.124976685393258	Drosophila
CG13417	11	0.0505220286396181	Drosophila
CG13418	1	0.110740916666667	Drosophila
CG13419	4	0.0795860115606936	Drosophila
CG13430	1	0.0643867041198502	Drosophila
CG13431	1	0.0802255676855895	Drosophila
CG13432	8	0.0816538405797101	Drosophila
CG13437	11	0.0913368456375839	Drosophila
CG13438	11	0.125567348837209	Drosophila
CG13460	12	0.103724377880184	Drosophila
CG13463	12	0.0814755924170616	Drosophila
CG13471	12	0.109315526315789	Drosophila
CG13472	2	0.117681734449761	Drosophila
CG13475	2	0.0755667251461988	Drosophila
CG13476	12	0.0877546428571429	Drosophila
CG13477	12	0.104224867256637	Drosophila
CG13478	1	0.071883962962963	Drosophila
CG13480	11	0.1079694375	Drosophila
CG13493	11	0.0776739240506329	Drosophila
CG13495	10	0.0491854187192118	Drosophila
CG13501	11	0.0641101210653753	Drosophila
CG13510	2	0.082912015503876	Drosophila
CG13516	2	0.0906747619047619	Drosophila
CG13518	10	0.066399802955665	Drosophila
CG13519	11	0.0798254128440367	Drosophila
CG13524	10	0.0720281909547739	Drosophila
CG13527	1	0.0609790344827586	Drosophila
CG13532	8	0.0835114448669202	Drosophila
CG13533	4	0.0939910505836576	Drosophila
CG13550	11	0.0914005089605735	Drosophila
CG13551	4	0.0818180373831776	Drosophila
CG13558	7	0.0633957435897436	Drosophila
CG13562	5	0.0701372347266881	Drosophila
CG13564	3	0.120976296296296	Drosophila
CG13565	11	0.0786218796992481	Drosophila
CG13570	1	0.115204775280899	Drosophila
CG13575	5	0.0599002111324376	Drosophila
CG13580	11	0.104670832214765	Drosophila
CG13587	10	0.064850462962963	Drosophila
CG13590	11	0.0543527083333333	Drosophila
CG13591	2	0.0856414864864865	Drosophila
CG13594	10	0.0636314114114114	Drosophila
CG13597	2	0.0788474184782609	Drosophila
CG13599	3	0.0843066666666667	Drosophila
CG13605	1	0.0719331606217617	Drosophila
CG13607	1	0.0653158518518518	Drosophila
CG13610	1	0.0536484513274336	Drosophila
CG13615	10	0.0622167811158798	Drosophila
CG13616	10	0.0699359770114942	Drosophila
CG13617	2	0.119109794117647	Drosophila
CG13618	4	0.0824655384615385	Drosophila
CG13626	3	0.24715375	Drosophila
CG13627	11	0.0795060322580645	Drosophila
CG13640	12	0.102085909090909	Drosophila
CG13643	4	0.124069763387298	Drosophila
CG13645	1	0.0814821593830334	Drosophila
CG13651	5	0.0815847191011236	Drosophila
CG13653	11	0.0928618023255814	Drosophila
CG13667	1	0.0669666225165563	Drosophila
CG13671	5	0.0583228661417323	Drosophila
CG13676	4	0.15432106097561	Drosophila
CG13685	11	0.079624126984127	Drosophila
CG13686	1	0.103366056338028	Drosophila
CG13687	11	0.0916734615384615	Drosophila
CG13688	2	0.104054796747967	Drosophila
CG13691	1	0.0682490528233151	Drosophila
CG13692	2	0.0753876165803109	Drosophila
CG13694	11	0.0913052985074627	Drosophila
CG13695	9	0.0714649029126214	Drosophila
CG13698	8	0.0839137025316456	Drosophila
CG13699	10	0.0844089153187441	Drosophila
CG13700	12	0.0772808078994614	Drosophila
CG13701	11	0.0875485185185185	Drosophila
CG13704	10	0.0961785294117647	Drosophila
CG13707	11	0.13012816	Drosophila
CG13711	11	0.110620866141732	Drosophila
CG13712	12	0.102478888888889	Drosophila
CG13713	11	0.164042929292929	Drosophila
CG13716	11	0.111174358974359	Drosophila
CG13733	12	0.0943688288288288	Drosophila
CG13738	12	0.0720233333333333	Drosophila
CG13745	2	0.0610367299578059	Drosophila
CG13751	10	0.107385324675325	Drosophila
CG13759	1	0.0713867105263158	Drosophila
CG13760	2	0.0787971621621622	Drosophila
CG13761	2	0.0691694130434783	Drosophila
CG13762	2	0.0669539466666667	Drosophila
CG13766	11	0.0828163809523809	Drosophila
CG13771	1	0.0752460753880266	Drosophila
CG13772	1	0.07843288585209	Drosophila
CG13773	2	0.114020711462451	Drosophila
CG13775	2	0.0694161374795417	Drosophila
CG13786	12	0.102064588235294	Drosophila
CG13793	1	0.0429668367346939	Drosophila
CG13795	2	0.044951644295302	Drosophila
CG13796	2	0.0434410022779043	Drosophila
CG13801	1	0.0778319918699187	Drosophila
CG13810	11	0.0404515283842795	Drosophila
CG13822	2	0.0692991666666667	Drosophila
CG13827	3	0.0754474248927039	Drosophila
CG13833	1	0.0642137062937063	Drosophila
CG13837	7	0.113676666666667	Drosophila
CG13838	12	0.114323736263736	Drosophila
CG13841	11	0.11021325	Drosophila
CG13842	6	0.0660990838709677	Drosophila
CG13847	10	0.0938097603195739	Drosophila
CG13848	3	0.0888924175824176	Drosophila
CG13849	1	0.0778369959677419	Drosophila
CG13852	2	0.0748611023622047	Drosophila
CG13855	2	0.086945993485342	Drosophila
CG13865	1	0.224375625	Drosophila
CG13867	3	0.294395	Drosophila
CG13868	8	0.0831264468864469	Drosophila
CG13880	1	0.101883011363636	Drosophila
CG13887	2	0.0781613157894737	Drosophila
CG13888	10	0.0557651834862385	Drosophila
CG13890	1	0.0650495419847328	Drosophila
CG13891	12	0.126023481012658	Drosophila
CG13892	1	0.0873864772727273	Drosophila
CG13894	10	0.0748683712121212	Drosophila
CG13896	10	0.103199952380952	Drosophila
CG13897	5	0.0653430722891566	Drosophila
CG13898	1	0.076	Drosophila
CG13900	2	0.0696989486552567	Drosophila
CG13901	2	0.101882657657658	Drosophila
CG13902	1	0.0630181472081218	Drosophila
CG13905	11	0.0677081497797357	Drosophila
CG13906	3	0.143674242424242	Drosophila
CG13917	4	0.0881647764705882	Drosophila
CG13920	3	0.071735375	Drosophila
CG13922	1	0.0960167054263566	Drosophila
CG13926	2	0.0645191370558376	Drosophila
CG13927	1	0.0625357291666667	Drosophila
CG13928	11	0.0829829795918367	Drosophila
CG13929	1	0.0821637417218543	Drosophila
CG13930	2	0.0828990510948905	Drosophila
CG13931	12	0.0677373255813953	Drosophila
CG13933	1	0.0564823248882265	Drosophila
CG13934	10	0.0829418881118881	Drosophila
CG13935	4	0.0659936082474227	Drosophila
CG13936	11	0.080015873015873	Drosophila
CG13937	1	0.0688274860335196	Drosophila
CG13939	10	0.0625062244897959	Drosophila
CG13948	10	0.0700791428571429	Drosophila
CG13956	1	0.0723186176470588	Drosophila
CG13962	11	0.0709642105263158	Drosophila
CG13965	12	0.0964731578947368	Drosophila
CG13968	10	0.130246192170819	Drosophila
CG13969	1	0.0519443109540636	Drosophila
CG13970	12	0.108437592592593	Drosophila
CG13972	6	0.107253198653199	Drosophila
CG13977	1	0.0690867415730337	Drosophila
CG13978	1	0.0495617408906883	Drosophila
CG13982	11	0.0796081155015197	Drosophila
CG13983	12	0.0940786956521739	Drosophila
CG13989	12	0.156565111111111	Drosophila
CG13990	11	0.122883318485523	Drosophila
CG13991	11	0.208057666666667	Drosophila
CG13992	11	0.0872339203675345	Drosophila
CG13993	2	0.0938384920634921	Drosophila
CG13994	2	0.118674294478528	Drosophila
CG13995	5	0.0633114862385321	Drosophila
CG13996	6	0.1003737109375	Drosophila
CG13997	12	0.0726104093567252	Drosophila
CG13998	12	0.0965324742268041	Drosophila
CG14005	11	0.0823367823343849	Drosophila
CG14020	5	0.243966	Drosophila
CG14021	2	0.0594221212121212	Drosophila
CG14024	1	0.0742684552845529	Drosophila
CG14025	6	0.0913391168831169	Drosophila
CG14026	1	0.0592960330578512	Drosophila
CG14029	4	0.0832650490196078	Drosophila
CG14039	6	0.112074833333333	Drosophila
CG14040	2	0.0605157216494845	Drosophila
CG14043	2	0.0653375833333333	Drosophila
CG14044	6	0.0690235978835979	Drosophila
CG14048	1	0.103097267080745	Drosophila
CG14053	12	0.0874919565217391	Drosophila
CG14057	2	0.0891386896551724	Drosophila
CG14059	11	0.0935120100502513	Drosophila
CG14061	3	0.0990570297029703	Drosophila
CG14062	1	0.0738397530864198	Drosophila
CG14064	6	0.10819776119403	Drosophila
CG14070	12	0.0549950996015936	Drosophila
CG14071	12	0.0779047058823529	Drosophila
CG14072	12	0.0730319834710744	Drosophila
CG14074	11	0.233781069518717	Drosophila
CG14075	11	0.0725123225806452	Drosophila
CG14077	3	0.124812110726644	Drosophila
CG14080	1	0.071581703163017	Drosophila
CG14082	10	0.0939668699186992	Drosophila
CG14087	12	0.102811660079051	Drosophila
CG14089	12	0.0894872321428571	Drosophila
CG1409	2	0.310612857142857	Drosophila
CG14100	1	0.0879865601965602	Drosophila
CG14102	12	0.0686393424036281	Drosophila
CG14103	10	0.0831562458471761	Drosophila
CG14105	1	0.0635063243243243	Drosophila
CG14107	11	0.150200655737705	Drosophila
CG14109	11	0.102539547325103	Drosophila
CG14110	11	0.130984252873563	Drosophila
CG14111	12	0.112794788135593	Drosophila
CG14112	11	0.154117260273973	Drosophila
CG14113	12	0.118968536585366	Drosophila
CG14115	9	0.0637034246575342	Drosophila
CG14118	1	0.0640381093394077	Drosophila
CG14130	1	0.089627137254902	Drosophila
CG14133	4	0.119364537815126	Drosophila
CG14151	12	0.0718316836734694	Drosophila
CG14156	10	0.0478711386138614	Drosophila
CG14157	10	0.0466207672634271	Drosophila
CG14168	3	0.101956684210526	Drosophila
CG1417	1	0.153564727272727	Drosophila
CG14185	1	0.0703306818181818	Drosophila
CG14186	10	0.102485636007828	Drosophila
CG14190	12	0.0994857608695652	Drosophila
CG14193	12	0.110784715909091	Drosophila
CG14194	4	0.0513183519553073	Drosophila
CG14195	11	0.0554757654723127	Drosophila
CG14196	1	0.0662713833333333	Drosophila
CG14199	2	0.0627840540540541	Drosophila
CG14200	5	0.126591477927063	Drosophila
CG14205	1	0.0854470503597122	Drosophila
CG14211	1	0.0710378391959799	Drosophila
CG14213	2	0.0529577586206897	Drosophila
CG14215	4	0.0682690854392298	Drosophila
CG14216	2	0.296314285714286	Drosophila
CG14218	12	0.1045271875	Drosophila
CG14225	10	0.0707259	Drosophila
CG14226	2	0.0768998206278027	Drosophila
CG14228	2	0.232051818181818	Drosophila
CG14231	1	0.0628770904645477	Drosophila
CG14232	3	0.073715786163522	Drosophila
CG14233	11	0.0888065461121157	Drosophila
CG14234	6	0.0720562992125984	Drosophila
CG14235	2	0.110341770833333	Drosophila
CG14238	5	0.133738240917782	Drosophila
CG14250	10	0.0605114285714286	Drosophila
CG14251	11	0.0922591847826087	Drosophila
CG14252	11	0.0971755308641975	Drosophila
CG14253	10	0.0733404899135447	Drosophila
CG14254	10	0.0799174166666667	Drosophila
CG14258	8	0.0646048837209302	Drosophila
CG14259	8	0.0866386505190311	Drosophila
CG14262	10	0.0781395779220779	Drosophila
CG14266	12	0.235592767857143	Drosophila
CG14269	11	0.0505041052631579	Drosophila
CG14271	2	0.198656451612903	Drosophila
CG14309	10	0.0814546693386774	Drosophila
CG14312	8	0.11259287037037	Drosophila
CG14313	11	0.0951775555555556	Drosophila
CG14314	1	0.0634913470319635	Drosophila
CG14315	11	0.0617809216589862	Drosophila
CG14316	11	0.0721220422535211	Drosophila
CG14317	11	0.0622222544642857	Drosophila
CG14321	2	0.0681320661157025	Drosophila
CG14325	1	0.0700397065462754	Drosophila
CG14326	12	0.0642432846715328	Drosophila
CG14332	12	0.120727207207207	Drosophila
CG14334	8	0.0837608120649652	Drosophila
CG14339	6	0.0587863698630137	Drosophila
CG14353	2	0.0737877922077922	Drosophila
CG14355	11	0.0965311157024793	Drosophila
CG14360	10	0.0543114463840399	Drosophila
CG14362	2	0.0671257281553398	Drosophila
CG14369	12	0.0826972321428571	Drosophila
CG14370	12	0.0563691666666667	Drosophila
CG14372	4	0.0829639435248296	Drosophila
CG14375	10	0.0879505147058823	Drosophila
CG14376	7	0.0642252919254658	Drosophila
CG14380	11	0.0525324277456647	Drosophila
CG14387	2	0.0719226940639269	Drosophila
CG14391	11	0.105393555555556	Drosophila
CG14395	7	0.104596808309726	Drosophila
CG14396	1	0.0794924777327935	Drosophila
CG14401	11	0.0624347260273973	Drosophila
CG14402	10	0.0812883902439024	Drosophila
CG14405	11	0.0765781818181818	Drosophila
CG14407	1	0.0822511949685535	Drosophila
CG14408	2	0.0727471646341463	Drosophila
CG14411	2	0.0642006134969325	Drosophila
CG14420	12	0.16369925	Drosophila
CG14421	12	0.0748655384615385	Drosophila
CG14422	12	0.129133719008264	Drosophila
CG14424	11	0.065826	Drosophila
CG14427	11	0.106171139240506	Drosophila
CG14439	1	0.0729538888888889	Drosophila
CG14444	1	0.0541813945578231	Drosophila
CG14456	11	0.063740303030303	Drosophila
CG14457	8	0.0709752029520295	Drosophila
CG14463	6	0.0811738461538462	Drosophila
CG14468	7	0.068117805907173	Drosophila
CG14476	1	0.072844	Drosophila
CG14478	1	0.27033	Drosophila
CG14480	2	0.14788	Drosophila
CG14482	8	0.147868043478261	Drosophila
CG14485	6	0.0666774348697395	Drosophila
CG14488	11	0.104957164179104	Drosophila
CG14489	6	0.109551456692913	Drosophila
CG14492	11	0.092481256281407	Drosophila
CG14502	11	0.0817760638297872	Drosophila
CG14506	2	0.0996404977375566	Drosophila
CG14508	1	0.0825238662790698	Drosophila
CG14521	1	0.0804790799031477	Drosophila
CG14535	2	0.0775736196319018	Drosophila
CG1455	1	0.0841526150121065	Drosophila
CG14563	12	0.0748710655737705	Drosophila
CG14565	11	0.0991526765799256	Drosophila
CG14566	11	0.0948682530120482	Drosophila
CG14568	1	0.100013274853801	Drosophila
CG14569	10	0.106958820512821	Drosophila
CG14570	10	0.1073025	Drosophila
CG14572	11	0.10365513618677	Drosophila
CG14573	12	0.0861866666666667	Drosophila
CG14575	4	0.0663686163522013	Drosophila
CG14577	2	0.0674893506493506	Drosophila
CG14579	12	0.0515395437262357	Drosophila
CG1458	1	0.134694871794872	Drosophila
CG14590	1	0.0707480831826401	Drosophila
CG14591	2	0.0624415361445783	Drosophila
CG14598	12	0.132881746724891	Drosophila
CG14605	1	0.0534652654867257	Drosophila
CG14606	1	0.0499890182648402	Drosophila
CG14607	4	0.0734581772151899	Drosophila
CG14609	10	0.0805262144053601	Drosophila
CG14619	1	0.13187905362776	Drosophila
CG14622	2	0.0662845401629802	Drosophila
CG14625	11	0.1027509375	Drosophila
CG14630	1	0.0814309359605911	Drosophila
CG14635	12	0.113246974789916	Drosophila
CG14636	10	0.105814215938303	Drosophila
CG14637	1	0.0905830809399478	Drosophila
CG14639	10	0.0752708831908832	Drosophila
CG14640	4	0.0851928685258964	Drosophila
CG14641	1	0.0831927272727273	Drosophila
CG14643	10	0.0776556115107914	Drosophila
CG14645	11	0.0926960824742268	Drosophila
CG14646	3	0.071288141809291	Drosophila
CG14650	1	0.0822188865979381	Drosophila
CG14655	1	0.0757874095238095	Drosophila
CG14657	11	0.136900337837838	Drosophila
CG14658	11	0.124245864661654	Drosophila
CG14659	11	0.120161546391753	Drosophila
CG14660	12	0.112033708165997	Drosophila
CG14662	10	0.0774924181818182	Drosophila
CG14667	1	0.0651694658753709	Drosophila
CG14668	12	0.123604333333333	Drosophila
CG14670	1	0.0814030478955007	Drosophila
CG14680	1	0.0632478896103896	Drosophila
CG14686	9	0.0999816363636364	Drosophila
CG14689	6	0.0708456939501779	Drosophila
CG14693	1	0.0783743939393939	Drosophila
CG14695	7	0.0924685483870968	Drosophila
CG14696	2	0.083854	Drosophila
CG14712	11	0.0989358792184725	Drosophila
CG14721	1	0.0717562898550725	Drosophila
CG14722	1	0.0880098795180723	Drosophila
CG14723	1	0.0539589671361502	Drosophila
CG14724	3	0.0936693959731544	Drosophila
CG14728	1	0.0726721923076923	Drosophila
CG14731	2	0.0673470046801872	Drosophila
CG14735	10	0.0914712426035503	Drosophila
CG14739	1	0.0845645145631068	Drosophila
CG14741	1	0.0834554051383399	Drosophila
CG14743	2	0.0443961728395062	Drosophila
CG14749	2	0.0795073863636364	Drosophila
CG14760	1	0.0768114744801512	Drosophila
CG14763	2	0.133891322751323	Drosophila
CG14764	2	0.0800666819221968	Drosophila
CG14767	4	0.0601686682242991	Drosophila
CG14770	10	0.0656758278145695	Drosophila
CG14777	2	0.0618062755102041	Drosophila
CG14778	2	0.062915752688172	Drosophila
CG14779	3	0.060895234375	Drosophila
CG14780	1	0.0751283333333333	Drosophila
CG14782	1	0.139408125	Drosophila
CG14785	6	0.0881858602150538	Drosophila
CG14786	2	0.0561578172588832	Drosophila
CG14789	2	0.0757951485148515	Drosophila
CG14795	10	0.126332672413793	Drosophila
CG14796	8	0.155893702811245	Drosophila
CG14802	2	0.075671935483871	Drosophila
CG14803	5	0.0477607531760436	Drosophila
CG14804	2	0.0871908786610879	Drosophila
CG14805	1	0.0756567193675889	Drosophila
CG14806	3	0.0857879545454545	Drosophila
CG14808	3	0.0873876485148515	Drosophila
CG14810	12	0.146539306930693	Drosophila
CG14811	12	0.128769259259259	Drosophila
CG14812	3	0.098206	Drosophila
CG14813	2	0.0771631766917293	Drosophila
CG14814	1	0.114303565965583	Drosophila
CG14816	1	0.0919553633217993	Drosophila
CG14817	6	0.135583867924528	Drosophila
CG14818	10	0.115594270833333	Drosophila
CG14820	1	0.0705653365384615	Drosophila
CG14823	4	0.107924220532319	Drosophila
CG14827	12	0.126616586102719	Drosophila
CG1484	1	0.0733497384937239	Drosophila
CG14851	12	0.207582763157895	Drosophila
CG14853	4	0.0792918983957219	Drosophila
CG14855	1	0.0658227517985611	Drosophila
CG14856	1	0.0568473429084381	Drosophila
CG14880	4	0.0737573376623377	Drosophila
CG14886	1	0.0541337634408602	Drosophila
CG14891	1	0.0927808888888889	Drosophila
CG14892	1	0.155827567567568	Drosophila
CG14901	11	0.0419969613259669	Drosophila
CG14902	2	0.0926517857142857	Drosophila
CG14903	2	0.0771919327731092	Drosophila
CG14904	1	0.0810911299435028	Drosophila
CG14909	2	0.0675819318181818	Drosophila
CG14916	10	0.0620532971800434	Drosophila
CG14919	8	0.0841939344262295	Drosophila
CG14930	12	0.115084193548387	Drosophila
CG14931	11	0.0962255612244898	Drosophila
CG14932	12	0.125572307692308	Drosophila
CG14934	1	0.067253698630137	Drosophila
CG14936	5	0.0557739877300613	Drosophila
CG14937	11	0.0795746292134831	Drosophila
CG14938	1	0.0690928587699317	Drosophila
CG14939	2	0.0775469458128079	Drosophila
CG14941	1	0.0971759294117647	Drosophila
CG14945	1	0.0732602489626556	Drosophila
CG14946	1	0.075443	Drosophila
CG14949	10	0.0768530288461538	Drosophila
CG14959	4	0.0782807476635514	Drosophila
CG14960	10	0.0832651963746224	Drosophila
CG14962	2	0.0770611597938144	Drosophila
CG14966	1	0.126694928571429	Drosophila
CG14967	2	0.0780045334507042	Drosophila
CG14971	2	0.0570133262260128	Drosophila
CG14974	12	0.0802530158730159	Drosophila
CG14975	12	0.0847004255319149	Drosophila
CG14977	4	0.121989322033898	Drosophila
CG14979	10	0.06236474609375	Drosophila
CG14980	2	0.0726633402061856	Drosophila
CG14981	3	0.104023278688525	Drosophila
CG14982	10	0.0810125	Drosophila
CG14983	2	0.0874879754601227	Drosophila
CG14989	1	0.094714170212766	Drosophila
CG14992	1	0.0848402083333333	Drosophila
CG15002	1	0.0993380153403643	Drosophila
CG15005	1	0.102420813333333	Drosophila
CG15008	4	0.065038670212766	Drosophila
CG15009	4	0.0997501879699248	Drosophila
CG15021	11	0.0670747368421053	Drosophila
CG15031	4	0.155675522875817	Drosophila
CG15033	10	0.0706394350282486	Drosophila
CG15034	12	0.0778416346153846	Drosophila
CG15035	1	0.0651304812834225	Drosophila
CG15036	12	0.149570555555556	Drosophila
CG15046	6	0.092336862745098	Drosophila
CG15056	11	0.08194384	Drosophila
CG15064	12	0.0877627604166667	Drosophila
CG15065	12	0.102666944444444	Drosophila
CG15066	12	0.0776815384615385	Drosophila
CG15067	12	0.125778874172185	Drosophila
CG15068	12	0.345186666666667	Drosophila
CG15073	1	0.0943935689655172	Drosophila
CG15082	10	0.0870705128205128	Drosophila
CG15083	11	0.0643855333333333	Drosophila
CG15084	2	0.104908797468354	Drosophila
CG15085	4	0.074599298245614	Drosophila
CG15087	2	0.0598898918918919	Drosophila
CG15093	1	0.0582110802469136	Drosophila
CG15094	1	0.0634038229376258	Drosophila
CG15095	1	0.0552539034205231	Drosophila
CG15096	1	0.054978900203666	Drosophila
CG15097	1	0.0720534846029173	Drosophila
CG15098	9	0.0652787634408602	Drosophila
CG15100	1	0.0718457632093933	Drosophila
CG15101	1	0.0640837130801688	Drosophila
CG15102	1	0.0598747837150127	Drosophila
CG15106	1	0.0569913034188034	Drosophila
CG15107	8	0.0992214468085106	Drosophila
CG15110	2	0.0717666274509804	Drosophila
CG15112	2	0.0764872287390029	Drosophila
CG15119	4	0.126183520599251	Drosophila
CG15120	2	0.0847268831168831	Drosophila
CG15122	11	0.0454622927689594	Drosophila
CG15124	12	0.0907321989528796	Drosophila
CG15125	4	0.085518814229249	Drosophila
CG15128	10	0.0781444827586207	Drosophila
CG15130	6	0.0761919708029197	Drosophila
CG15136	12	0.104256368421053	Drosophila
CG15138	8	0.0952837543859649	Drosophila
CG15153	8	0.0741545454545455	Drosophila
CG15155	1	0.112174237288136	Drosophila
CG15171	1	0.127953304347826	Drosophila
CG15173	1	0.0623835501355014	Drosophila
CG15177	2	0.0799850224215247	Drosophila
CG15179	3	0.0660105092592593	Drosophila
CG15186	9	0.0868996657381616	Drosophila
CG15196	12	0.108254977578475	Drosophila
CG15212	11	0.0756584126984127	Drosophila
CG15213	11	0.0780024193548387	Drosophila
CG15218	2	0.0717667	Drosophila
CG15219	12	0.0906994117647059	Drosophila
CG15224	2	0.0798898723404255	Drosophila
CG15225	12	0.090794652173913	Drosophila
CG15227	1	0.073731030927835	Drosophila
CG15236	10	0.0621556451612903	Drosophila
CG15254	1	0.0801622440944882	Drosophila
CG15255	1	0.08230969348659	Drosophila
CG15258	12	0.135842755102041	Drosophila
CG15262	2	0.0662760502283105	Drosophila
CG15263	1	0.0719900342465753	Drosophila
CG15267	8	0.0583355328798186	Drosophila
CG15270	2	0.069114549283909	Drosophila
CG15278	12	0.08179	Drosophila
CG15279	1	0.0566179591836735	Drosophila
CG15293	12	0.123047112462006	Drosophila
CG15296	10	0.097717100591716	Drosophila
CG15302	10	0.0527519132653061	Drosophila
CG15304	6	0.1307475	Drosophila
CG15306	1	0.0943233050847458	Drosophila
CG15308	12	0.179252317073171	Drosophila
CG15324	2	0.0857106666666667	Drosophila
CG15325	10	0.0584677952755906	Drosophila
CG15326	9	0.0482622485207101	Drosophila
CG15329	3	0.0816574747474747	Drosophila
CG15330	12	0.0893873480662983	Drosophila
CG15332	12	0.0763069702276708	Drosophila
CG15335	8	0.0818332938856016	Drosophila
CG15337	11	0.0691370864197531	Drosophila
CG15343	1	0.0764407981220657	Drosophila
CG15347	11	0.0685252336448598	Drosophila
CG15350	11	0.0981248	Drosophila
CG15351	11	0.0815624299065421	Drosophila
CG15356	2	0.0843831983385254	Drosophila
CG15357	11	0.0854115652173913	Drosophila
CG15362	1	0.0671407738095238	Drosophila
CG15365	6	0.0631582382133995	Drosophila
CG15367	12	0.0856424571428571	Drosophila
CG15368	2	0.140058275862069	Drosophila
CG15370	12	0.108938857142857	Drosophila
CG15377	10	0.0496641573033708	Drosophila
CG15382	12	0.151140833333333	Drosophila
CG15385	2	0.0677160988074957	Drosophila
CG15386	11	0.132561038961039	Drosophila
CG15390	6	0.0792990181818182	Drosophila
CG15395	11	0.116186223021583	Drosophila
CG15399	4	0.101682892561983	Drosophila
CG15404	12	0.0950009836065574	Drosophila
CG15406	1	0.0494822222222222	Drosophila
CG15408	1	0.0491498068669528	Drosophila
CG15414	11	0.0713039375	Drosophila
CG15418	1	0.0693857731958763	Drosophila
CG15427	1	0.0903368493150685	Drosophila
CG15429	2	0.240402	Drosophila
CG15431	10	0.0840388202247191	Drosophila
CG15439	2	0.0875812442396313	Drosophila
CG15440	1	0.0696164285714286	Drosophila
CG15443	6	0.0731432960893855	Drosophila
CG15444	1	0.0582875770456961	Drosophila
CG15449	10	0.0692410687022901	Drosophila
CG15457	11	0.108082857142857	Drosophila
CG1546	1	0.0799154852320675	Drosophila
CG15471	7	0.103298010752688	Drosophila
CG15472	11	0.0850034551495017	Drosophila
CG15475	12	0.151111716738197	Drosophila
CG15478	10	0.0739760948905109	Drosophila
CG15479	11	0.125107087378641	Drosophila
CG15497	8	0.0660041923076923	Drosophila
CG15498	2	0.0885627046263345	Drosophila
CG15510	11	0.131785323193916	Drosophila
CG15514	6	0.0805595145631068	Drosophila
CG15515	10	0.118337685185185	Drosophila
CG15517	7	0.0557651898734177	Drosophila
CG15524	2	0.0704947569444444	Drosophila
CG15529	3	0.106053333333333	Drosophila
CG15530	12	0.157992935222672	Drosophila
CG15533	1	0.0658475433526012	Drosophila
CG15535	10	0.180217457627119	Drosophila
CG15551	2	0.0606144537815126	Drosophila
CG15552	2	0.0766337262357414	Drosophila
CG15554	12	0.0862966666666667	Drosophila
CG15556	2	0.0678202251655629	Drosophila
CG15564	11	0.0962105870841487	Drosophila
CG15570	1	0.0794247675276753	Drosophila
CG15571	12	0.122870921052632	Drosophila
CG15572	12	0.0890498556701031	Drosophila
CG15573	12	0.128120696517413	Drosophila
CG15576	12	0.136949024390244	Drosophila
CG15577	12	0.171870505050505	Drosophila
CG15578	12	0.0972570786516854	Drosophila
CG15579	11	0.0766526595744681	Drosophila
CG15580	1	0.09553025	Drosophila
CG15581	10	0.0565408411214953	Drosophila
CG15582	11	0.0606832203389831	Drosophila
CG15585	11	0.0691247959183673	Drosophila
CG15589	8	0.0754197714285714	Drosophila
CG15609	2	0.110682083333333	Drosophila
CG15611	2	0.0695137401574803	Drosophila
CG15615	6	0.0873871857923497	Drosophila
CG15623	2	0.0891271641791045	Drosophila
CG15625	3	0.0863216618911175	Drosophila
CG15626	2	0.0699395573440644	Drosophila
CG15628	1	0.0849158241758242	Drosophila
CG15629	1	0.0575536307692308	Drosophila
CG15630	4	0.0785562222222222	Drosophila
CG15632	2	0.123176739130435	Drosophila
CG15634	11	0.078659234828496	Drosophila
CG15635	12	0.0742274204946996	Drosophila
CG15636	4	0.14219179245283	Drosophila
CG15638	12	0.135397757009346	Drosophila
CG15641	12	0.0798848360655738	Drosophila
CG15642	10	0.0717065027322404	Drosophila
CG15645	2	0.084830347826087	Drosophila
CG15646	11	0.102446555269923	Drosophila
CG15649	10	0.114226890756303	Drosophila
CG15650	10	0.0727818620689655	Drosophila
CG15651	1	0.0767478146853147	Drosophila
CG15653	4	0.0967631764705882	Drosophila
CG15657	12	0.0855166371681416	Drosophila
CG15658	1	0.0814257725947522	Drosophila
CG15669	1	0.0782878747203579	Drosophila
CG15671	1	0.08131828125	Drosophila
CG1569	3	0.0577694600591716	Drosophila
CG15704	11	0.0884886274509804	Drosophila
CG15705	12	0.194139326923077	Drosophila
CG15706	1	0.0492246567717996	Drosophila
CG15707	6	0.0765738378378378	Drosophila
CG15708	10	0.10036016	Drosophila
CG15721	11	0.127590683994528	Drosophila
CG15727	10	0.118365659340659	Drosophila
CG15728	11	0.0490300537634409	Drosophila
CG15730	2	0.0871042914171657	Drosophila
CG15731	12	0.0604764556962025	Drosophila
CG15732	9	0.0639348351648352	Drosophila
CG15735	2	0.0917482949308756	Drosophila
CG15736	2	0.115310642857143	Drosophila
CG15738	1	0.0880261377245509	Drosophila
CG15739	1	0.0630256168831169	Drosophila
CG15740	11	0.0581933744855967	Drosophila
CG15743	1	0.0722922535211268	Drosophila
CG15744	1	0.0671375792988314	Drosophila
CG15747	2	0.155495917312661	Drosophila
CG15749	4	0.0975919251336898	Drosophila
CG15760	10	0.0805383011583012	Drosophila
CG15764	12	0.0993944027303754	Drosophila
CG15765	6	0.10322318128655	Drosophila
CG15766	1	0.0770786574074074	Drosophila
CG15767	1	0.103773702702703	Drosophila
CG15771	1	0.0613410480349345	Drosophila
CG15772	11	0.0479153383458647	Drosophila
CG15779	10	0.0582809119496855	Drosophila
CG15793	1	0.0846492424242424	Drosophila
CG15797	2	0.0724192844677138	Drosophila
CG15811	2	0.0826908710217755	Drosophila
CG15812	2	0.0989282818532819	Drosophila
CG15814	2	0.0573366978193146	Drosophila
CG15817	1	0.0895615036900369	Drosophila
CG15818	1	0.0584732508833922	Drosophila
CG15825	11	0.0663340211640212	Drosophila
CG15835	2	0.0758089237668161	Drosophila
CG15855	1	0.100770923913043	Drosophila
CG15861	2	0.0634665853658537	Drosophila
CG15863	3	0.109157045454545	Drosophila
CG15864	1	0.0754093367346939	Drosophila
CG15871	2	0.0863859855769231	Drosophila
CG15873	1	0.0830068013468013	Drosophila
CG15874	1	0.101647101449275	Drosophila
CG15876	11	0.14858731884058	Drosophila
CG15877	3	0.145398122743682	Drosophila
CG15878	11	0.0845443273542601	Drosophila
CG15881	2	0.106166838235294	Drosophila
CG15884	8	0.0809542127659574	Drosophila
CG15887	11	0.0605152554744526	Drosophila
CG15888	10	0.0837400626959248	Drosophila
CG15889	11	0.103171643454039	Drosophila
CG15890	1	0.0647129549248748	Drosophila
CG15891	10	0.088896711409396	Drosophila
CG15892	11	0.10458367003367	Drosophila
CG15896	2	0.0704896507352941	Drosophila
CG15897	1	0.0740426886792453	Drosophila
CG15902	1	0.0667342006269592	Drosophila
CG15905	11	0.109986569037657	Drosophila
CG15908	5	0.1357475	Drosophila
CG15909	12	0.106270426136364	Drosophila
CG15912	1	0.27727	Drosophila
CG15914	1	0.0591260606060606	Drosophila
CG15916	1	0.100721923076923	Drosophila
CG15920	4	0.0735208097165992	Drosophila
CG15922	10	0.0977385074626866	Drosophila
CG15927	12	0.104123529411765	Drosophila
CG15929	2	0.128171974522293	Drosophila
CG1594	1	0.074500424808836	Drosophila
CG1598	1	0.0716886904761905	Drosophila
CG1600	1	0.0707626497695853	Drosophila
CG1602	1	0.0772763821892393	Drosophila
CG1603	1	0.0794191979522184	Drosophila
CG1607	1	0.048682099009901	Drosophila
CG1609	1	0.0733263121460038	Drosophila
CG1615	1	0.0771991708291708	Drosophila
CG1616	1	0.0848172401847575	Drosophila
CG1618	1	0.0752293691275168	Drosophila
CG1619	5	0.0837411960368011	Drosophila
CG1620	2	0.101817235494881	Drosophila
CG1622	2	0.118159070351759	Drosophila
CG1625	2	0.0965565217391304	Drosophila
CG1628	1	0.0738710021786492	Drosophila
CG1633	1	0.0920159793814433	Drosophila
CG1635	1	0.0762104910714286	Drosophila
CG1636	10	0.0645994502617801	Drosophila
CG1637	1	0.0670864888888889	Drosophila
CG1639	2	0.126331041666667	Drosophila
CG1640	1	0.0688426086956522	Drosophila
CG1641	11	0.0989998941798942	Drosophila
CG1643	2	0.0654744981412639	Drosophila
CG1644	1	0.0637009493670886	Drosophila
CG1647	1	0.0985820949263502	Drosophila
CG1650	2	0.0845529690721649	Drosophila
CG1657	2	0.0795639835969537	Drosophila
CG1659	2	0.0789281439393939	Drosophila
CG1660	2	0.0884893684210526	Drosophila
CG1662	2	0.0771572653061224	Drosophila
CG1663	1	0.070819173126615	Drosophila
CG1664	2	0.0903437053571429	Drosophila
CG1665	1	0.0910521470588235	Drosophila
CG1666	1	0.085117375	Drosophila
CG1667	5	0.0725223563218391	Drosophila
CG1668	10	0.0629308666666667	Drosophila
CG1669	2	0.0928685074626866	Drosophila
CG16700	2	0.0598612131147541	Drosophila
CG16707	4	0.0724063157894737	Drosophila
CG16708	1	0.0753810687022901	Drosophila
CG16710	1	0.0632469714285714	Drosophila
CG16712	1	0.0687592682926829	Drosophila
CG16713	1	0.081620243902439	Drosophila
CG16717	1	0.0830513666666667	Drosophila
CG16718	2	0.0662175737392959	Drosophila
CG16721	2	0.0780403441295547	Drosophila
CG16724	12	0.235141116751269	Drosophila
CG16725	6	0.129840132743363	Drosophila
CG16727	1	0.0561554359925788	Drosophila
CG16732	1	0.0626153947368421	Drosophila
CG16740	3	0.0605189238845144	Drosophila
CG16741	12	0.15607183908046	Drosophila
CG16742	6	0.118416952054795	Drosophila
CG16743	12	0.0964824479166667	Drosophila
CG16749	1	0.0751157358490566	Drosophila
CG16752	6	0.0595076100628931	Drosophila
CG16755	10	0.0629441379310345	Drosophila
CG16781	2	0.0609931208053691	Drosophila
CG16782	11	0.0542586956521739	Drosophila
CG16784	1	0.0902316867469879	Drosophila
CG16786	9	0.122399452449568	Drosophila
CG16787	1	0.0994882738095238	Drosophila
CG16788	1	0.284988373702422	Drosophila
CG16789	1	0.104920423728814	Drosophila
CG16790	2	0.0786452713178295	Drosophila
CG16791	7	0.0715600941619586	Drosophila
CG16793	2	0.0586192798913043	Drosophila
CG16798	8	0.0815670053475936	Drosophila
CG16799	6	0.10728748603352	Drosophila
CG16800	10	0.155246784313725	Drosophila
CG16812	3	0.114830366972477	Drosophila
CG16820	9	0.0596567313915858	Drosophila
CG16825	12	0.0554233451957295	Drosophila
CG16833	1	0.101247352555701	Drosophila
CG16838	2	0.110662935672515	Drosophila
CG16840	1	0.101041666666667	Drosophila
CG16848	1	0.0924238976377953	Drosophila
CG16858	1	0.0875739983374896	Drosophila
CG16865	2	0.13582955465587	Drosophila
CG16869	1	0.0741903846153846	Drosophila
CG16870	1	0.146235166666667	Drosophila
CG16874	11	0.0625073275862069	Drosophila
CG1688	1	0.0717529295774648	Drosophila
CG16890	2	0.126256937984496	Drosophila
CG16892	1	0.0648376394849785	Drosophila
CG16894	2	0.0752398120300752	Drosophila
CG16903	2	0.138457892857143	Drosophila
CG16904	2	0.0560750763358779	Drosophila
CG16908	2	0.061292641509434	Drosophila
CG16910	6	0.0835496899224806	Drosophila
CG16912	1	0.0706434402332362	Drosophila
CG16914	4	0.091944347826087	Drosophila
CG16916	1	0.0840801149425287	Drosophila
CG1692	1	0.137206764705882	Drosophila
CG1693	5	0.0679646896551724	Drosophila
CG16940	1	0.0754238505747126	Drosophila
CG16944	1	0.0645057051282051	Drosophila
CG16947	1	0.0732304009433962	Drosophila
CG16952	2	0.0743358576998051	Drosophila
CG16953	8	0.0662272233009709	Drosophila
CG16954	1	0.0756218100358423	Drosophila
CG16956	12	0.103555075376884	Drosophila
CG16957	2	0.11074765625	Drosophila
CG16963	4	0.0800894444444444	Drosophila
CG16965	1	0.0655446979865772	Drosophila
CG16972	11	0.0844656145063801	Drosophila
CG16973	1	0.0810367334669339	Drosophila
CG16974	1	0.0643779395385839	Drosophila
CG16975	3	0.0799092131147541	Drosophila
CG16978	12	0.0748268062827225	Drosophila
CG16979	2	0.073891186440678	Drosophila
CG16989	2	0.0676173295454545	Drosophila
CG16991	8	0.0651743720930233	Drosophila
CG16993	4	0.0725188147295742	Drosophila
CG16995	1	0.0722000684931507	Drosophila
CG17002	6	0.0747516864608076	Drosophila
CG17003	2	0.0943184668989547	Drosophila
CG17005	10	0.0823607263513513	Drosophila
CG17009	10	0.117119166666667	Drosophila
CG17011	1	0.0641054260089686	Drosophila
CG17018	5	0.0694152065471551	Drosophila
CG17019	2	0.0984678345498783	Drosophila
CG1702	1	0.070379298245614	Drosophila
CG17047	8	0.0752493367346939	Drosophila
CG17048	2	0.0720066129032258	Drosophila
CG17060	1	0.101573088235294	Drosophila
CG17064	3	0.128786058631922	Drosophila
CG17065	1	0.0697225899280575	Drosophila
CG17068	2	0.380556842105263	Drosophila
CG17075	2	0.0799394111570248	Drosophila
CG17098	2	0.0710998926380368	Drosophila
CG17104	12	0.153846320541761	Drosophila
CG17117	1	0.0742490645879733	Drosophila
CG17118	2	0.0859488256227758	Drosophila
CG17121	1	0.0743579224376731	Drosophila
CG17124	4	0.120666451612903	Drosophila
CG17127	10	0.0674712244897959	Drosophila
CG17129	12	0.106200466321244	Drosophila
CG17137	2	0.0705013993174061	Drosophila
CG17141	1	0.0843486068111455	Drosophila
CG17142	1	0.0646580074257426	Drosophila
CG17145	8	0.0768388323353293	Drosophila
CG17146	1	0.0822625870646766	Drosophila
CG17153	10	0.106552827586207	Drosophila
CG17158	2	0.0717041509433962	Drosophila
CG17166	1	0.0808495195195195	Drosophila
CG17176	1	0.0594439838129496	Drosophila
CG17178	1	0.0523657385854969	Drosophila
CG17180	3	0.0980088079470199	Drosophila
CG17183	6	0.0774236708860759	Drosophila
CG17187	1	0.0967704498269896	Drosophila
CG17190	11	0.0842463485477178	Drosophila
CG17193	10	0.0781870588235294	Drosophila
CG17196	2	0.0560201086956522	Drosophila
CG17199	1	0.076550715835141	Drosophila
CG17202	2	0.110095872093023	Drosophila
CG17207	6	0.0452902272727273	Drosophila
CG17211	6	0.116050646041856	Drosophila
CG17213	10	0.0405548108108108	Drosophila
CG17216	1	0.08117888252149	Drosophila
CG17221	1	0.0688161259079903	Drosophila
CG17223	1	0.0614730623306233	Drosophila
CG17224	1	0.0685048	Drosophila
CG17230	10	0.0786591666666667	Drosophila
CG17234	1	0.0603313944223108	Drosophila
CG17237	1	0.1015928125	Drosophila
CG17249	3	0.122394738675958	Drosophila
CG17250	10	0.05020752	Drosophila
CG17252	4	0.155003961038961	Drosophila
CG17256	1	0.0863540846994535	Drosophila
CG17257	2	0.0675721904761905	Drosophila
CG17259	1	0.0909591816367265	Drosophila
CG17260	2	0.0874902197802198	Drosophila
CG17261	11	0.178355507246377	Drosophila
CG17264	8	0.0680236824324324	Drosophila
CG17265	4	0.0698141362126246	Drosophila
CG17266	1	0.0794479781420765	Drosophila
CG17267	11	0.123934533333333	Drosophila
CG17270	6	0.0730665088757396	Drosophila
CG17272	1	0.0769065771812081	Drosophila
[truncated: 23,143 more rows]
