# Supplementary material for: Strong evidence for the adaptive walk model of gene evolution in Drosophila and Arabidopsis
Source: PLoS Biol. 2022 Sep 13;20(9):e3001775. doi: 10.1371/journal.pbio.3001775 (PMC9470001; doi:10.1371/journal.pbio.3001775)
Supplement: S6 Data — (CSV) [file pbio.3001775.s020.csv]

GeneAge	category	variable	dnds	omegaNA	omegaA	species	co_factor
1	long	V1	0.105482126557879	0.0644821265578787	0.041	Drosophila	Length
1	long	V10	0.11244145538013	0.0680414553801301	0.0444	Drosophila	Length
1	long	V100	0.102727378285324	0.0286273782853235	0.0741	Drosophila	Length
1	long	V11	0.10517282425364	0.0589728242536405	0.0462	Drosophila	Length
1	long	V12	0.106564134059085	0.060464134059085	0.0461	Drosophila	Length
1	long	V13	0.108224981128756	0.0629249811287556	0.0453	Drosophila	Length
1	long	V14	0.102476002213032	0.0610760022130323	0.0414	Drosophila	Length
1	long	V15	0.105870576527122	0.0537705765271221	0.0521	Drosophila	Length
1	long	V16	0.103330508806235	0.0538305088062354	0.0495	Drosophila	Length
1	long	V17	0.10272468165802	0.0626246816580199	0.0401	Drosophila	Length
1	long	V18	0.108137887952981	0.0545378879529809	0.0536	Drosophila	Length
1	long	V19	0.108088644589315	0.0626886445893148	0.0454	Drosophila	Length
1	long	V2	0.104112718586399	0.0577127185863992	0.0464	Drosophila	Length
1	long	V20	0.102156777172412	0.0599567771724122	0.0422	Drosophila	Length
1	long	V21	0.101743118998753	0.0547431189987534	0.047	Drosophila	Length
1	long	V22	0.102165894293361	0.0608658942933614	0.0413	Drosophila	Length
1	long	V23	0.110646742237428	0.0581467422374275	0.0525	Drosophila	Length
1	long	V24	0.111065653330625	0.0663656533306254	0.0447	Drosophila	Length
1	long	V25	0.109302408544801	0.054302408544801	0.055	Drosophila	Length
1	long	V26	0.106892357556793	0.0566923575567928	0.0502	Drosophila	Length
1	long	V27	0.1046885164495	0.0520885164495001	0.0526	Drosophila	Length
1	long	V28	0.103181148507564	0.0545811485075641	0.0486	Drosophila	Length
1	long	V29	0.102298393534248	0.0578983935342481	0.0444	Drosophila	Length
1	long	V3	0.102222764257639	0.0555227642576387	0.0467	Drosophila	Length
1	long	V30	0.107902535075213	0.0550025350752128	0.0529	Drosophila	Length
1	long	V31	0.102564609624613	0.0561646096246131	0.0464	Drosophila	Length
1	long	V32	0.105328661668285	0.0555286616682847	0.0498	Drosophila	Length
1	long	V33	0.105053752063542	0.0546537520635417	0.0504	Drosophila	Length
1	long	V34	0.106567528815384	0.0600675288153836	0.0465	Drosophila	Length
1	long	V35	0.107603292775801	0.064403292775801	0.0432	Drosophila	Length
1	long	V36	0.106514576110976	0.0549145761109764	0.0516	Drosophila	Length
1	long	V37	0.108558517962884	0.0526585179628835	0.0559	Drosophila	Length
1	long	V38	0.105276638379323	0.063176638379323	0.0421	Drosophila	Length
1	long	V39	0.101951025510036	0.0593510255100358	0.0426	Drosophila	Length
1	long	V4	0.106553963172993	0.0593539631729927	0.0472	Drosophila	Length
1	long	V40	0.106095857388883	0.0530958573888828	0.053	Drosophila	Length
1	long	V41	0.105309183575152	0.0584091835751516	0.0469	Drosophila	Length
1	long	V42	0.100278370745708	0.0578783707457081	0.0424	Drosophila	Length
1	long	V43	0.105974132684142	0.052974132684142	0.053	Drosophila	Length
1	long	V44	0.104072685534345	0.0578726855343445	0.0462	Drosophila	Length
1	long	V45	0.102591087737163	0.0618910877371632	0.0407	Drosophila	Length
1	long	V46	0.103535753047381	0.058435753047381	0.0451	Drosophila	Length
1	long	V47	0.10756841994161	0.0577684199416099	0.0498	Drosophila	Length
1	long	V48	0.102807190680319	0.0591071906803187	0.0437	Drosophila	Length
1	long	V49	0.10666963835327	0.0566696383532702	0.05	Drosophila	Length
1	long	V5	0.107809812872689	0.0542098128726894	0.0536	Drosophila	Length
1	long	V50	0.104260127553078	0.0532601275530784	0.051	Drosophila	Length
1	long	V51	0.102378881635094	0.0611788816350939	0.0412	Drosophila	Length
1	long	V52	0.103465583302841	0.0568655833028411	0.0466	Drosophila	Length
1	long	V53	0.103353298819712	0.0338532988197116	0.0695	Drosophila	Length
1	long	V54	0.104159885973484	0.0571598859734841	0.047	Drosophila	Length
1	long	V55	0.105392151991004	0.0543921519910044	0.051	Drosophila	Length
1	long	V56	0.107421510151254	0.0569215101512544	0.0505	Drosophila	Length
1	long	V57	0.103421097121339	0.0610210971213385	0.0424	Drosophila	Length
1	long	V58	0.108253841817977	0.0524538418179773	0.0558	Drosophila	Length
1	long	V59	0.103123567543769	0.0544235675437692	0.0487	Drosophila	Length
1	long	V6	0.107756782920416	0.0629567829204164	0.0448	Drosophila	Length
1	long	V60	0.102490427886841	0.0589904278868408	0.0435	Drosophila	Length
1	long	V61	0.103929438836164	0.0568294388361643	0.0471	Drosophila	Length
1	long	V62	0.101709545572035	0.054409545572035	0.0473	Drosophila	Length
1	long	V63	0.102858080931692	0.0595580809316921	0.0433	Drosophila	Length
1	long	V64	0.10607177167459	0.0563717716745903	0.0497	Drosophila	Length
1	long	V65	0.109781117990026	0.0552811179900256	0.0545	Drosophila	Length
1	long	V66	0.103565742158296	0.0371657421582963	0.0664	Drosophila	Length
1	long	V67	0.109604391283615	0.0355043912836147	0.0741	Drosophila	Length
1	long	V68	0.10835820729807	0.0610582072980698	0.0473	Drosophila	Length
1	long	V69	0.100923688651713	0.0614236886517133	0.0395	Drosophila	Length
1	long	V7	0.106767028569255	0.0610670285692546	0.0457	Drosophila	Length
1	long	V70	0.103000441536082	0.0554004415360817	0.0476	Drosophila	Length
1	long	V71	0.102489084388727	0.057689084388727	0.0448	Drosophila	Length
1	long	V72	0.104920582281819	0.0523205822818187	0.0526	Drosophila	Length
1	long	V73	0.102690511568297	0.058790511568297	0.0439	Drosophila	Length
1	long	V74	0.105656673996201	0.0529566739962009	0.0527	Drosophila	Length
1	long	V75	0.110674656780787	0.0554746567807868	0.0552	Drosophila	Length
1	long	V76	0.107611059014359	0.0321110590143593	0.0755	Drosophila	Length
1	long	V77	0.109917789608782	0.0570177896087818	0.0529	Drosophila	Length
1	long	V78	0.106512042385455	0.064312042385455	0.0422	Drosophila	Length
1	long	V79	0.105510686900561	0.0535106869005613	0.052	Drosophila	Length
1	long	V8	0.10588321094171	0.0573832109417104	0.0485	Drosophila	Length
1	long	V80	0.104571626207435	0.0625716262074351	0.042	Drosophila	Length
1	long	V81	0.107304453595318	0.0587044535953175	0.0486	Drosophila	Length
1	long	V82	0.11028652954664	0.0544865295466403	0.0558	Drosophila	Length
1	long	V83	0.106731110257519	0.0540311102575195	0.0527	Drosophila	Length
1	long	V84	0.106823407016682	0.0652234070166823	0.0416	Drosophila	Length
1	long	V85	0.10619902418213	0.0650990241821303	0.0411	Drosophila	Length
1	long	V86	0.105358153951506	0.0531581539515064	0.0522	Drosophila	Length
1	long	V87	0.106541503721342	0.0594415037213422	0.0471	Drosophila	Length
1	long	V88	0.103615070570892	0.0558150705708921	0.0478	Drosophila	Length
1	long	V89	0.105392869139616	0.0302928691396158	0.0751	Drosophila	Length
1	long	V9	0.105348744489549	0.0563487444895491	0.049	Drosophila	Length
1	long	V90	0.10471964235188	0.05331964235188	0.0514	Drosophila	Length
1	long	V91	0.106911759151208	0.0520117591512081	0.0549	Drosophila	Length
1	long	V92	0.107605558002482	0.0545055580024816	0.0531	Drosophila	Length
1	long	V93	0.104866694802861	0.0628666948028608	0.042	Drosophila	Length
1	long	V94	0.10430207583065	0.0531020758306504	0.0512	Drosophila	Length
1	long	V95	0.10561192356939	0.0529119235693896	0.0527	Drosophila	Length
1	long	V96	0.101209208388019	0.0560092083880192	0.0452	Drosophila	Length
1	long	V97	0.111866954023308	0.0610669540233081	0.0508	Drosophila	Length
1	long	V98	0.110178968344861	0.0543789683448611	0.0558	Drosophila	Length
1	long	V99	0.10406693810477	0.0588669381047701	0.0452	Drosophila	Length
1	short	V1	0.142005957594823	0.0451059575948226	0.0969	Drosophila	Length
1	short	V10	0.141247663261936	0.0953476632619365	0.0459	Drosophila	Length
1	short	V100	0.142156897489693	0.0695568974896932	0.0726	Drosophila	Length
1	short	V11	0.143819614289058	0.0555196142890581	0.0883	Drosophila	Length
1	short	V12	0.137479627544401	0.101879627544401	0.0356	Drosophila	Length
1	short	V13	0.132427358278836	0.0863273582788363	0.0461	Drosophila	Length
1	short	V14	0.135361602970519	0.0669616029705192	0.0684	Drosophila	Length
1	short	V15	0.149638040337701	0.101038040337701	0.0486	Drosophila	Length
1	short	V16	0.139257335016956	0.0954573350169556	0.0438	Drosophila	Length
1	short	V17	0.134713673804188	0.0949136738041877	0.0398	Drosophila	Length
1	short	V18	0.135722353929312	0.040722353929312	0.095	Drosophila	Length
1	short	V19	0.13887871787983	0.0985787178798302	0.0403	Drosophila	Length
1	short	V2	0.139653435518265	0.0925534355182646	0.0471	Drosophila	Length
1	short	V20	0.135790442951477	0.0941904429514771	0.0416	Drosophila	Length
1	short	V21	0.138504333895291	0.0971043338952909	0.0414	Drosophila	Length
1	short	V22	0.140156709055239	0.0965567090552387	0.0436	Drosophila	Length
1	short	V23	0.146662223806021	0.0698622238060211	0.0768	Drosophila	Length
1	short	V24	0.144084721417132	0.060384721417132	0.0837	Drosophila	Length
1	short	V25	0.138940662905183	0.0841406629051832	0.0548	Drosophila	Length
1	short	V26	0.130952831764452	0.100652831764452	0.0303	Drosophila	Length
1	short	V27	0.143171013428759	0.099871013428759	0.0433	Drosophila	Length
1	short	V28	0.136160331570056	0.067660331570056	0.0685	Drosophila	Length
1	short	V29	0.137527653682322	0.049927653682322	0.0876	Drosophila	Length
1	short	V3	0.136951721333619	0.046851721333619	0.0901	Drosophila	Length
1	short	V30	0.148377452693524	0.0887774526935245	0.0596	Drosophila	Length
1	short	V31	0.136972377809051	0.102372377809051	0.0346	Drosophila	Length
1	short	V32	0.139560141658117	0.0429601416581172	0.0966	Drosophila	Length
1	short	V33	0.140215825426098	0.0874158254260977	0.0528	Drosophila	Length
1	short	V34	0.145215764182849	0.0687157641828486	0.0765	Drosophila	Length
1	short	V35	0.139010892215097	0.0882108922150974	0.0508	Drosophila	Length
1	short	V36	0.144977521957041	0.066977521957041	0.078	Drosophila	Length
1	short	V37	0.135011646196327	0.0575116461963267	0.0775	Drosophila	Length
1	short	V38	0.137219721545408	0.0759197215454078	0.0613	Drosophila	Length
1	short	V39	0.146343197548431	0.0803431975484306	0.066	Drosophila	Length
1	short	V4	0.144540136363157	0.0867401363631572	0.0578	Drosophila	Length
1	short	V40	0.141069711230396	0.0955697112303961	0.0455	Drosophila	Length
1	short	V41	0.134983646295005	0.0946836462950046	0.0403	Drosophila	Length
1	short	V42	0.129881698239907	0.0464816982399074	0.0834	Drosophila	Length
1	short	V43	0.139309313149743	0.0981093131497425	0.0412	Drosophila	Length
1	short	V44	0.14036942607918	0.0479694260791802	0.0924	Drosophila	Length
1	short	V45	0.137080494891109	0.0916804948911086	0.0454	Drosophila	Length
1	short	V46	0.139647212067551	0.103647212067551	0.036	Drosophila	Length
1	short	V47	0.134863443349407	0.0466634433494072	0.0882	Drosophila	Length
1	short	V48	0.144766245696775	0.105666245696775	0.0391	Drosophila	Length
1	short	V49	0.14744017378592	0.0988401737859202	0.0486	Drosophila	Length
1	short	V5	0.139403598941642	0.0923035989416421	0.0471	Drosophila	Length
1	short	V50	0.137795242894137	0.0778952428941365	0.0599	Drosophila	Length
1	short	V51	0.138756710735681	0.091656710735681	0.0471	Drosophila	Length
1	short	V52	0.146476026957725	0.0711760269577248	0.0753	Drosophila	Length
1	short	V53	0.13830970681209	0.0930097068120901	0.0453	Drosophila	Length
1	short	V54	0.14133042068695	0.0746304206869499	0.0667	Drosophila	Length
1	short	V55	0.15099723986055	0.0866972398605503	0.0643	Drosophila	Length
1	short	V56	0.137807511019936	0.0662075110199359	0.0716	Drosophila	Length
1	short	V57	0.143279906164571	0.0581799061645713	0.0851	Drosophila	Length
1	short	V58	0.138608906745868	0.0471089067458679	0.0915	Drosophila	Length
1	short	V59	0.147839299250769	0.0986392992507689	0.0492	Drosophila	Length
1	short	V6	0.146999312252612	0.103899312252612	0.0431	Drosophila	Length
1	short	V60	0.137130425544143	0.0879304255441425	0.0492	Drosophila	Length
1	short	V61	0.139533366032839	0.0940333660328386	0.0455	Drosophila	Length
1	short	V62	0.139333133833971	0.0929331338339711	0.0464	Drosophila	Length
1	short	V63	0.136790181954514	0.0552901819545143	0.0815	Drosophila	Length
1	short	V64	0.140558963005471	0.0840589630054711	0.0565	Drosophila	Length
1	short	V65	0.14045423595771	0.0955542359577102	0.0449	Drosophila	Length
1	short	V66	0.140940173599524	0.0795401735995239	0.0614	Drosophila	Length
1	short	V67	0.144938584612033	0.102038584612033	0.0429	Drosophila	Length
1	short	V68	0.139749101814317	0.0627491018143167	0.077	Drosophila	Length
1	short	V69	0.144021238868058	0.0712212388680585	0.0728	Drosophila	Length
1	short	V7	0.137081999183947	0.0691819991839475	0.0679	Drosophila	Length
1	short	V70	0.138190564834272	0.101390564834272	0.0368	Drosophila	Length
1	short	V71	0.128062936066021	0.0848629360660211	0.0432	Drosophila	Length
1	short	V72	0.144900645957794	0.0423006459577943	0.1026	Drosophila	Length
1	short	V73	0.14454029962446	0.10314029962446	0.0414	Drosophila	Length
1	short	V74	0.13601824599382	0.0921182459938198	0.0439	Drosophila	Length
1	short	V75	0.147967441736049	0.0847674417360492	0.0632	Drosophila	Length
1	short	V76	0.141390483769727	0.0912904837697274	0.0501	Drosophila	Length
1	short	V77	0.13861374411105	0.0375137441110499	0.1011	Drosophila	Length
1	short	V78	0.141918647295511	0.0707186472955112	0.0712	Drosophila	Length
1	short	V79	0.142484143464147	0.0468841434641469	0.0956	Drosophila	Length
1	short	V8	0.135840512077591	0.0961405120775907	0.0397	Drosophila	Length
1	short	V80	0.133403495753327	0.0983034957533271	0.0351	Drosophila	Length
1	short	V81	0.147834810038862	0.114534810038862	0.0333	Drosophila	Length
1	short	V82	0.137640926072592	0.0918409260725917	0.0458	Drosophila	Length
1	short	V83	0.136271899183969	0.0943718991839692	0.0419	Drosophila	Length
1	short	V84	0.137961390605724	0.0835613906057245	0.0544	Drosophila	Length
1	short	V85	0.140700029940338	0.0437000299403381	0.097	Drosophila	Length
1	short	V86	0.133668163384975	0.0495681633849745	0.0841	Drosophila	Length
1	short	V87	0.135185943703124	0.098585943703124	0.0366	Drosophila	Length
1	short	V88	0.14375921619074	0.0804592161907401	0.0633	Drosophila	Length
1	short	V89	0.13776139382564	0.0947613938256397	0.043	Drosophila	Length
1	short	V9	0.144901434755444	0.0717014347554441	0.0732	Drosophila	Length
1	short	V90	0.145415935687424	0.0739159356874245	0.0715	Drosophila	Length
1	short	V91	0.138436386555854	0.0987363865558538	0.0397	Drosophila	Length
1	short	V92	0.142945279285345	0.101445279285345	0.0415	Drosophila	Length
1	short	V93	0.142379753592669	0.100279753592669	0.0421	Drosophila	Length
1	short	V94	0.139340880728347	0.0971408807283472	0.0422	Drosophila	Length
1	short	V95	0.144760176746396	0.0988601767463956	0.0459	Drosophila	Length
1	short	V96	0.131174511945905	0.0742745119459047	0.0569	Drosophila	Length
1	short	V97	0.140952064044161	0.086052064044161	0.0549	Drosophila	Length
1	short	V98	0.134348112721679	0.0961481127216788	0.0382	Drosophila	Length
1	short	V99	0.141829514711912	0.099029514711912	0.0428	Drosophila	Length
12	long	V1	0.290705532700729	0.109305532700729	0.1814	Drosophila	Length
12	long	V10	0.347695568828942	0.232595568828942	0.1151	Drosophila	Length
12	long	V100	0.341441751068114	0.108641751068114	0.2328	Drosophila	Length
12	long	V11	0.385841068495442	0.221941068495442	0.1639	Drosophila	Length
12	long	V12	0.416628166970229	0.216828166970229	0.1998	Drosophila	Length
12	long	V13	0.361746780385289	0.117846780385289	0.2439	Drosophila	Length
12	long	V14	0.365617932714555	0.129917932714555	0.2357	Drosophila	Length
12	long	V15	0.373317113726016	0.208917113726016	0.1644	Drosophila	Length
12	long	V16	0.331090672381646	0.125990672381646	0.2051	Drosophila	Length
12	long	V17	0.339427500129337	0.230027500129337	0.1094	Drosophila	Length
12	long	V18	0.388369804472057	0.138969804472057	0.2494	Drosophila	Length
12	long	V19	0.369933878624877	0.206833878624877	0.1631	Drosophila	Length
12	long	V2	0.358596966215195	0.148696966215195	0.2099	Drosophila	Length
12	long	V20	0.384165254348612	0.221265254348612	0.1629	Drosophila	Length
12	long	V21	0.356014368423027	0.149314368423027	0.2067	Drosophila	Length
12	long	V22	0.360270819366943	0.137070819366943	0.2232	Drosophila	Length
12	long	V23	0.364951267294921	0.121951267294921	0.243	Drosophila	Length
12	long	V24	0.381355977555993	0.213655977555993	0.1677	Drosophila	Length
12	long	V25	0.378051375927894	0.233451375927894	0.1446	Drosophila	Length
12	long	V26	0.377463002435494	0.176963002435494	0.2005	Drosophila	Length
12	long	V27	0.355004819198027	0.121004819198026	0.234	Drosophila	Length
12	long	V28	0.362470179390907	0.206170179390907	0.1563	Drosophila	Length
12	long	V29	0.332264847572896	0.119564847572896	0.2127	Drosophila	Length
12	long	V3	0.336456950794816	0.206856950794816	0.1296	Drosophila	Length
12	long	V30	0.369585706955642	0.205885706955642	0.1637	Drosophila	Length
12	long	V31	0.3706274720069	0.1367274720069	0.2339	Drosophila	Length
12	long	V32	0.360997913449155	0.230497913449155	0.1305	Drosophila	Length
12	long	V33	0.348187000151757	0.146487000151757	0.2017	Drosophila	Length
12	long	V34	0.379704031430097	0.102504031430097	0.2772	Drosophila	Length
12	long	V35	0.393087697513828	0.131987697513828	0.2611	Drosophila	Length
12	long	V36	0.359681395711007	0.191281395711007	0.1684	Drosophila	Length
12	long	V37	0.354519298477071	0.216119298477071	0.1384	Drosophila	Length
12	long	V38	0.350438864924344	0.129838864924344	0.2206	Drosophila	Length
12	long	V39	0.35528741592036	0.21708741592036	0.1382	Drosophila	Length
12	long	V4	0.349812553810985	0.170112553810985	0.1797	Drosophila	Length
12	long	V40	0.389359263828772	0.126059263828772	0.2633	Drosophila	Length
12	long	V41	0.37011926109027	0.18381926109027	0.1863	Drosophila	Length
12	long	V42	0.345074958413935	0.207374958413935	0.1377	Drosophila	Length
12	long	V43	0.365839083487989	0.120339083487989	0.2455	Drosophila	Length
12	long	V44	0.311924213154286	0.164524213154286	0.1474	Drosophila	Length
12	long	V45	0.33787172704012	0.0950717270401199	0.2428	Drosophila	Length
12	long	V46	0.330823432598564	0.121823432598564	0.209	Drosophila	Length
12	long	V47	0.33820421044822	0.10050421044822	0.2377	Drosophila	Length
12	long	V48	0.345119551468451	0.109919551468451	0.2352	Drosophila	Length
12	long	V49	0.356157401987888	0.226357401987888	0.1298	Drosophila	Length
12	long	V5	0.331841362790825	0.118941362790825	0.2129	Drosophila	Length
12	long	V50	0.30459855073997	0.10959855073997	0.195	Drosophila	Length
12	long	V51	0.364671802060827	0.129671802060827	0.235	Drosophila	Length
12	long	V52	0.356513639551532	0.208213639551532	0.1483	Drosophila	Length
12	long	V53	0.355733473253907	0.142333473253907	0.2134	Drosophila	Length
12	long	V54	0.341246056535446	0.157546056535446	0.1837	Drosophila	Length
12	long	V55	0.33715612401262	0.18515612401262	0.152	Drosophila	Length
12	long	V56	0.383492475437522	0.150492475437522	0.233	Drosophila	Length
12	long	V57	0.325908930410843	0.120008930410843	0.2059	Drosophila	Length
12	long	V58	0.372548689206157	0.123148689206157	0.2494	Drosophila	Length
12	long	V59	0.362244191924614	0.100944191924614	0.2613	Drosophila	Length
12	long	V6	0.33710202415331	0.11090202415331	0.2262	Drosophila	Length
12	long	V60	0.394415499157419	0.272415499157419	0.122	Drosophila	Length
12	long	V61	0.351418440904816	0.250618440904816	0.1008	Drosophila	Length
12	long	V62	0.367769279593323	0.149869279593323	0.2179	Drosophila	Length
12	long	V63	0.355212253715218	0.195512253715218	0.1597	Drosophila	Length
12	long	V64	0.3207263604471	0.1853263604471	0.1354	Drosophila	Length
12	long	V65	0.374057534352552	0.260657534352552	0.1134	Drosophila	Length
12	long	V66	0.364399768744355	0.142199768744355	0.2222	Drosophila	Length
12	long	V67	0.376835988339138	0.243235988339138	0.1336	Drosophila	Length
12	long	V68	0.400017647787611	0.0855176477876109	0.3145	Drosophila	Length
12	long	V69	0.366974815861098	0.182074815861098	0.1849	Drosophila	Length
12	long	V7	0.335658802091369	0.0975588020913694	0.2381	Drosophila	Length
12	long	V70	0.341696971039376	0.163696971039376	0.178	Drosophila	Length
12	long	V71	0.369645143565639	0.253845143565639	0.1158	Drosophila	Length
12	long	V72	0.354474332879862	0.230274332879862	0.1242	Drosophila	Length
12	long	V73	0.351742830681534	0.117842830681534	0.2339	Drosophila	Length
12	long	V74	0.340693669119579	0.104493669119579	0.2362	Drosophila	Length
12	long	V75	0.319813795974685	0.122413795974685	0.1974	Drosophila	Length
12	long	V76	0.364835799951816	0.249035799951816	0.1158	Drosophila	Length
12	long	V77	0.347332310323936	0.206532310323936	0.1408	Drosophila	Length
12	long	V78	0.363774630866253	0.110674630866253	0.2531	Drosophila	Length
12	long	V79	0.355778368503183	0.220278368503183	0.1355	Drosophila	Length
12	long	V8	0.372836580325805	0.229236580325805	0.1436	Drosophila	Length
12	long	V80	0.330951252118185	0.206151252118185	0.1248	Drosophila	Length
12	long	V81	0.353117773439906	0.231917773439906	0.1212	Drosophila	Length
12	long	V82	0.365076707657183	0.230776707657183	0.1343	Drosophila	Length
12	long	V83	0.354444723508194	0.167744723508194	0.1867	Drosophila	Length
12	long	V84	0.363784208216188	0.0973842082161879	0.2664	Drosophila	Length
12	long	V85	0.359570252600469	0.0990702526004691	0.2605	Drosophila	Length
12	long	V86	0.336502942978816	0.118002942978816	0.2185	Drosophila	Length
12	long	V87	0.392461481489817	0.213661481489817	0.1788	Drosophila	Length
12	long	V88	0.340637051515222	0.231037051515222	0.1096	Drosophila	Length
12	long	V89	0.36566224618987	0.10446224618987	0.2612	Drosophila	Length
12	long	V9	0.356490227565403	0.208990227565403	0.1475	Drosophila	Length
12	long	V90	0.324629191509532	0.193629191509532	0.131	Drosophila	Length
12	long	V91	0.346849187189928	0.125149187189928	0.2217	Drosophila	Length
12	long	V92	0.360693475958834	0.144293475958834	0.2164	Drosophila	Length
12	long	V93	0.340591767961863	0.204391767961863	0.1362	Drosophila	Length
12	long	V94	0.351282846044004	0.216882846044004	0.1344	Drosophila	Length
12	long	V95	0.357665910012642	0.214865910012642	0.1428	Drosophila	Length
12	long	V96	0.354501198788777	0.185401198788777	0.1691	Drosophila	Length
12	long	V97	0.357577325198069	0.194177325198069	0.1634	Drosophila	Length
12	long	V98	0.377436055534737	0.152836055534737	0.2246	Drosophila	Length
12	long	V99	0.36393242842579	0.22573242842579	0.1382	Drosophila	Length
12	short	V1	0.322700073387511	0.104100073387511	0.2186	Drosophila	Length
12	short	V10	0.325824729410056	0.104524729410056	0.2213	Drosophila	Length
12	short	V100	0.31132699357883	0.19512699357883	0.1162	Drosophila	Length
12	short	V11	0.3310369562708	0.1074369562708	0.2236	Drosophila	Length
12	short	V12	0.321429726146778	0.114429726146778	0.207	Drosophila	Length
12	short	V13	0.322429314891496	0.101829314891496	0.2206	Drosophila	Length
12	short	V14	0.317303145546563	0.128003145546563	0.1893	Drosophila	Length
12	short	V15	0.327813285919149	0.102113285919149	0.2257	Drosophila	Length
12	short	V16	0.326362784169686	0.116262784169686	0.2101	Drosophila	Length
12	short	V17	0.330065924499147	0.129165924499147	0.2009	Drosophila	Length
12	short	V18	0.336553533053454	0.120653533053454	0.2159	Drosophila	Length
12	short	V19	0.320004913306562	0.128904913306562	0.1911	Drosophila	Length
12	short	V2	0.327629781563121	0.114629781563121	0.213	Drosophila	Length
12	short	V20	0.339787016444099	0.142287016444099	0.1975	Drosophila	Length
12	short	V21	0.326767995027572	0.133367995027572	0.1934	Drosophila	Length
12	short	V22	0.329710087482464	0.210710087482464	0.119	Drosophila	Length
12	short	V23	0.31981777006754	0.10081777006754	0.219	Drosophila	Length
12	short	V24	0.322677194283846	0.189377194283846	0.1333	Drosophila	Length
12	short	V25	0.333132880453761	0.123132880453761	0.21	Drosophila	Length
12	short	V26	0.327499508865399	0.118599508865399	0.2089	Drosophila	Length
12	short	V27	0.325240915448292	0.177540915448292	0.1477	Drosophila	Length
12	short	V28	0.335151591277247	0.138251591277247	0.1969	Drosophila	Length
12	short	V29	0.326643716587084	0.117143716587084	0.2095	Drosophila	Length
12	short	V3	0.324074040238719	0.126074040238719	0.198	Drosophila	Length
12	short	V30	0.314029951512358	0.115929951512358	0.1981	Drosophila	Length
12	short	V31	0.330048840051152	0.109048840051152	0.221	Drosophila	Length
12	short	V32	0.321068135543977	0.126568135543977	0.1945	Drosophila	Length
12	short	V33	0.331672172287299	0.212572172287299	0.1191	Drosophila	Length
12	short	V34	0.33558287492918	0.11578287492918	0.2198	Drosophila	Length
12	short	V35	0.32125861670897	0.18105861670897	0.1402	Drosophila	Length
12	short	V36	0.334835009115406	0.118435009115406	0.2164	Drosophila	Length
12	short	V37	0.334200422913026	0.144700422913026	0.1895	Drosophila	Length
12	short	V38	0.314561811830543	0.196961811830543	0.1176	Drosophila	Length
12	short	V39	0.329550325251844	0.190050325251844	0.1395	Drosophila	Length
12	short	V4	0.325136727934675	0.110236727934675	0.2149	Drosophila	Length
12	short	V40	0.319025092959193	0.191925092959193	0.1271	Drosophila	Length
12	short	V41	0.313603321969879	0.132903321969879	0.1807	Drosophila	Length
12	short	V42	0.325039897810909	0.117039897810909	0.208	Drosophila	Length
12	short	V43	0.325668838267114	0.121268838267114	0.2044	Drosophila	Length
12	short	V44	0.337988384805724	0.114888384805724	0.2231	Drosophila	Length
12	short	V45	0.314357863421306	0.201057863421306	0.1133	Drosophila	Length
12	short	V46	0.326832189285428	0.112332189285428	0.2145	Drosophila	Length
12	short	V47	0.33332424150273	0.13632424150273	0.197	Drosophila	Length
12	short	V48	0.350274361335437	0.194574361335437	0.1557	Drosophila	Length
12	short	V49	0.333040625981545	0.116340625981545	0.2167	Drosophila	Length
12	short	V5	0.333271267736911	0.123171267736911	0.2101	Drosophila	Length
12	short	V50	0.320343969386453	0.188943969386453	0.1314	Drosophila	Length
12	short	V51	0.3281448406166	0.1174448406166	0.2107	Drosophila	Length
12	short	V52	0.327324344685011	0.126924344685011	0.2004	Drosophila	Length
12	short	V53	0.330732225714905	0.108032225714905	0.2227	Drosophila	Length
12	short	V54	0.332597317497448	0.128997317497448	0.2036	Drosophila	Length
12	short	V55	0.335845245385937	0.105945245385937	0.2299	Drosophila	Length
12	short	V56	0.31856733042744	0.13756733042744	0.181	Drosophila	Length
12	short	V57	0.331988695381086	0.120888695381086	0.2111	Drosophila	Length
12	short	V58	0.322257162975438	0.129357162975438	0.1929	Drosophila	Length
12	short	V59	0.335993749344208	0.116093749344208	0.2199	Drosophila	Length
12	short	V6	0.342251411499013	0.133251411499013	0.209	Drosophila	Length
12	short	V60	0.331488613783844	0.125388613783844	0.2061	Drosophila	Length
12	short	V61	0.341553237215858	0.116153237215858	0.2254	Drosophila	Length
12	short	V62	0.318233526788425	0.121133526788425	0.1971	Drosophila	Length
12	short	V63	0.326114345463287	0.120414345463287	0.2057	Drosophila	Length
12	short	V64	0.326129601991246	0.165629601991246	0.1605	Drosophila	Length
12	short	V65	0.329305698889532	0.110705698889532	0.2186	Drosophila	Length
12	short	V66	0.312099603848585	0.109899603848585	0.2022	Drosophila	Length
12	short	V67	0.326969879739531	0.201969879739531	0.125	Drosophila	Length
12	short	V68	0.333851277700129	0.208551277700129	0.1253	Drosophila	Length
12	short	V69	0.328055889589353	0.174755889589353	0.1533	Drosophila	Length
12	short	V7	0.326268882586492	0.188268882586492	0.138	Drosophila	Length
12	short	V70	0.339963793442879	0.112863793442879	0.2271	Drosophila	Length
12	short	V71	0.314825649648324	0.190525649648324	0.1243	Drosophila	Length
12	short	V72	0.316626139567675	0.131526139567675	0.1851	Drosophila	Length
12	short	V73	0.308262775018112	0.128162775018112	0.1801	Drosophila	Length
12	short	V74	0.328504442317544	0.213104442317544	0.1154	Drosophila	Length
12	short	V75	0.327017330349235	0.180817330349235	0.1462	Drosophila	Length
12	short	V76	0.309182067528565	0.123982067528565	0.1852	Drosophila	Length
12	short	V77	0.332809687628784	0.115009687628784	0.2178	Drosophila	Length
12	short	V78	0.3195044528804	0.1185044528804	0.201	Drosophila	Length
12	short	V79	0.340960714448626	0.134860714448626	0.2061	Drosophila	Length
12	short	V8	0.338964409700977	0.113864409700977	0.2251	Drosophila	Length
12	short	V80	0.337438946470047	0.219338946470047	0.1181	Drosophila	Length
12	short	V81	0.336314982531631	0.165414982531631	0.1709	Drosophila	Length
12	short	V82	0.334068483580388	0.127868483580388	0.2062	Drosophila	Length
12	short	V83	0.323349179178532	0.127549179178532	0.1958	Drosophila	Length
12	short	V84	0.339908437621025	0.185708437621025	0.1542	Drosophila	Length
12	short	V85	0.330434483608704	0.111234483608704	0.2192	Drosophila	Length
12	short	V86	0.318499466600104	0.125399466600104	0.1931	Drosophila	Length
12	short	V87	0.317549976483301	0.135649976483301	0.1819	Drosophila	Length
12	short	V88	0.320858887288206	0.128758887288206	0.1921	Drosophila	Length
12	short	V89	0.341166707639847	0.113566707639847	0.2276	Drosophila	Length
12	short	V9	0.334463393087373	0.188063393087373	0.1464	Drosophila	Length
12	short	V90	0.338561761670645	0.127961761670645	0.2106	Drosophila	Length
12	short	V91	0.334819227165619	0.126219227165619	0.2086	Drosophila	Length
12	short	V92	0.337399123325489	0.150599123325489	0.1868	Drosophila	Length
12	short	V93	0.334640869807079	0.107640869807079	0.227	Drosophila	Length
12	short	V94	0.320738376875607	0.162538376875607	0.1582	Drosophila	Length
12	short	V95	0.332785728164171	0.125585728164171	0.2072	Drosophila	Length
12	short	V96	0.32835089871622	0.13315089871622	0.1952	Drosophila	Length
12	short	V97	0.327292278524075	0.118692278524075	0.2086	Drosophila	Length
12	short	V98	0.339863432539407	0.115263432539407	0.2246	Drosophila	Length
12	short	V99	0.326685580123367	0.155985580123367	0.1707	Drosophila	Length
2	long	V1	0.116351776988068	0.0360517769880678	0.0803	Drosophila	Length
2	long	V10	0.123603772337784	0.0685037723377838	0.0551	Drosophila	Length
2	long	V100	0.1216047335169	0.0495047335169003	0.0721	Drosophila	Length
2	long	V11	0.123029817687421	0.0339298176874209	0.0891	Drosophila	Length
2	long	V12	0.126771907693485	0.0348719076934847	0.0919	Drosophila	Length
2	long	V13	0.125882540229708	0.0655825402297083	0.0603	Drosophila	Length
2	long	V14	0.124050987708403	0.0360509877084032	0.088	Drosophila	Length
2	long	V15	0.115809601819193	0.0390096018191934	0.0768	Drosophila	Length
2	long	V16	0.132585660249816	0.050185660249816	0.0824	Drosophila	Length
2	long	V17	0.124995525178648	0.0347955251786479	0.0902	Drosophila	Length
2	long	V18	0.122270122501816	0.0382701225018157	0.084	Drosophila	Length
2	long	V19	0.126993858591425	0.0766938585914253	0.0503	Drosophila	Length
2	long	V2	0.120704370208282	0.0462043702082823	0.0745	Drosophila	Length
2	long	V20	0.130953826388838	0.0388538263888378	0.0921	Drosophila	Length
2	long	V21	0.113796776640803	0.0464967766408033	0.0673	Drosophila	Length
2	long	V22	0.114759934400229	0.0655599344002291	0.0492	Drosophila	Length
2	long	V23	0.121907261907093	0.0618072619070933	0.0601	Drosophila	Length
2	long	V24	0.121406647210621	0.0542066472106212	0.0672	Drosophila	Length
2	long	V25	0.12421045982822	0.0448104598282205	0.0794	Drosophila	Length
2	long	V26	0.122162163651947	0.0526621636519471	0.0695	Drosophila	Length
2	long	V27	0.12463168700997	0.0342316870099695	0.0904	Drosophila	Length
2	long	V28	0.12469773733691	0.0632977373369097	0.0614	Drosophila	Length
2	long	V29	0.119112928580844	0.0566129285808444	0.0625	Drosophila	Length
2	long	V3	0.122063746770765	0.0681637467707651	0.0539	Drosophila	Length
2	long	V30	0.123520358152959	0.0344203581529593	0.0891	Drosophila	Length
2	long	V31	0.123952598749778	0.0642525987497775	0.0597	Drosophila	Length
2	long	V32	0.122451672210792	0.0632516722107919	0.0592	Drosophila	Length
2	long	V33	0.125550299039808	0.033550299039808	0.092	Drosophila	Length
2	long	V34	0.124522920250715	0.0449229202507154	0.0796	Drosophila	Length
2	long	V35	0.117501044564972	0.0493010445649724	0.0682	Drosophila	Length
2	long	V36	0.120554077199448	0.0510540771994482	0.0695	Drosophila	Length
2	long	V37	0.118519053150054	0.0400190531500544	0.0785	Drosophila	Length
2	long	V38	0.125890693548079	0.0673906935480794	0.0585	Drosophila	Length
2	long	V39	0.125108347717466	0.0365083477174659	0.0886	Drosophila	Length
2	long	V4	0.121374944584026	0.0622749445840259	0.0591	Drosophila	Length
2	long	V40	0.120525161938578	0.0396251619385782	0.0809	Drosophila	Length
2	long	V41	0.124198580749248	0.0723985807492482	0.0518	Drosophila	Length
2	long	V42	0.119865641762517	0.033065641762517	0.0868	Drosophila	Length
2	long	V43	0.118128750771329	0.0534287507713288	0.0647	Drosophila	Length
2	long	V44	0.120734769519365	0.0536347695193646	0.0671	Drosophila	Length
2	long	V45	0.122584432629614	0.0630844326296139	0.0595	Drosophila	Length
2	long	V46	0.118538937294617	0.0323389372946167	0.0862	Drosophila	Length
2	long	V47	0.125541861984667	0.0602418619846667	0.0653	Drosophila	Length
2	long	V48	0.119951619164099	0.0632516191640992	0.0567	Drosophila	Length
2	long	V49	0.119530499223302	0.0409304992233022	0.0786	Drosophila	Length
2	long	V5	0.118256692158606	0.0645566921586055	0.0537	Drosophila	Length
2	long	V50	0.11665574186091	0.0377557418609103	0.0789	Drosophila	Length
2	long	V51	0.119310852656493	0.063510852656493	0.0558	Drosophila	Length
2	long	V52	0.123969596782998	0.0558695967829983	0.0681	Drosophila	Length
2	long	V53	0.122250607087856	0.0596506070878557	0.0626	Drosophila	Length
2	long	V54	0.116434051654424	0.0356340516544237	0.0808	Drosophila	Length
2	long	V55	0.118082911012024	0.0637829110120244	0.0543	Drosophila	Length
2	long	V56	0.119170725107264	0.0367707251072638	0.0824	Drosophila	Length
2	long	V57	0.124962312932216	0.0570623129322162	0.0679	Drosophila	Length
2	long	V58	0.122407457256123	0.0623074572561227	0.0601	Drosophila	Length
2	long	V59	0.125382223102808	0.0339822231028078	0.0914	Drosophila	Length
2	long	V6	0.123910080177114	0.0501100801771137	0.0738	Drosophila	Length
2	long	V60	0.121551512636979	0.0597515126369786	0.0618	Drosophila	Length
2	long	V61	0.119512295575879	0.0346122955758792	0.0849	Drosophila	Length
2	long	V62	0.117518372421059	0.0687183724210594	0.0488	Drosophila	Length
2	long	V63	0.122342710245121	0.0322427102451211	0.0901	Drosophila	Length
2	long	V64	0.127578323346921	0.057678323346921	0.0699	Drosophila	Length
2	long	V65	0.123791198595221	0.0683911985952214	0.0554	Drosophila	Length
2	long	V66	0.122555678283234	0.0374556782832341	0.0851	Drosophila	Length
2	long	V67	0.126319305300297	0.0354193053002973	0.0909	Drosophila	Length
2	long	V68	0.126000747196436	0.0636007471964363	0.0624	Drosophila	Length
2	long	V69	0.122655385532101	0.0666553855321013	0.056	Drosophila	Length
2	long	V7	0.120558616320172	0.0373586163201718	0.0832	Drosophila	Length
2	long	V70	0.123124437225337	0.075224437225337	0.0479	Drosophila	Length
2	long	V71	0.116112715396506	0.0586127153965064	0.0575	Drosophila	Length
2	long	V72	0.122970428154844	0.0679704281548443	0.055	Drosophila	Length
2	long	V73	0.124426448386286	0.0643264483862858	0.0601	Drosophila	Length
2	long	V74	0.12101020959568	0.0692102095956798	0.0518	Drosophila	Length
2	long	V75	0.120426437399795	0.0613264373997951	0.0591	Drosophila	Length
2	long	V76	0.117528121896179	0.0607281218961785	0.0568	Drosophila	Length
2	long	V77	0.124664022621707	0.0571640226217073	0.0675	Drosophila	Length
2	long	V78	0.123957511464136	0.0342575114641362	0.0897	Drosophila	Length
2	long	V79	0.118415082824721	0.0587150828247213	0.0597	Drosophila	Length
2	long	V8	0.117401770381675	0.0373017703816752	0.0801	Drosophila	Length
2	long	V80	0.120565153772113	0.0586651537721132	0.0619	Drosophila	Length
2	long	V81	0.117778064630742	0.064778064630742	0.053	Drosophila	Length
2	long	V82	0.125493924968083	0.0396939249680834	0.0858	Drosophila	Length
2	long	V83	0.11937235434101	0.0417723543410095	0.0776	Drosophila	Length
2	long	V84	0.125963271339371	0.0704632713393708	0.0555	Drosophila	Length
2	long	V85	0.124503861591469	0.0614038615914687	0.0631	Drosophila	Length
2	long	V86	0.120793681721552	0.0624936817215522	0.0583	Drosophila	Length
2	long	V87	0.118604442569907	0.0335044425699073	0.0851	Drosophila	Length
2	long	V88	0.12535351877705	0.0766535187770497	0.0487	Drosophila	Length
2	long	V89	0.125094760757999	0.0586947607579993	0.0664	Drosophila	Length
2	long	V9	0.12542146384986	0.0689214638498603	0.0565	Drosophila	Length
2	long	V90	0.123861156994659	0.0632611569946586	0.0606	Drosophila	Length
2	long	V91	0.121671665985898	0.0351716659858982	0.0865	Drosophila	Length
2	long	V92	0.121600082019739	0.0367000820197391	0.0849	Drosophila	Length
2	long	V93	0.125530492183453	0.0605304921834526	0.065	Drosophila	Length
2	long	V94	0.123822247715089	0.0366222477150891	0.0872	Drosophila	Length
2	long	V95	0.122147210604704	0.0514472106047042	0.0707	Drosophila	Length
2	long	V96	0.124995904558234	0.0401959045582344	0.0848	Drosophila	Length
2	long	V97	0.119127813362241	0.0508278133622414	0.0683	Drosophila	Length
2	long	V98	0.123410258519805	0.0398102585198053	0.0836	Drosophila	Length
2	long	V99	0.115947839837724	0.0614478398377238	0.0545	Drosophila	Length
2	short	V1	0.157369263558862	0.0845692635588621	0.0728	Drosophila	Length
2	short	V10	0.156043190760244	0.0819431907602439	0.0741	Drosophila	Length
2	short	V100	0.157639678478786	0.0872396784787857	0.0704	Drosophila	Length
2	short	V11	0.149063132347341	0.0903631323473414	0.0587	Drosophila	Length
2	short	V12	0.148408577761006	0.0903085777610056	0.0581	Drosophila	Length
2	short	V13	0.157731174638996	0.0962311746389964	0.0615	Drosophila	Length
2	short	V14	0.150846524862813	0.096346524862813	0.0545	Drosophila	Length
2	short	V15	0.162821118819608	0.094921118819608	0.0679	Drosophila	Length
2	short	V16	0.155284231544569	0.074184231544569	0.0811	Drosophila	Length
2	short	V17	0.160101995071706	0.102701995071706	0.0574	Drosophila	Length
2	short	V18	0.153293104957218	0.0763931049572185	0.0769	Drosophila	Length
2	short	V19	0.159344305454896	0.102044305454896	0.0573	Drosophila	Length
2	short	V2	0.155639712293341	0.0926397122933407	0.063	Drosophila	Length
2	short	V20	0.160220287927941	0.0770202879279414	0.0832	Drosophila	Length
2	short	V21	0.145218088742995	0.0936180887429951	0.0516	Drosophila	Length
2	short	V22	0.152064028777285	0.0936640287772847	0.0584	Drosophila	Length
2	short	V23	0.144976748589682	0.0813767485896819	0.0636	Drosophila	Length
2	short	V24	0.151682221608299	0.0865822216082992	0.0651	Drosophila	Length
2	short	V25	0.16398287508452	0.0861828750845196	0.0778	Drosophila	Length
2	short	V26	0.151117645249252	0.0786176452492523	0.0725	Drosophila	Length
2	short	V27	0.158031026275624	0.0983310262756241	0.0597	Drosophila	Length
2	short	V28	0.15356180962936	0.0868618096293603	0.0667	Drosophila	Length
2	short	V29	0.162056444823743	0.0951564448237428	0.0669	Drosophila	Length
2	short	V3	0.147636670434987	0.0897366704349866	0.0579	Drosophila	Length
2	short	V30	0.154441687974254	0.0840416879742543	0.0704	Drosophila	Length
2	short	V31	0.152962725042759	0.0461627250427594	0.1068	Drosophila	Length
2	short	V32	0.156235222656211	0.089235222656211	0.067	Drosophila	Length
2	short	V33	0.161351410332688	0.0941514103326878	0.0672	Drosophila	Length
2	short	V34	0.156997085989981	0.0955970859899808	0.0614	Drosophila	Length
2	short	V35	0.161381940876878	0.0746819408768782	0.0867	Drosophila	Length
2	short	V36	0.148387568669181	0.0812875686691813	0.0671	Drosophila	Length
2	short	V37	0.142553283751838	0.074053283751838	0.0685	Drosophila	Length
2	short	V38	0.167337108513756	0.100337108513756	0.067	Drosophila	Length
2	short	V39	0.15722292681271	0.0919229268127105	0.0653	Drosophila	Length
2	short	V4	0.158643158243133	0.100043158243133	0.0586	Drosophila	Length
2	short	V40	0.149649870903996	0.0970498709039959	0.0526	Drosophila	Length
2	short	V41	0.151086074336763	0.0989860743367629	0.0521	Drosophila	Length
2	short	V42	0.146435984802253	0.0712359848022525	0.0752	Drosophila	Length
2	short	V43	0.150897861420813	0.0728978614208126	0.078	Drosophila	Length
2	short	V44	0.157142499573909	0.0921424995739093	0.065	Drosophila	Length
2	short	V45	0.16127597707471	0.0873759770747098	0.0739	Drosophila	Length
2	short	V46	0.149165697795736	0.074365697795736	0.0748	Drosophila	Length
2	short	V47	0.144811290477725	0.0860112904777254	0.0588	Drosophila	Length
2	short	V48	0.171713624848645	0.100413624848645	0.0713	Drosophila	Length
2	short	V49	0.1475212197654	0.0791212197654001	0.0684	Drosophila	Length
2	short	V5	0.147874886286218	0.0806748862862177	0.0672	Drosophila	Length
2	short	V50	0.152600982403443	0.0875009824034427	0.0651	Drosophila	Length
2	short	V51	0.161277712225764	0.0840777122257636	0.0772	Drosophila	Length
2	short	V52	0.156766428855186	0.0774664288551856	0.0793	Drosophila	Length
2	short	V53	0.156737719414933	0.0528377194149334	0.1039	Drosophila	Length
2	short	V54	0.15001360309504	0.0788136030950404	0.0712	Drosophila	Length
2	short	V55	0.153098412909675	0.101098412909675	0.052	Drosophila	Length
2	short	V56	0.144980753746079	0.0865807537460785	0.0584	Drosophila	Length
2	short	V57	0.160989751959783	0.0928897519597831	0.0681	Drosophila	Length
2	short	V58	0.167230546778272	0.0959305467782718	0.0713	Drosophila	Length
2	short	V59	0.151378536052685	0.0885785360526851	0.0628	Drosophila	Length
2	short	V6	0.152000846206264	0.0752008462062641	0.0768	Drosophila	Length
2	short	V60	0.153402608849714	0.0859026088497136	0.0675	Drosophila	Length
2	short	V61	0.158004080872512	0.0896040808725116	0.0684	Drosophila	Length
2	short	V62	0.153068989188175	0.101568989188175	0.0515	Drosophila	Length
2	short	V63	0.154364093778012	0.0679640937780124	0.0864	Drosophila	Length
2	short	V64	0.163762157946125	0.0774621579461247	0.0863	Drosophila	Length
2	short	V65	0.150778706172811	0.091078706172811	0.0597	Drosophila	Length
2	short	V66	0.165190292294956	0.106790292294956	0.0584	Drosophila	Length
2	short	V67	0.160572289663011	0.0949722896630109	0.0656	Drosophila	Length
2	short	V68	0.155996839011851	0.0944968390118513	0.0615	Drosophila	Length
2	short	V69	0.160402215982244	0.086102215982244	0.0743	Drosophila	Length
2	short	V7	0.152691303936438	0.0834913039364376	0.0692	Drosophila	Length
2	short	V70	0.159659494456912	0.096559494456912	0.0631	Drosophila	Length
2	short	V71	0.165486854231083	0.0939868542310831	0.0715	Drosophila	Length
2	short	V72	0.161800702546378	0.0886007025463781	0.0732	Drosophila	Length
2	short	V73	0.154617491470645	0.0932174914706452	0.0614	Drosophila	Length
2	short	V74	0.149338475201016	0.0912384752010159	0.0581	Drosophila	Length
2	short	V75	0.157415308433971	0.0714153084339711	0.086	Drosophila	Length
2	short	V76	0.162796949740226	0.0986969497402263	0.0641	Drosophila	Length
2	short	V77	0.15716093152158	0.0939609315215804	0.0632	Drosophila	Length
2	short	V78	0.152265784496058	0.0874657844960578	0.0648	Drosophila	Length
2	short	V79	0.152218053069282	0.087218053069282	0.065	Drosophila	Length
2	short	V8	0.152176711064901	0.0736767110649012	0.0785	Drosophila	Length
2	short	V80	0.162079382878289	0.0952793828782895	0.0668	Drosophila	Length
2	short	V81	0.154771142149594	0.0892711421495937	0.0655	Drosophila	Length
2	short	V82	0.167387216927011	0.0880872169270108	0.0793	Drosophila	Length
2	short	V83	0.152073089353275	0.0878730893532753	0.0642	Drosophila	Length
2	short	V84	0.162359824257582	0.0896598242575817	0.0727	Drosophila	Length
2	short	V85	0.163429613927643	0.0819296139276431	0.0815	Drosophila	Length
2	short	V86	0.156046574016884	0.0777465740168844	0.0783	Drosophila	Length
2	short	V87	0.151731026687335	0.0818310266873352	0.0699	Drosophila	Length
2	short	V88	0.163222544881866	0.0807225448818657	0.0825	Drosophila	Length
2	short	V89	0.149597939809699	0.0829979398096985	0.0666	Drosophila	Length
2	short	V9	0.154522548652332	0.085522548652332	0.069	Drosophila	Length
2	short	V90	0.159088313048885	0.0838883130488848	0.0752	Drosophila	Length
2	short	V91	0.149166537861911	0.0860665378619106	0.0631	Drosophila	Length
2	short	V92	0.150496472540736	0.0790964725407364	0.0714	Drosophila	Length
2	short	V93	0.162150389340941	0.0897503893409406	0.0724	Drosophila	Length
2	short	V94	0.155036541546111	0.0892365415461114	0.0658	Drosophila	Length
2	short	V95	0.166264407872868	0.0893644078728683	0.0769	Drosophila	Length
2	short	V96	0.164796564633829	0.0852965646338295	0.0795	Drosophila	Length
2	short	V97	0.161563462071076	0.0931634620710756	0.0684	Drosophila	Length
2	short	V98	0.150531074171252	0.0850310741712517	0.0655	Drosophila	Length
2	short	V99	0.153021683549463	0.0821216835494628	0.0709	Drosophila	Length
4	long	V1	0.156008740562866	0.0434087405628664	0.1126	Drosophila	Length
4	long	V10	0.16033009460978	0.0437300946097797	0.1166	Drosophila	Length
4	long	V100	0.156962921018558	0.0502629210185582	0.1067	Drosophila	Length
4	long	V11	0.149585759980257	0.0427857599802574	0.1068	Drosophila	Length
4	long	V12	0.143674447957728	0.0395744479577281	0.1041	Drosophila	Length
4	long	V13	0.167480629823872	0.0437806298238718	0.1237	Drosophila	Length
4	long	V14	0.152165780617925	0.0462657806179245	0.1059	Drosophila	Length
4	long	V15	0.147324476594419	0.0422244765944194	0.1051	Drosophila	Length
4	long	V16	0.170858283629204	0.0834582836292036	0.0874	Drosophila	Length
4	long	V17	0.148487352856033	0.0742873528560328	0.0742	Drosophila	Length
4	long	V18	0.15524853853676	0.04664853853676	0.1086	Drosophila	Length
4	long	V19	0.176877553808958	0.0542775538089578	0.1226	Drosophila	Length
4	long	V2	0.154688107457411	0.0407881074574114	0.1139	Drosophila	Length
4	long	V20	0.14804237177405	0.0358423717740497	0.1122	Drosophila	Length
4	long	V21	0.158136657104215	0.0414366571042149	0.1167	Drosophila	Length
4	long	V22	0.151431616210775	0.0372316162107754	0.1142	Drosophila	Length
4	long	V23	0.157960684457286	0.0754606844572856	0.0825	Drosophila	Length
4	long	V24	0.156616295323865	0.0382162953238648	0.1184	Drosophila	Length
4	long	V25	0.181429397351798	0.0695293973517977	0.1119	Drosophila	Length
4	long	V26	0.167010282858265	0.0460102828582648	0.121	Drosophila	Length
4	long	V27	0.147025961428163	0.0438259614281634	0.1032	Drosophila	Length
4	long	V28	0.171088198465276	0.0469881984652756	0.1241	Drosophila	Length
4	long	V29	0.157091539426308	0.0411915394263085	0.1159	Drosophila	Length
4	long	V3	0.149089573023495	0.0440895730234946	0.105	Drosophila	Length
4	long	V30	0.143875839747373	0.0459758397473732	0.0979	Drosophila	Length
4	long	V31	0.163370713462131	0.0463707134621308	0.117	Drosophila	Length
4	long	V32	0.157324321617572	0.0389243216175719	0.1184	Drosophila	Length
4	long	V33	0.149010795523658	0.047210795523658	0.1018	Drosophila	Length
4	long	V34	0.162524260489929	0.0519242604899293	0.1106	Drosophila	Length
4	long	V35	0.164041758570511	0.0738417585705109	0.0902	Drosophila	Length
4	long	V36	0.15423795472233	0.0594379547223297	0.0948	Drosophila	Length
4	long	V37	0.155874011389225	0.0853740113892255	0.0705	Drosophila	Length
4	long	V38	0.151852079062224	0.0470520790622236	0.1048	Drosophila	Length
4	long	V39	0.152744947467923	0.0436449474679228	0.1091	Drosophila	Length
4	long	V4	0.1677772949871	0.0428772949871003	0.1249	Drosophila	Length
4	long	V40	0.151858860393287	0.0784588603932871	0.0734	Drosophila	Length
4	long	V41	0.178850098220457	0.0396500982204573	0.1392	Drosophila	Length
4	long	V42	0.159060741512692	0.049660741512692	0.1094	Drosophila	Length
4	long	V43	0.164008539494586	0.0808085394945859	0.0832	Drosophila	Length
4	long	V44	0.153697952273391	0.0813979522733912	0.0723	Drosophila	Length
4	long	V45	0.152843741028648	0.0585437410286479	0.0943	Drosophila	Length
4	long	V46	0.164924179122462	0.0422241791224625	0.1227	Drosophila	Length
4	long	V47	0.164554006477575	0.0459540064775751	0.1186	Drosophila	Length
4	long	V48	0.149357531420483	0.0786575314204831	0.0707	Drosophila	Length
4	long	V49	0.156905234929557	0.045005234929557	0.1119	Drosophila	Length
4	long	V5	0.14947316973048	0.0457731697304805	0.1037	Drosophila	Length
4	long	V50	0.143303894048555	0.0434038940485545	0.0999	Drosophila	Length
4	long	V51	0.15199288838413	0.0518928883841304	0.1001	Drosophila	Length
4	long	V52	0.164716586065538	0.0463165860655383	0.1184	Drosophila	Length
4	long	V53	0.164471312569865	0.0467713125698652	0.1177	Drosophila	Length
4	long	V54	0.13505494434021	0.0820549443402095	0.053	Drosophila	Length
4	long	V55	0.148635421994472	0.0455354219944716	0.1031	Drosophila	Length
4	long	V56	0.153360257352573	0.0834602573525726	0.0699	Drosophila	Length
4	long	V57	0.161017330493364	0.0450173304933641	0.116	Drosophila	Length
4	long	V58	0.154217442198959	0.0838174421989587	0.0704	Drosophila	Length
4	long	V59	0.153135630107626	0.0392356301076261	0.1139	Drosophila	Length
4	long	V6	0.163154348666989	0.0472543486669891	0.1159	Drosophila	Length
4	long	V60	0.165352427728191	0.0483524277281913	0.117	Drosophila	Length
4	long	V61	0.165570092872498	0.0494700928724979	0.1161	Drosophila	Length
4	long	V62	0.165266226789152	0.0901662267891519	0.0751	Drosophila	Length
4	long	V63	0.146662004351555	0.0393620043515547	0.1073	Drosophila	Length
4	long	V64	0.162887110273251	0.0770871102732508	0.0858	Drosophila	Length
4	long	V65	0.152622848555084	0.089622848555084	0.063	Drosophila	Length
4	long	V66	0.153335631354659	0.0446356313546592	0.1087	Drosophila	Length
4	long	V67	0.175714650427776	0.0435146504277763	0.1322	Drosophila	Length
4	long	V68	0.165686774535247	0.0444867745352472	0.1212	Drosophila	Length
4	long	V69	0.163153176753733	0.0476531767537332	0.1155	Drosophila	Length
4	long	V7	0.151821548075017	0.0659215480750165	0.0859	Drosophila	Length
4	long	V70	0.15662455772263	0.04022455772263	0.1164	Drosophila	Length
4	long	V71	0.158425514043151	0.0481255140431511	0.1103	Drosophila	Length
4	long	V72	0.16144477014069	0.0498447701406903	0.1116	Drosophila	Length
4	long	V73	0.161208897874272	0.0464088978742719	0.1148	Drosophila	Length
4	long	V74	0.1592169913973	0.0454169913973	0.1138	Drosophila	Length
4	long	V75	0.147229022731608	0.0429290227316077	0.1043	Drosophila	Length
4	long	V76	0.177928500187929	0.0474285001879285	0.1305	Drosophila	Length
4	long	V77	0.152305576995418	0.0793055769954177	0.073	Drosophila	Length
4	long	V78	0.161235891537459	0.0506358915374586	0.1106	Drosophila	Length
4	long	V79	0.157233978643656	0.0491339786436561	0.1081	Drosophila	Length
4	long	V8	0.159423473630261	0.0518234736302612	0.1076	Drosophila	Length
4	long	V80	0.166280977993903	0.0476809779939027	0.1186	Drosophila	Length
4	long	V81	0.16627747243346	0.0447774724334599	0.1215	Drosophila	Length
4	long	V82	0.15785879276451	0.0420587927645099	0.1158	Drosophila	Length
4	long	V83	0.164945808900769	0.0357458089007694	0.1292	Drosophila	Length
4	long	V84	0.155219509147212	0.0695195091472118	0.0857	Drosophila	Length
4	long	V85	0.147413961876304	0.0422139618763036	0.1052	Drosophila	Length
4	long	V86	0.160653732715585	0.0435537327155847	0.1171	Drosophila	Length
4	long	V87	0.155961256393026	0.0454612563930257	0.1105	Drosophila	Length
4	long	V88	0.159051609758499	0.0466516097584989	0.1124	Drosophila	Length
4	long	V89	0.148037351961672	0.0399373519616716	0.1081	Drosophila	Length
4	long	V9	0.161068133336658	0.045468133336658	0.1156	Drosophila	Length
4	long	V90	0.157801495409557	0.0389014954095574	0.1189	Drosophila	Length
4	long	V91	0.147016038618378	0.0449160386183776	0.1021	Drosophila	Length
4	long	V92	0.173707408184837	0.0442074081848368	0.1295	Drosophila	Length
4	long	V93	0.15826560264097	0.04736560264097	0.1109	Drosophila	Length
4	long	V94	0.164801405952081	0.0433014059520815	0.1215	Drosophila	Length
4	long	V95	0.165968116428225	0.0469681164282249	0.119	Drosophila	Length
4	long	V96	0.16270930790155	0.0408093079015498	0.1219	Drosophila	Length
4	long	V97	0.155176155908729	0.0705761559087286	0.0846	Drosophila	Length
4	long	V98	0.157931607801009	0.079331607801009	0.0786	Drosophila	Length
4	long	V99	0.166823632265697	0.0434236322656966	0.1234	Drosophila	Length
4	short	V1	0.152938725117004	0.0964387251170037	0.0565	Drosophila	Length
4	short	V10	0.154796530967886	0.095096530967886	0.0597	Drosophila	Length
4	short	V100	0.155482699804365	0.105382699804365	0.0501	Drosophila	Length
4	short	V11	0.136558871493966	0.0760588714939655	0.0605	Drosophila	Length
4	short	V12	0.152509604594707	0.103409604594707	0.0491	Drosophila	Length
4	short	V13	0.155675732542754	0.101175732542754	0.0545	Drosophila	Length
4	short	V14	0.144364602028007	0.112164602028007	0.0322	Drosophila	Length
4	short	V15	0.147557360868523	0.0832573608685229	0.0643	Drosophila	Length
4	short	V16	0.13717125297091	0.0832712529709096	0.0539	Drosophila	Length
4	short	V17	0.146057910245597	0.107457910245597	0.0386	Drosophila	Length
4	short	V18	0.143263519215629	0.0904635192156293	0.0528	Drosophila	Length
4	short	V19	0.14226429901163	0.0961642990116303	0.0461	Drosophila	Length
4	short	V2	0.163921855749446	0.106821855749446	0.0571	Drosophila	Length
4	short	V20	0.15003037077113	0.0868303707711301	0.0632	Drosophila	Length
4	short	V21	0.134020506183059	0.105920506183059	0.0281	Drosophila	Length
4	short	V22	0.147329987243993	0.0666299872439926	0.0807	Drosophila	Length
4	short	V23	0.164397775641062	0.110997775641062	0.0534	Drosophila	Length
4	short	V24	0.162132182324274	0.118532182324274	0.0436	Drosophila	Length
4	short	V25	0.157074747947144	0.106274747947144	0.0508	Drosophila	Length
4	short	V26	0.141358083114387	0.0715580831143871	0.0698	Drosophila	Length
4	short	V27	0.148200238922359	0.0981002389223588	0.0501	Drosophila	Length
4	short	V28	0.142622514822127	0.0857225148221273	0.0569	Drosophila	Length
4	short	V29	0.157481799578462	0.0977817995784624	0.0597	Drosophila	Length
4	short	V3	0.14932462111569	0.12822462111569	0.0211	Drosophila	Length
4	short	V30	0.141380444874154	0.0836804448741541	0.0577	Drosophila	Length
4	short	V31	0.159360422078042	0.102360422078042	0.057	Drosophila	Length
4	short	V32	0.150607850726809	0.105507850726809	0.0451	Drosophila	Length
4	short	V33	0.148514349437138	0.0910143494371376	0.0575	Drosophila	Length
4	short	V34	0.15290435472839	0.0891043547283898	0.0638	Drosophila	Length
4	short	V35	0.139465707603261	0.085165707603261	0.0543	Drosophila	Length
4	short	V36	0.152515031873586	0.100715031873586	0.0518	Drosophila	Length
4	short	V37	0.153731750311654	0.104231750311654	0.0495	Drosophila	Length
4	short	V38	0.151138166230471	0.104938166230471	0.0462	Drosophila	Length
4	short	V39	0.143539651347861	0.0841396513478607	0.0594	Drosophila	Length
4	short	V4	0.144516521399291	0.116216521399291	0.0283	Drosophila	Length
4	short	V40	0.154364350050091	0.109764350050091	0.0446	Drosophila	Length
4	short	V41	0.166963982172867	0.108663982172867	0.0583	Drosophila	Length
4	short	V42	0.164767905155538	0.0984679051555377	0.0663	Drosophila	Length
4	short	V43	0.146291762032202	0.106591762032202	0.0397	Drosophila	Length
4	short	V44	0.167227341973804	0.101327341973804	0.0659	Drosophila	Length
4	short	V45	0.142195407243053	0.0856954072430526	0.0565	Drosophila	Length
4	short	V46	0.167875407564812	0.0912754075648124	0.0766	Drosophila	Length
4	short	V47	0.138422920372455	0.0790229203724549	0.0594	Drosophila	Length
4	short	V48	0.150962987419609	0.0940629874196092	0.0569	Drosophila	Length
4	short	V49	0.162713872527509	0.0988138725275087	0.0639	Drosophila	Length
4	short	V5	0.172253998201836	0.103353998201836	0.0689	Drosophila	Length
4	short	V50	0.153304712760104	0.0869047127601044	0.0664	Drosophila	Length
4	short	V51	0.154124916461952	0.113724916461952	0.0404	Drosophila	Length
4	short	V52	0.146736914240067	0.0889369142400668	0.0578	Drosophila	Length
4	short	V53	0.159064217293498	0.0954642172934976	0.0636	Drosophila	Length
4	short	V54	0.164618235914962	0.0963182359149617	0.0683	Drosophila	Length
4	short	V55	0.164559014325895	0.110459014325895	0.0541	Drosophila	Length
4	short	V56	0.160500959071406	0.0979009590714058	0.0626	Drosophila	Length
4	short	V57	0.149450527059374	0.0690505270593736	0.0804	Drosophila	Length
4	short	V58	0.161498977966002	0.102198977966002	0.0593	Drosophila	Length
4	short	V59	0.148900344571686	0.0912003445716864	0.0577	Drosophila	Length
4	short	V6	0.155227878559065	0.0769278785590653	0.0783	Drosophila	Length
4	short	V60	0.149944737196922	0.0906447371969223	0.0593	Drosophila	Length
4	short	V61	0.148202085670014	0.0804020856700142	0.0678	Drosophila	Length
4	short	V62	0.149601974851187	0.0918019748511873	0.0578	Drosophila	Length
4	short	V63	0.136430593398065	0.0936305933980648	0.0428	Drosophila	Length
4	short	V64	0.144975040522841	0.0927750405228407	0.0522	Drosophila	Length
4	short	V65	0.148945203353023	0.104645203353023	0.0443	Drosophila	Length
4	short	V66	0.131742414462753	0.0591424144627532	0.0726	Drosophila	Length
4	short	V67	0.149529143733529	0.124629143733529	0.0249	Drosophila	Length
4	short	V68	0.157401678661079	0.109001678661079	0.0484	Drosophila	Length
4	short	V69	0.138904435359987	0.109604435359987	0.0293	Drosophila	Length
4	short	V7	0.137115687375306	0.079615687375306	0.0575	Drosophila	Length
4	short	V70	0.145211307506007	0.101111307506007	0.0441	Drosophila	Length
4	short	V71	0.156999037746051	0.100299037746051	0.0567	Drosophila	Length
4	short	V72	0.140266544227745	0.103966544227745	0.0363	Drosophila	Length
4	short	V73	0.142939788944716	0.0960397889447162	0.0469	Drosophila	Length
4	short	V74	0.148352569113262	0.0823525691132617	0.066	Drosophila	Length
4	short	V75	0.153385173385691	0.093385173385691	0.06	Drosophila	Length
4	short	V76	0.145839401061536	0.0854394010615359	0.0604	Drosophila	Length
4	short	V77	0.162938450013698	0.0753384500136979	0.0876	Drosophila	Length
4	short	V78	0.132021115309292	0.0928211153092919	0.0392	Drosophila	Length
4	short	V79	0.15785872684233	0.10585872684233	0.052	Drosophila	Length
4	short	V8	0.165193413253071	0.0903934132530712	0.0748	Drosophila	Length
4	short	V80	0.180204413182909	0.0718044131829091	0.1084	Drosophila	Length
4	short	V81	0.147038735554273	0.101938735554273	0.0451	Drosophila	Length
4	short	V82	0.147822808188528	0.0862228081885283	0.0616	Drosophila	Length
4	short	V83	0.155982802344319	0.107782802344319	0.0482	Drosophila	Length
4	short	V84	0.153594773031934	0.0886947730319336	0.0649	Drosophila	Length
4	short	V85	0.160867641209982	0.0840676412099817	0.0768	Drosophila	Length
4	short	V86	0.178199168003603	0.129599168003603	0.0486	Drosophila	Length
4	short	V87	0.146738926606577	0.0929389266065773	0.0538	Drosophila	Length
4	short	V88	0.146490792712084	0.100690792712084	0.0458	Drosophila	Length
4	short	V89	0.154806504921915	0.0967065049219147	0.0581	Drosophila	Length
4	short	V9	0.150921244494179	0.0994212444941792	0.0515	Drosophila	Length
4	short	V90	0.13957552746344	0.0987755274634398	0.0408	Drosophila	Length
4	short	V91	0.15097319405402	0.0994731940540199	0.0515	Drosophila	Length
4	short	V92	0.134702475996135	0.0746024759961352	0.0601	Drosophila	Length
4	short	V93	0.140208768539168	0.102508768539168	0.0377	Drosophila	Length
4	short	V94	0.152244774897063	0.0848447748970627	0.0674	Drosophila	Length
4	short	V95	0.156249549339374	0.109549549339374	0.0467	Drosophila	Length
4	short	V96	0.136494863409949	0.0860948634099487	0.0504	Drosophila	Length
4	short	V97	0.151787059293711	0.0685870592937113	0.0832	Drosophila	Length
4	short	V98	0.151401589127385	0.0916015891273846	0.0598	Drosophila	Length
4	short	V99	0.135660409857898	0.0923604098578981	0.0433	Drosophila	Length
6	long	V1	0.183290798675744	0.0686907986757437	0.1146	Drosophila	Length
6	long	V10	0.228876747560078	0.0692767475600777	0.1596	Drosophila	Length
6	long	V100	0.22456841375133	0.11926841375133	0.1053	Drosophila	Length
6	long	V12	0.197574896386929	0.0626748963869289	0.1349	Drosophila	Length
6	long	V13	0.211187289913309	0.0494872899133089	0.1617	Drosophila	Length
6	long	V14	0.192786569963438	0.118186569963438	0.0746	Drosophila	Length
6	long	V15	0.195507771851013	0.0912077718510133	0.1043	Drosophila	Length
6	long	V16	0.184038053268884	0.0700380532688843	0.114	Drosophila	Length
6	long	V17	0.188260040183754	0.0510600401837543	0.1372	Drosophila	Length
6	long	V18	0.213910963206381	0.0703109632063806	0.1436	Drosophila	Length
6	long	V19	0.192963130044629	0.138063130044629	0.0549	Drosophila	Length
6	long	V2	0.185019430821137	0.0967194308211366	0.0883	Drosophila	Length
6	long	V20	0.189409182347844	0.0973091823478436	0.0921	Drosophila	Length
6	long	V21	0.197317056206093	0.0664170562060934	0.1309	Drosophila	Length
6	long	V22	0.201425631701549	0.0642256317015492	0.1372	Drosophila	Length
6	long	V23	0.216577683798455	0.0517776837984551	0.1648	Drosophila	Length
6	long	V24	0.17935945470259	0.08655945470259	0.0928	Drosophila	Length
6	long	V25	0.216771668624636	0.0587716686246362	0.158	Drosophila	Length
6	long	V26	0.202684501005164	0.125484501005164	0.0772	Drosophila	Length
6	long	V27	0.222820020746468	0.0558200207464682	0.167	Drosophila	Length
6	long	V28	0.212666518549458	0.0969665185494583	0.1157	Drosophila	Length
6	long	V29	0.177240092403281	0.091940092403281	0.0853	Drosophila	Length
6	long	V3	0.170023448852846	0.102023448852846	0.068	Drosophila	Length
6	long	V30	0.209816783837607	0.126216783837607	0.0836	Drosophila	Length
6	long	V31	0.18154822409744	0.05504822409744	0.1265	Drosophila	Length
6	long	V32	0.21475190329348	0.0654519032934805	0.1493	Drosophila	Length
6	long	V33	0.228034675666166	0.0667346756661663	0.1613	Drosophila	Length
6	long	V34	0.209382035851646	0.101182035851646	0.1082	Drosophila	Length
6	long	V35	0.181680649735262	0.135380649735262	0.0463	Drosophila	Length
6	long	V36	0.19032146144416	0.12992146144416	0.0604	Drosophila	Length
6	long	V37	0.205414272622609	0.0944142726226094	0.111	Drosophila	Length
6	long	V38	0.207435411345518	0.0596354113455181	0.1478	Drosophila	Length
6	long	V39	0.187249952001397	0.105849952001397	0.0814	Drosophila	Length
6	long	V4	0.226546591206022	0.0826465912060221	0.1439	Drosophila	Length
6	long	V40	0.19542612443983	0.16392612443983	0.0315	Drosophila	Length
6	long	V41	0.207391492279767	0.110891492279767	0.0965	Drosophila	Length
6	long	V42	0.232996073093754	0.0905960730937542	0.1424	Drosophila	Length
6	long	V43	0.180652070751083	0.106052070751083	0.0746	Drosophila	Length
6	long	V44	0.206703800930209	0.0660038009302092	0.1407	Drosophila	Length
6	long	V45	0.212968527135009	0.0991685271350087	0.1138	Drosophila	Length
6	long	V46	0.196731906379217	0.130131906379217	0.0666	Drosophila	Length
6	long	V47	0.191211573686451	0.0972115736864508	0.094	Drosophila	Length
6	long	V48	0.208838623847558	0.0601386238475579	0.1487	Drosophila	Length
6	long	V49	0.189655090601343	0.0744550906013434	0.1152	Drosophila	Length
6	long	V5	0.211921848074976	0.116721848074976	0.0952	Drosophila	Length
6	long	V50	0.183569842773661	0.0739698427736614	0.1096	Drosophila	Length
6	long	V51	0.213891551399642	0.0810915513996424	0.1328	Drosophila	Length
6	long	V52	0.187651325036502	0.108951325036502	0.0787	Drosophila	Length
6	long	V53	0.19658388794053	0.10108388794053	0.0955	Drosophila	Length
6	long	V54	0.202620705844942	0.0743207058449417	0.1283	Drosophila	Length
6	long	V55	0.232707016758734	0.138507016758734	0.0942	Drosophila	Length
6	long	V56	0.214104243228644	0.103404243228644	0.1107	Drosophila	Length
6	long	V57	0.198435261994588	0.110835261994588	0.0876	Drosophila	Length
6	long	V58	0.228322626889204	0.0655226268892041	0.1628	Drosophila	Length
6	long	V59	0.210114867732728	0.0673148677327275	0.1428	Drosophila	Length
6	long	V6	0.204312572185765	0.135412572185765	0.0689	Drosophila	Length
6	long	V60	0.215913189407555	0.117313189407556	0.0986	Drosophila	Length
6	long	V61	0.179802491608737	0.0570024916087372	0.1228	Drosophila	Length
6	long	V62	0.198290470118671	0.0694904701186706	0.1288	Drosophila	Length
6	long	V63	0.195463453817493	0.0909634538174926	0.1045	Drosophila	Length
6	long	V64	0.196727930172927	0.0529279301729274	0.1438	Drosophila	Length
6	long	V65	0.182246975815522	0.0512469758155221	0.131	Drosophila	Length
6	long	V66	0.200896521810875	0.116096521810875	0.0848	Drosophila	Length
6	long	V67	0.201958229967992	0.0532582299679922	0.1487	Drosophila	Length
6	long	V68	0.21879896840125	0.10169896840125	0.1171	Drosophila	Length
6	long	V69	0.183761946229876	0.0659619462298757	0.1178	Drosophila	Length
6	long	V7	0.204827425267256	0.123427425267256	0.0814	Drosophila	Length
6	long	V70	0.186817256774755	0.147317256774755	0.0395	Drosophila	Length
6	long	V71	0.183154983169666	0.0982549831696664	0.0849	Drosophila	Length
6	long	V72	0.20875670155275	0.13455670155275	0.0742	Drosophila	Length
6	long	V73	0.224133746463808	0.127233746463808	0.0969	Drosophila	Length
6	long	V74	0.193857865301048	0.130457865301048	0.0634	Drosophila	Length
6	long	V75	0.183048935989014	0.0571489359890138	0.1259	Drosophila	Length
6	long	V76	0.211898413661879	0.102698413661879	0.1092	Drosophila	Length
6	long	V77	0.190958026930159	0.0888580269301592	0.1021	Drosophila	Length
6	long	V78	0.20632715742619	0.10342715742619	0.1029	Drosophila	Length
6	long	V79	0.206300821754619	0.0828008217546191	0.1235	Drosophila	Length
6	long	V8	0.204572774345611	0.105472774345611	0.0991	Drosophila	Length
6	long	V80	0.191497205753331	0.0975972057533313	0.0939	Drosophila	Length
6	long	V81	0.198998673697743	0.0630986736977429	0.1359	Drosophila	Length
6	long	V82	0.187177610581189	0.103677610581189	0.0835	Drosophila	Length
6	long	V83	0.194814121358352	0.120614121358352	0.0742	Drosophila	Length
6	long	V84	0.189455737939196	0.121955737939196	0.0675	Drosophila	Length
6	long	V85	0.199894605217915	0.0617946052179148	0.1381	Drosophila	Length
6	long	V86	0.200333905788082	0.0640339057880821	0.1363	Drosophila	Length
6	long	V87	0.181180730813303	0.0943807308133026	0.0868	Drosophila	Length
6	long	V88	0.207626468753853	0.118126468753853	0.0895	Drosophila	Length
6	long	V89	0.239439959535146	0.123439959535146	0.116	Drosophila	Length
6	long	V9	0.194641326724251	0.0850413267242506	0.1096	Drosophila	Length
6	long	V90	0.202869430301379	0.0636694303013785	0.1392	Drosophila	Length
6	long	V91	0.176973426746406	0.0677734267464056	0.1092	Drosophila	Length
6	long	V92	0.231413925870365	0.128513925870365	0.1029	Drosophila	Length
6	long	V93	0.236187398066611	0.0769873980666112	0.1592	Drosophila	Length
6	long	V94	0.194128305648587	0.0548283056485872	0.1393	Drosophila	Length
6	long	V95	0.198017839178107	0.0782178391781067	0.1198	Drosophila	Length
6	long	V96	0.209523226606668	0.108523226606668	0.101	Drosophila	Length
6	long	V97	0.194558318599492	0.103858318599492	0.0907	Drosophila	Length
6	long	V98	0.207231793163476	0.115031793163476	0.0922	Drosophila	Length
6	long	V99	0.178998721039483	0.106498721039483	0.0725	Drosophila	Length
6	short	V1	0.203568251903037	0.158468251903037	0.0451	Drosophila	Length
6	short	V10	0.180320282334096	0.142420282334096	0.0379	Drosophila	Length
6	short	V100	0.1913350817073	0.1013350817073	0.09	Drosophila	Length
6	short	V11	0.225741511594255	0.207741511594255	0.018	Drosophila	Length
6	short	V12	0.172204900022904	0.127504900022904	0.0447	Drosophila	Length
6	short	V13	0.188552495021874	0.134952495021874	0.0536	Drosophila	Length
6	short	V14	0.172446937638887	0.147146937638887	0.0253	Drosophila	Length
6	short	V15	0.192907615822201	0.114507615822201	0.0784	Drosophila	Length
6	short	V16	0.182436480290134	0.0997364802901336	0.0827	Drosophila	Length
6	short	V17	0.211949024917102	0.132949024917102	0.079	Drosophila	Length
6	short	V18	0.188110169652675	0.100310169652675	0.0878	Drosophila	Length
6	short	V19	0.173468085196602	0.109368085196602	0.0641	Drosophila	Length
6	short	V2	0.186121473807836	0.120121473807836	0.066	Drosophila	Length
6	short	V20	0.205720969238378	0.157220969238378	0.0485	Drosophila	Length
6	short	V21	0.184660588662491	0.129060588662491	0.0556	Drosophila	Length
6	short	V22	0.175685530457071	0.154085530457071	0.0216	Drosophila	Length
6	short	V23	0.180993776933285	0.133593776933285	0.0474	Drosophila	Length
6	short	V24	0.199067610431094	0.102567610431094	0.0965	Drosophila	Length
6	short	V25	0.199885537160997	0.173685537160997	0.0262	Drosophila	Length
6	short	V26	0.216581910849542	0.175381910849542	0.0412	Drosophila	Length
6	short	V27	0.176393617391718	0.0966936173917181	0.0797	Drosophila	Length
6	short	V28	0.202847372356712	0.0978473723567117	0.105	Drosophila	Length
6	short	V29	0.210499196057213	0.188299196057213	0.0222	Drosophila	Length
6	short	V3	0.187868530136361	0.134468530136361	0.0534	Drosophila	Length
6	short	V30	0.188877886532053	0.106177886532053	0.0827	Drosophila	Length
6	short	V31	0.177149929956949	0.113649929956949	0.0635	Drosophila	Length
6	short	V32	0.190890658361094	0.119390658361094	0.0715	Drosophila	Length
6	short	V33	0.173964010299926	0.104864010299926	0.0691	Drosophila	Length
6	short	V34	0.200808782463968	0.121508782463968	0.0793	Drosophila	Length
6	short	V35	0.174856192875313	0.159756192875313	0.0151	Drosophila	Length
6	short	V36	0.188192876015567	0.128392876015567	0.0598	Drosophila	Length
6	short	V37	0.175207103829195	0.098007103829195	0.0772	Drosophila	Length
6	short	V38	0.188057537757049	0.139457537757049	0.0486	Drosophila	Length
6	short	V39	0.19797316018221	0.13307316018221	0.0649	Drosophila	Length
6	short	V4	0.231341803609958	0.0991418036099583	0.1322	Drosophila	Length
6	short	V40	0.166968424956588	0.162468424956588	0.0045	Drosophila	Length
6	short	V41	0.199383582959992	0.147483582959992	0.0519	Drosophila	Length
6	short	V42	0.189060278370901	0.0854602783709007	0.1036	Drosophila	Length
6	short	V43	0.20651689442696	0.18401689442696	0.0225	Drosophila	Length
6	short	V44	0.225138168591108	0.129338168591108	0.0958	Drosophila	Length
6	short	V45	0.202248268471422	0.156548268471422	0.0457	Drosophila	Length
6	short	V46	0.210862347899111	0.136762347899111	0.0741	Drosophila	Length
6	short	V47	0.197489067938237	0.119789067938237	0.0777	Drosophila	Length
6	short	V48	0.198369111079655	0.0950691110796552	0.1033	Drosophila	Length
6	short	V49	0.202841660936784	0.155741660936784	0.0471	Drosophila	Length
6	short	V5	0.208467757885529	0.120267757885529	0.0882	Drosophila	Length
6	short	V50	0.216523360570229	0.148623360570229	0.0679	Drosophila	Length
6	short	V51	0.19075593379332	0.10235593379332	0.0884	Drosophila	Length
6	short	V52	0.186436808015806	0.114936808015806	0.0715	Drosophila	Length
6	short	V53	0.193263965429224	0.117563965429224	0.0757	Drosophila	Length
6	short	V54	0.211401285300391	0.104201285300391	0.1072	Drosophila	Length
6	short	V55	0.182361326828861	0.141561326828861	0.0408	Drosophila	Length
6	short	V56	0.194917573691874	0.0967175736918738	0.0982	Drosophila	Length
6	short	V57	0.200575216763251	0.0803752167632512	0.1202	Drosophila	Length
6	short	V58	0.176817041651809	0.103117041651809	0.0737	Drosophila	Length
6	short	V59	0.20021538862193	0.11801538862193	0.0822	Drosophila	Length
6	short	V6	0.220056161880183	0.125356161880183	0.0947	Drosophila	Length
6	short	V60	0.196820153189687	0.206720153189687	-0.0099	Drosophila	Length
6	short	V61	0.196110203925674	0.107910203925674	0.0882	Drosophila	Length
6	short	V62	0.186280712860336	0.0972807128603357	0.089	Drosophila	Length
6	short	V63	0.169968816733443	0.0966688167334432	0.0733	Drosophila	Length
6	short	V64	0.222746311375194	0.201246311375194	0.0215	Drosophila	Length
6	short	V65	0.201608786487561	0.206508786487561	-0.0049	Drosophila	Length
6	short	V66	0.192876680809881	0.103276680809881	0.0896	Drosophila	Length
6	short	V67	0.213556728849391	0.099256728849391	0.1143	Drosophila	Length
6	short	V68	0.171805376200106	0.0904053762001056	0.0814	Drosophila	Length
6	short	V69	0.209103710753696	0.121603710753696	0.0875	Drosophila	Length
6	short	V7	0.188024893293507	0.133024893293507	0.055	Drosophila	Length
6	short	V70	0.227883133982309	0.109583133982309	0.1183	Drosophila	Length
6	short	V71	0.210426841018451	0.125626841018451	0.0848	Drosophila	Length
6	short	V72	0.184353581976445	0.145653581976445	0.0387	Drosophila	Length
6	short	V73	0.227841761555642	0.122941761555642	0.1049	Drosophila	Length
6	short	V74	0.175695333030148	0.0926953330301481	0.083	Drosophila	Length
6	short	V75	0.176176297096421	0.0891762970964212	0.087	Drosophila	Length
6	short	V76	0.198776399363333	0.108976399363333	0.0898	Drosophila	Length
6	short	V77	0.21287359856784	0.0691735985678397	0.1437	Drosophila	Length
6	short	V78	0.190606014375155	0.136506014375155	0.0541	Drosophila	Length
6	short	V79	0.210965113178574	0.0931651131785743	0.1178	Drosophila	Length
6	short	V8	0.188969892274188	0.182769892274188	0.0062	Drosophila	Length
6	short	V80	0.1855266748664	0.0940266748664001	0.0915	Drosophila	Length
6	short	V81	0.199304098380188	0.146404098380188	0.0529	Drosophila	Length
6	short	V82	0.226048536710457	0.145248536710457	0.0808	Drosophila	Length
6	short	V83	0.169201536975167	0.109301536975167	0.0599	Drosophila	Length
6	short	V84	0.207630423793848	0.115230423793848	0.0924	Drosophila	Length
6	short	V85	0.181084677090772	0.166884677090772	0.0142	Drosophila	Length
6	short	V86	0.205501586420776	0.0996015864207755	0.1059	Drosophila	Length
6	short	V87	0.191931794107227	0.165531794107227	0.0264	Drosophila	Length
6	short	V88	0.193983817302622	0.101783817302622	0.0922	Drosophila	Length
6	short	V89	0.212886452215893	0.128286452215893	0.0846	Drosophila	Length
6	short	V9	0.179775300819557	0.128475300819557	0.0513	Drosophila	Length
6	short	V90	0.203363928003231	0.115163928003231	0.0882	Drosophila	Length
6	short	V91	0.202839660726507	0.178839660726507	0.024	Drosophila	Length
6	short	V92	0.201382032454592	0.105482032454592	0.0959	Drosophila	Length
6	short	V93	0.178804118468079	0.0996041184680788	0.0792	Drosophila	Length
6	short	V94	0.18366585779798	0.0855658577979796	0.0981	Drosophila	Length
6	short	V95	0.164232276990107	0.113832276990107	0.0504	Drosophila	Length
6	short	V96	0.199268162409336	0.0951681624093364	0.1041	Drosophila	Length
6	short	V97	0.191287856888916	0.106387856888916	0.0849	Drosophila	Length
6	short	V98	0.180109788305844	0.108109788305844	0.072	Drosophila	Length
6	short	V99	0.207644648951942	0.125544648951942	0.0821	Drosophila	Length
9	long	V1	0.187573745954328	0.0721737459543283	0.1154	Drosophila	Length
9	long	V10	0.171508153624782	0.075508153624782	0.096	Drosophila	Length
9	long	V100	0.193476903447577	0.132576903447577	0.0609	Drosophila	Length
9	long	V11	0.19490844339924	0.0690084433992402	0.1259	Drosophila	Length
9	long	V12	0.197599532805523	0.0598995328055232	0.1377	Drosophila	Length
9	long	V13	0.193644447166925	0.0873444471669249	0.1063	Drosophila	Length
9	long	V14	0.19256244392626	0.0702624439262604	0.1223	Drosophila	Length
9	long	V15	0.196384540222254	0.102584540222254	0.0938	Drosophila	Length
9	long	V16	0.205210219800191	0.136310219800191	0.0689	Drosophila	Length
9	long	V17	0.177273544132854	0.0689735441328545	0.1083	Drosophila	Length
9	long	V18	0.17400462742324	0.0917046274232404	0.0823	Drosophila	Length
9	long	V19	0.186180794998006	0.111980794998006	0.0742	Drosophila	Length
9	long	V2	0.182617590444379	0.0819175904443792	0.1007	Drosophila	Length
9	long	V20	0.194383885716538	0.133183885716538	0.0612	Drosophila	Length
9	long	V21	0.226155032940117	0.0667550329401169	0.1594	Drosophila	Length
9	long	V22	0.220012423853902	0.0749124238539019	0.1451	Drosophila	Length
9	long	V23	0.202091296731503	0.089091296731503	0.113	Drosophila	Length
9	long	V24	0.1967817225155	0.0980817225155001	0.0987	Drosophila	Length
9	long	V25	0.185152592682188	0.0798525926821879	0.1053	Drosophila	Length
9	long	V26	0.165228352341794	0.060528352341794	0.1047	Drosophila	Length
9	long	V27	0.190160748713793	0.0794607487137929	0.1107	Drosophila	Length
9	long	V28	0.187304624386455	0.0696046243864555	0.1177	Drosophila	Length
9	long	V29	0.199729843280615	0.0801298432806146	0.1196	Drosophila	Length
9	long	V3	0.191632137053512	0.107432137053512	0.0842	Drosophila	Length
9	long	V30	0.18700655431585	0.0691065543158503	0.1179	Drosophila	Length
9	long	V31	0.179703511802553	0.0552035118025531	0.1245	Drosophila	Length
9	long	V32	0.196126405127651	0.0716264051276511	0.1245	Drosophila	Length
9	long	V33	0.203215116972384	0.101215116972384	0.102	Drosophila	Length
9	long	V34	0.182911734627685	0.0682117346276854	0.1147	Drosophila	Length
9	long	V35	0.207023548537112	0.0594235485371123	0.1476	Drosophila	Length
9	long	V36	0.208189680090614	0.064189680090614	0.144	Drosophila	Length
9	long	V37	0.166076209983064	0.0866762099830641	0.0794	Drosophila	Length
9	long	V38	0.191614499304943	0.0683144993049433	0.1233	Drosophila	Length
9	long	V39	0.196261600902876	0.0857616009028758	0.1105	Drosophila	Length
9	long	V4	0.189776120173359	0.0717761201733591	0.118	Drosophila	Length
9	long	V40	0.200872732274098	0.103972732274098	0.0969	Drosophila	Length
9	long	V41	0.191456951555942	0.0739569515559417	0.1175	Drosophila	Length
9	long	V42	0.197192349357349	0.0709923493573489	0.1262	Drosophila	Length
9	long	V43	0.200311656674241	0.099611656674241	0.1007	Drosophila	Length
9	long	V44	0.178196926436593	0.075696926436593	0.1025	Drosophila	Length
9	long	V45	0.168183938560686	0.0933839385606861	0.0748	Drosophila	Length
9	long	V46	0.168934200300005	0.0594342003000054	0.1095	Drosophila	Length
9	long	V47	0.17595182480705	0.0801518248070497	0.0958	Drosophila	Length
9	long	V48	0.170828062718522	0.0701280627185225	0.1007	Drosophila	Length
9	long	V49	0.193504358687825	0.0617043586878255	0.1318	Drosophila	Length
9	long	V5	0.192557356532791	0.105557356532791	0.087	Drosophila	Length
9	long	V50	0.179463027362513	0.0915630273625131	0.0879	Drosophila	Length
9	long	V51	0.206511028740852	0.0676110287408523	0.1389	Drosophila	Length
9	long	V52	0.193633468383294	0.0710334683832936	0.1226	Drosophila	Length
9	long	V53	0.170516525646956	0.0818165256469557	0.0887	Drosophila	Length
9	long	V54	0.200411601018056	0.112411601018056	0.088	Drosophila	Length
9	long	V55	0.171314381847552	0.0849143818475523	0.0864	Drosophila	Length
9	long	V56	0.192963732789058	0.0880637327890579	0.1049	Drosophila	Length
9	long	V57	0.204407046581227	0.106407046581227	0.098	Drosophila	Length
9	long	V58	0.198131476995793	0.065731476995793	0.1324	Drosophila	Length
9	long	V59	0.196297895575405	0.0921978955754052	0.1041	Drosophila	Length
9	long	V6	0.198002751306967	0.063502751306967	0.1345	Drosophila	Length
9	long	V60	0.198080639090103	0.0960806390901027	0.102	Drosophila	Length
9	long	V61	0.195940591466721	0.0629405914667213	0.133	Drosophila	Length
9	long	V62	0.19051744202797	0.0859174420279705	0.1046	Drosophila	Length
9	long	V63	0.202219478746131	0.102919478746131	0.0993	Drosophila	Length
9	long	V64	0.217160584509149	0.104960584509149	0.1122	Drosophila	Length
9	long	V65	0.235239563886275	0.0801395638862755	0.1551	Drosophila	Length
9	long	V66	0.180100441519225	0.0623004415192247	0.1178	Drosophila	Length
9	long	V67	0.161667140397428	0.102767140397428	0.0589	Drosophila	Length
9	long	V68	0.173659007246074	0.103759007246074	0.0699	Drosophila	Length
9	long	V69	0.188092924029779	0.0695929240297788	0.1185	Drosophila	Length
9	long	V7	0.194847202404391	0.0858472024043909	0.109	Drosophila	Length
9	long	V70	0.219778315247214	0.0795783152472135	0.1402	Drosophila	Length
9	long	V71	0.1944611856759	0.0931611856759	0.1013	Drosophila	Length
9	long	V72	0.190024184495083	0.088124184495083	0.1019	Drosophila	Length
9	long	V73	0.184598508099589	0.0841985080995889	0.1004	Drosophila	Length
9	long	V74	0.210723999987248	0.0982239999872476	0.1125	Drosophila	Length
9	long	V75	0.184399729593177	0.0960997295931767	0.0883	Drosophila	Length
9	long	V76	0.177476936377009	0.0694769363770086	0.108	Drosophila	Length
9	long	V77	0.195879831936785	0.0646798319367845	0.1312	Drosophila	Length
9	long	V78	0.182470613453609	0.107670613453609	0.0748	Drosophila	Length
9	long	V79	0.200006990641068	0.0905069906410679	0.1095	Drosophila	Length
9	long	V8	0.193904380003981	0.0664043800039807	0.1275	Drosophila	Length
9	long	V80	0.184586560181788	0.0794865601817882	0.1051	Drosophila	Length
9	long	V81	0.183651480933991	0.102651480933991	0.081	Drosophila	Length
9	long	V82	0.177566835213067	0.0736668352130674	0.1039	Drosophila	Length
9	long	V83	0.187223005459547	0.114423005459547	0.0728	Drosophila	Length
9	long	V84	0.192056070744283	0.0700560707442827	0.122	Drosophila	Length
9	long	V85	0.19121610515678	0.0907161051567803	0.1005	Drosophila	Length
9	long	V86	0.206754069714127	0.0754540697141269	0.1313	Drosophila	Length
9	long	V87	0.179808951268171	0.0941089512681714	0.0857	Drosophila	Length
9	long	V88	0.182306665925571	0.0648066659255714	0.1175	Drosophila	Length
9	long	V89	0.178988375226144	0.0745883752261438	0.1044	Drosophila	Length
9	long	V9	0.230831422788956	0.0723314227889565	0.1585	Drosophila	Length
9	long	V90	0.191451077741917	0.105251077741917	0.0862	Drosophila	Length
9	long	V91	0.18755896427216	0.11715896427216	0.0704	Drosophila	Length
9	long	V92	0.192752178528532	0.0743521785285324	0.1184	Drosophila	Length
9	long	V93	0.225549576877576	0.087249576877576	0.1383	Drosophila	Length
9	long	V94	0.193697732985213	0.0786977329852135	0.115	Drosophila	Length
9	long	V95	0.209158063697068	0.0897580636970685	0.1194	Drosophila	Length
9	long	V96	0.196615234767443	0.101215234767443	0.0954	Drosophila	Length
9	long	V97	0.185766333564866	0.0867663335648664	0.099	Drosophila	Length
9	long	V98	0.195277676779238	0.0967776767792379	0.0985	Drosophila	Length
9	long	V99	0.188713326056004	0.113313326056004	0.0754	Drosophila	Length
9	short	V1	0.176488302706263	0.0984883027062629	0.078	Drosophila	Length
9	short	V10	0.191334246790953	0.184834246790953	0.0065	Drosophila	Length
9	short	V100	0.177749973246839	0.124149973246839	0.0536	Drosophila	Length
9	short	V11	0.164674174673856	0.0822741746738561	0.0824	Drosophila	Length
9	short	V12	0.194039778383519	0.0950397783835191	0.099	Drosophila	Length
9	short	V13	0.170617156687233	0.117717156687233	0.0529	Drosophila	Length
9	short	V14	0.180862926776489	0.121562926776489	0.0593	Drosophila	Length
9	short	V15	0.18081229165577	0.0893122916557705	0.0915	Drosophila	Length
9	short	V16	0.176693121000293	0.118493121000293	0.0582	Drosophila	Length
9	short	V17	0.18338214567397	0.0819821456739702	0.1014	Drosophila	Length
9	short	V18	0.181253363421095	0.120453363421095	0.0608	Drosophila	Length
9	short	V19	0.192255365061801	0.153555365061801	0.0387	Drosophila	Length
9	short	V2	0.174908628857396	0.112308628857396	0.0626	Drosophila	Length
9	short	V20	0.187786677552377	0.129286677552377	0.0585	Drosophila	Length
9	short	V21	0.176524919804488	0.079624919804488	0.0969	Drosophila	Length
9	short	V22	0.181864191230175	0.0801641912301747	0.1017	Drosophila	Length
9	short	V23	0.183947985231221	0.135247985231221	0.0487	Drosophila	Length
9	short	V24	0.176469741597556	0.156169741597556	0.0203	Drosophila	Length
9	short	V25	0.178675961328042	0.149075961328042	0.0296	Drosophila	Length
9	short	V26	0.185020620475525	0.142820620475525	0.0422	Drosophila	Length
9	short	V27	0.195519247912984	0.119219247912984	0.0763	Drosophila	Length
9	short	V28	0.18869761313489	0.13199761313489	0.0567	Drosophila	Length
9	short	V29	0.179194077782898	0.081294077782898	0.0979	Drosophila	Length
9	short	V3	0.162526056694845	0.142226056694845	0.0203	Drosophila	Length
9	short	V30	0.161101042284403	0.118201042284403	0.0429	Drosophila	Length
9	short	V31	0.180435447598211	0.0816354475982115	0.0988	Drosophila	Length
9	short	V32	0.1801712409535	0.0817712409535003	0.0984	Drosophila	Length
9	short	V33	0.173428746524885	0.130228746524885	0.0432	Drosophila	Length
9	short	V34	0.176401142048153	0.104001142048153	0.0724	Drosophila	Length
9	short	V35	0.179028123664949	0.114128123664949	0.0649	Drosophila	Length
9	short	V36	0.204396168624244	0.168196168624244	0.0362	Drosophila	Length
9	short	V37	0.187050466986872	0.165750466986872	0.0213	Drosophila	Length
9	short	V38	0.18643854911575	0.13593854911575	0.0505	Drosophila	Length
9	short	V39	0.188760716300676	0.120760716300676	0.068	Drosophila	Length
9	short	V4	0.163194106443118	0.0740941064431178	0.0891	Drosophila	Length
9	short	V40	0.182726599770113	0.128426599770113	0.0543	Drosophila	Length
9	short	V41	0.17502976432733	0.10442976432733	0.0706	Drosophila	Length
9	short	V42	0.184248425116338	0.109348425116338	0.0749	Drosophila	Length
9	short	V43	0.178334352636657	0.128634352636657	0.0497	Drosophila	Length
9	short	V44	0.171559388038953	0.119659388038953	0.0519	Drosophila	Length
9	short	V45	0.205859273712157	0.154559273712157	0.0513	Drosophila	Length
9	short	V46	0.185638355857217	0.0711383558572167	0.1145	Drosophila	Length
9	short	V47	0.169121528889382	0.104321528889382	0.0648	Drosophila	Length
9	short	V48	0.18307594306512	0.10207594306512	0.081	Drosophila	Length
9	short	V49	0.181480044877302	0.0638800448773022	0.1176	Drosophila	Length
9	short	V5	0.164002545698282	0.125402545698282	0.0386	Drosophila	Length
9	short	V50	0.176168229178278	0.104468229178278	0.0717	Drosophila	Length
9	short	V51	0.182599731336765	0.154899731336765	0.0277	Drosophila	Length
9	short	V52	0.174897038444665	0.100097038444665	0.0748	Drosophila	Length
9	short	V53	0.192954536910669	0.135854536910669	0.0571	Drosophila	Length
9	short	V54	0.196505195404836	0.0959051954048359	0.1006	Drosophila	Length
9	short	V55	0.185351180918794	0.119451180918794	0.0659	Drosophila	Length
9	short	V56	0.18217784664533	0.17057784664533	0.0116	Drosophila	Length
9	short	V57	0.184946976215155	0.0667469762151548	0.1182	Drosophila	Length
9	short	V58	0.184413377480082	0.0921133774800815	0.0923	Drosophila	Length
9	short	V59	0.17795820032271	0.08855820032271	0.0894	Drosophila	Length
9	short	V6	0.185152288870898	0.112252288870898	0.0729	Drosophila	Length
9	short	V60	0.185436573660286	0.0733365736602858	0.1121	Drosophila	Length
9	short	V61	0.185496049839997	0.125496049839997	0.06	Drosophila	Length
9	short	V62	0.180481900361998	0.0627819003619983	0.1177	Drosophila	Length
9	short	V63	0.182559175272455	0.0866591752724545	0.0959	Drosophila	Length
9	short	V64	0.190074412118511	0.110174412118511	0.0799	Drosophila	Length
9	short	V65	0.190745511948286	0.116345511948286	0.0744	Drosophila	Length
9	short	V66	0.19150568249308	0.15860568249308	0.0329	Drosophila	Length
9	short	V67	0.188488513424498	0.083588513424498	0.1049	Drosophila	Length
9	short	V68	0.166032819075511	0.0797328190755111	0.0863	Drosophila	Length
9	short	V69	0.173967806072944	0.140467806072944	0.0335	Drosophila	Length
9	short	V7	0.172535932060812	0.133435932060812	0.0391	Drosophila	Length
9	short	V70	0.182753786180069	0.113953786180069	0.0688	Drosophila	Length
9	short	V71	0.183385589144832	0.131585589144832	0.0518	Drosophila	Length
9	short	V72	0.196696425047824	0.120496425047824	0.0762	Drosophila	Length
9	short	V73	0.172464951276572	0.135864951276572	0.0366	Drosophila	Length
9	short	V74	0.188576093520795	0.156776093520795	0.0318	Drosophila	Length
9	short	V75	0.185567705863763	0.152767705863763	0.0328	Drosophila	Length
9	short	V76	0.189931855750707	0.119931855750707	0.07	Drosophila	Length
9	short	V77	0.189300893071139	0.143500893071139	0.0458	Drosophila	Length
9	short	V78	0.174535191606323	0.0889351916063226	0.0856	Drosophila	Length
9	short	V79	0.169040524931764	0.0811405249317639	0.0879	Drosophila	Length
9	short	V8	0.190309385312624	0.0646093853126244	0.1257	Drosophila	Length
9	short	V80	0.171956572709979	0.102256572709979	0.0697	Drosophila	Length
9	short	V81	0.180782399851347	0.106282399851347	0.0745	Drosophila	Length
9	short	V82	0.185020822027569	0.153120822027569	0.0319	Drosophila	Length
9	short	V83	0.185650669043014	0.125250669043014	0.0604	Drosophila	Length
9	short	V84	0.177148696016522	0.142248696016522	0.0349	Drosophila	Length
9	short	V85	0.1656866366733	0.0967866366733002	0.0689	Drosophila	Length
9	short	V86	0.166076105477799	0.113576105477799	0.0525	Drosophila	Length
9	short	V87	0.189428569016214	0.156628569016214	0.0328	Drosophila	Length
9	short	V88	0.192878489803248	0.0897784898032481	0.1031	Drosophila	Length
9	short	V89	0.186199914791106	0.135099914791106	0.0511	Drosophila	Length
9	short	V9	0.180754224604449	0.136854224604449	0.0439	Drosophila	Length
9	short	V90	0.196152376133764	0.0971523761337642	0.099	Drosophila	Length
9	short	V91	0.17022163895532	0.13532163895532	0.0349	Drosophila	Length
9	short	V92	0.177765801599942	0.134065801599942	0.0437	Drosophila	Length
9	short	V93	0.203213020898784	0.078913020898784	0.1243	Drosophila	Length
9	short	V94	0.183756529095203	0.145856529095203	0.0379	Drosophila	Length
9	short	V95	0.175268218250839	0.122868218250839	0.0524	Drosophila	Length
9	short	V96	0.173627083816785	0.0893270838167853	0.0843	Drosophila	Length
9	short	V97	0.183640273049749	0.0721402730497487	0.1115	Drosophila	Length
9	short	V98	0.168664887217533	0.101964887217533	0.0667	Drosophila	Length
9	short	V99	0.170037402548259	0.0727374025482592	0.0973	Drosophila	Length
1	long	V1	0.14610904354941	0.11740904354941	0.0287	Arabidopsis	Length
1	long	V10	0.142820528659348	0.117020528659348	0.0258	Arabidopsis	Length
1	long	V100	0.145672011216284	0.117672011216284	0.028	Arabidopsis	Length
1	long	V11	0.146264742217293	0.0980647422172933	0.0482	Arabidopsis	Length
1	long	V12	0.144542541440449	0.102842541440449	0.0417	Arabidopsis	Length
1	long	V13	0.142246241908928	0.122046241908928	0.0202	Arabidopsis	Length
1	long	V14	0.146393894878369	0.113493894878369	0.0329	Arabidopsis	Length
1	long	V15	0.141030160384678	0.105330160384678	0.0357	Arabidopsis	Length
1	long	V16	0.14601523878663	0.11591523878663	0.0301	Arabidopsis	Length
1	long	V17	0.142693036077565	0.113293036077565	0.0294	Arabidopsis	Length
1	long	V18	0.145201674368034	0.116601674368034	0.0286	Arabidopsis	Length
1	long	V19	0.147106251300914	0.117206251300914	0.0299	Arabidopsis	Length
1	long	V2	0.145120615335584	0.106020615335584	0.0391	Arabidopsis	Length
1	long	V20	0.144909056247929	0.115309056247929	0.0296	Arabidopsis	Length
1	long	V21	0.143804621816084	0.114504621816084	0.0293	Arabidopsis	Length
1	long	V22	0.145215287878807	0.116915287878807	0.0283	Arabidopsis	Length
1	long	V23	0.142790243039269	0.114790243039269	0.028	Arabidopsis	Length
1	long	V24	0.142588737748195	0.114088737748195	0.0285	Arabidopsis	Length
1	long	V25	0.145860491814907	0.115960491814907	0.0299	Arabidopsis	Length
1	long	V26	0.144890626850719	0.105990626850719	0.0389	Arabidopsis	Length
1	long	V27	0.14630582696463	0.11770582696463	0.0286	Arabidopsis	Length
1	long	V28	0.148258175558955	0.120358175558955	0.0279	Arabidopsis	Length
1	long	V29	0.147708127139142	0.118608127139142	0.0291	Arabidopsis	Length
1	long	V3	0.140839499189788	0.113739499189788	0.0271	Arabidopsis	Length
1	long	V30	0.142661265784281	0.0965612657842809	0.0461	Arabidopsis	Length
1	long	V31	0.142160362591893	0.0991603625918932	0.043	Arabidopsis	Length
1	long	V32	0.14638768606096	0.10198768606096	0.0444	Arabidopsis	Length
1	long	V33	0.143691212072843	0.101991212072843	0.0417	Arabidopsis	Length
1	long	V34	0.145680331952726	0.101180331952726	0.0445	Arabidopsis	Length
1	long	V35	0.145584416380609	0.114984416380609	0.0306	Arabidopsis	Length
1	long	V36	0.145033383762734	0.0977333837627339	0.0473	Arabidopsis	Length
1	long	V37	0.141533969837825	0.112833969837825	0.0287	Arabidopsis	Length
1	long	V38	0.142996538970832	0.118496538970832	0.0245	Arabidopsis	Length
1	long	V39	0.142841711644645	0.101041711644645	0.0418	Arabidopsis	Length
1	long	V4	0.145186729878843	0.118586729878843	0.0266	Arabidopsis	Length
1	long	V40	0.1442127210691	0.1024127210691	0.0418	Arabidopsis	Length
1	long	V41	0.141193083353146	0.100893083353146	0.0403	Arabidopsis	Length
1	long	V42	0.142537593855654	0.115737593855654	0.0268	Arabidopsis	Length
1	long	V43	0.142519978366874	0.110819978366874	0.0317	Arabidopsis	Length
1	long	V44	0.147170085195984	0.120470085195984	0.0267	Arabidopsis	Length
1	long	V45	0.141713727684716	0.115813727684716	0.0259	Arabidopsis	Length
1	long	V46	0.141084521836238	0.0985845218362384	0.0425	Arabidopsis	Length
1	long	V47	0.145526792404253	0.0978267924042527	0.0477	Arabidopsis	Length
1	long	V48	0.142068569631321	0.0938685696313207	0.0482	Arabidopsis	Length
1	long	V49	0.14193530557266	0.11873530557266	0.0232	Arabidopsis	Length
1	long	V5	0.144889910529638	0.114589910529638	0.0303	Arabidopsis	Length
1	long	V50	0.144222347560334	0.101722347560334	0.0425	Arabidopsis	Length
1	long	V51	0.144393780458418	0.112393780458418	0.032	Arabidopsis	Length
1	long	V52	0.14608027363464	0.11728027363464	0.0288	Arabidopsis	Length
1	long	V53	0.140983236472778	0.0994832364727782	0.0415	Arabidopsis	Length
1	long	V54	0.147836822908474	0.120436822908474	0.0274	Arabidopsis	Length
1	long	V55	0.142716605880667	0.114516605880667	0.0282	Arabidopsis	Length
1	long	V56	0.145022462018049	0.101222462018049	0.0438	Arabidopsis	Length
1	long	V57	0.14319170913458	0.12189170913458	0.0213	Arabidopsis	Length
1	long	V58	0.147569274843144	0.120169274843144	0.0274	Arabidopsis	Length
1	long	V59	0.145593822409867	0.098193822409867	0.0474	Arabidopsis	Length
1	long	V6	0.146205668792486	0.107405668792486	0.0388	Arabidopsis	Length
1	long	V60	0.141510310890132	0.111510310890132	0.03	Arabidopsis	Length
1	long	V61	0.145398539652512	0.117998539652512	0.0274	Arabidopsis	Length
1	long	V62	0.143695637097175	0.124795637097175	0.0189	Arabidopsis	Length
1	long	V63	0.145453659216339	0.115953659216339	0.0295	Arabidopsis	Length
1	long	V64	0.148355828364147	0.118255828364147	0.0301	Arabidopsis	Length
1	long	V65	0.147118735374659	0.120318735374659	0.0268	Arabidopsis	Length
1	long	V66	0.142130768294814	0.115830768294814	0.0263	Arabidopsis	Length
1	long	V67	0.146117462828928	0.114417462828928	0.0317	Arabidopsis	Length
1	long	V68	0.141294015538412	0.102794015538412	0.0385	Arabidopsis	Length
1	long	V69	0.143831864398601	0.114731864398601	0.0291	Arabidopsis	Length
1	long	V7	0.143726151706265	0.115726151706265	0.028	Arabidopsis	Length
1	long	V70	0.14383646161222	0.11593646161222	0.0279	Arabidopsis	Length
1	long	V71	0.144704575849936	0.0975045758499364	0.0472	Arabidopsis	Length
1	long	V72	0.143354640892621	0.113954640892621	0.0294	Arabidopsis	Length
1	long	V73	0.144351953826664	0.0990519538266643	0.0453	Arabidopsis	Length
1	long	V74	0.148210677671381	0.122510677671381	0.0257	Arabidopsis	Length
1	long	V75	0.144958125969144	0.115958125969144	0.029	Arabidopsis	Length
1	long	V76	0.144385625876965	0.103785625876965	0.0406	Arabidopsis	Length
1	long	V77	0.145338595906634	0.097238595906634	0.0481	Arabidopsis	Length
1	long	V78	0.144774741376903	0.117174741376903	0.0276	Arabidopsis	Length
1	long	V79	0.146385460604508	0.0995854606045078	0.0468	Arabidopsis	Length
1	long	V8	0.142692307894713	0.116792307894713	0.0259	Arabidopsis	Length
1	long	V80	0.140418749060544	0.098718749060544	0.0417	Arabidopsis	Length
1	long	V81	0.142521345185769	0.106121345185769	0.0364	Arabidopsis	Length
1	long	V82	0.143007085815297	0.0988070858152965	0.0442	Arabidopsis	Length
1	long	V83	0.145772544413963	0.115872544413963	0.0299	Arabidopsis	Length
1	long	V84	0.143028013271797	0.113728013271797	0.0293	Arabidopsis	Length
1	long	V85	0.139973552886376	0.116673552886376	0.0233	Arabidopsis	Length
1	long	V86	0.142789147124738	0.0989891471247378	0.0438	Arabidopsis	Length
1	long	V87	0.146481425178232	0.103781425178232	0.0427	Arabidopsis	Length
1	long	V88	0.143902454649653	0.113102454649653	0.0308	Arabidopsis	Length
1	long	V89	0.143541027738289	0.116941027738289	0.0266	Arabidopsis	Length
1	long	V9	0.14437200383593	0.11247200383593	0.0319	Arabidopsis	Length
1	long	V90	0.144036046046903	0.115536046046903	0.0285	Arabidopsis	Length
1	long	V91	0.143365717688995	0.116965717688995	0.0264	Arabidopsis	Length
1	long	V92	0.142699451832861	0.0976994518328613	0.045	Arabidopsis	Length
1	long	V93	0.144601090863978	0.110901090863978	0.0337	Arabidopsis	Length
1	long	V94	0.145373370960786	0.102973370960786	0.0424	Arabidopsis	Length
1	long	V95	0.142217965769125	0.0980179657691245	0.0442	Arabidopsis	Length
1	long	V96	0.142958759057149	0.117058759057149	0.0259	Arabidopsis	Length
1	long	V97	0.145989710811041	0.115289710811041	0.0307	Arabidopsis	Length
1	long	V98	0.147003245138464	0.114403245138464	0.0326	Arabidopsis	Length
1	long	V99	0.144310160867514	0.116410160867514	0.0279	Arabidopsis	Length
1	short	V1	0.15344805261982	0.13214805261982	0.0213	Arabidopsis	Length
1	short	V10	0.151309964518845	0.113909964518845	0.0374	Arabidopsis	Length
1	short	V100	0.155833387581963	0.132833387581963	0.023	Arabidopsis	Length
1	short	V11	0.146676336251733	0.120176336251733	0.0265	Arabidopsis	Length
1	short	V12	0.145813410892392	0.125213410892392	0.0206	Arabidopsis	Length
1	short	V13	0.148863678321294	0.127363678321294	0.0215	Arabidopsis	Length
1	short	V14	0.144661894204398	0.120261894204398	0.0244	Arabidopsis	Length
1	short	V15	0.140796625904176	0.112996625904176	0.0278	Arabidopsis	Length
1	short	V16	0.142826622079531	0.118326622079531	0.0245	Arabidopsis	Length
1	short	V17	0.150174512301557	0.109074512301557	0.0411	Arabidopsis	Length
1	short	V18	0.14842814044196	0.10572814044196	0.0427	Arabidopsis	Length
1	short	V19	0.153620744300115	0.128820744300115	0.0248	Arabidopsis	Length
1	short	V2	0.148478669068955	0.122878669068955	0.0256	Arabidopsis	Length
1	short	V20	0.152501086857291	0.130601086857291	0.0219	Arabidopsis	Length
1	short	V21	0.145225910278716	0.123725910278716	0.0215	Arabidopsis	Length
1	short	V22	0.150476015582816	0.131576015582816	0.0189	Arabidopsis	Length
1	short	V23	0.149834689525305	0.122834689525305	0.027	Arabidopsis	Length
1	short	V24	0.146126611491597	0.125026611491597	0.0211	Arabidopsis	Length
1	short	V25	0.148562836664444	0.107762836664444	0.0408	Arabidopsis	Length
1	short	V26	0.15123919869014	0.11853919869014	0.0327	Arabidopsis	Length
1	short	V27	0.149548724570055	0.122848724570055	0.0267	Arabidopsis	Length
1	short	V28	0.154945440942775	0.135945440942775	0.019	Arabidopsis	Length
1	short	V29	0.155606252408628	0.122606252408628	0.033	Arabidopsis	Length
1	short	V3	0.152174587707388	0.126474587707388	0.0257	Arabidopsis	Length
1	short	V30	0.144423606290078	0.116423606290078	0.028	Arabidopsis	Length
1	short	V31	0.144322872721144	0.107522872721144	0.0368	Arabidopsis	Length
1	short	V32	0.147699361266967	0.123899361266967	0.0238	Arabidopsis	Length
1	short	V33	0.148866163852367	0.117966163852367	0.0309	Arabidopsis	Length
1	short	V34	0.152972571891408	0.113072571891408	0.0399	Arabidopsis	Length
1	short	V35	0.15362211581553	0.12312211581553	0.0305	Arabidopsis	Length
1	short	V36	0.149051836744618	0.125351836744618	0.0237	Arabidopsis	Length
1	short	V37	0.148185374670793	0.109885374670793	0.0383	Arabidopsis	Length
1	short	V38	0.147785525500786	0.106585525500786	0.0412	Arabidopsis	Length
1	short	V39	0.145164288684333	0.121264288684333	0.0239	Arabidopsis	Length
1	short	V4	0.153008994053345	0.129508994053345	0.0235	Arabidopsis	Length
1	short	V40	0.151382384346271	0.124582384346271	0.0268	Arabidopsis	Length
1	short	V41	0.147613180268875	0.127213180268875	0.0204	Arabidopsis	Length
1	short	V42	0.149889803770869	0.122889803770869	0.027	Arabidopsis	Length
1	short	V43	0.148588116700024	0.116088116700024	0.0325	Arabidopsis	Length
1	short	V44	0.148315844640619	0.119415844640619	0.0289	Arabidopsis	Length
1	short	V45	0.146889144792266	0.122289144792266	0.0246	Arabidopsis	Length
1	short	V46	0.154448217957716	0.134448217957716	0.02	Arabidopsis	Length
1	short	V47	0.149254332446109	0.113254332446109	0.036	Arabidopsis	Length
1	short	V48	0.151288893388803	0.123688893388803	0.0276	Arabidopsis	Length
1	short	V49	0.147961421358152	0.129761421358152	0.0182	Arabidopsis	Length
1	short	V5	0.146413616651156	0.131513616651156	0.0149	Arabidopsis	Length
1	short	V50	0.150389923223575	0.126889923223575	0.0235	Arabidopsis	Length
1	short	V51	0.148687901074521	0.100287901074521	0.0484	Arabidopsis	Length
1	short	V52	0.148730388752266	0.123730388752266	0.025	Arabidopsis	Length
1	short	V53	0.153188880509096	0.125788880509096	0.0274	Arabidopsis	Length
1	short	V54	0.148900208416926	0.117300208416926	0.0316	Arabidopsis	Length
1	short	V55	0.145632755046539	0.105232755046539	0.0404	Arabidopsis	Length
1	short	V56	0.149745138775906	0.132745138775906	0.017	Arabidopsis	Length
1	short	V57	0.147372240292861	0.119472240292861	0.0279	Arabidopsis	Length
1	short	V58	0.143111720525868	0.121811720525868	0.0213	Arabidopsis	Length
1	short	V59	0.150583270450284	0.133883270450284	0.0167	Arabidopsis	Length
1	short	V6	0.151147739234206	0.111247739234206	0.0399	Arabidopsis	Length
1	short	V60	0.150566749153865	0.125566749153865	0.025	Arabidopsis	Length
1	short	V61	0.145375966710945	0.124475966710945	0.0209	Arabidopsis	Length
1	short	V62	0.150084267136136	0.107784267136136	0.0423	Arabidopsis	Length
1	short	V63	0.154241695815998	0.113841695815998	0.0404	Arabidopsis	Length
1	short	V64	0.146287288396548	0.128687288396548	0.0176	Arabidopsis	Length
1	short	V65	0.150104780083511	0.123204780083511	0.0269	Arabidopsis	Length
1	short	V66	0.152305140888995	0.108405140888995	0.0439	Arabidopsis	Length
1	short	V67	0.154324834645998	0.122824834645998	0.0315	Arabidopsis	Length
1	short	V68	0.146563316068064	0.119063316068064	0.0275	Arabidopsis	Length
1	short	V69	0.152194681424976	0.119694681424976	0.0325	Arabidopsis	Length
1	short	V7	0.146503547280703	0.120403547280703	0.0261	Arabidopsis	Length
1	short	V70	0.150442381513536	0.126142381513536	0.0243	Arabidopsis	Length
1	short	V71	0.150979757375235	0.107179757375235	0.0438	Arabidopsis	Length
1	short	V72	0.148635755376011	0.125135755376011	0.0235	Arabidopsis	Length
1	short	V73	0.146962187168121	0.125262187168121	0.0217	Arabidopsis	Length
1	short	V74	0.154231627806767	0.123431627806767	0.0308	Arabidopsis	Length
1	short	V75	0.148027910377317	0.105727910377317	0.0423	Arabidopsis	Length
1	short	V76	0.150672006663768	0.119672006663768	0.031	Arabidopsis	Length
1	short	V77	0.148946140771577	0.127946140771577	0.021	Arabidopsis	Length
1	short	V78	0.15101653606896	0.12721653606896	0.0238	Arabidopsis	Length
1	short	V79	0.149686194257129	0.101586194257129	0.0481	Arabidopsis	Length
1	short	V8	0.152881285538852	0.112081285538852	0.0408	Arabidopsis	Length
1	short	V80	0.150125446649357	0.130025446649357	0.0201	Arabidopsis	Length
1	short	V81	0.149765574184916	0.126065574184916	0.0237	Arabidopsis	Length
1	short	V82	0.15039534137732	0.12089534137732	0.0295	Arabidopsis	Length
1	short	V83	0.147458191896229	0.121158191896229	0.0263	Arabidopsis	Length
1	short	V84	0.15288573295171	0.11298573295171	0.0399	Arabidopsis	Length
1	short	V85	0.150765639568448	0.109765639568448	0.041	Arabidopsis	Length
1	short	V86	0.146757549344077	0.126757549344077	0.02	Arabidopsis	Length
1	short	V87	0.152275691490094	0.124975691490094	0.0273	Arabidopsis	Length
1	short	V88	0.154641482966213	0.131741482966213	0.0229	Arabidopsis	Length
1	short	V89	0.151115818660707	0.105915818660707	0.0452	Arabidopsis	Length
1	short	V9	0.147399474102006	0.124099474102006	0.0233	Arabidopsis	Length
1	short	V90	0.14751628538586	0.11371628538586	0.0338	Arabidopsis	Length
1	short	V91	0.149205625512797	0.113905625512797	0.0353	Arabidopsis	Length
1	short	V92	0.152064819948558	0.113064819948558	0.039	Arabidopsis	Length
1	short	V93	0.151980798519395	0.112080798519395	0.0399	Arabidopsis	Length
1	short	V94	0.148692121825566	0.126892121825566	0.0218	Arabidopsis	Length
1	short	V95	0.148427409809524	0.122227409809524	0.0262	Arabidopsis	Length
1	short	V96	0.147284885092009	0.103384885092009	0.0439	Arabidopsis	Length
1	short	V97	0.154471070955354	0.126671070955354	0.0278	Arabidopsis	Length
1	short	V98	0.143295260419802	0.123795260419802	0.0195	Arabidopsis	Length
1	short	V99	0.15199584686668	0.10999584686668	0.042	Arabidopsis	Length
12	long	V1	0.482984257336754	0.448784257336754	0.0342	Arabidopsis	Length
12	long	V10	0.484662008727116	0.519962008727116	-0.0353	Arabidopsis	Length
12	long	V100	0.472682660114507	0.360182660114507	0.1125	Arabidopsis	Length
12	long	V11	0.480584567151163	0.544084567151163	-0.0635	Arabidopsis	Length
12	long	V12	0.474460096535301	0.394760096535301	0.0797	Arabidopsis	Length
12	long	V13	0.424888129268674	0.424288129268674	6e-04	Arabidopsis	Length
12	long	V14	0.410104188052605	0.412604188052605	-0.0025	Arabidopsis	Length
12	long	V15	0.437393612855711	0.420593612855711	0.0168	Arabidopsis	Length
12	long	V16	0.481002288953529	0.601602288953529	-0.1206	Arabidopsis	Length
12	long	V17	0.423434386753337	0.392434386753338	0.031	Arabidopsis	Length
12	long	V18	0.407700155093341	0.409400155093341	-0.0017	Arabidopsis	Length
12	long	V19	0.388548638557891	0.506548638557891	-0.118	Arabidopsis	Length
12	long	V2	0.415221605067562	0.486921605067562	-0.0717	Arabidopsis	Length
12	long	V20	0.576263175553949	0.520663175553949	0.0556	Arabidopsis	Length
12	long	V21	0.491828215812635	0.461328215812635	0.0305	Arabidopsis	Length
12	long	V22	0.488178116933802	0.376078116933802	0.1121	Arabidopsis	Length
12	long	V23	0.428209378146978	0.390209378146978	0.038	Arabidopsis	Length
12	long	V24	0.412732803084929	0.369932803084929	0.0428	Arabidopsis	Length
12	long	V25	0.443413402944523	0.458913402944523	-0.0155	Arabidopsis	Length
12	long	V26	0.505961517262466	0.501661517262466	0.0043	Arabidopsis	Length
12	long	V27	0.458355609778422	0.598555609778422	-0.1402	Arabidopsis	Length
12	long	V28	0.398717223496946	0.407417223496946	-0.0087	Arabidopsis	Length
12	long	V29	0.463402933957082	0.500402933957082	-0.037	Arabidopsis	Length
12	long	V3	0.477865247970499	0.405365247970499	0.0725	Arabidopsis	Length
12	long	V30	0.498188704470366	0.416388704470366	0.0818	Arabidopsis	Length
12	long	V31	0.402244384858858	0.518944384858858	-0.1167	Arabidopsis	Length
12	long	V32	0.457779875645439	0.437279875645439	0.0205	Arabidopsis	Length
12	long	V33	0.555266752492813	0.318966752492813	0.2363	Arabidopsis	Length
12	long	V34	0.520862050510568	0.649462050510568	-0.1286	Arabidopsis	Length
12	long	V35	0.501510198960138	0.524810198960138	-0.0233	Arabidopsis	Length
12	long	V36	0.542802496154763	0.454602496154763	0.0882	Arabidopsis	Length
12	long	V37	0.391403977923924	0.362903977923924	0.0285	Arabidopsis	Length
12	long	V38	0.475726669892023	0.440026669892023	0.0357	Arabidopsis	Length
12	long	V39	0.474857714202909	0.275957714202909	0.1989	Arabidopsis	Length
12	long	V4	0.609408920232434	0.603508920232434	0.0059	Arabidopsis	Length
12	long	V40	0.513582906810626	0.611882906810626	-0.0983	Arabidopsis	Length
12	long	V41	0.421759872526804	0.471259872526804	-0.0495	Arabidopsis	Length
12	long	V42	0.532123594389387	0.430623594389387	0.1015	Arabidopsis	Length
12	long	V43	0.480399322717328	0.466999322717328	0.0134	Arabidopsis	Length
12	long	V44	0.453564583100901	0.543964583100901	-0.0904	Arabidopsis	Length
12	long	V45	0.43780533379946	0.54930533379946	-0.1115	Arabidopsis	Length
12	long	V46	0.506459287267748	0.269759287267748	0.2367	Arabidopsis	Length
12	long	V47	0.38821045494302	0.41141045494302	-0.0232	Arabidopsis	Length
12	long	V48	0.456653152529954	0.449253152529954	0.0074	Arabidopsis	Length
12	long	V49	0.526033895899444	0.472233895899444	0.0538	Arabidopsis	Length
12	long	V5	0.476932067432638	0.421332067432638	0.0556	Arabidopsis	Length
12	long	V50	0.452946355240685	0.312946355240685	0.14	Arabidopsis	Length
12	long	V51	0.385351613583947	0.432151613583947	-0.0468	Arabidopsis	Length
12	long	V52	0.492426321141282	0.458526321141282	0.0339	Arabidopsis	Length
12	long	V53	0.465462655039407	0.387362655039407	0.0781	Arabidopsis	Length
12	long	V54	0.408534036026301	0.425634036026301	-0.0171	Arabidopsis	Length
12	long	V55	0.476163884621836	0.502963884621836	-0.0268	Arabidopsis	Length
12	long	V56	0.395529538657924	0.498029538657924	-0.1025	Arabidopsis	Length
12	long	V57	0.429001222251036	0.379701222251036	0.0493	Arabidopsis	Length
12	long	V58	0.561827174281824	0.448527174281824	0.1133	Arabidopsis	Length
12	long	V59	0.459399428899483	0.382299428899483	0.0771	Arabidopsis	Length
12	long	V6	0.517353014910284	0.469753014910284	0.0476	Arabidopsis	Length
12	long	V60	0.461981057957626	0.482181057957626	-0.0202	Arabidopsis	Length
12	long	V61	0.392823125850282	0.352223125850282	0.0406	Arabidopsis	Length
12	long	V62	0.513991057208003	0.484591057208003	0.0294	Arabidopsis	Length
12	long	V63	0.490498612344634	0.509598612344634	-0.0191	Arabidopsis	Length
12	long	V64	0.489866334360857	0.493666334360857	-0.0038	Arabidopsis	Length
12	long	V65	0.426860012313935	0.335860012313935	0.091	Arabidopsis	Length
12	long	V66	0.429690965470926	0.575790965470926	-0.1461	Arabidopsis	Length
12	long	V67	0.433493885158083	0.401393885158083	0.0321	Arabidopsis	Length
12	long	V68	0.461272520962207	0.539172520962207	-0.0779	Arabidopsis	Length
12	long	V69	0.550262166654132	0.500162166654132	0.0501	Arabidopsis	Length
12	long	V7	0.543694991691299	0.424294991691299	0.1194	Arabidopsis	Length
12	long	V70	0.444679726142627	0.509279726142627	-0.0646	Arabidopsis	Length
12	long	V71	0.485072002016056	0.435572002016056	0.0495	Arabidopsis	Length
12	long	V72	0.512945891623279	0.484445891623279	0.0285	Arabidopsis	Length
12	long	V73	0.436697848585289	0.416497848585289	0.0202	Arabidopsis	Length
12	long	V74	0.558604190822279	0.476804190822279	0.0818	Arabidopsis	Length
12	long	V75	0.420212265101113	0.400412265101113	0.0198	Arabidopsis	Length
12	long	V76	0.487617266736252	0.287917266736253	0.1997	Arabidopsis	Length
12	long	V77	0.446535259417167	0.321735259417167	0.1248	Arabidopsis	Length
12	long	V78	0.474676205291258	0.471976205291258	0.0027	Arabidopsis	Length
12	long	V79	0.435734508634402	0.493034508634402	-0.0573	Arabidopsis	Length
12	long	V8	0.456430542554472	0.394830542554472	0.0616	Arabidopsis	Length
12	long	V80	0.457537727230524	0.407337727230524	0.0502	Arabidopsis	Length
12	long	V81	0.461780183454137	0.655180183454137	-0.1934	Arabidopsis	Length
12	long	V82	0.546703856714952	0.345203856714952	0.2015	Arabidopsis	Length
12	long	V83	0.483853874708626	0.488353874708626	-0.0045	Arabidopsis	Length
12	long	V84	0.453803749061897	0.454003749061897	-2e-04	Arabidopsis	Length
12	long	V85	0.451341872023931	0.451041872023931	3e-04	Arabidopsis	Length
12	long	V86	0.417680566905828	0.442780566905828	-0.0251	Arabidopsis	Length
12	long	V87	0.447937794517459	0.496537794517459	-0.0486	Arabidopsis	Length
12	long	V88	0.454386118493219	0.548486118493219	-0.0941	Arabidopsis	Length
12	long	V89	0.433555649404556	0.392955649404556	0.0406	Arabidopsis	Length
12	long	V9	0.494346052645841	0.484546052645841	0.0098	Arabidopsis	Length
12	long	V90	0.549026244737662	0.474726244737662	0.0743	Arabidopsis	Length
12	long	V91	0.435532970876374	0.411732970876374	0.0238	Arabidopsis	Length
12	long	V92	0.4255229179055	0.3786229179055	0.0469	Arabidopsis	Length
12	long	V93	0.459172732943401	0.460172732943401	-0.001	Arabidopsis	Length
12	long	V94	0.53618968459306	0.43508968459306	0.1011	Arabidopsis	Length
12	long	V95	0.469414198865646	0.447514198865646	0.0219	Arabidopsis	Length
12	long	V96	0.455826273694556	0.487126273694556	-0.0313	Arabidopsis	Length
12	long	V97	0.464549021679539	0.492549021679539	-0.028	Arabidopsis	Length
12	long	V98	0.488360171206689	0.453360171206689	0.035	Arabidopsis	Length
12	long	V99	0.427010807513058	0.397210807513058	0.0298	Arabidopsis	Length
12	short	V1	0.453814095652013	0.335714095652013	0.1181	Arabidopsis	Length
12	short	V10	0.449051069086041	0.390551069086041	0.0585	Arabidopsis	Length
12	short	V100	0.466103435916395	0.364703435916395	0.1014	Arabidopsis	Length
12	short	V11	0.467930090050067	0.391230090050067	0.0767	Arabidopsis	Length
12	short	V12	0.462084862132949	0.391984862132949	0.0701	Arabidopsis	Length
12	short	V13	0.466342101314421	0.343042101314421	0.1233	Arabidopsis	Length
12	short	V14	0.451912954084042	0.341912954084042	0.11	Arabidopsis	Length
12	short	V15	0.465145361123001	0.404445361123001	0.0607	Arabidopsis	Length
12	short	V16	0.458988861137598	0.399188861137598	0.0598	Arabidopsis	Length
12	short	V17	0.455477818970971	0.387977818970971	0.0675	Arabidopsis	Length
12	short	V18	0.45068433752571	0.40898433752571	0.0417	Arabidopsis	Length
12	short	V19	0.457077969647993	0.409977969647993	0.0471	Arabidopsis	Length
12	short	V2	0.46568814353552	0.38238814353552	0.0833	Arabidopsis	Length
12	short	V20	0.45811013026781	0.43331013026781	0.0248	Arabidopsis	Length
12	short	V21	0.46392694371058	0.39272694371058	0.0712	Arabidopsis	Length
12	short	V22	0.459834179047564	0.366734179047564	0.0931	Arabidopsis	Length
12	short	V23	0.461325275525426	0.376225275525426	0.0851	Arabidopsis	Length
12	short	V24	0.47772961294748	0.37672961294748	0.101	Arabidopsis	Length
12	short	V25	0.476686760105155	0.379586760105155	0.0971	Arabidopsis	Length
12	short	V26	0.476149513730264	0.378949513730264	0.0972	Arabidopsis	Length
12	short	V27	0.467641961110339	0.409241961110339	0.0584	Arabidopsis	Length
12	short	V28	0.46143098603277	0.33613098603277	0.1253	Arabidopsis	Length
12	short	V29	0.466891144179239	0.409091144179239	0.0578	Arabidopsis	Length
12	short	V3	0.471255477888615	0.356455477888615	0.1148	Arabidopsis	Length
12	short	V30	0.475735551001202	0.403635551001202	0.0721	Arabidopsis	Length
12	short	V31	0.484816265824532	0.374016265824532	0.1108	Arabidopsis	Length
12	short	V32	0.471749266967631	0.367249266967631	0.1045	Arabidopsis	Length
12	short	V33	0.449281425990942	0.395581425990942	0.0537	Arabidopsis	Length
12	short	V34	0.461055956383361	0.390455956383361	0.0706	Arabidopsis	Length
12	short	V35	0.460471695952782	0.383071695952782	0.0774	Arabidopsis	Length
12	short	V36	0.485296309920315	0.318296309920315	0.167	Arabidopsis	Length
12	short	V37	0.462611499386211	0.425111499386211	0.0375	Arabidopsis	Length
12	short	V38	0.467726154303532	0.394026154303532	0.0737	Arabidopsis	Length
12	short	V39	0.462520591009604	0.370020591009604	0.0925	Arabidopsis	Length
12	short	V4	0.465241257193645	0.427141257193645	0.0381	Arabidopsis	Length
12	short	V40	0.465943657662964	0.406443657662964	0.0595	Arabidopsis	Length
12	short	V41	0.481346615100065	0.347146615100065	0.1342	Arabidopsis	Length
12	short	V42	0.461587727389699	0.369687727389699	0.0919	Arabidopsis	Length
12	short	V43	0.475315134128466	0.358015134128466	0.1173	Arabidopsis	Length
12	short	V44	0.462564510431008	0.406164510431008	0.0564	Arabidopsis	Length
12	short	V45	0.455273443289019	0.376773443289019	0.0785	Arabidopsis	Length
12	short	V46	0.462998940538942	0.363998940538942	0.099	Arabidopsis	Length
12	short	V47	0.449512863266166	0.342312863266166	0.1072	Arabidopsis	Length
12	short	V48	0.473759042253992	0.384959042253992	0.0888	Arabidopsis	Length
12	short	V49	0.450417430472917	0.384517430472917	0.0659	Arabidopsis	Length
12	short	V5	0.464188423546648	0.353988423546648	0.1102	Arabidopsis	Length
12	short	V50	0.449070435294653	0.379270435294653	0.0698	Arabidopsis	Length
12	short	V51	0.443140287924097	0.352940287924097	0.0902	Arabidopsis	Length
12	short	V52	0.485223911646766	0.379423911646766	0.1058	Arabidopsis	Length
12	short	V53	0.470335484954949	0.370335484954949	0.1	Arabidopsis	Length
12	short	V54	0.481549126513014	0.407849126513014	0.0737	Arabidopsis	Length
12	short	V55	0.469349421849729	0.366349421849729	0.103	Arabidopsis	Length
12	short	V56	0.462755750314726	0.375855750314726	0.0869	Arabidopsis	Length
12	short	V57	0.47469177926514	0.37659177926514	0.0981	Arabidopsis	Length
12	short	V58	0.460272140732516	0.375572140732516	0.0847	Arabidopsis	Length
12	short	V59	0.466016223269583	0.374416223269583	0.0916	Arabidopsis	Length
12	short	V6	0.442417928062696	0.346417928062696	0.096	Arabidopsis	Length
12	short	V60	0.468624931910877	0.373724931910877	0.0949	Arabidopsis	Length
12	short	V61	0.458803647265211	0.359703647265211	0.0991	Arabidopsis	Length
12	short	V62	0.471577267588889	0.367577267588889	0.104	Arabidopsis	Length
12	short	V63	0.477536924771605	0.453136924771605	0.0244	Arabidopsis	Length
12	short	V64	0.451540908633849	0.388940908633849	0.0626	Arabidopsis	Length
12	short	V65	0.461289033915055	0.402889033915055	0.0584	Arabidopsis	Length
12	short	V66	0.466641775684869	0.362241775684869	0.1044	Arabidopsis	Length
12	short	V67	0.458165009922248	0.363665009922248	0.0945	Arabidopsis	Length
12	short	V68	0.459536566664476	0.467836566664476	-0.0083	Arabidopsis	Length
12	short	V69	0.481691964336322	0.405891964336322	0.0758	Arabidopsis	Length
12	short	V7	0.477142219889851	0.432842219889851	0.0443	Arabidopsis	Length
12	short	V70	0.479512171547624	0.380412171547624	0.0991	Arabidopsis	Length
12	short	V71	0.460980977704722	0.411580977704722	0.0494	Arabidopsis	Length
12	short	V72	0.464403847445497	0.347703847445497	0.1167	Arabidopsis	Length
12	short	V73	0.469373664502371	0.314573664502371	0.1548	Arabidopsis	Length
12	short	V74	0.468107275607744	0.349907275607744	0.1182	Arabidopsis	Length
12	short	V75	0.47814947072224	0.38664947072224	0.0915	Arabidopsis	Length
12	short	V76	0.462632837510278	0.390132837510278	0.0725	Arabidopsis	Length
12	short	V77	0.460526464209261	0.384326464209261	0.0762	Arabidopsis	Length
12	short	V78	0.453805970492037	0.418805970492037	0.035	Arabidopsis	Length
12	short	V79	0.477571810438331	0.374271810438331	0.1033	Arabidopsis	Length
12	short	V8	0.464578428648162	0.315978428648162	0.1486	Arabidopsis	Length
12	short	V80	0.441396325755509	0.397096325755509	0.0443	Arabidopsis	Length
12	short	V81	0.477421527193757	0.386721527193757	0.0907	Arabidopsis	Length
12	short	V82	0.488359489746193	0.366859489746193	0.1215	Arabidopsis	Length
12	short	V83	0.46494272346361	0.37954272346361	0.0854	Arabidopsis	Length
12	short	V84	0.45298023121389	0.37158023121389	0.0814	Arabidopsis	Length
12	short	V85	0.475022017678112	0.379422017678112	0.0956	Arabidopsis	Length
12	short	V86	0.462209687153889	0.385009687153889	0.0772	Arabidopsis	Length
12	short	V87	0.461710787566364	0.328610787566364	0.1331	Arabidopsis	Length
12	short	V88	0.474014289691744	0.426714289691744	0.0473	Arabidopsis	Length
12	short	V89	0.462776492905282	0.340976492905282	0.1218	Arabidopsis	Length
12	short	V9	0.44795584937182	0.32895584937182	0.119	Arabidopsis	Length
12	short	V90	0.459709001633523	0.375509001633523	0.0842	Arabidopsis	Length
12	short	V91	0.472988336081744	0.377788336081744	0.0952	Arabidopsis	Length
12	short	V92	0.463236483510558	0.340836483510558	0.1224	Arabidopsis	Length
12	short	V93	0.471726593480359	0.357026593480359	0.1147	Arabidopsis	Length
12	short	V94	0.446490503456156	0.436190503456156	0.0103	Arabidopsis	Length
12	short	V95	0.479226212215433	0.384426212215433	0.0948	Arabidopsis	Length
12	short	V96	0.468983782171268	0.351183782171268	0.1178	Arabidopsis	Length
12	short	V97	0.448722124041944	0.372222124041944	0.0765	Arabidopsis	Length
12	short	V98	0.470398908302138	0.365598908302138	0.1048	Arabidopsis	Length
12	short	V99	0.456305251028236	0.362305251028236	0.094	Arabidopsis	Length
2	long	V1	0.190722007095127	0.141022007095127	0.0497	Arabidopsis	Length
2	long	V10	0.193588126183061	0.142088126183061	0.0515	Arabidopsis	Length
2	long	V100	0.189686069377831	0.156686069377831	0.033	Arabidopsis	Length
2	long	V11	0.19227085571956	0.13737085571956	0.0549	Arabidopsis	Length
2	long	V12	0.19058928669591	0.14988928669591	0.0407	Arabidopsis	Length
2	long	V13	0.186869851861989	0.162369851861989	0.0245	Arabidopsis	Length
2	long	V14	0.191054257371428	0.136254257371428	0.0548	Arabidopsis	Length
2	long	V15	0.195129430761404	0.143829430761404	0.0513	Arabidopsis	Length
2	long	V16	0.191246377022242	0.164746377022242	0.0265	Arabidopsis	Length
2	long	V17	0.188615841742324	0.148315841742324	0.0403	Arabidopsis	Length
2	long	V18	0.19273496033635	0.16503496033635	0.0277	Arabidopsis	Length
2	long	V19	0.193795527639667	0.147895527639667	0.0459	Arabidopsis	Length
2	long	V2	0.185514387892909	0.130714387892909	0.0548	Arabidopsis	Length
2	long	V20	0.19092501850778	0.14622501850778	0.0447	Arabidopsis	Length
2	long	V21	0.190078917518842	0.141978917518842	0.0481	Arabidopsis	Length
2	long	V22	0.195906870223334	0.140806870223334	0.0551	Arabidopsis	Length
2	long	V23	0.193008914365865	0.144408914365865	0.0486	Arabidopsis	Length
2	long	V24	0.190923669651021	0.162323669651021	0.0286	Arabidopsis	Length
2	long	V25	0.188735455429601	0.142435455429601	0.0463	Arabidopsis	Length
2	long	V26	0.192939058926288	0.170739058926288	0.0222	Arabidopsis	Length
2	long	V27	0.187753901482051	0.132253901482051	0.0555	Arabidopsis	Length
2	long	V28	0.19270420148573	0.13700420148573	0.0557	Arabidopsis	Length
2	long	V29	0.191095646989913	0.133295646989913	0.0578	Arabidopsis	Length
2	long	V3	0.188668229665636	0.134468229665636	0.0542	Arabidopsis	Length
2	long	V30	0.191190751552894	0.158990751552894	0.0322	Arabidopsis	Length
2	long	V31	0.187746397463292	0.153946397463292	0.0338	Arabidopsis	Length
2	long	V32	0.189835347722831	0.145235347722831	0.0446	Arabidopsis	Length
2	long	V33	0.193707904896359	0.143007904896359	0.0507	Arabidopsis	Length
2	long	V34	0.188444560485499	0.138244560485499	0.0502	Arabidopsis	Length
2	long	V35	0.190754526543145	0.141354526543145	0.0494	Arabidopsis	Length
2	long	V36	0.191620223671451	0.143420223671451	0.0482	Arabidopsis	Length
2	long	V37	0.189848576433648	0.134948576433648	0.0549	Arabidopsis	Length
2	long	V38	0.192792445175689	0.133592445175689	0.0592	Arabidopsis	Length
2	long	V39	0.191530302078809	0.132730302078809	0.0588	Arabidopsis	Length
2	long	V4	0.19415384946541	0.14345384946541	0.0507	Arabidopsis	Length
2	long	V40	0.193154595036209	0.163154595036209	0.03	Arabidopsis	Length
2	long	V41	0.19024839093393	0.13884839093393	0.0514	Arabidopsis	Length
2	long	V42	0.192667946937412	0.131767946937412	0.0609	Arabidopsis	Length
2	long	V43	0.194372051591671	0.137272051591671	0.0571	Arabidopsis	Length
2	long	V44	0.190765196697291	0.137265196697291	0.0535	Arabidopsis	Length
2	long	V45	0.189252452899198	0.141552452899198	0.0477	Arabidopsis	Length
2	long	V46	0.194759430130226	0.150759430130226	0.044	Arabidopsis	Length
2	long	V47	0.191410819900582	0.130710819900582	0.0607	Arabidopsis	Length
2	long	V48	0.19124776012163	0.13954776012163	0.0517	Arabidopsis	Length
2	long	V49	0.189712683119409	0.149912683119409	0.0398	Arabidopsis	Length
2	long	V5	0.192557097437989	0.140757097437989	0.0518	Arabidopsis	Length
2	long	V50	0.190267350922415	0.141467350922415	0.0488	Arabidopsis	Length
2	long	V51	0.193775398762213	0.139175398762213	0.0546	Arabidopsis	Length
2	long	V52	0.192701620531619	0.139801620531619	0.0529	Arabidopsis	Length
2	long	V53	0.194993789939899	0.141993789939899	0.053	Arabidopsis	Length
2	long	V54	0.192980918153993	0.146580918153993	0.0464	Arabidopsis	Length
2	long	V55	0.190611394148817	0.141611394148817	0.049	Arabidopsis	Length
2	long	V56	0.19277171855282	0.14427171855282	0.0485	Arabidopsis	Length
2	long	V57	0.190822406088962	0.142322406088962	0.0485	Arabidopsis	Length
2	long	V58	0.194698050839299	0.134198050839299	0.0605	Arabidopsis	Length
2	long	V59	0.19387588897644	0.13807588897644	0.0558	Arabidopsis	Length
2	long	V6	0.193591152053773	0.171691152053773	0.0219	Arabidopsis	Length
2	long	V60	0.188664836212303	0.134064836212303	0.0546	Arabidopsis	Length
2	long	V61	0.187363771193579	0.131763771193579	0.0556	Arabidopsis	Length
2	long	V62	0.186582997741426	0.131582997741426	0.055	Arabidopsis	Length
2	long	V63	0.192757244196522	0.139857244196522	0.0529	Arabidopsis	Length
2	long	V64	0.190973972960762	0.139373972960762	0.0516	Arabidopsis	Length
2	long	V65	0.191582424908373	0.141782424908373	0.0498	Arabidopsis	Length
2	long	V66	0.190031463766873	0.132231463766873	0.0578	Arabidopsis	Length
2	long	V67	0.191293257835363	0.137293257835363	0.054	Arabidopsis	Length
2	long	V68	0.190992447223211	0.137492447223211	0.0535	Arabidopsis	Length
2	long	V69	0.188687522885031	0.145887522885031	0.0428	Arabidopsis	Length
2	long	V7	0.190761171278258	0.133361171278258	0.0574	Arabidopsis	Length
2	long	V70	0.191498917179416	0.145098917179416	0.0464	Arabidopsis	Length
2	long	V71	0.186175728245411	0.144575728245411	0.0416	Arabidopsis	Length
2	long	V72	0.190562188970411	0.153762188970411	0.0368	Arabidopsis	Length
2	long	V73	0.191587923810473	0.138287923810473	0.0533	Arabidopsis	Length
2	long	V74	0.191060562391232	0.142160562391232	0.0489	Arabidopsis	Length
2	long	V75	0.188300998831166	0.157800998831166	0.0305	Arabidopsis	Length
2	long	V76	0.190229954488244	0.135129954488244	0.0551	Arabidopsis	Length
2	long	V77	0.190245734400257	0.130645734400258	0.0596	Arabidopsis	Length
2	long	V78	0.186531596847703	0.136831596847703	0.0497	Arabidopsis	Length
2	long	V79	0.191497312289477	0.131897312289477	0.0596	Arabidopsis	Length
2	long	V8	0.193943012498608	0.154643012498608	0.0393	Arabidopsis	Length
2	long	V80	0.192255191736352	0.145055191736352	0.0472	Arabidopsis	Length
2	long	V81	0.193326279471644	0.177426279471644	0.0159	Arabidopsis	Length
2	long	V82	0.194575690412954	0.143975690412954	0.0506	Arabidopsis	Length
2	long	V83	0.185728884880194	0.138128884880194	0.0476	Arabidopsis	Length
2	long	V84	0.195234258785234	0.143334258785234	0.0519	Arabidopsis	Length
2	long	V85	0.192896455218301	0.130396455218301	0.0625	Arabidopsis	Length
2	long	V86	0.19259194618748	0.13229194618748	0.0603	Arabidopsis	Length
2	long	V87	0.191232810039609	0.185532810039609	0.0057	Arabidopsis	Length
2	long	V88	0.191998345959557	0.138098345959557	0.0539	Arabidopsis	Length
2	long	V89	0.188360902113413	0.132560902113413	0.0558	Arabidopsis	Length
2	long	V9	0.186915627738845	0.132715627738845	0.0542	Arabidopsis	Length
2	long	V90	0.187395366340998	0.137595366340998	0.0498	Arabidopsis	Length
2	long	V91	0.189172701167681	0.135672701167681	0.0535	Arabidopsis	Length
2	long	V92	0.193668988821896	0.129568988821896	0.0641	Arabidopsis	Length
2	long	V93	0.190762831724554	0.138162831724554	0.0526	Arabidopsis	Length
2	long	V94	0.189711524227149	0.143811524227149	0.0459	Arabidopsis	Length
2	long	V95	0.188538642719723	0.162038642719723	0.0265	Arabidopsis	Length
2	long	V96	0.195181852308958	0.172281852308958	0.0229	Arabidopsis	Length
2	long	V97	0.191666839406775	0.144766839406775	0.0469	Arabidopsis	Length
2	long	V98	0.192615024397916	0.181915024397916	0.0107	Arabidopsis	Length
2	long	V99	0.189608681126234	0.163108681126234	0.0265	Arabidopsis	Length
2	short	V1	0.184989939646038	0.138389939646038	0.0466	Arabidopsis	Length
2	short	V10	0.183654230324472	0.132354230324472	0.0513	Arabidopsis	Length
2	short	V100	0.183130496449952	0.139530496449952	0.0436	Arabidopsis	Length
2	short	V11	0.184941255521558	0.133141255521558	0.0518	Arabidopsis	Length
2	short	V12	0.189459847469966	0.133359847469966	0.0561	Arabidopsis	Length
2	short	V13	0.184232845666075	0.138932845666075	0.0453	Arabidopsis	Length
2	short	V14	0.181116868618989	0.146416868618989	0.0347	Arabidopsis	Length
2	short	V15	0.181985462293861	0.135885462293861	0.0461	Arabidopsis	Length
2	short	V16	0.181827227408675	0.173327227408675	0.0085	Arabidopsis	Length
2	short	V17	0.184653014269252	0.168853014269252	0.0158	Arabidopsis	Length
2	short	V18	0.182442015177169	0.168342015177169	0.0141	Arabidopsis	Length
2	short	V19	0.190089302877883	0.149589302877883	0.0405	Arabidopsis	Length
2	short	V2	0.180801472154063	0.168601472154063	0.0122	Arabidopsis	Length
2	short	V20	0.180157895704861	0.166057895704861	0.0141	Arabidopsis	Length
2	short	V21	0.181184473599737	0.135984473599737	0.0452	Arabidopsis	Length
2	short	V22	0.188588168887394	0.150688168887394	0.0379	Arabidopsis	Length
2	short	V23	0.185663260620288	0.131763260620288	0.0539	Arabidopsis	Length
2	short	V24	0.186871658754164	0.146171658754164	0.0407	Arabidopsis	Length
2	short	V25	0.18147784925975	0.13467784925975	0.0468	Arabidopsis	Length
2	short	V26	0.184195434379669	0.177195434379669	0.007	Arabidopsis	Length
2	short	V27	0.185633664919056	0.171033664919056	0.0146	Arabidopsis	Length
2	short	V28	0.184112201068409	0.124512201068409	0.0596	Arabidopsis	Length
2	short	V29	0.186967618707418	0.174467618707418	0.0125	Arabidopsis	Length
2	short	V3	0.185818017732943	0.177118017732943	0.0087	Arabidopsis	Length
2	short	V30	0.186698161550161	0.132698161550161	0.054	Arabidopsis	Length
2	short	V31	0.186103065524216	0.134303065524216	0.0518	Arabidopsis	Length
2	short	V32	0.178901428517885	0.135501428517885	0.0434	Arabidopsis	Length
2	short	V33	0.188568572828683	0.175868572828683	0.0127	Arabidopsis	Length
2	short	V34	0.184493854128765	0.173193854128765	0.0113	Arabidopsis	Length
2	short	V35	0.18961020067147	0.16721020067147	0.0224	Arabidopsis	Length
2	short	V36	0.184427924704991	0.141227924704991	0.0432	Arabidopsis	Length
2	short	V37	0.182438638980934	0.170638638980934	0.0118	Arabidopsis	Length
2	short	V38	0.185495715245318	0.164595715245318	0.0209	Arabidopsis	Length
2	short	V39	0.184240834129346	0.179140834129346	0.0051	Arabidopsis	Length
2	short	V4	0.181895400812135	0.130495400812135	0.0514	Arabidopsis	Length
2	short	V40	0.181687232623465	0.144887232623465	0.0368	Arabidopsis	Length
2	short	V41	0.180772427548622	0.136672427548622	0.0441	Arabidopsis	Length
2	short	V42	0.185443863669741	0.162143863669741	0.0233	Arabidopsis	Length
2	short	V43	0.178880067418986	0.127480067418986	0.0514	Arabidopsis	Length
2	short	V44	0.18635988514634	0.14955988514634	0.0368	Arabidopsis	Length
2	short	V45	0.186493982356407	0.136093982356407	0.0504	Arabidopsis	Length
2	short	V46	0.182621338061842	0.168221338061842	0.0144	Arabidopsis	Length
2	short	V47	0.187735158074473	0.134835158074473	0.0529	Arabidopsis	Length
2	short	V48	0.186815544332097	0.167215544332097	0.0196	Arabidopsis	Length
2	short	V49	0.186601383746299	0.152201383746298	0.0344	Arabidopsis	Length
2	short	V5	0.18152386989718	0.16852386989718	0.013	Arabidopsis	Length
2	short	V50	0.184581441940415	0.143381441940415	0.0412	Arabidopsis	Length
2	short	V51	0.183319894622799	0.143519894622799	0.0398	Arabidopsis	Length
2	short	V52	0.180982423241624	0.151082423241624	0.0299	Arabidopsis	Length
2	short	V53	0.184452769310536	0.138752769310536	0.0457	Arabidopsis	Length
2	short	V54	0.183038654179528	0.173838654179528	0.0092	Arabidopsis	Length
2	short	V55	0.182211290462995	0.123211290462995	0.059	Arabidopsis	Length
2	short	V56	0.183510265575001	0.166510265575001	0.017	Arabidopsis	Length
2	short	V57	0.187780065081848	0.135380065081848	0.0524	Arabidopsis	Length
2	short	V58	0.184639328191004	0.147039328191004	0.0376	Arabidopsis	Length
2	short	V59	0.190885922327818	0.181285922327818	0.0096	Arabidopsis	Length
2	short	V6	0.180140207400414	0.175640207400414	0.0045	Arabidopsis	Length
2	short	V60	0.187431131364758	0.173931131364758	0.0135	Arabidopsis	Length
2	short	V61	0.186969253222538	0.162769253222538	0.0242	Arabidopsis	Length
2	short	V62	0.183171190487878	0.164871190487878	0.0183	Arabidopsis	Length
2	short	V63	0.185648480786338	0.168548480786338	0.0171	Arabidopsis	Length
2	short	V64	0.181830689940696	0.156930689940696	0.0249	Arabidopsis	Length
2	short	V65	0.179537123456356	0.135837123456356	0.0437	Arabidopsis	Length
2	short	V66	0.178768045725423	0.163168045725423	0.0156	Arabidopsis	Length
2	short	V67	0.18015991937121	0.12985991937121	0.0503	Arabidopsis	Length
2	short	V68	0.185716452856855	0.141816452856855	0.0439	Arabidopsis	Length
2	short	V69	0.183578147123627	0.134978147123627	0.0486	Arabidopsis	Length
2	short	V7	0.184370817934115	0.143170817934115	0.0412	Arabidopsis	Length
2	short	V70	0.18690180601969	0.14310180601969	0.0438	Arabidopsis	Length
2	short	V71	0.18076535802088	0.12926535802088	0.0515	Arabidopsis	Length
2	short	V72	0.184069908630291	0.149469908630291	0.0346	Arabidopsis	Length
2	short	V73	0.183747874295912	0.169147874295912	0.0146	Arabidopsis	Length
2	short	V74	0.18933320477806	0.16963320477806	0.0197	Arabidopsis	Length
2	short	V75	0.182856432665205	0.174356432665205	0.0085	Arabidopsis	Length
2	short	V76	0.186049716314057	0.171149716314057	0.0149	Arabidopsis	Length
2	short	V77	0.181107754376729	0.136307754376729	0.0448	Arabidopsis	Length
2	short	V78	0.181018191075477	0.129518191075477	0.0515	Arabidopsis	Length
2	short	V79	0.187535075247231	0.125735075247231	0.0618	Arabidopsis	Length
2	short	V8	0.182364305214623	0.167464305214623	0.0149	Arabidopsis	Length
2	short	V80	0.185683921198708	0.132383921198708	0.0533	Arabidopsis	Length
2	short	V81	0.184241846277605	0.145441846277605	0.0388	Arabidopsis	Length
2	short	V82	0.186935057099817	0.174135057099817	0.0128	Arabidopsis	Length
2	short	V83	0.186955676248625	0.129455676248625	0.0575	Arabidopsis	Length
2	short	V84	0.182525477068705	0.165725477068705	0.0168	Arabidopsis	Length
2	short	V85	0.182687176188273	0.140187176188273	0.0425	Arabidopsis	Length
2	short	V86	0.183946025585792	0.159446025585792	0.0245	Arabidopsis	Length
2	short	V87	0.184860115250115	0.142960115250115	0.0419	Arabidopsis	Length
2	short	V88	0.182671530483063	0.136571530483063	0.0461	Arabidopsis	Length
2	short	V89	0.186522375076672	0.133022375076672	0.0535	Arabidopsis	Length
2	short	V9	0.18669559679977	0.14969559679977	0.037	Arabidopsis	Length
2	short	V90	0.188633007639254	0.137533007639254	0.0511	Arabidopsis	Length
2	short	V91	0.186384273976355	0.164784273976355	0.0216	Arabidopsis	Length
2	short	V92	0.185819028315293	0.123119028315293	0.0627	Arabidopsis	Length
2	short	V93	0.186283183257193	0.141683183257193	0.0446	Arabidopsis	Length
2	short	V94	0.189429744084837	0.144329744084837	0.0451	Arabidopsis	Length
2	short	V95	0.188141924283024	0.178241924283024	0.0099	Arabidopsis	Length
2	short	V96	0.189078127077132	0.136678127077132	0.0524	Arabidopsis	Length
2	short	V97	0.188266598374514	0.144766598374514	0.0435	Arabidopsis	Length
2	short	V98	0.182327555163998	0.163427555163998	0.0189	Arabidopsis	Length
2	short	V99	0.180605647833686	0.134205647833686	0.0464	Arabidopsis	Length
3	long	V1	0.207655132124199	0.171955132124199	0.0357	Arabidopsis	Length
3	long	V10	0.219325590803635	0.204625590803635	0.0147	Arabidopsis	Length
3	long	V100	0.217694213397576	0.179194213397576	0.0385	Arabidopsis	Length
3	long	V11	0.207523829568211	0.218323829568211	-0.0108	Arabidopsis	Length
3	long	V12	0.224396512871871	0.150296512871871	0.0741	Arabidopsis	Length
3	long	V13	0.224742127758072	0.215142127758072	0.0096	Arabidopsis	Length
3	long	V14	0.205474595534475	0.194774595534475	0.0107	Arabidopsis	Length
3	long	V15	0.215610440254093	0.183710440254093	0.0319	Arabidopsis	Length
3	long	V16	0.212511041384773	0.211111041384773	0.0014	Arabidopsis	Length
3	long	V17	0.213634444259582	0.214834444259582	-0.0012	Arabidopsis	Length
3	long	V18	0.214341698846028	0.190641698846028	0.0237	Arabidopsis	Length
3	long	V19	0.205285859875647	0.177385859875647	0.0279	Arabidopsis	Length
3	long	V2	0.219597252851504	0.261497252851504	-0.0419	Arabidopsis	Length
3	long	V20	0.205612638193214	0.201112638193214	0.0045	Arabidopsis	Length
3	long	V21	0.219145917151306	0.206845917151306	0.0123	Arabidopsis	Length
3	long	V22	0.217380857519778	0.178680857519778	0.0387	Arabidopsis	Length
3	long	V23	0.214356066221752	0.184156066221752	0.0302	Arabidopsis	Length
3	long	V24	0.203896877035728	0.186396877035728	0.0175	Arabidopsis	Length
3	long	V25	0.210162094729334	0.265562094729334	-0.0554	Arabidopsis	Length
3	long	V26	0.208430180571433	0.230830180571433	-0.0224	Arabidopsis	Length
3	long	V27	0.22003265820182	0.17303265820182	0.047	Arabidopsis	Length
3	long	V28	0.197312844098569	0.228412844098569	-0.0311	Arabidopsis	Length
3	long	V29	0.212381330985308	0.137481330985308	0.0749	Arabidopsis	Length
3	long	V3	0.196181563156722	0.208581563156722	-0.0124	Arabidopsis	Length
3	long	V30	0.213983493016874	0.241483493016874	-0.0275	Arabidopsis	Length
3	long	V31	0.208384535703108	0.224584535703108	-0.0162	Arabidopsis	Length
3	long	V32	0.216563032072656	0.169863032072656	0.0467	Arabidopsis	Length
3	long	V33	0.206621022692896	0.203521022692896	0.0031	Arabidopsis	Length
3	long	V34	0.218479791554458	0.165779791554458	0.0527	Arabidopsis	Length
3	long	V35	0.218063702389124	0.158263702389124	0.0598	Arabidopsis	Length
3	long	V36	0.219398570465599	0.257598570465599	-0.0382	Arabidopsis	Length
3	long	V37	0.21134974896382	0.24614974896382	-0.0348	Arabidopsis	Length
3	long	V38	0.220043940686405	0.195943940686405	0.0241	Arabidopsis	Length
3	long	V39	0.203023027665486	0.180423027665486	0.0226	Arabidopsis	Length
3	long	V4	0.209065680442546	0.212765680442546	-0.0037	Arabidopsis	Length
3	long	V40	0.212553386708472	0.185353386708472	0.0272	Arabidopsis	Length
3	long	V41	0.21564656555408	0.18814656555408	0.0275	Arabidopsis	Length
3	long	V42	0.206971522123573	0.184871522123573	0.0221	Arabidopsis	Length
3	long	V43	0.219733533324724	0.223533533324724	-0.0038	Arabidopsis	Length
3	long	V44	0.196728952747365	0.176828952747365	0.0199	Arabidopsis	Length
3	long	V45	0.226696385205142	0.161596385205142	0.0651	Arabidopsis	Length
3	long	V46	0.201998604493769	0.224198604493769	-0.0222	Arabidopsis	Length
3	long	V47	0.225275424783639	0.185975424783639	0.0393	Arabidopsis	Length
3	long	V48	0.232733836714315	0.171533836714315	0.0612	Arabidopsis	Length
3	long	V49	0.216228170205776	0.269028170205776	-0.0528	Arabidopsis	Length
3	long	V5	0.217639909073423	0.166839909073423	0.0508	Arabidopsis	Length
3	long	V50	0.219902848523164	0.176302848523164	0.0436	Arabidopsis	Length
3	long	V51	0.22569766237414	0.23669766237414	-0.011	Arabidopsis	Length
3	long	V52	0.211954623521709	0.198254623521709	0.0137	Arabidopsis	Length
3	long	V53	0.196476111647051	0.159176111647051	0.0373	Arabidopsis	Length
3	long	V54	0.202393390658347	0.175193390658347	0.0272	Arabidopsis	Length
3	long	V55	0.204211511419381	0.208111511419381	-0.0039	Arabidopsis	Length
3	long	V56	0.212837621936113	0.211737621936113	0.0011	Arabidopsis	Length
3	long	V57	0.204901304188509	0.182501304188509	0.0224	Arabidopsis	Length
3	long	V58	0.209387459626085	0.175587459626085	0.0338	Arabidopsis	Length
3	long	V59	0.209656819417388	0.182956819417388	0.0267	Arabidopsis	Length
3	long	V6	0.232137642855678	0.243237642855678	-0.0111	Arabidopsis	Length
3	long	V60	0.205272894197063	0.150572894197063	0.0547	Arabidopsis	Length
3	long	V61	0.216703361433552	0.149403361433552	0.0673	Arabidopsis	Length
3	long	V62	0.209465828390608	0.235165828390608	-0.0257	Arabidopsis	Length
3	long	V63	0.191111932726058	0.218111932726058	-0.027	Arabidopsis	Length
3	long	V64	0.213886915330666	0.214686915330666	-8e-04	Arabidopsis	Length
3	long	V65	0.205041948380344	0.183641948380344	0.0214	Arabidopsis	Length
3	long	V66	0.218031372037261	0.158231372037261	0.0598	Arabidopsis	Length
3	long	V67	0.217318167725321	0.165018167725321	0.0523	Arabidopsis	Length
3	long	V68	0.21122472193853	0.18242472193853	0.0288	Arabidopsis	Length
3	long	V69	0.211606649198238	0.177406649198238	0.0342	Arabidopsis	Length
3	long	V7	0.199600804571221	0.147100804571221	0.0525	Arabidopsis	Length
3	long	V70	0.219739538935196	0.200739538935196	0.019	Arabidopsis	Length
3	long	V71	0.202353989937728	0.158753989937728	0.0436	Arabidopsis	Length
3	long	V72	0.217642779315437	0.267242779315437	-0.0496	Arabidopsis	Length
3	long	V73	0.208028611273854	0.217828611273854	-0.0098	Arabidopsis	Length
3	long	V74	0.213295552863624	0.158995552863624	0.0543	Arabidopsis	Length
3	long	V75	0.218781445490937	0.239781445490937	-0.021	Arabidopsis	Length
3	long	V76	0.204485736682495	0.207185736682495	-0.0027	Arabidopsis	Length
3	long	V77	0.213217569818773	0.210017569818773	0.0032	Arabidopsis	Length
3	long	V78	0.219105220587218	0.199805220587218	0.0193	Arabidopsis	Length
3	long	V79	0.196880726108288	0.167680726108288	0.0292	Arabidopsis	Length
3	long	V8	0.199932346681885	0.192132346681885	0.0078	Arabidopsis	Length
3	long	V80	0.203999808409504	0.183799808409504	0.0202	Arabidopsis	Length
3	long	V81	0.218585152657662	0.258785152657661	-0.0402	Arabidopsis	Length
3	long	V82	0.203700893600098	0.165100893600098	0.0386	Arabidopsis	Length
3	long	V83	0.205084322382446	0.234784322382446	-0.0297	Arabidopsis	Length
3	long	V84	0.216148463951057	0.211248463951057	0.0049	Arabidopsis	Length
3	long	V85	0.204208615941198	0.191708615941198	0.0125	Arabidopsis	Length
3	long	V86	0.216024394753199	0.214624394753199	0.0014	Arabidopsis	Length
3	long	V87	0.219734442642246	0.226634442642246	-0.0069	Arabidopsis	Length
3	long	V88	0.209686203955448	0.203286203955448	0.0064	Arabidopsis	Length
3	long	V89	0.234227450502683	0.221927450502683	0.0123	Arabidopsis	Length
3	long	V9	0.217126289177647	0.185026289177647	0.0321	Arabidopsis	Length
3	long	V90	0.225670990546787	0.162370990546787	0.0633	Arabidopsis	Length
3	long	V91	0.205578807622738	0.161678807622738	0.0439	Arabidopsis	Length
3	long	V92	0.211818580285072	0.174518580285072	0.0373	Arabidopsis	Length
3	long	V93	0.232839606834884	0.227139606834884	0.0057	Arabidopsis	Length
3	long	V94	0.220211114616129	0.196011114616129	0.0242	Arabidopsis	Length
3	long	V95	0.198647400227637	0.181047400227637	0.0176	Arabidopsis	Length
3	long	V96	0.203775231020233	0.155475231020233	0.0483	Arabidopsis	Length
3	long	V97	0.214461146214754	0.175961146214754	0.0385	Arabidopsis	Length
3	long	V98	0.211879079480431	0.158579079480431	0.0533	Arabidopsis	Length
3	long	V99	0.211104710896918	0.158604710896918	0.0525	Arabidopsis	Length
3	short	V1	0.185991119032146	0.195191119032146	-0.0092	Arabidopsis	Length
3	short	V10	0.199178136500035	0.176578136500035	0.0226	Arabidopsis	Length
3	short	V100	0.200628997654794	0.266128997654794	-0.0655	Arabidopsis	Length
3	short	V11	0.194041064744231	0.174341064744231	0.0197	Arabidopsis	Length
3	short	V12	0.190722477009294	0.179322477009294	0.0114	Arabidopsis	Length
3	short	V13	0.18778248265197	0.26498248265197	-0.0772	Arabidopsis	Length
3	short	V14	0.188299554270999	0.262799554270999	-0.0745	Arabidopsis	Length
3	short	V15	0.200376877214363	0.187876877214363	0.0125	Arabidopsis	Length
3	short	V16	0.194510444782504	0.181710444782504	0.0128	Arabidopsis	Length
3	short	V17	0.198613655507105	0.161013655507105	0.0376	Arabidopsis	Length
3	short	V18	0.201401919226429	0.269801919226429	-0.0684	Arabidopsis	Length
3	short	V19	0.196516139904091	0.279616139904091	-0.0831	Arabidopsis	Length
3	short	V2	0.192259170979165	0.111159170979165	0.0811	Arabidopsis	Length
3	short	V20	0.195733926303892	0.172533926303892	0.0232	Arabidopsis	Length
3	short	V21	0.195661594661311	0.192561594661311	0.0031	Arabidopsis	Length
3	short	V22	0.193552341669587	0.169652341669587	0.0239	Arabidopsis	Length
3	short	V23	0.207448013173229	0.194548013173229	0.0129	Arabidopsis	Length
3	short	V24	0.19622904483525	0.16262904483525	0.0336	Arabidopsis	Length
3	short	V25	0.196114491802067	0.196414491802067	-3e-04	Arabidopsis	Length
3	short	V26	0.203197476156353	0.181797476156353	0.0214	Arabidopsis	Length
3	short	V27	0.195898098318021	0.176198098318021	0.0197	Arabidopsis	Length
3	short	V28	0.188572132420175	0.175672132420175	0.0129	Arabidopsis	Length
3	short	V29	0.197782553076672	0.190882553076672	0.0069	Arabidopsis	Length
3	short	V3	0.195685686919582	0.168185686919582	0.0275	Arabidopsis	Length
3	short	V30	0.19782223780453	0.18472223780453	0.0131	Arabidopsis	Length
3	short	V31	0.204994950577094	0.192794950577094	0.0122	Arabidopsis	Length
3	short	V32	0.205206062833584	0.179506062833584	0.0257	Arabidopsis	Length
3	short	V33	0.203745430434713	0.183345430434713	0.0204	Arabidopsis	Length
3	short	V34	0.202002134354203	0.166502134354203	0.0355	Arabidopsis	Length
3	short	V35	0.199096647753443	0.182996647753443	0.0161	Arabidopsis	Length
3	short	V36	0.185722830422916	0.202122830422916	-0.0164	Arabidopsis	Length
3	short	V37	0.184416302843771	0.154916302843771	0.0295	Arabidopsis	Length
3	short	V38	0.209372762034331	0.267372762034331	-0.058	Arabidopsis	Length
3	short	V39	0.191772545911216	0.167472545911216	0.0243	Arabidopsis	Length
3	short	V4	0.191453154726993	0.185053154726993	0.0064	Arabidopsis	Length
3	short	V40	0.19944863453213	0.19444863453213	0.005	Arabidopsis	Length
3	short	V41	0.191583228774053	0.177483228774053	0.0141	Arabidopsis	Length
3	short	V42	0.195253938092894	0.182953938092894	0.0123	Arabidopsis	Length
3	short	V43	0.204030850005273	0.182430850005273	0.0216	Arabidopsis	Length
3	short	V44	0.194008497973614	0.231708497973614	-0.0377	Arabidopsis	Length
3	short	V45	0.188760077551772	0.173760077551772	0.015	Arabidopsis	Length
3	short	V46	0.189597232443546	0.162797232443546	0.0268	Arabidopsis	Length
3	short	V47	0.193920602902495	0.155120602902495	0.0388	Arabidopsis	Length
3	short	V48	0.19214057124412	0.16944057124412	0.0227	Arabidopsis	Length
3	short	V49	0.198340489185377	0.231340489185377	-0.033	Arabidopsis	Length
3	short	V5	0.195044223562458	0.142444223562458	0.0526	Arabidopsis	Length
3	short	V50	0.194476577113649	0.253576577113649	-0.0591	Arabidopsis	Length
3	short	V51	0.197193099916727	0.152493099916727	0.0447	Arabidopsis	Length
3	short	V52	0.189310839539644	0.197110839539644	-0.0078	Arabidopsis	Length
3	short	V53	0.191092769362421	0.225892769362421	-0.0348	Arabidopsis	Length
3	short	V54	0.193600544480852	0.172700544480852	0.0209	Arabidopsis	Length
3	short	V55	0.194233257235517	0.164933257235517	0.0293	Arabidopsis	Length
3	short	V56	0.182197427304921	0.177097427304921	0.0051	Arabidopsis	Length
3	short	V57	0.189995421032769	0.192895421032769	-0.0029	Arabidopsis	Length
3	short	V58	0.190427258622207	0.182227258622207	0.0082	Arabidopsis	Length
3	short	V59	0.193525774291834	0.211025774291834	-0.0175	Arabidopsis	Length
3	short	V6	0.198021272851091	0.154121272851091	0.0439	Arabidopsis	Length
3	short	V60	0.206693431073921	0.183993431073921	0.0227	Arabidopsis	Length
3	short	V61	0.192802547173096	0.216802547173096	-0.024	Arabidopsis	Length
3	short	V62	0.191507852937448	0.201907852937448	-0.0104	Arabidopsis	Length
3	short	V63	0.202720429738588	0.181820429738588	0.0209	Arabidopsis	Length
3	short	V64	0.200600380859867	0.176700380859867	0.0239	Arabidopsis	Length
3	short	V65	0.191570960431879	0.184770960431879	0.0068	Arabidopsis	Length
3	short	V66	0.194860063545436	0.229460063545435	-0.0346	Arabidopsis	Length
3	short	V67	0.197801346714535	0.165401346714535	0.0324	Arabidopsis	Length
3	short	V68	0.19890587505719	0.16600587505719	0.0329	Arabidopsis	Length
3	short	V69	0.19815160764878	0.25045160764878	-0.0523	Arabidopsis	Length
3	short	V7	0.190844115920703	0.230244115920703	-0.0394	Arabidopsis	Length
3	short	V70	0.196190693868826	0.229890693868826	-0.0337	Arabidopsis	Length
3	short	V71	0.2015122887453	0.1497122887453	0.0518	Arabidopsis	Length
3	short	V72	0.191453269357784	0.223953269357784	-0.0325	Arabidopsis	Length
3	short	V73	0.195811584527038	0.165111584527038	0.0307	Arabidopsis	Length
3	short	V74	0.19648888198437	0.16938888198437	0.0271	Arabidopsis	Length
3	short	V75	0.196618267734749	0.191418267734749	0.0052	Arabidopsis	Length
3	short	V76	0.194117702585583	0.167217702585583	0.0269	Arabidopsis	Length
3	short	V77	0.190311004110617	0.262211004110617	-0.0719	Arabidopsis	Length
3	short	V78	0.191140786799318	0.182740786799318	0.0084	Arabidopsis	Length
3	short	V79	0.198643736634097	0.201643736634097	-0.003	Arabidopsis	Length
3	short	V8	0.199929290000297	0.163629290000297	0.0363	Arabidopsis	Length
3	short	V80	0.190909653137809	0.251809653137809	-0.0609	Arabidopsis	Length
3	short	V81	0.197174004195093	0.267374004195092	-0.0702	Arabidopsis	Length
3	short	V82	0.187263466209691	0.179463466209691	0.0078	Arabidopsis	Length
3	short	V83	0.199840973434717	0.245940973434717	-0.0461	Arabidopsis	Length
3	short	V84	0.20480300576696	0.18580300576696	0.019	Arabidopsis	Length
3	short	V85	0.183483211645977	0.236483211645977	-0.053	Arabidopsis	Length
3	short	V86	0.215663971368574	0.233663971368574	-0.018	Arabidopsis	Length
3	short	V87	0.196917662131709	0.15171766213171	0.0452	Arabidopsis	Length
3	short	V88	0.194729830607252	0.196329830607252	-0.0016	Arabidopsis	Length
3	short	V89	0.194716452248313	0.185416452248313	0.0093	Arabidopsis	Length
3	short	V9	0.200932865014778	0.257932865014778	-0.057	Arabidopsis	Length
3	short	V90	0.184674130684305	0.149974130684305	0.0347	Arabidopsis	Length
3	short	V91	0.201615003584673	0.135515003584673	0.0661	Arabidopsis	Length
3	short	V92	0.205871137478591	0.186071137478591	0.0198	Arabidopsis	Length
3	short	V93	0.192757424096453	0.226157424096453	-0.0334	Arabidopsis	Length
3	short	V94	0.192211658975215	0.173111658975215	0.0191	Arabidopsis	Length
3	short	V95	0.206588119646516	0.203988119646516	0.0026	Arabidopsis	Length
3	short	V96	0.200836654877547	0.151036654877547	0.0498	Arabidopsis	Length
3	short	V97	0.200272824700573	0.163472824700573	0.0368	Arabidopsis	Length
3	short	V98	0.197888269057419	0.191988269057419	0.0059	Arabidopsis	Length
3	short	V99	0.189537996206458	0.150637996206458	0.0389	Arabidopsis	Length
[truncated: 400 more rows]
