# Supplementary material for: Strong evidence for the adaptive walk model of gene evolution in Drosophila and Arabidopsis
Source: PLoS Biol. 2022 Sep 13;20(9):e3001775. doi: 10.1371/journal.pbio.3001775 (PMC9470001; doi:10.1371/journal.pbio.3001775)
Supplement: S7 Data — (CSV) [file pbio.3001775.s021.csv]

GeneAge	category	variable	dnds	omegaNA	omegaA	species	co_factor
1	High	V1	0.0903208528135714	0.0410208528135714	0.0493	Drosophila	Expression
1	High	V10	0.08781460643194	0.04331460643194	0.0445	Drosophila	Expression
1	High	V100	0.0888101881607987	0.0444101881607987	0.0444	Drosophila	Expression
1	High	V11	0.0909388413632457	0.0414388413632457	0.0495	Drosophila	Expression
1	High	V12	0.0860847437484538	0.0398847437484538	0.0462	Drosophila	Expression
1	High	V13	0.0869893248316171	0.0399893248316171	0.047	Drosophila	Expression
1	High	V14	0.0855638433893022	0.0402638433893022	0.0453	Drosophila	Expression
1	High	V15	0.0856192387106539	0.0421192387106539	0.0435	Drosophila	Expression
1	High	V16	0.0918300999191803	0.0403300999191803	0.0515	Drosophila	Expression
1	High	V17	0.0876219299445966	0.0436219299445966	0.044	Drosophila	Expression
1	High	V18	0.0888675228223492	0.0396675228223492	0.0492	Drosophila	Expression
1	High	V19	0.0859705308231812	0.0415705308231812	0.0444	Drosophila	Expression
1	High	V2	0.0834646241689316	0.0389646241689316	0.0445	Drosophila	Expression
1	High	V20	0.0892989739390324	0.0414989739390324	0.0478	Drosophila	Expression
1	High	V21	0.0854031212154702	0.0426031212154702	0.0428	Drosophila	Expression
1	High	V22	0.0873370438125613	0.0408370438125613	0.0465	Drosophila	Expression
1	High	V23	0.0895254734534858	0.0429254734534858	0.0466	Drosophila	Expression
1	High	V24	0.0874766099843138	0.0367766099843138	0.0507	Drosophila	Expression
1	High	V25	0.0878214689234607	0.0430214689234607	0.0448	Drosophila	Expression
1	High	V26	0.0900882306641879	0.0391882306641879	0.0509	Drosophila	Expression
1	High	V27	0.0860747049181888	0.0440747049181888	0.042	Drosophila	Expression
1	High	V28	0.0869024821581664	0.0257024821581664	0.0612	Drosophila	Expression
1	High	V29	0.0840247533932216	0.0416247533932216	0.0424	Drosophila	Expression
1	High	V3	0.0888340681346108	0.0410340681346108	0.0478	Drosophila	Expression
1	High	V30	0.0845186693333782	0.0383186693333782	0.0462	Drosophila	Expression
1	High	V31	0.0866581297631136	0.0389581297631136	0.0477	Drosophila	Expression
1	High	V32	0.0848972970825601	0.0417972970825601	0.0431	Drosophila	Expression
1	High	V33	0.0893411496915973	0.0436411496915973	0.0457	Drosophila	Expression
1	High	V34	0.089378977055498	0.0409789770554981	0.0484	Drosophila	Expression
1	High	V35	0.0799793561020641	0.0404793561020641	0.0395	Drosophila	Expression
1	High	V36	0.0861090116498507	0.0429090116498507	0.0432	Drosophila	Expression
1	High	V37	0.0906143921648012	0.0415143921648012	0.0491	Drosophila	Expression
1	High	V38	0.0880859224331966	0.0408859224331966	0.0472	Drosophila	Expression
1	High	V39	0.0839368870687038	0.0426368870687038	0.0413	Drosophila	Expression
1	High	V4	0.083814696456807	0.042314696456807	0.0415	Drosophila	Expression
1	High	V40	0.0831315091510479	0.0391315091510479	0.044	Drosophila	Expression
1	High	V41	0.0868776973243959	0.0405776973243959	0.0463	Drosophila	Expression
1	High	V42	0.0848224162632247	0.0409224162632247	0.0439	Drosophila	Expression
1	High	V43	0.0845598822482801	0.0389598822482801	0.0456	Drosophila	Expression
1	High	V44	0.0816529927844577	0.0389529927844577	0.0427	Drosophila	Expression
1	High	V45	0.0850435451019839	0.0413435451019839	0.0437	Drosophila	Expression
1	High	V46	0.0917671790740753	0.0440671790740753	0.0477	Drosophila	Expression
1	High	V47	0.0880118206577699	0.0397118206577699	0.0483	Drosophila	Expression
1	High	V48	0.084993130137152	0.038793130137152	0.0462	Drosophila	Expression
1	High	V49	0.0843786520901718	0.0395786520901718	0.0448	Drosophila	Expression
1	High	V5	0.0890336445560567	0.0409336445560567	0.0481	Drosophila	Expression
1	High	V50	0.0869842776179014	0.0406842776179014	0.0463	Drosophila	Expression
1	High	V51	0.0893623727309879	0.0433623727309879	0.046	Drosophila	Expression
1	High	V52	0.0851230093623833	0.0399230093623833	0.0452	Drosophila	Expression
1	High	V53	0.0879341479690917	0.0411341479690917	0.0468	Drosophila	Expression
1	High	V54	0.0885890672734053	0.0397890672734052	0.0488	Drosophila	Expression
1	High	V55	0.0800881748939819	0.0422881748939819	0.0378	Drosophila	Expression
1	High	V56	0.0815291992704343	0.0406291992704343	0.0409	Drosophila	Expression
1	High	V57	0.0906148613397968	0.0434148613397968	0.0472	Drosophila	Expression
1	High	V58	0.0887669093855771	0.0411669093855771	0.0476	Drosophila	Expression
1	High	V59	0.0877322528217691	0.0407322528217691	0.047	Drosophila	Expression
1	High	V6	0.0927525804586435	0.0419525804586435	0.0508	Drosophila	Expression
1	High	V60	0.085276713237199	0.037776713237199	0.0475	Drosophila	Expression
1	High	V61	0.088326328823901	0.043126328823901	0.0452	Drosophila	Expression
1	High	V62	0.0855483474754455	0.0400483474754455	0.0455	Drosophila	Expression
1	High	V63	0.0845393694517985	0.0406393694517985	0.0439	Drosophila	Expression
1	High	V64	0.0832671576546553	0.0420671576546553	0.0412	Drosophila	Expression
1	High	V65	0.0849451373567393	0.0383451373567393	0.0466	Drosophila	Expression
1	High	V66	0.0910489877751508	0.0409489877751508	0.0501	Drosophila	Expression
1	High	V67	0.0833568447497192	0.0402568447497192	0.0431	Drosophila	Expression
1	High	V68	0.0844278742093796	0.0386278742093796	0.0458	Drosophila	Expression
1	High	V69	0.0888977539218163	0.0405977539218163	0.0483	Drosophila	Expression
1	High	V7	0.0827784244717943	0.0428784244717943	0.0399	Drosophila	Expression
1	High	V70	0.085839661329137	0.042139661329137	0.0437	Drosophila	Expression
1	High	V71	0.0889963468458304	0.0420963468458304	0.0469	Drosophila	Expression
1	High	V72	0.0890488820093716	0.0392488820093716	0.0498	Drosophila	Expression
1	High	V73	0.0873283820650397	0.0403283820650397	0.047	Drosophila	Expression
1	High	V74	0.0837193691685451	0.0391193691685451	0.0446	Drosophila	Expression
1	High	V75	0.0841778266658405	0.0416778266658405	0.0425	Drosophila	Expression
1	High	V76	0.0864881776263662	0.0397881776263662	0.0467	Drosophila	Expression
1	High	V77	0.0880766197164211	0.0438766197164211	0.0442	Drosophila	Expression
1	High	V78	0.0900501379023571	0.0413501379023571	0.0487	Drosophila	Expression
1	High	V79	0.0883483548954185	0.0400483548954185	0.0483	Drosophila	Expression
1	High	V8	0.0879350180441696	0.0433350180441696	0.0446	Drosophila	Expression
1	High	V80	0.0885124685136685	0.0402124685136685	0.0483	Drosophila	Expression
1	High	V81	0.0869852790011319	0.0413852790011319	0.0456	Drosophila	Expression
1	High	V82	0.0863681301323103	0.0418681301323103	0.0445	Drosophila	Expression
1	High	V83	0.0818129918868673	0.0392129918868673	0.0426	Drosophila	Expression
1	High	V84	0.0909568005196204	0.0420568005196204	0.0489	Drosophila	Expression
1	High	V85	0.087907341908129	0.042607341908129	0.0453	Drosophila	Expression
1	High	V86	0.0850537358783353	0.0400537358783353	0.045	Drosophila	Expression
1	High	V87	0.0859350187285023	0.0386350187285023	0.0473	Drosophila	Expression
1	High	V88	0.0856695829096781	0.0379695829096781	0.0477	Drosophila	Expression
1	High	V89	0.0915358689974427	0.0384358689974427	0.0531	Drosophila	Expression
1	High	V9	0.0874792008865592	0.0363792008865592	0.0511	Drosophila	Expression
1	High	V90	0.0870838405810002	0.0397838405810002	0.0473	Drosophila	Expression
1	High	V91	0.0874528380732432	0.0421528380732432	0.0453	Drosophila	Expression
1	High	V92	0.0889719579209939	0.0414719579209939	0.0475	Drosophila	Expression
1	High	V93	0.0863369210853324	0.0395369210853324	0.0468	Drosophila	Expression
1	High	V94	0.0849010445093248	0.0426010445093248	0.0423	Drosophila	Expression
1	High	V95	0.0901178985448608	0.0422178985448608	0.0479	Drosophila	Expression
1	High	V96	0.0867576536004687	0.0403576536004688	0.0464	Drosophila	Expression
1	High	V97	0.0814425467614397	0.0415425467614397	0.0399	Drosophila	Expression
1	High	V98	0.0917943906138442	0.0368943906138442	0.0549	Drosophila	Expression
1	High	V99	0.0873164838317041	0.0418164838317041	0.0455	Drosophila	Expression
1	Low	V1	0.119846410660622	0.0707464106606224	0.0491	Drosophila	Expression
1	Low	V10	0.118831309599424	0.0613313095994245	0.0575	Drosophila	Expression
1	Low	V100	0.12364205509385	0.0713420550938503	0.0523	Drosophila	Expression
1	Low	V11	0.116285026803205	0.0820850268032053	0.0342	Drosophila	Expression
1	Low	V12	0.124481128216623	0.0364811282166227	0.088	Drosophila	Expression
1	Low	V13	0.117626644540051	0.0705266445400505	0.0471	Drosophila	Expression
1	Low	V14	0.122070810657268	0.0840708106572682	0.038	Drosophila	Expression
1	Low	V15	0.122826322624179	0.0555263226241791	0.0673	Drosophila	Expression
1	Low	V16	0.117260210919463	0.0353602109194628	0.0819	Drosophila	Expression
1	Low	V17	0.115292282634461	0.0698922826344606	0.0454	Drosophila	Expression
1	Low	V18	0.117884921284161	0.0561849212841606	0.0617	Drosophila	Expression
1	Low	V19	0.124557319222915	0.0587573192229147	0.0658	Drosophila	Expression
1	Low	V2	0.114863016181386	0.075063016181386	0.0398	Drosophila	Expression
1	Low	V20	0.123721046627291	0.0545210466272914	0.0692	Drosophila	Expression
1	Low	V21	0.116449600914174	0.0443496009141738	0.0721	Drosophila	Expression
1	Low	V22	0.122482001074278	0.0703820010742783	0.0521	Drosophila	Expression
1	Low	V23	0.119626793465282	0.0781267934652819	0.0415	Drosophila	Expression
1	Low	V24	0.113164540458333	0.0834645404583327	0.0297	Drosophila	Expression
1	Low	V25	0.121619719830335	0.0606197198303353	0.061	Drosophila	Expression
1	Low	V26	0.117503707231715	0.0715037072317146	0.046	Drosophila	Expression
1	Low	V27	0.118263136307184	0.0762631363071835	0.042	Drosophila	Expression
1	Low	V28	0.11385080034849	0.0731508003484903	0.0407	Drosophila	Expression
1	Low	V29	0.116336344504018	0.0763363445040176	0.04	Drosophila	Expression
1	Low	V3	0.118147566657498	0.0846475666574985	0.0335	Drosophila	Expression
1	Low	V30	0.117031774804288	0.0364317748042882	0.0806	Drosophila	Expression
1	Low	V31	0.122222187856656	0.0746221878566563	0.0476	Drosophila	Expression
1	Low	V32	0.118684525937892	0.0676845259378918	0.051	Drosophila	Expression
1	Low	V33	0.121054054157037	0.0575540541570373	0.0635	Drosophila	Expression
1	Low	V34	0.11432847639424	0.0773284763942398	0.037	Drosophila	Expression
1	Low	V35	0.120531305461228	0.0790313054612281	0.0415	Drosophila	Expression
1	Low	V36	0.113981926533261	0.0715819265332606	0.0424	Drosophila	Expression
1	Low	V37	0.113218789873828	0.081818789873828	0.0314	Drosophila	Expression
1	Low	V38	0.12393407835078	0.0627340783507796	0.0612	Drosophila	Expression
1	Low	V39	0.122429221870299	0.0807292218702994	0.0417	Drosophila	Expression
1	Low	V4	0.11428073100966	0.0682807310096602	0.046	Drosophila	Expression
1	Low	V40	0.117659617597714	0.0556596175977141	0.062	Drosophila	Expression
1	Low	V41	0.120909556107133	0.0634095561071334	0.0575	Drosophila	Expression
1	Low	V42	0.117084687481964	0.064084687481964	0.053	Drosophila	Expression
1	Low	V43	0.112073426521259	0.0703734265212587	0.0417	Drosophila	Expression
1	Low	V44	0.123005353013159	0.066505353013159	0.0565	Drosophila	Expression
1	Low	V45	0.117183066789812	0.0690830667898123	0.0481	Drosophila	Expression
1	Low	V46	0.124890456072551	0.0680904560725511	0.0568	Drosophila	Expression
1	Low	V47	0.120308142563091	0.0615081425630909	0.0588	Drosophila	Expression
1	Low	V48	0.116975321530489	0.0791753215304891	0.0378	Drosophila	Expression
1	Low	V49	0.121581254835758	0.0778812548357584	0.0437	Drosophila	Expression
1	Low	V5	0.119905915219054	0.0531059152190541	0.0668	Drosophila	Expression
1	Low	V50	0.120626102221728	0.0740261022217278	0.0466	Drosophila	Expression
1	Low	V51	0.117676777560247	0.0338767775602465	0.0838	Drosophila	Expression
1	Low	V52	0.11618732166994	0.0819873216699397	0.0342	Drosophila	Expression
1	Low	V53	0.116606063346736	0.0764060633467364	0.0402	Drosophila	Expression
1	Low	V54	0.117940748681191	0.0638407486811914	0.0541	Drosophila	Expression
1	Low	V55	0.126597361955261	0.0690973619552614	0.0575	Drosophila	Expression
1	Low	V56	0.117668483901204	0.0535684839012042	0.0641	Drosophila	Expression
1	Low	V57	0.117552002542541	0.0637520025425413	0.0538	Drosophila	Expression
1	Low	V58	0.114298708531819	0.0531987085318187	0.0611	Drosophila	Expression
1	Low	V59	0.118744721860035	0.0372447218600351	0.0815	Drosophila	Expression
1	Low	V6	0.117338749399227	0.0341387493992268	0.0832	Drosophila	Expression
1	Low	V60	0.116720234717228	0.0633202347172282	0.0534	Drosophila	Expression
1	Low	V61	0.114328318892371	0.0697283188923709	0.0446	Drosophila	Expression
1	Low	V62	0.117294874219274	0.0297948742192738	0.0875	Drosophila	Expression
1	Low	V63	0.120783296860335	0.0331832968603351	0.0876	Drosophila	Expression
1	Low	V64	0.125201575612831	0.0800015756128312	0.0452	Drosophila	Expression
1	Low	V65	0.121974641065535	0.0793746410655346	0.0426	Drosophila	Expression
1	Low	V66	0.112108569866188	0.0665085698661879	0.0456	Drosophila	Expression
1	Low	V67	0.119023382437394	0.0631233824373942	0.0559	Drosophila	Expression
1	Low	V68	0.121435751100442	0.0589357511004421	0.0625	Drosophila	Expression
1	Low	V69	0.113111653061905	0.0758116530619052	0.0373	Drosophila	Expression
1	Low	V7	0.115525796796237	0.0391257967962374	0.0764	Drosophila	Expression
1	Low	V70	0.120171062638511	0.0577710626385106	0.0624	Drosophila	Expression
1	Low	V71	0.122700905897953	0.057300905897953	0.0654	Drosophila	Expression
1	Low	V72	0.113891163234238	0.0653911632342378	0.0485	Drosophila	Expression
1	Low	V73	0.119110908500882	0.058810908500882	0.0603	Drosophila	Expression
1	Low	V74	0.124127062137379	0.0755270621373794	0.0486	Drosophila	Expression
1	Low	V75	0.125553073703378	0.0566530737033776	0.0689	Drosophila	Expression
1	Low	V76	0.114992474476001	0.075192474476001	0.0398	Drosophila	Expression
1	Low	V77	0.128966100828602	0.0734661008286019	0.0555	Drosophila	Expression
1	Low	V78	0.118109809295129	0.0810098092951293	0.0371	Drosophila	Expression
1	Low	V79	0.121616129087808	0.0663161290878083	0.0553	Drosophila	Expression
1	Low	V8	0.114865147468718	0.0670651474687175	0.0478	Drosophila	Expression
1	Low	V80	0.111519533239809	0.0725195332398088	0.039	Drosophila	Expression
1	Low	V81	0.116318283188934	0.0636182831889337	0.0527	Drosophila	Expression
1	Low	V82	0.11959697559194	0.07709697559194	0.0425	Drosophila	Expression
1	Low	V83	0.115784030486873	0.0723840304868729	0.0434	Drosophila	Expression
1	Low	V84	0.118891443900046	0.0680914439000459	0.0508	Drosophila	Expression
1	Low	V85	0.121670050656197	0.0738700506561968	0.0478	Drosophila	Expression
1	Low	V86	0.113594334706577	0.0783943347065767	0.0352	Drosophila	Expression
1	Low	V87	0.116927771573644	0.053527771573644	0.0634	Drosophila	Expression
1	Low	V88	0.116289406904012	0.0593894069040115	0.0569	Drosophila	Expression
1	Low	V89	0.116734177608152	0.0800341776081519	0.0367	Drosophila	Expression
1	Low	V9	0.118327907142409	0.0720279071424087	0.0463	Drosophila	Expression
1	Low	V90	0.121052003937537	0.0779520039375367	0.0431	Drosophila	Expression
1	Low	V91	0.11716607295428	0.0743660729542798	0.0428	Drosophila	Expression
1	Low	V92	0.123214363573363	0.0775143635733629	0.0457	Drosophila	Expression
1	Low	V93	0.121485049066026	0.0817850490660259	0.0397	Drosophila	Expression
1	Low	V94	0.118364651743092	0.0803646517430918	0.038	Drosophila	Expression
1	Low	V95	0.118987434654993	0.0624874346549929	0.0565	Drosophila	Expression
1	Low	V96	0.113945786250545	0.0583457862505449	0.0556	Drosophila	Expression
1	Low	V97	0.116585932297237	0.0391859322972371	0.0774	Drosophila	Expression
1	Low	V98	0.125811563345704	0.0611115633457045	0.0647	Drosophila	Expression
1	Low	V99	0.12252762894273	0.0365276289427296	0.086	Drosophila	Expression
12	High	V1	0.277217773098445	0.183517773098445	0.0937	Drosophila	Expression
12	High	V10	0.275113081622845	0.136313081622845	0.1388	Drosophila	Expression
12	High	V100	0.299381762770953	0.210681762770953	0.0887	Drosophila	Expression
12	High	V11	0.272127772499916	0.204927772499916	0.0672	Drosophila	Expression
12	High	V12	0.271920871529155	0.181020871529155	0.0909	Drosophila	Expression
12	High	V13	0.306914005483933	0.171614005483933	0.1353	Drosophila	Expression
12	High	V14	0.250156695850518	0.112856695850518	0.1373	Drosophila	Expression
12	High	V15	0.252519501585766	0.0773195015857663	0.1752	Drosophila	Expression
12	High	V16	0.269228465569096	0.192428465569096	0.0768	Drosophila	Expression
12	High	V17	0.262215835693234	0.209415835693234	0.0528	Drosophila	Expression
12	High	V18	0.25908043092398	0.12808043092398	0.131	Drosophila	Expression
12	High	V19	0.263672498824421	0.211772498824421	0.0519	Drosophila	Expression
12	High	V2	0.28741049254557	0.23531049254557	0.0521	Drosophila	Expression
12	High	V20	0.3249646200278	0.1569646200278	0.168	Drosophila	Expression
12	High	V21	0.301862112194954	0.189362112194954	0.1125	Drosophila	Expression
12	High	V22	0.25152558316829	0.08622558316829	0.1653	Drosophila	Expression
12	High	V23	0.300406854441411	0.204706854441411	0.0957	Drosophila	Expression
12	High	V24	0.263583596531948	0.201483596531948	0.0621	Drosophila	Expression
12	High	V25	0.268008187904301	0.142608187904301	0.1254	Drosophila	Expression
12	High	V26	0.287048621149104	0.159648621149104	0.1274	Drosophila	Expression
12	High	V27	0.266759626123735	0.135859626123735	0.1309	Drosophila	Expression
12	High	V28	0.280573254916873	0.217873254916873	0.0627	Drosophila	Expression
12	High	V29	0.281232095274648	0.207032095274648	0.0742	Drosophila	Expression
12	High	V3	0.274799123775543	0.223399123775543	0.0514	Drosophila	Expression
12	High	V30	0.287343049318546	0.155243049318546	0.1321	Drosophila	Expression
12	High	V31	0.263972793432901	0.217572793432901	0.0464	Drosophila	Expression
12	High	V32	0.270533586984274	0.155033586984274	0.1155	Drosophila	Expression
12	High	V33	0.267473751051758	0.175073751051758	0.0924	Drosophila	Expression
12	High	V34	0.30492269162353	0.19842269162353	0.1065	Drosophila	Expression
12	High	V35	0.317401441613894	0.189201441613894	0.1282	Drosophila	Expression
12	High	V36	0.259225026913703	0.209525026913703	0.0497	Drosophila	Expression
12	High	V37	0.300648401808614	0.199548401808614	0.1011	Drosophila	Expression
12	High	V38	0.254293032731177	0.185393032731177	0.0689	Drosophila	Expression
12	High	V39	0.286518704950042	0.186218704950042	0.1003	Drosophila	Expression
12	High	V4	0.310569527907564	0.182169527907564	0.1284	Drosophila	Expression
12	High	V40	0.268834808902613	0.199434808902613	0.0694	Drosophila	Expression
12	High	V41	0.268057954714857	0.162357954714857	0.1057	Drosophila	Expression
12	High	V42	0.342031148791656	0.191631148791656	0.1504	Drosophila	Expression
12	High	V43	0.287333392199431	0.184433392199431	0.1029	Drosophila	Expression
12	High	V44	0.274003049234461	0.142303049234461	0.1317	Drosophila	Expression
12	High	V45	0.266735900149127	0.125135900149127	0.1416	Drosophila	Expression
12	High	V46	0.249359647542966	0.220159647542966	0.0292	Drosophila	Expression
12	High	V47	0.268769766686219	0.169669766686219	0.0991	Drosophila	Expression
12	High	V48	0.247313103873255	0.183013103873255	0.0643	Drosophila	Expression
12	High	V49	0.269805524358363	0.199205524358363	0.0706	Drosophila	Expression
12	High	V5	0.248152286985666	0.218952286985666	0.0292	Drosophila	Expression
12	High	V50	0.259705483366889	0.226605483366889	0.0331	Drosophila	Expression
12	High	V51	0.279176734511277	0.218176734511277	0.061	Drosophila	Expression
12	High	V52	0.26817828955457	0.13857828955457	0.1296	Drosophila	Expression
12	High	V53	0.293018428574253	0.220418428574253	0.0726	Drosophila	Expression
12	High	V54	0.329691883107835	0.162991883107835	0.1667	Drosophila	Expression
12	High	V55	0.265688946344457	0.218788946344457	0.0469	Drosophila	Expression
12	High	V56	0.257545961465737	0.192345961465737	0.0652	Drosophila	Expression
12	High	V57	0.262677703250758	0.131977703250758	0.1307	Drosophila	Expression
12	High	V58	0.304238720491865	0.199638720491865	0.1046	Drosophila	Expression
12	High	V59	0.265286562716678	0.214486562716678	0.0508	Drosophila	Expression
12	High	V6	0.267365611928081	0.230065611928081	0.0373	Drosophila	Expression
12	High	V60	0.281252843579054	0.179952843579054	0.1013	Drosophila	Expression
12	High	V61	0.316113439631119	0.192113439631119	0.124	Drosophila	Expression
12	High	V62	0.308968610279215	0.187368610279215	0.1216	Drosophila	Expression
12	High	V63	0.276059683524809	0.206359683524809	0.0697	Drosophila	Expression
12	High	V64	0.270723332934312	0.136023332934312	0.1347	Drosophila	Expression
12	High	V65	0.314900469500633	0.125600469500633	0.1893	Drosophila	Expression
12	High	V66	0.284862255855116	0.209762255855116	0.0751	Drosophila	Expression
12	High	V67	0.24082865812033	0.14112865812033	0.0997	Drosophila	Expression
12	High	V68	0.291495166465374	0.142395166465374	0.1491	Drosophila	Expression
12	High	V69	0.253337769452255	0.191937769452255	0.0614	Drosophila	Expression
12	High	V7	0.29764358315823	0.16294358315823	0.1347	Drosophila	Expression
12	High	V70	0.263113139462836	0.222413139462836	0.0407	Drosophila	Expression
12	High	V71	0.29117052457278	0.14617052457278	0.145	Drosophila	Expression
12	High	V72	0.290616765271448	0.186516765271448	0.1041	Drosophila	Expression
12	High	V73	0.24425872280315	0.20665872280315	0.0376	Drosophila	Expression
12	High	V74	0.290757480386123	0.218657480386123	0.0721	Drosophila	Expression
12	High	V75	0.297980257796371	0.198780257796371	0.0992	Drosophila	Expression
12	High	V76	0.298801521749443	0.194301521749443	0.1045	Drosophila	Expression
12	High	V77	0.264666785127897	0.223366785127897	0.0413	Drosophila	Expression
12	High	V78	0.283094421319027	0.121394421319027	0.1617	Drosophila	Expression
12	High	V79	0.262242953824201	0.189842953824201	0.0724	Drosophila	Expression
12	High	V8	0.266395275896131	0.211895275896131	0.0545	Drosophila	Expression
12	High	V80	0.276772425135551	0.211072425135551	0.0657	Drosophila	Expression
12	High	V81	0.3163550967369	0.1784550967369	0.1379	Drosophila	Expression
12	High	V82	0.281881010253348	0.219081010253348	0.0628	Drosophila	Expression
12	High	V83	0.268069058605804	0.196969058605804	0.0711	Drosophila	Expression
12	High	V84	0.289292445084773	0.195092445084773	0.0942	Drosophila	Expression
12	High	V85	0.267682049783877	0.124882049783877	0.1428	Drosophila	Expression
12	High	V86	0.284069106972368	0.0873691069723677	0.1967	Drosophila	Expression
12	High	V87	0.256166236891536	0.134566236891536	0.1216	Drosophila	Expression
12	High	V88	0.293673604825033	0.198273604825033	0.0954	Drosophila	Expression
12	High	V89	0.26614133400097	0.21544133400097	0.0507	Drosophila	Expression
12	High	V9	0.243772566463516	0.217872566463516	0.0259	Drosophila	Expression
12	High	V90	0.314754664649915	0.205854664649915	0.1089	Drosophila	Expression
12	High	V91	0.274188362855126	0.151488362855126	0.1227	Drosophila	Expression
12	High	V92	0.293688174727858	0.210388174727858	0.0833	Drosophila	Expression
12	High	V93	0.291762166881378	0.200762166881378	0.091	Drosophila	Expression
12	High	V94	0.294403066598345	0.195503066598345	0.0989	Drosophila	Expression
12	High	V95	0.272520258021817	0.155920258021817	0.1166	Drosophila	Expression
12	High	V96	0.280930531442222	0.212230531442222	0.0687	Drosophila	Expression
12	High	V97	0.26800385384807	0.18510385384807	0.0829	Drosophila	Expression
12	High	V98	0.282218362380455	0.193718362380455	0.0885	Drosophila	Expression
12	High	V99	0.27243861224923	0.11323861224923	0.1592	Drosophila	Expression
12	Low	V1	0.326581044812417	0.141481044812417	0.1851	Drosophila	Expression
12	Low	V10	0.301231720579263	0.116731720579263	0.1845	Drosophila	Expression
12	Low	V100	0.346979767972382	0.122879767972382	0.2241	Drosophila	Expression
12	Low	V11	0.320241782339864	0.110441782339864	0.2098	Drosophila	Expression
12	Low	V12	0.316258845442048	0.0981588454420482	0.2181	Drosophila	Expression
12	Low	V13	0.354545968887457	0.131445968887457	0.2231	Drosophila	Expression
12	Low	V14	0.332412176356377	0.145812176356377	0.1866	Drosophila	Expression
12	Low	V15	0.304574257343752	0.0987742573437523	0.2058	Drosophila	Expression
12	Low	V16	0.320007707622863	0.147407707622863	0.1726	Drosophila	Expression
12	Low	V17	0.33055280858969	0.12225280858969	0.2083	Drosophila	Expression
12	Low	V18	0.301320660788319	0.127120660788319	0.1742	Drosophila	Expression
12	Low	V19	0.317937930144211	0.128337930144211	0.1896	Drosophila	Expression
12	Low	V2	0.326609096753185	0.117509096753185	0.2091	Drosophila	Expression
12	Low	V20	0.313193203355995	0.124893203355995	0.1883	Drosophila	Expression
12	Low	V21	0.304321672084207	0.109921672084207	0.1944	Drosophila	Expression
12	Low	V22	0.28386309347239	0.12316309347239	0.1607	Drosophila	Expression
12	Low	V23	0.308137096053651	0.115337096053651	0.1928	Drosophila	Expression
12	Low	V24	0.312501010924292	0.113001010924292	0.1995	Drosophila	Expression
12	Low	V25	0.296714371618191	0.124514371618191	0.1722	Drosophila	Expression
12	Low	V26	0.325710120603523	0.135510120603523	0.1902	Drosophila	Expression
12	Low	V27	0.335852711188415	0.107452711188415	0.2284	Drosophila	Expression
12	Low	V28	0.330903090990617	0.129603090990617	0.2013	Drosophila	Expression
12	Low	V29	0.285111474096213	0.109411474096213	0.1757	Drosophila	Expression
12	Low	V3	0.313971942353298	0.120871942353298	0.1931	Drosophila	Expression
12	Low	V30	0.296293887662421	0.107193887662421	0.1891	Drosophila	Expression
12	Low	V31	0.301531857266162	0.135431857266162	0.1661	Drosophila	Expression
12	Low	V32	0.294952204061216	0.119852204061216	0.1751	Drosophila	Expression
12	Low	V33	0.320744654937278	0.131244654937278	0.1895	Drosophila	Expression
12	Low	V34	0.305760535731878	0.139860535731878	0.1659	Drosophila	Expression
12	Low	V35	0.313830451570568	0.112230451570568	0.2016	Drosophila	Expression
12	Low	V36	0.32783578602625	0.13683578602625	0.191	Drosophila	Expression
12	Low	V37	0.29489865944037	0.11859865944037	0.1763	Drosophila	Expression
12	Low	V38	0.297384699208117	0.118084699208117	0.1793	Drosophila	Expression
12	Low	V39	0.314234061466204	0.113134061466204	0.2011	Drosophila	Expression
12	Low	V4	0.27639422248	0.10129422248	0.1751	Drosophila	Expression
12	Low	V40	0.316411540892527	0.116211540892527	0.2002	Drosophila	Expression
12	Low	V41	0.290812256617129	0.116012256617129	0.1748	Drosophila	Expression
12	Low	V42	0.327187063199948	0.122487063199948	0.2047	Drosophila	Expression
12	Low	V43	0.29251674285663	0.0921167428566295	0.2004	Drosophila	Expression
12	Low	V44	0.32974811238743	0.12434811238743	0.2054	Drosophila	Expression
12	Low	V45	0.298276844080535	0.125976844080535	0.1723	Drosophila	Expression
12	Low	V46	0.318415399002712	0.128515399002712	0.1899	Drosophila	Expression
12	Low	V47	0.310299133974549	0.111299133974549	0.199	Drosophila	Expression
12	Low	V48	0.306875216374161	0.101475216374161	0.2054	Drosophila	Expression
12	Low	V49	0.322347160351002	0.135047160351002	0.1873	Drosophila	Expression
12	Low	V5	0.296499065497159	0.113299065497159	0.1832	Drosophila	Expression
12	Low	V50	0.320524878207286	0.147124878207286	0.1734	Drosophila	Expression
12	Low	V51	0.322976774419945	0.143476774419945	0.1795	Drosophila	Expression
12	Low	V52	0.319019030248405	0.128719030248405	0.1903	Drosophila	Expression
12	Low	V53	0.32060199808954	0.12060199808954	0.2	Drosophila	Expression
12	Low	V54	0.299463731462538	0.107863731462538	0.1916	Drosophila	Expression
12	Low	V55	0.343702766902999	0.131502766902999	0.2122	Drosophila	Expression
12	Low	V56	0.314559796589862	0.0935597965898624	0.221	Drosophila	Expression
12	Low	V57	0.327406831208985	0.137706831208985	0.1897	Drosophila	Expression
12	Low	V58	0.31597107753236	0.11917107753236	0.1968	Drosophila	Expression
12	Low	V59	0.290346362777445	0.111146362777445	0.1792	Drosophila	Expression
12	Low	V6	0.329624636883245	0.123624636883245	0.206	Drosophila	Expression
12	Low	V60	0.305889416975617	0.155389416975617	0.1505	Drosophila	Expression
12	Low	V61	0.306012396209438	0.104112396209438	0.2019	Drosophila	Expression
12	Low	V62	0.3168043191458	0.1172043191458	0.1996	Drosophila	Expression
12	Low	V63	0.338487271050715	0.134787271050715	0.2037	Drosophila	Expression
12	Low	V64	0.307248758879483	0.117048758879483	0.1902	Drosophila	Expression
12	Low	V65	0.31507314623368	0.13037314623368	0.1847	Drosophila	Expression
12	Low	V66	0.317067444773994	0.124967444773994	0.1921	Drosophila	Expression
12	Low	V67	0.334618754419987	0.147418754419987	0.1872	Drosophila	Expression
12	Low	V68	0.319668747398319	0.139468747398319	0.1802	Drosophila	Expression
12	Low	V69	0.289490928932955	0.122290928932955	0.1672	Drosophila	Expression
12	Low	V7	0.271395130982241	0.132695130982241	0.1387	Drosophila	Expression
12	Low	V70	0.302562191510941	0.112462191510941	0.1901	Drosophila	Expression
12	Low	V71	0.312973362713839	0.128573362713839	0.1844	Drosophila	Expression
12	Low	V72	0.312779589025714	0.0987795890257142	0.214	Drosophila	Expression
12	Low	V73	0.313075645014675	0.129975645014675	0.1831	Drosophila	Expression
12	Low	V74	0.306050120252137	0.139350120252137	0.1667	Drosophila	Expression
12	Low	V75	0.33231792102341	0.12241792102341	0.2099	Drosophila	Expression
12	Low	V76	0.315070241410062	0.123770241410062	0.1913	Drosophila	Expression
12	Low	V77	0.313012343278451	0.150612343278451	0.1624	Drosophila	Expression
12	Low	V78	0.303785922814213	0.150185922814213	0.1536	Drosophila	Expression
12	Low	V79	0.31329417105838	0.12139417105838	0.1919	Drosophila	Expression
12	Low	V8	0.332182755424066	0.130882755424066	0.2013	Drosophila	Expression
12	Low	V80	0.309882948562145	0.129882948562145	0.18	Drosophila	Expression
12	Low	V81	0.315250289111481	0.165350289111481	0.1499	Drosophila	Expression
12	Low	V82	0.308683784224428	0.120183784224428	0.1885	Drosophila	Expression
12	Low	V83	0.307924515137909	0.130524515137909	0.1774	Drosophila	Expression
12	Low	V84	0.330566623185629	0.130466623185629	0.2001	Drosophila	Expression
12	Low	V85	0.332049793208011	0.113349793208011	0.2187	Drosophila	Expression
12	Low	V86	0.3088258122009	0.1166258122009	0.1922	Drosophila	Expression
12	Low	V87	0.324941331986545	0.119441331986545	0.2055	Drosophila	Expression
12	Low	V88	0.317646712198628	0.107646712198628	0.21	Drosophila	Expression
12	Low	V89	0.319165537757232	0.122365537757232	0.1968	Drosophila	Expression
12	Low	V9	0.297655023826438	0.113055023826438	0.1846	Drosophila	Expression
12	Low	V90	0.333540751538796	0.127840751538796	0.2057	Drosophila	Expression
12	Low	V91	0.327936300415896	0.138236300415896	0.1897	Drosophila	Expression
12	Low	V92	0.301900799749437	0.126900799749437	0.175	Drosophila	Expression
12	Low	V93	0.329425968961793	0.123925968961793	0.2055	Drosophila	Expression
12	Low	V94	0.294631129711763	0.139031129711763	0.1556	Drosophila	Expression
12	Low	V95	0.30109418272688	0.12299418272688	0.1781	Drosophila	Expression
12	Low	V96	0.329314589626939	0.125214589626939	0.2041	Drosophila	Expression
12	Low	V97	0.316827589478813	0.105927589478813	0.2109	Drosophila	Expression
12	Low	V98	0.297469324278002	0.116769324278002	0.1807	Drosophila	Expression
12	Low	V99	0.311622017386091	0.0888220173860911	0.2228	Drosophila	Expression
2	High	V1	0.104148836602684	0.0372488366026836	0.0669	Drosophila	Expression
2	High	V10	0.114733219907358	0.0347332199073584	0.08	Drosophila	Expression
2	High	V100	0.108179400029006	0.0447794000290058	0.0634	Drosophila	Expression
2	High	V11	0.104089756625138	0.0615897566251383	0.0425	Drosophila	Expression
2	High	V12	0.107100073622798	0.0646000736227982	0.0425	Drosophila	Expression
2	High	V13	0.108178385970733	0.0260783859707331	0.0821	Drosophila	Expression
2	High	V14	0.103512436194631	0.0623124361946309	0.0412	Drosophila	Expression
2	High	V15	0.114603074941326	0.0293030749413263	0.0853	Drosophila	Expression
2	High	V16	0.104439196805529	0.0509391968055288	0.0535	Drosophila	Expression
2	High	V17	0.10152032462809	0.0327203246280903	0.0688	Drosophila	Expression
2	High	V18	0.104424245833356	0.0354242458333565	0.069	Drosophila	Expression
2	High	V19	0.112895007186414	0.061495007186414	0.0514	Drosophila	Expression
2	High	V2	0.100175069564471	0.0575750695644712	0.0426	Drosophila	Expression
2	High	V20	0.110812398169781	0.0577123981697813	0.0531	Drosophila	Expression
2	High	V21	0.102107756334556	0.0316077563345562	0.0705	Drosophila	Expression
2	High	V22	0.102028898395966	0.031328898395966	0.0707	Drosophila	Expression
2	High	V23	0.11172159639713	0.0595215963971296	0.0522	Drosophila	Expression
2	High	V24	0.107241984665219	0.0620419846652194	0.0452	Drosophila	Expression
2	High	V25	0.113981462883979	0.0611814628839788	0.0528	Drosophila	Expression
2	High	V26	0.102149293286955	0.0357492932869553	0.0664	Drosophila	Expression
2	High	V27	0.107610540624709	0.0266105406247086	0.081	Drosophila	Expression
2	High	V28	0.109631710028309	0.0402317100283093	0.0694	Drosophila	Expression
2	High	V29	0.107101007333028	0.0303010073330282	0.0768	Drosophila	Expression
2	High	V3	0.104970017883499	0.062770017883499	0.0422	Drosophila	Expression
2	High	V30	0.106617210431744	0.0648172104317439	0.0418	Drosophila	Expression
2	High	V31	0.108008855469925	0.0528088554699247	0.0552	Drosophila	Expression
2	High	V32	0.116854815512228	0.054954815512228	0.0619	Drosophila	Expression
2	High	V33	0.108977515371406	0.0662775153714059	0.0427	Drosophila	Expression
2	High	V34	0.10454167076624	0.0300416707662398	0.0745	Drosophila	Expression
2	High	V35	0.107723517463846	0.0621235174638465	0.0456	Drosophila	Expression
2	High	V36	0.104825614660816	0.0340256146608163	0.0708	Drosophila	Expression
2	High	V37	0.10654815900695	0.06004815900695	0.0465	Drosophila	Expression
2	High	V38	0.106378417546848	0.0620784175468481	0.0443	Drosophila	Expression
2	High	V39	0.106151505013661	0.0593515050136606	0.0468	Drosophila	Expression
2	High	V4	0.113714063854962	0.0594140638549618	0.0543	Drosophila	Expression
2	High	V40	0.111920700258404	0.0376207002584043	0.0743	Drosophila	Expression
2	High	V41	0.101586419194011	0.0580864191940106	0.0435	Drosophila	Expression
2	High	V42	0.102641321730254	0.0358413217302542	0.0668	Drosophila	Expression
2	High	V43	0.104310830189061	0.0613108301890615	0.043	Drosophila	Expression
2	High	V44	0.10323795617453	0.0608379561745302	0.0424	Drosophila	Expression
2	High	V45	0.10539589942001	0.0309958994200104	0.0744	Drosophila	Expression
2	High	V46	0.107854267862298	0.0627542678622978	0.0451	Drosophila	Expression
2	High	V47	0.110887111497898	0.0379871114978977	0.0729	Drosophila	Expression
2	High	V48	0.103810638027629	0.0327106380276294	0.0711	Drosophila	Expression
2	High	V49	0.111471219596611	0.0651712195966108	0.0463	Drosophila	Expression
2	High	V5	0.10768469929093	0.0360846992909298	0.0716	Drosophila	Expression
2	High	V50	0.110465842432331	0.0492658424323312	0.0612	Drosophila	Expression
2	High	V51	0.104980371809429	0.034580371809429	0.0704	Drosophila	Expression
2	High	V52	0.114457514527541	0.0342575145275415	0.0802	Drosophila	Expression
2	High	V53	0.104966423523706	0.0395664235237058	0.0654	Drosophila	Expression
2	High	V54	0.105823953572172	0.0335239535721722	0.0723	Drosophila	Expression
2	High	V55	0.104024395466365	0.0585243954663651	0.0455	Drosophila	Expression
2	High	V56	0.107633338082431	0.0361333380824307	0.0715	Drosophila	Expression
2	High	V57	0.10369869216178	0.0399986921617796	0.0637	Drosophila	Expression
2	High	V58	0.111190640872	0.0443906408720001	0.0668	Drosophila	Expression
2	High	V59	0.105458939132367	0.0367589391323667	0.0687	Drosophila	Expression
2	High	V6	0.115658142129469	0.0368581421294688	0.0788	Drosophila	Expression
2	High	V60	0.109447567314941	0.0321475673149407	0.0773	Drosophila	Expression
2	High	V61	0.114175851151631	0.0681758511516309	0.046	Drosophila	Expression
2	High	V62	0.10247360299318	0.0570736029931804	0.0454	Drosophila	Expression
2	High	V63	0.105949415879369	0.0400494158793692	0.0659	Drosophila	Expression
2	High	V64	0.10923868497057	0.0335386849705701	0.0757	Drosophila	Expression
2	High	V65	0.110722466312526	0.0432224663125264	0.0675	Drosophila	Expression
2	High	V66	0.106492013686323	0.033092013686323	0.0734	Drosophila	Expression
2	High	V67	0.10914518268592	0.0671451826859198	0.042	Drosophila	Expression
2	High	V68	0.108517255653986	0.0391172556539859	0.0694	Drosophila	Expression
2	High	V69	0.107663141752188	0.0620631417521881	0.0456	Drosophila	Expression
2	High	V7	0.102036816919876	0.0283368169198759	0.0737	Drosophila	Expression
2	High	V70	0.108675378372975	0.0547753783729751	0.0539	Drosophila	Expression
2	High	V71	0.110626148392293	0.0373261483922925	0.0733	Drosophila	Expression
2	High	V72	0.104588458791731	0.0572884587917309	0.0473	Drosophila	Expression
2	High	V73	0.107106380262219	0.036506380262219	0.0706	Drosophila	Expression
2	High	V74	0.110755351563353	0.0675553515633527	0.0432	Drosophila	Expression
2	High	V75	0.102492212063034	0.0647922120630342	0.0377	Drosophila	Expression
2	High	V76	0.11734779191215	0.0402477919121497	0.0771	Drosophila	Expression
2	High	V77	0.107472375944067	0.0333723759440672	0.0741	Drosophila	Expression
2	High	V78	0.104730169473965	0.0613301694739655	0.0434	Drosophila	Expression
2	High	V79	0.110773764379362	0.0319737643793624	0.0788	Drosophila	Expression
2	High	V8	0.104814836417421	0.0570148364174208	0.0478	Drosophila	Expression
2	High	V80	0.108994039991324	0.0272940399913237	0.0817	Drosophila	Expression
2	High	V81	0.102702136312982	0.0395021363129817	0.0632	Drosophila	Expression
2	High	V82	0.105027672424153	0.0639276724241526	0.0411	Drosophila	Expression
2	High	V83	0.106839986596066	0.0540399865960665	0.0528	Drosophila	Expression
2	High	V84	0.103056132632989	0.0345561326329886	0.0685	Drosophila	Expression
2	High	V85	0.104765422591176	0.0348654225911765	0.0699	Drosophila	Expression
2	High	V86	0.107467650745882	0.0346676507458819	0.0728	Drosophila	Expression
2	High	V87	0.109024015961706	0.0595240159617059	0.0495	Drosophila	Expression
2	High	V88	0.109782690152111	0.0310826901521113	0.0787	Drosophila	Expression
2	High	V89	0.0998688408719476	0.0321688408719476	0.0677	Drosophila	Expression
2	High	V9	0.111262891933434	0.0603628919334344	0.0509	Drosophila	Expression
2	High	V90	0.109097110624523	0.0403971106245231	0.0687	Drosophila	Expression
2	High	V91	0.103303871933621	0.0627038719336213	0.0406	Drosophila	Expression
2	High	V92	0.107252083311877	0.0354520833118773	0.0718	Drosophila	Expression
2	High	V93	0.104959209320177	0.051659209320177	0.0533	Drosophila	Expression
2	High	V94	0.103878819185329	0.0622788191853295	0.0416	Drosophila	Expression
2	High	V95	0.106721732058002	0.061121732058002	0.0456	Drosophila	Expression
2	High	V96	0.106778222566568	0.0293782225665683	0.0774	Drosophila	Expression
2	High	V97	0.111597077003998	0.0329970770039976	0.0786	Drosophila	Expression
2	High	V98	0.10686702086248	0.0351670208624803	0.0717	Drosophila	Expression
2	High	V99	0.10760360434424	0.0571036043442402	0.0505	Drosophila	Expression
2	Low	V1	0.122760409949241	0.0754604099492408	0.0473	Drosophila	Expression
2	Low	V10	0.117800689169937	0.0681006891699365	0.0497	Drosophila	Expression
2	Low	V100	0.131850887102102	0.0400508871021021	0.0918	Drosophila	Expression
2	Low	V11	0.114558998979878	0.0585589989798776	0.056	Drosophila	Expression
2	Low	V12	0.121290528265562	0.0787905282655623	0.0425	Drosophila	Expression
2	Low	V13	0.117841464000245	0.0692414640002452	0.0486	Drosophila	Expression
2	Low	V14	0.114402538227988	0.0680025382279883	0.0464	Drosophila	Expression
2	Low	V15	0.125369357432371	0.0772693574323711	0.0481	Drosophila	Expression
2	Low	V16	0.121352266430103	0.0666522664301027	0.0547	Drosophila	Expression
2	Low	V17	0.121327459883656	0.0676274598836563	0.0537	Drosophila	Expression
2	Low	V18	0.122692455412713	0.0685924554127126	0.0541	Drosophila	Expression
2	Low	V19	0.122523234656397	0.0726232346563972	0.0499	Drosophila	Expression
2	Low	V2	0.123835113772005	0.068835113772005	0.055	Drosophila	Expression
2	Low	V20	0.114196874936966	0.0758968749369659	0.0383	Drosophila	Expression
2	Low	V21	0.11785968505468	0.0668596850546805	0.051	Drosophila	Expression
2	Low	V22	0.118214616620733	0.061114616620733	0.0571	Drosophila	Expression
2	Low	V23	0.121516669028063	0.043516669028063	0.078	Drosophila	Expression
2	Low	V24	0.12812977588504	0.0526297758850397	0.0755	Drosophila	Expression
2	Low	V25	0.126487214075336	0.0642872140753356	0.0622	Drosophila	Expression
2	Low	V26	0.116039811530183	0.0754398115301833	0.0406	Drosophila	Expression
2	Low	V27	0.12346213983086	0.0766621398308603	0.0468	Drosophila	Expression
2	Low	V28	0.123204992542979	0.0530049925429793	0.0702	Drosophila	Expression
2	Low	V29	0.11643676257349	0.0424367625734902	0.074	Drosophila	Expression
2	Low	V3	0.119403046247961	0.0763030462479608	0.0431	Drosophila	Expression
2	Low	V30	0.118406838149955	0.0680068381499551	0.0504	Drosophila	Expression
2	Low	V31	0.123638816165815	0.0747388161658151	0.0489	Drosophila	Expression
2	Low	V32	0.119616119567078	0.0767161195670776	0.0429	Drosophila	Expression
2	Low	V33	0.116152386968877	0.0516523869688769	0.0645	Drosophila	Expression
2	Low	V34	0.121571511094328	0.0660715110943277	0.0555	Drosophila	Expression
2	Low	V35	0.108863600064391	0.0658636000643905	0.043	Drosophila	Expression
2	Low	V36	0.119697348458847	0.0407973484588472	0.0789	Drosophila	Expression
2	Low	V37	0.128302830681946	0.0791028306819456	0.0492	Drosophila	Expression
2	Low	V38	0.120085141613699	0.0543851416136988	0.0657	Drosophila	Expression
2	Low	V39	0.117152022600744	0.0563520226007439	0.0608	Drosophila	Expression
2	Low	V4	0.11924990174284	0.0535499017428397	0.0657	Drosophila	Expression
2	Low	V40	0.117583128218093	0.0688831282180935	0.0487	Drosophila	Expression
2	Low	V41	0.119644688029805	0.0767446880298053	0.0429	Drosophila	Expression
2	Low	V42	0.116012524387124	0.0715125243871238	0.0445	Drosophila	Expression
2	Low	V43	0.127744494671505	0.065944494671505	0.0618	Drosophila	Expression
2	Low	V44	0.115422954228856	0.0536229542288565	0.0618	Drosophila	Expression
2	Low	V45	0.11272961500292	0.0593296150029203	0.0534	Drosophila	Expression
2	Low	V46	0.124465399695284	0.0611653996952841	0.0633	Drosophila	Expression
2	Low	V47	0.114862641829394	0.0644626418293937	0.0504	Drosophila	Expression
2	Low	V48	0.119476389715561	0.0652763897155605	0.0542	Drosophila	Expression
2	Low	V49	0.119005072154468	0.0562050721544678	0.0628	Drosophila	Expression
2	Low	V5	0.114068233676539	0.0718682336765393	0.0422	Drosophila	Expression
2	Low	V50	0.113622377350841	0.0674223773508407	0.0462	Drosophila	Expression
2	Low	V51	0.125277128016034	0.0677771280160344	0.0575	Drosophila	Expression
2	Low	V52	0.123563729405476	0.0666637294054759	0.0569	Drosophila	Expression
2	Low	V53	0.122230332794559	0.0686303327945592	0.0536	Drosophila	Expression
2	Low	V54	0.116779708904519	0.0738797089045191	0.0429	Drosophila	Expression
2	Low	V55	0.124251028821692	0.0775510288216918	0.0467	Drosophila	Expression
2	Low	V56	0.126589652250101	0.0486896522501008	0.0779	Drosophila	Expression
2	Low	V57	0.117164134447721	0.0650641344477214	0.0521	Drosophila	Expression
2	Low	V58	0.125969865221899	0.0650698652218992	0.0609	Drosophila	Expression
2	Low	V59	0.122326088065169	0.0433260880651686	0.079	Drosophila	Expression
2	Low	V6	0.115776362101751	0.0739763621017509	0.0418	Drosophila	Expression
2	Low	V60	0.116565867283599	0.0363658672835987	0.0802	Drosophila	Expression
2	Low	V61	0.11837304804401	0.0712730480440099	0.0471	Drosophila	Expression
2	Low	V62	0.116100775242195	0.0594007752421951	0.0567	Drosophila	Expression
2	Low	V63	0.118755780952704	0.0420557809527036	0.0767	Drosophila	Expression
2	Low	V64	0.122616079184512	0.0389160791845119	0.0837	Drosophila	Expression
2	Low	V65	0.116942825859896	0.0727428258598957	0.0442	Drosophila	Expression
2	Low	V66	0.119912715853776	0.0611127158537762	0.0588	Drosophila	Expression
2	Low	V67	0.125740461693169	0.0693404616931692	0.0564	Drosophila	Expression
2	Low	V68	0.116263408950354	0.0716634089503538	0.0446	Drosophila	Expression
2	Low	V69	0.116045676819677	0.0518456768196771	0.0642	Drosophila	Expression
2	Low	V7	0.129455745342426	0.0861557453424264	0.0433	Drosophila	Expression
2	Low	V70	0.11854150971021	0.0711415097102105	0.0474	Drosophila	Expression
2	Low	V71	0.120546200999836	0.0385462009998358	0.082	Drosophila	Expression
2	Low	V72	0.115745077212219	0.0472450772122187	0.0685	Drosophila	Expression
2	Low	V73	0.121200340950365	0.0670003409503648	0.0542	Drosophila	Expression
2	Low	V74	0.113970507140948	0.0376705071409478	0.0763	Drosophila	Expression
2	Low	V75	0.123245379081593	0.0682453790815925	0.055	Drosophila	Expression
2	Low	V76	0.121057393884505	0.068257393884505	0.0528	Drosophila	Expression
2	Low	V77	0.120398260504985	0.0584982605049848	0.0619	Drosophila	Expression
2	Low	V78	0.115214847127607	0.0557148471276067	0.0595	Drosophila	Expression
2	Low	V79	0.109143562754013	0.0728435627540129	0.0363	Drosophila	Expression
2	Low	V8	0.119116541413143	0.064716541413143	0.0544	Drosophila	Expression
2	Low	V80	0.119524175615986	0.0390241756159856	0.0805	Drosophila	Expression
2	Low	V81	0.124036955150726	0.0636369551507264	0.0604	Drosophila	Expression
2	Low	V82	0.124926946653193	0.0758269466531933	0.0491	Drosophila	Expression
2	Low	V83	0.112995659362188	0.061495659362188	0.0515	Drosophila	Expression
2	Low	V84	0.121674463453434	0.0683744634534344	0.0533	Drosophila	Expression
2	Low	V85	0.117587432519534	0.0570874325195344	0.0605	Drosophila	Expression
2	Low	V86	0.121465454977263	0.0634654549772626	0.058	Drosophila	Expression
2	Low	V87	0.128459126029206	0.0469591260292056	0.0815	Drosophila	Expression
2	Low	V88	0.126956832773604	0.0678568327736037	0.0591	Drosophila	Expression
2	Low	V89	0.119559776825374	0.0745597768253742	0.045	Drosophila	Expression
2	Low	V9	0.117167527180272	0.0688675271802724	0.0483	Drosophila	Expression
2	Low	V90	0.119007626487067	0.0661076264870673	0.0529	Drosophila	Expression
2	Low	V91	0.115503785314655	0.0659037853146545	0.0496	Drosophila	Expression
2	Low	V92	0.121046775943781	0.0746467759437808	0.0464	Drosophila	Expression
2	Low	V93	0.11617649622531	0.0789764962253099	0.0372	Drosophila	Expression
2	Low	V94	0.115329909970818	0.0708299099708178	0.0445	Drosophila	Expression
2	Low	V95	0.12183666494307	0.0734366649430696	0.0484	Drosophila	Expression
2	Low	V96	0.117978083465035	0.0615780834650353	0.0564	Drosophila	Expression
2	Low	V97	0.123083607644735	0.0699836076447354	0.0531	Drosophila	Expression
2	Low	V98	0.12133200352948	0.0713320035294803	0.05	Drosophila	Expression
2	Low	V99	0.118046458936211	0.0820464589362109	0.036	Drosophila	Expression
4	High	V1	0.145359574276742	0.0533595742767422	0.092	Drosophila	Expression
4	High	V10	0.132479935495526	0.0728799354955257	0.0596	Drosophila	Expression
4	High	V100	0.145434579582576	0.0422345795825763	0.1032	Drosophila	Expression
4	High	V11	0.135125305219959	0.0534253052199586	0.0817	Drosophila	Expression
4	High	V12	0.144269420046365	0.0559694200463651	0.0883	Drosophila	Expression
4	High	V13	0.129355212035101	0.0515552120351008	0.0778	Drosophila	Expression
4	High	V14	0.14068285101121	0.04898285101121	0.0917	Drosophila	Expression
4	High	V15	0.156403659818956	0.0796036598189564	0.0768	Drosophila	Expression
4	High	V16	0.159478516363071	0.0829785163630712	0.0765	Drosophila	Expression
4	High	V17	0.14382668101495	0.0494266810149498	0.0944	Drosophila	Expression
4	High	V18	0.165878034471095	0.0522780344710949	0.1136	Drosophila	Expression
4	High	V19	0.148785153246442	0.0626851532464417	0.0861	Drosophila	Expression
4	High	V2	0.143742887575119	0.0641428875751194	0.0796	Drosophila	Expression
4	High	V20	0.147503191604394	0.0666031916043936	0.0809	Drosophila	Expression
4	High	V21	0.139708459823241	0.0534084598232413	0.0863	Drosophila	Expression
4	High	V22	0.140130721632069	0.0457307216320693	0.0944	Drosophila	Expression
4	High	V23	0.139739476101405	0.0514394761014054	0.0883	Drosophila	Expression
4	High	V24	0.142302392433119	0.0505023924331193	0.0918	Drosophila	Expression
4	High	V25	0.146400576675357	0.0536005766753571	0.0928	Drosophila	Expression
4	High	V26	0.130411044959892	0.0555110449598922	0.0749	Drosophila	Expression
4	High	V27	0.141863313897626	0.0617633138976257	0.0801	Drosophila	Expression
4	High	V28	0.149893843073147	0.0494938430731468	0.1004	Drosophila	Expression
4	High	V29	0.162934923812228	0.0957349238122281	0.0672	Drosophila	Expression
4	High	V3	0.141779175817483	0.0434791758174831	0.0983	Drosophila	Expression
4	High	V30	0.148956035782968	0.0668560357829678	0.0821	Drosophila	Expression
4	High	V31	0.132899138011202	0.0440991380112018	0.0888	Drosophila	Expression
4	High	V32	0.138557127741502	0.0463571277415022	0.0922	Drosophila	Expression
4	High	V33	0.155876673776938	0.0620766737769384	0.0938	Drosophila	Expression
4	High	V34	0.148406708916845	0.0594067089168449	0.089	Drosophila	Expression
4	High	V35	0.146178995086848	0.0430789950868483	0.1031	Drosophila	Expression
4	High	V36	0.144489639719726	0.0567896397197256	0.0877	Drosophila	Expression
4	High	V37	0.142632417156383	0.0491324171563834	0.0935	Drosophila	Expression
4	High	V38	0.168611402678647	0.0700114026786473	0.0986	Drosophila	Expression
4	High	V39	0.150192725478576	0.0902927254785764	0.0599	Drosophila	Expression
4	High	V4	0.164551821245335	0.055351821245335	0.1092	Drosophila	Expression
4	High	V40	0.160578736925965	0.0648787369259649	0.0957	Drosophila	Expression
4	High	V41	0.136259907699111	0.0610599076991112	0.0752	Drosophila	Expression
4	High	V42	0.145284117840774	0.0553841178407739	0.0899	Drosophila	Expression
4	High	V43	0.161514419459963	0.0673144194599635	0.0942	Drosophila	Expression
4	High	V44	0.15641208392193	0.0565120839219298	0.0999	Drosophila	Expression
4	High	V45	0.145138277331383	0.0576382773313826	0.0875	Drosophila	Expression
4	High	V46	0.144777101125123	0.0507771011251231	0.094	Drosophila	Expression
4	High	V47	0.124996609271814	0.0531966092718144	0.0718	Drosophila	Expression
4	High	V48	0.144299397137523	0.0533993971375233	0.0909	Drosophila	Expression
4	High	V49	0.140904534496923	0.0553045344969229	0.0856	Drosophila	Expression
4	High	V5	0.149145500897985	0.0488455008979849	0.1003	Drosophila	Expression
4	High	V50	0.153343174840491	0.0585431748404906	0.0948	Drosophila	Expression
4	High	V51	0.139470555248313	0.0425705552483126	0.0969	Drosophila	Expression
4	High	V52	0.119423645119839	0.0594236451198393	0.06	Drosophila	Expression
4	High	V53	0.138692253613523	0.0758922536135235	0.0628	Drosophila	Expression
4	High	V54	0.15548040682893	0.0785804068289299	0.0769	Drosophila	Expression
4	High	V55	0.142934585931123	0.0455345859311231	0.0974	Drosophila	Expression
4	High	V56	0.133072898191625	0.0486728981916248	0.0844	Drosophila	Expression
4	High	V57	0.149559368674552	0.0710593686745521	0.0785	Drosophila	Expression
4	High	V58	0.15126891289765	0.0606689128976502	0.0906	Drosophila	Expression
4	High	V59	0.14383167697316	0.0581316769731595	0.0857	Drosophila	Expression
4	High	V6	0.147985843003192	0.0488858430031916	0.0991	Drosophila	Expression
4	High	V60	0.153373963915363	0.0562739639153628	0.0971	Drosophila	Expression
4	High	V61	0.140062094891776	0.0670620948917762	0.073	Drosophila	Expression
4	High	V62	0.159634254210907	0.0496342542109069	0.11	Drosophila	Expression
4	High	V63	0.154513485360525	0.0556134853605252	0.0989	Drosophila	Expression
4	High	V64	0.147947653671377	0.0525476536713769	0.0954	Drosophila	Expression
4	High	V65	0.143540354918483	0.0562403549184831	0.0873	Drosophila	Expression
4	High	V66	0.151755617227926	0.0494556172279262	0.1023	Drosophila	Expression
4	High	V67	0.150716477164124	0.0524164771641238	0.0983	Drosophila	Expression
4	High	V68	0.15298305401075	0.0481830540107502	0.1048	Drosophila	Expression
4	High	V69	0.135095232454098	0.0442952324540981	0.0908	Drosophila	Expression
4	High	V7	0.142670405516237	0.0604704055162368	0.0822	Drosophila	Expression
4	High	V70	0.14707459594751	0.08267459594751	0.0644	Drosophila	Expression
4	High	V71	0.15361798470715	0.0445179847071503	0.1091	Drosophila	Expression
4	High	V72	0.133612138598538	0.0460121385985377	0.0876	Drosophila	Expression
4	High	V73	0.146053914772691	0.0389539147726906	0.1071	Drosophila	Expression
4	High	V74	0.151251138833296	0.0767511388332965	0.0745	Drosophila	Expression
4	High	V75	0.152602962647158	0.0562029626471581	0.0964	Drosophila	Expression
4	High	V76	0.15750103457362	0.04190103457362	0.1156	Drosophila	Expression
4	High	V77	0.142825085495906	0.0536250854959057	0.0892	Drosophila	Expression
4	High	V78	0.134656057160408	0.062556057160408	0.0721	Drosophila	Expression
4	High	V79	0.150263420543249	0.0758634205432486	0.0744	Drosophila	Expression
4	High	V8	0.144693983034117	0.0562939830341173	0.0884	Drosophila	Expression
4	High	V80	0.158922944685042	0.0522229446850421	0.1067	Drosophila	Expression
4	High	V81	0.150322957227755	0.0705229572277546	0.0798	Drosophila	Expression
4	High	V82	0.164336177158182	0.0516361771581818	0.1127	Drosophila	Expression
4	High	V83	0.152029393938902	0.0404293939389021	0.1116	Drosophila	Expression
4	High	V84	0.151406551262485	0.0487065512624847	0.1027	Drosophila	Expression
4	High	V85	0.134825335817939	0.0437253358179389	0.0911	Drosophila	Expression
4	High	V86	0.13142142736847	0.0582214273684699	0.0732	Drosophila	Expression
4	High	V87	0.144450804095	0.0500508040950005	0.0944	Drosophila	Expression
4	High	V88	0.13698858991899	0.0545885899189899	0.0824	Drosophila	Expression
4	High	V89	0.147694364477245	0.0739943644772452	0.0737	Drosophila	Expression
4	High	V9	0.150738585564751	0.0499385855647511	0.1008	Drosophila	Expression
4	High	V90	0.138738107912445	0.047438107912445	0.0913	Drosophila	Expression
4	High	V91	0.162553541314065	0.0632535413140649	0.0993	Drosophila	Expression
4	High	V92	0.159060004706677	0.0543600047066771	0.1047	Drosophila	Expression
4	High	V93	0.1317165413919	0.0570165413919004	0.0747	Drosophila	Expression
4	High	V94	0.139904656734735	0.0596046567347349	0.0803	Drosophila	Expression
4	High	V95	0.159585818120124	0.059385818120124	0.1002	Drosophila	Expression
4	High	V96	0.143035556995794	0.0578355569957939	0.0852	Drosophila	Expression
4	High	V97	0.136142766719336	0.0479427667193362	0.0882	Drosophila	Expression
4	High	V98	0.148418685560546	0.0718186855605462	0.0766	Drosophila	Expression
4	High	V99	0.153074189686474	0.0583741896864741	0.0947	Drosophila	Expression
4	Low	V1	0.160165005907142	0.0473650059071417	0.1128	Drosophila	Expression
4	Low	V10	0.156640104255142	0.0501401042551421	0.1065	Drosophila	Expression
4	Low	V100	0.148578677385784	0.0330786773857843	0.1155	Drosophila	Expression
4	Low	V11	0.162500163432314	0.0454001634323143	0.1171	Drosophila	Expression
4	Low	V12	0.1898991560085	0.0729991560085	0.1169	Drosophila	Expression
4	Low	V13	0.161711793873256	0.0490117938732564	0.1127	Drosophila	Expression
4	Low	V14	0.172587134121257	0.0463871341212567	0.1262	Drosophila	Expression
4	Low	V15	0.152858066665001	0.0509580666650006	0.1019	Drosophila	Expression
4	Low	V16	0.154459947342045	0.0387599473420447	0.1157	Drosophila	Expression
4	Low	V17	0.152534477909913	0.0478344779099128	0.1047	Drosophila	Expression
4	Low	V18	0.17471710749947	0.0708171074994696	0.1039	Drosophila	Expression
4	Low	V19	0.150961804340428	0.0781618043404276	0.0728	Drosophila	Expression
4	Low	V2	0.171550252020596	0.0744502520205956	0.0971	Drosophila	Expression
4	Low	V20	0.16204775884916	0.0539477588491595	0.1081	Drosophila	Expression
4	Low	V21	0.149496966576572	0.0793969665765715	0.0701	Drosophila	Expression
4	Low	V22	0.153155052976954	0.0724550529769538	0.0807	Drosophila	Expression
4	Low	V23	0.166743051197915	0.0525430511979151	0.1142	Drosophila	Expression
4	Low	V24	0.164719893822238	0.073519893822238	0.0912	Drosophila	Expression
4	Low	V25	0.146800756136185	0.0781007561361851	0.0687	Drosophila	Expression
4	Low	V26	0.135745095411961	0.082545095411961	0.0532	Drosophila	Expression
4	Low	V27	0.167422537863267	0.0753225378632667	0.0921	Drosophila	Expression
4	Low	V28	0.140936110829927	0.0484361108299265	0.0925	Drosophila	Expression
4	Low	V29	0.163399761016747	0.0431997610167471	0.1202	Drosophila	Expression
4	Low	V3	0.145937539416386	0.0861375394163864	0.0598	Drosophila	Expression
4	Low	V30	0.147115268630681	0.0760152686306808	0.0711	Drosophila	Expression
4	Low	V31	0.155630255088877	0.0787302550888768	0.0769	Drosophila	Expression
4	Low	V32	0.150158098136618	0.0754580981366179	0.0747	Drosophila	Expression
4	Low	V33	0.155905335701578	0.093405335701578	0.0625	Drosophila	Expression
4	Low	V34	0.14596620926668	0.0729662092666802	0.073	Drosophila	Expression
4	Low	V35	0.145837524610273	0.0724375246102733	0.0734	Drosophila	Expression
4	Low	V36	0.163125354052875	0.0821253540528746	0.081	Drosophila	Expression
4	Low	V37	0.175252627097635	0.077952627097635	0.0973	Drosophila	Expression
4	Low	V38	0.17501143317841	0.0771114331784096	0.0979	Drosophila	Expression
4	Low	V39	0.141799018115298	0.0862990181152981	0.0555	Drosophila	Expression
4	Low	V4	0.168708447505868	0.0473084475058684	0.1214	Drosophila	Expression
4	Low	V40	0.147485716810019	0.0830857168100192	0.0644	Drosophila	Expression
4	Low	V41	0.169526900771327	0.0704269007713268	0.0991	Drosophila	Expression
4	Low	V42	0.152225890809237	0.0792258908092366	0.073	Drosophila	Expression
4	Low	V43	0.169387742253044	0.0552877422530444	0.1141	Drosophila	Expression
4	Low	V44	0.156171944772209	0.0478719447722093	0.1083	Drosophila	Expression
4	Low	V45	0.16264233039273	0.0879423303927304	0.0747	Drosophila	Expression
4	Low	V46	0.139056674290258	0.0747566742902575	0.0643	Drosophila	Expression
4	Low	V47	0.171119780246279	0.0602197802462793	0.1109	Drosophila	Expression
4	Low	V48	0.166931428659756	0.0891314286597557	0.0778	Drosophila	Expression
4	Low	V49	0.162649607929959	0.0819496079299585	0.0807	Drosophila	Expression
4	Low	V5	0.160942874198815	0.0780428741988145	0.0829	Drosophila	Expression
4	Low	V50	0.173956367480227	0.0410563674802269	0.1329	Drosophila	Expression
4	Low	V51	0.163752433955316	0.0722524339553155	0.0915	Drosophila	Expression
4	Low	V52	0.161616301431639	0.0745163014316394	0.0871	Drosophila	Expression
4	Low	V53	0.15952310060786	0.08352310060786	0.076	Drosophila	Expression
4	Low	V54	0.154516752806859	0.0794167528068589	0.0751	Drosophila	Expression
4	Low	V55	0.143430513961298	0.0433305139612979	0.1001	Drosophila	Expression
4	Low	V56	0.174098364387106	0.0765983643871061	0.0975	Drosophila	Expression
4	Low	V57	0.148910595679448	0.0761105956794477	0.0728	Drosophila	Expression
4	Low	V58	0.175304542016613	0.0527045420166129	0.1226	Drosophila	Expression
4	Low	V59	0.158774943761929	0.0736749437619289	0.0851	Drosophila	Expression
4	Low	V6	0.163873787122929	0.0581737871229293	0.1057	Drosophila	Expression
4	Low	V60	0.156325891905054	0.0517258919050538	0.1046	Drosophila	Expression
4	Low	V61	0.143559326970485	0.0813593269704852	0.0622	Drosophila	Expression
4	Low	V62	0.162523777854353	0.0761237778543533	0.0864	Drosophila	Expression
4	Low	V63	0.162985062316661	0.0703850623166611	0.0926	Drosophila	Expression
4	Low	V64	0.172286705876555	0.043286705876555	0.129	Drosophila	Expression
4	Low	V65	0.162480885862322	0.0413808858623225	0.1211	Drosophila	Expression
4	Low	V66	0.178787782677971	0.0396877826779714	0.1391	Drosophila	Expression
4	Low	V67	0.160762811381461	0.0785628113814605	0.0822	Drosophila	Expression
4	Low	V68	0.131413544095904	0.0702135440959036	0.0612	Drosophila	Expression
4	Low	V69	0.174355969339926	0.070555969339926	0.1038	Drosophila	Expression
4	Low	V7	0.168965143371681	0.0740651433716809	0.0949	Drosophila	Expression
4	Low	V70	0.168564474880272	0.0637644748802715	0.1048	Drosophila	Expression
4	Low	V71	0.154558638277402	0.0537586382774018	0.1008	Drosophila	Expression
4	Low	V72	0.154650145144184	0.0759501451441839	0.0787	Drosophila	Expression
4	Low	V73	0.162152726325601	0.0886527263256008	0.0735	Drosophila	Expression
4	Low	V74	0.15665017569747	0.0754501756974698	0.0812	Drosophila	Expression
4	Low	V75	0.160037101332904	0.0632371013329036	0.0968	Drosophila	Expression
4	Low	V76	0.181113992874001	0.0793139928740013	0.1018	Drosophila	Expression
4	Low	V77	0.19788667721416	0.0958866772141599	0.102	Drosophila	Expression
4	Low	V78	0.143585888007554	0.0489858880075537	0.0946	Drosophila	Expression
4	Low	V79	0.154202465004922	0.0729024650049219	0.0813	Drosophila	Expression
4	Low	V8	0.154745410268298	0.0840454102682977	0.0707	Drosophila	Expression
4	Low	V80	0.135357605016017	0.0748576050160171	0.0605	Drosophila	Expression
4	Low	V81	0.152793687752977	0.0709936877529773	0.0818	Drosophila	Expression
4	Low	V82	0.179616338336171	0.0527163383361709	0.1269	Drosophila	Expression
4	Low	V83	0.163022079823554	0.0907220798235545	0.0723	Drosophila	Expression
4	Low	V84	0.160173208941474	0.0743732089414738	0.0858	Drosophila	Expression
4	Low	V85	0.161693499676836	0.0541934996768362	0.1075	Drosophila	Expression
4	Low	V86	0.169039170218096	0.0905391702180964	0.0785	Drosophila	Expression
4	Low	V87	0.189866500002411	0.052866500002411	0.137	Drosophila	Expression
4	Low	V88	0.169514450715035	0.046714450715035	0.1228	Drosophila	Expression
4	Low	V89	0.163075022231421	0.0819750222314213	0.0811	Drosophila	Expression
4	Low	V9	0.151556453400051	0.0343564534000509	0.1172	Drosophila	Expression
4	Low	V90	0.175267783740469	0.0755677837404693	0.0997	Drosophila	Expression
4	Low	V91	0.157032818496097	0.0592328184960974	0.0978	Drosophila	Expression
4	Low	V92	0.174938847920564	0.0888388479205637	0.0861	Drosophila	Expression
4	Low	V93	0.164518111197075	0.0462181111970753	0.1183	Drosophila	Expression
4	Low	V94	0.133766311920648	0.0851663119206479	0.0486	Drosophila	Expression
4	Low	V95	0.172465162194472	0.0410651621944724	0.1314	Drosophila	Expression
4	Low	V96	0.161586613439344	0.0783866134393438	0.0832	Drosophila	Expression
4	Low	V97	0.171616227517471	0.075516227517471	0.0961	Drosophila	Expression
4	Low	V98	0.143396858690509	0.0483968586905087	0.095	Drosophila	Expression
4	Low	V99	0.167688907418224	0.0772889074182239	0.0904	Drosophila	Expression
6	High	V1	0.179071173372887	0.0618711733728867	0.1172	Drosophila	Expression
6	High	V10	0.159172452373404	0.0495724523734038	0.1096	Drosophila	Expression
6	High	V100	0.178684631187644	0.0522846311876438	0.1264	Drosophila	Expression
6	High	V11	0.18495540209641	0.0630554020964101	0.1219	Drosophila	Expression
6	High	V12	0.17704379143443	0.0722437914344305	0.1048	Drosophila	Expression
6	High	V13	0.183820209446293	0.0852202094462925	0.0986	Drosophila	Expression
6	High	V14	0.157785554529392	0.0539855545293915	0.1038	Drosophila	Expression
6	High	V15	0.164494104925666	0.0714941049256663	0.093	Drosophila	Expression
6	High	V16	0.191536023649673	0.0740360236496732	0.1175	Drosophila	Expression
6	High	V17	0.180112626716968	0.077012626716968	0.1031	Drosophila	Expression
6	High	V18	0.16210270882474	0.0490027088247397	0.1131	Drosophila	Expression
6	High	V19	0.167772552191013	0.0631725521910134	0.1046	Drosophila	Expression
6	High	V2	0.176084134040593	0.0783841340405933	0.0977	Drosophila	Expression
6	High	V20	0.167109517546052	0.0563095175460523	0.1108	Drosophila	Expression
6	High	V21	0.161339651393746	0.0611396513937461	0.1002	Drosophila	Expression
6	High	V22	0.1522592907232	0.0651592907232003	0.0871	Drosophila	Expression
6	High	V23	0.142477451162469	0.052077451162469	0.0904	Drosophila	Expression
6	High	V24	0.19521437287006	0.0733143728700598	0.1219	Drosophila	Expression
6	High	V25	0.170497746767676	0.0688977467676759	0.1016	Drosophila	Expression
6	High	V26	0.173634148180076	0.0628341481800756	0.1108	Drosophila	Expression
6	High	V27	0.173425740054283	0.0583257400542831	0.1151	Drosophila	Expression
6	High	V28	0.178290818594103	0.091990818594103	0.0863	Drosophila	Expression
6	High	V29	0.1453859452903	0.0659859452903002	0.0794	Drosophila	Expression
6	High	V3	0.172811003783088	0.0474110037830876	0.1254	Drosophila	Expression
6	High	V30	0.195323103851192	0.0586231038511919	0.1367	Drosophila	Expression
6	High	V31	0.172656589545518	0.0489565895455177	0.1237	Drosophila	Expression
6	High	V32	0.164733377334021	0.0733333773340214	0.0914	Drosophila	Expression
6	High	V33	0.180950484884749	0.0594504848847493	0.1215	Drosophila	Expression
6	High	V34	0.156317912918681	0.0654179129186814	0.0909	Drosophila	Expression
6	High	V35	0.163897390920802	0.0671973909208016	0.0967	Drosophila	Expression
6	High	V36	0.169785734923683	0.0486857349236829	0.1211	Drosophila	Expression
6	High	V37	0.175499657934862	0.0656996579348619	0.1098	Drosophila	Expression
6	High	V38	0.173071270976493	0.063371270976493	0.1097	Drosophila	Expression
6	High	V39	0.182768093124735	0.0555680931247348	0.1272	Drosophila	Expression
6	High	V4	0.169730908651327	0.0694309086513268	0.1003	Drosophila	Expression
6	High	V40	0.169054501481107	0.0588545014811068	0.1102	Drosophila	Expression
6	High	V41	0.176129383207318	0.0633293832073184	0.1128	Drosophila	Expression
6	High	V42	0.167820885551575	0.0618208855515747	0.106	Drosophila	Expression
6	High	V43	0.167985361684176	0.0517853616841758	0.1162	Drosophila	Expression
6	High	V44	0.165836140359086	0.0525361403590862	0.1133	Drosophila	Expression
6	High	V45	0.14983079208008	0.0512307920800799	0.0986	Drosophila	Expression
6	High	V46	0.159661454391556	0.0608614543915557	0.0988	Drosophila	Expression
6	High	V47	0.165996247396683	0.0771962473966832	0.0888	Drosophila	Expression
6	High	V48	0.180085473018352	0.0462854730183516	0.1338	Drosophila	Expression
6	High	V49	0.198550770334889	0.049350770334889	0.1492	Drosophila	Expression
6	High	V5	0.156124473387045	0.0585244733870448	0.0976	Drosophila	Expression
6	High	V50	0.151761528675403	0.0599615286754025	0.0918	Drosophila	Expression
6	High	V51	0.161652650414482	0.0632526504144823	0.0984	Drosophila	Expression
6	High	V52	0.160351701159929	0.0420517011599294	0.1183	Drosophila	Expression
6	High	V53	0.193395585549158	0.0570955855491582	0.1363	Drosophila	Expression
6	High	V54	0.156037940556305	0.0554379405563052	0.1006	Drosophila	Expression
6	High	V55	0.167751045779521	0.0500510457795212	0.1177	Drosophila	Expression
6	High	V56	0.173693728427507	0.0652937284275071	0.1084	Drosophila	Expression
6	High	V57	0.153205987762962	0.0678059877629621	0.0854	Drosophila	Expression
6	High	V58	0.180555322514204	0.0847553225142045	0.0958	Drosophila	Expression
6	High	V59	0.179037220167326	0.0688372201673261	0.1102	Drosophila	Expression
6	High	V6	0.181295594410983	0.0681955944109831	0.1131	Drosophila	Expression
6	High	V60	0.178748636760905	0.0490486367609053	0.1297	Drosophila	Expression
6	High	V61	0.177899990513432	0.0722999905134324	0.1056	Drosophila	Expression
6	High	V62	0.174732648306723	0.0608326483067229	0.1139	Drosophila	Expression
6	High	V63	0.166101326353901	0.0603013263539015	0.1058	Drosophila	Expression
6	High	V64	0.178020785655175	0.0750207856551753	0.103	Drosophila	Expression
6	High	V65	0.150825824015508	0.056125824015508	0.0947	Drosophila	Expression
6	High	V66	0.166464914094955	0.0664649140949552	0.1	Drosophila	Expression
6	High	V67	0.159189254940737	0.0562892549407375	0.1029	Drosophila	Expression
6	High	V68	0.188195567497502	0.0490955674975021	0.1391	Drosophila	Expression
6	High	V69	0.165917021379996	0.0798170213799961	0.0861	Drosophila	Expression
6	High	V7	0.186245235466095	0.0771452354660953	0.1091	Drosophila	Expression
6	High	V70	0.159461268306623	0.0557612683066226	0.1037	Drosophila	Expression
6	High	V71	0.166787519263936	0.0699875192639363	0.0968	Drosophila	Expression
6	High	V72	0.169776256112279	0.0666762561122788	0.1031	Drosophila	Expression
6	High	V73	0.17632245988618	0.0944224598861798	0.0819	Drosophila	Expression
6	High	V74	0.169927006873568	0.0686270068735685	0.1013	Drosophila	Expression
6	High	V75	0.174100481893337	0.0771004818933367	0.097	Drosophila	Expression
6	High	V76	0.16570321905737	0.0595032190573696	0.1062	Drosophila	Expression
6	High	V77	0.179520961715461	0.0578209617154607	0.1217	Drosophila	Expression
6	High	V78	0.170745121260709	0.073445121260709	0.0973	Drosophila	Expression
6	High	V79	0.172564362253114	0.0618643622531137	0.1107	Drosophila	Expression
6	High	V8	0.179413708659521	0.0569137086595206	0.1225	Drosophila	Expression
6	High	V80	0.168272790322041	0.0469727903220412	0.1213	Drosophila	Expression
6	High	V81	0.168219455305329	0.0685194553053292	0.0997	Drosophila	Expression
6	High	V82	0.171343117749515	0.0717431177495151	0.0996	Drosophila	Expression
6	High	V83	0.18817126792175	0.06777126792175	0.1204	Drosophila	Expression
6	High	V84	0.182377178440693	0.0569771784406932	0.1254	Drosophila	Expression
6	High	V85	0.17578297627706	0.0653829762770604	0.1104	Drosophila	Expression
6	High	V86	0.195349436927265	0.0480494369272653	0.1473	Drosophila	Expression
6	High	V87	0.177712549945716	0.0491125499457158	0.1286	Drosophila	Expression
6	High	V88	0.17917900306389	0.0549790030638895	0.1242	Drosophila	Expression
6	High	V89	0.174557205040859	0.0568572050408593	0.1177	Drosophila	Expression
6	High	V9	0.173267569359729	0.0797675693597286	0.0935	Drosophila	Expression
6	High	V90	0.165629266548336	0.0684292665483357	0.0972	Drosophila	Expression
6	High	V91	0.151473465777402	0.0670734657774015	0.0844	Drosophila	Expression
6	High	V92	0.191620557535209	0.0522205575352087	0.1394	Drosophila	Expression
6	High	V93	0.184617143598116	0.0704171435981159	0.1142	Drosophila	Expression
6	High	V94	0.14952953356447	0.0474295335644696	0.1021	Drosophila	Expression
6	High	V95	0.177053033984426	0.0576530339844264	0.1194	Drosophila	Expression
6	High	V96	0.171280053934886	0.0607800539348858	0.1105	Drosophila	Expression
6	High	V97	0.170309570200268	0.0670095702002681	0.1033	Drosophila	Expression
6	High	V98	0.149433310822154	0.0370333108221537	0.1124	Drosophila	Expression
6	High	V99	0.168358172790958	0.0542581727909581	0.1141	Drosophila	Expression
6	Low	V1	0.211375955581554	0.115175955581554	0.0962	Drosophila	Expression
6	Low	V10	0.179007602834878	0.0803076028348776	0.0987	Drosophila	Expression
6	Low	V100	0.243298599158779	0.126198599158779	0.1171	Drosophila	Expression
6	Low	V11	0.253690380142092	0.123490380142092	0.1302	Drosophila	Expression
6	Low	V12	0.255699324694719	0.146699324694719	0.109	Drosophila	Expression
6	Low	V13	0.205787120054963	0.113087120054963	0.0927	Drosophila	Expression
6	Low	V14	0.224418205320297	0.103918205320297	0.1205	Drosophila	Expression
6	Low	V15	0.185132029007541	0.144932029007541	0.0402	Drosophila	Expression
6	Low	V16	0.216098390511614	0.138498390511614	0.0776	Drosophila	Expression
6	Low	V17	0.217176658029883	0.109476658029883	0.1077	Drosophila	Expression
6	Low	V18	0.215161390262475	0.114961390262475	0.1002	Drosophila	Expression
6	Low	V19	0.214334432092923	0.103034432092923	0.1113	Drosophila	Expression
6	Low	V2	0.210703539837476	0.103303539837476	0.1074	Drosophila	Expression
6	Low	V20	0.267787358480461	0.125087358480461	0.1427	Drosophila	Expression
6	Low	V21	0.239619911511215	0.120919911511215	0.1187	Drosophila	Expression
6	Low	V22	0.234893700233989	0.102293700233989	0.1326	Drosophila	Expression
6	Low	V23	0.243556953568806	0.128056953568806	0.1155	Drosophila	Expression
6	Low	V24	0.22568989133771	0.16418989133771	0.0615	Drosophila	Expression
6	Low	V25	0.220607359999414	0.129407359999414	0.0912	Drosophila	Expression
6	Low	V26	0.218862827609312	0.116162827609312	0.1027	Drosophila	Expression
6	Low	V27	0.195622480468293	0.113222480468293	0.0824	Drosophila	Expression
6	Low	V28	0.234090099473724	0.123090099473724	0.111	Drosophila	Expression
6	Low	V29	0.210811649292946	0.0937116492929456	0.1171	Drosophila	Expression
6	Low	V3	0.230018040958155	0.103718040958155	0.1263	Drosophila	Expression
6	Low	V30	0.221626152491625	0.113426152491625	0.1082	Drosophila	Expression
6	Low	V31	0.233019601469744	0.107619601469744	0.1254	Drosophila	Expression
6	Low	V32	0.240821641733693	0.130721641733693	0.1101	Drosophila	Expression
6	Low	V33	0.231138441159079	0.102938441159078	0.1282	Drosophila	Expression
6	Low	V34	0.189133728915522	0.0611337289155219	0.128	Drosophila	Expression
6	Low	V35	0.237368164040577	0.100168164040577	0.1372	Drosophila	Expression
6	Low	V36	0.254168294461899	0.133868294461899	0.1203	Drosophila	Expression
6	Low	V37	0.155420302304266	0.116020302304266	0.0394	Drosophila	Expression
6	Low	V38	0.199118755487001	0.125618755487001	0.0735	Drosophila	Expression
6	Low	V39	0.207664189449251	0.160764189449251	0.0469	Drosophila	Expression
6	Low	V4	0.206225469556804	0.122425469556804	0.0838	Drosophila	Expression
6	Low	V40	0.242376330172084	0.112476330172084	0.1299	Drosophila	Expression
6	Low	V41	0.226833995831072	0.127033995831072	0.0998	Drosophila	Expression
6	Low	V42	0.187209697705461	0.130309697705461	0.0569	Drosophila	Expression
6	Low	V43	0.243973678576505	0.122373678576505	0.1216	Drosophila	Expression
6	Low	V44	0.195722552900048	0.142122552900048	0.0536	Drosophila	Expression
6	Low	V45	0.189882134965713	0.135182134965713	0.0547	Drosophila	Expression
6	Low	V46	0.241685163322036	0.120285163322036	0.1214	Drosophila	Expression
6	Low	V47	0.244651568886214	0.107751568886214	0.1369	Drosophila	Expression
6	Low	V48	0.216633948232325	0.0988339482323255	0.1178	Drosophila	Expression
6	Low	V49	0.258442179124528	0.142742179124528	0.1157	Drosophila	Expression
6	Low	V5	0.238855235258411	0.151255235258411	0.0876	Drosophila	Expression
6	Low	V50	0.216343079303279	0.116143079303279	0.1002	Drosophila	Expression
6	Low	V51	0.198214919190289	0.118914919190289	0.0793	Drosophila	Expression
6	Low	V52	0.189208272646653	0.110208272646653	0.079	Drosophila	Expression
6	Low	V53	0.201147052907733	0.142047052907733	0.0591	Drosophila	Expression
6	Low	V54	0.193747787471373	0.0908477874713729	0.1029	Drosophila	Expression
6	Low	V55	0.199794703454739	0.108594703454739	0.0912	Drosophila	Expression
6	Low	V56	0.21503481241137	0.10143481241137	0.1136	Drosophila	Expression
6	Low	V57	0.225055549460917	0.0975555494609174	0.1275	Drosophila	Expression
6	Low	V58	0.213466142531096	0.101266142531096	0.1122	Drosophila	Expression
6	Low	V59	0.271175065187606	0.142775065187606	0.1284	Drosophila	Expression
6	Low	V6	0.22969132129504	0.09649132129504	0.1332	Drosophila	Expression
6	Low	V60	0.204109239680499	0.124009239680499	0.0801	Drosophila	Expression
6	Low	V61	0.231453249093607	0.0642532490936069	0.1672	Drosophila	Expression
6	Low	V62	0.220439683740376	0.112439683740376	0.108	Drosophila	Expression
6	Low	V63	0.208156938124425	0.121456938124425	0.0867	Drosophila	Expression
6	Low	V64	0.233561094832489	0.0983610948324889	0.1352	Drosophila	Expression
6	Low	V65	0.225342210568088	0.123042210568088	0.1023	Drosophila	Expression
6	Low	V66	0.232876438785504	0.120276438785504	0.1126	Drosophila	Expression
6	Low	V67	0.233398185883662	0.126298185883662	0.1071	Drosophila	Expression
6	Low	V68	0.234602661107089	0.116502661107089	0.1181	Drosophila	Expression
6	Low	V69	0.215631691170534	0.102531691170534	0.1131	Drosophila	Expression
6	Low	V7	0.191599606118344	0.120799606118344	0.0708	Drosophila	Expression
6	Low	V70	0.22152519070412	0.13292519070412	0.0886	Drosophila	Expression
6	Low	V71	0.202226474040084	0.131526474040084	0.0707	Drosophila	Expression
6	Low	V72	0.216507805765856	0.107207805765856	0.1093	Drosophila	Expression
6	Low	V73	0.177417110877806	0.0962171108778062	0.0812	Drosophila	Expression
6	Low	V74	0.182623861803872	0.126123861803872	0.0565	Drosophila	Expression
6	Low	V75	0.190219654688674	0.0935196546886739	0.0967	Drosophila	Expression
6	Low	V76	0.203406890204125	0.116706890204125	0.0867	Drosophila	Expression
6	Low	V77	0.201560155109378	0.123660155109378	0.0779	Drosophila	Expression
6	Low	V78	0.176088755667762	0.0980887556677623	0.078	Drosophila	Expression
6	Low	V79	0.18463789229762	0.13253789229762	0.0521	Drosophila	Expression
6	Low	V8	0.219007483621372	0.120807483621372	0.0982	Drosophila	Expression
6	Low	V80	0.220444942278048	0.116944942278048	0.1035	Drosophila	Expression
6	Low	V81	0.218772107446948	0.119872107446948	0.0989	Drosophila	Expression
6	Low	V82	0.231140333703543	0.112440333703543	0.1187	Drosophila	Expression
6	Low	V83	0.248308770806716	0.103708770806716	0.1446	Drosophila	Expression
6	Low	V84	0.212332934976201	0.138232934976201	0.0741	Drosophila	Expression
6	Low	V85	0.223786283159534	0.110986283159534	0.1128	Drosophila	Expression
6	Low	V86	0.194550205449508	0.0958502054495075	0.0987	Drosophila	Expression
6	Low	V87	0.218879838149428	0.130679838149428	0.0882	Drosophila	Expression
6	Low	V88	0.210449062354051	0.129049062354051	0.0814	Drosophila	Expression
6	Low	V89	0.170619167822343	0.121419167822343	0.0492	Drosophila	Expression
6	Low	V9	0.240115900427636	0.135715900427636	0.1044	Drosophila	Expression
6	Low	V90	0.240146762588374	0.143846762588374	0.0963	Drosophila	Expression
6	Low	V91	0.237742717252025	0.0708427172520251	0.1669	Drosophila	Expression
6	Low	V92	0.225448391685063	0.069448391685063	0.156	Drosophila	Expression
6	Low	V93	0.224584560368477	0.0991845603684769	0.1254	Drosophila	Expression
6	Low	V94	0.219667017676812	0.113667017676812	0.106	Drosophila	Expression
6	Low	V95	0.235994057667458	0.168594057667458	0.0674	Drosophila	Expression
6	Low	V96	0.254697241595169	0.111297241595169	0.1434	Drosophila	Expression
6	Low	V97	0.201652844715173	0.144652844715173	0.057	Drosophila	Expression
6	Low	V98	0.231810659971786	0.124810659971786	0.107	Drosophila	Expression
6	Low	V99	0.23085756141249	0.13735756141249	0.0935	Drosophila	Expression
9	High	V1	0.206014480332433	0.152714480332433	0.0533	Drosophila	Expression
9	High	V10	0.140108960508691	0.120808960508691	0.0193	Drosophila	Expression
9	High	V100	0.167659132520729	0.108659132520729	0.059	Drosophila	Expression
9	High	V11	0.14126470368457	0.13576470368457	0.0055	Drosophila	Expression
9	High	V12	0.156597382569017	0.116297382569017	0.0403	Drosophila	Expression
9	High	V13	0.16406557578696	0.11866557578696	0.0454	Drosophila	Expression
9	High	V14	0.184438163776644	0.056338163776644	0.1281	Drosophila	Expression
9	High	V15	0.161227574746514	0.126927574746514	0.0343	Drosophila	Expression
9	High	V16	0.149151908552752	0.109751908552752	0.0394	Drosophila	Expression
9	High	V17	0.160344131265985	0.0630441312659849	0.0973	Drosophila	Expression
9	High	V18	0.169350029118284	0.0666500291182836	0.1027	Drosophila	Expression
9	High	V19	0.162806886868271	0.138406886868271	0.0244	Drosophila	Expression
9	High	V2	0.133285599598917	0.110885599598917	0.0224	Drosophila	Expression
9	High	V20	0.145780546026649	0.0841805460266491	0.0616	Drosophila	Expression
9	High	V21	0.145340098745438	0.0450400987454385	0.1003	Drosophila	Expression
9	High	V22	0.14858295869282	0.12948295869282	0.0191	Drosophila	Expression
9	High	V23	0.177637604125137	0.105537604125137	0.0721	Drosophila	Expression
9	High	V24	0.178533481063084	0.0745334810630844	0.104	Drosophila	Expression
9	High	V25	0.165696361044006	0.127696361044006	0.038	Drosophila	Expression
9	High	V26	0.203571301344321	0.108371301344321	0.0952	Drosophila	Expression
9	High	V27	0.157589152976859	0.123289152976859	0.0343	Drosophila	Expression
9	High	V28	0.156317774940673	0.0759177749406729	0.0804	Drosophila	Expression
9	High	V29	0.138020121411051	0.113820121411051	0.0242	Drosophila	Expression
9	High	V3	0.134097999822994	0.114297999822994	0.0198	Drosophila	Expression
9	High	V30	0.17248280030276	0.09538280030276	0.0771	Drosophila	Expression
9	High	V31	0.152694272645938	0.131094272645938	0.0216	Drosophila	Expression
9	High	V32	0.180280559467802	0.134680559467802	0.0456	Drosophila	Expression
9	High	V33	0.152344421193826	0.123344421193826	0.029	Drosophila	Expression
9	High	V34	0.150171737065824	0.103571737065824	0.0466	Drosophila	Expression
9	High	V35	0.148788949384653	0.063788949384653	0.085	Drosophila	Expression
9	High	V36	0.149246541844585	0.125046541844585	0.0242	Drosophila	Expression
9	High	V37	0.141156379095048	0.104256379095048	0.0369	Drosophila	Expression
9	High	V38	0.173775443967636	0.0694754439676364	0.1043	Drosophila	Expression
9	High	V39	0.157624512598185	0.0562245125981846	0.1014	Drosophila	Expression
9	High	V4	0.149463306612569	0.107363306612569	0.0421	Drosophila	Expression
9	High	V40	0.167826951547459	0.0827269515474593	0.0851	Drosophila	Expression
9	High	V41	0.181646300841161	0.0986463008411607	0.083	Drosophila	Expression
9	High	V42	0.179938192973156	0.112738192973156	0.0672	Drosophila	Expression
9	High	V43	0.162271252874637	0.0992712528746366	0.063	Drosophila	Expression
9	High	V44	0.178200520025521	0.110300520025521	0.0679	Drosophila	Expression
9	High	V45	0.173542411271126	0.0909424112711257	0.0826	Drosophila	Expression
9	High	V46	0.170546291096801	0.131746291096801	0.0388	Drosophila	Expression
9	High	V47	0.156226237020609	0.093626237020609	0.0626	Drosophila	Expression
9	High	V48	0.186081769523133	0.118781769523133	0.0673	Drosophila	Expression
9	High	V49	0.189681402060339	0.0973814020603388	0.0923	Drosophila	Expression
9	High	V5	0.151178328785347	0.0988783287853467	0.0523	Drosophila	Expression
9	High	V50	0.16957582379386	0.0556758237938596	0.1139	Drosophila	Expression
9	High	V51	0.160366709048455	0.121466709048455	0.0389	Drosophila	Expression
9	High	V52	0.2112409966947	0.1284409966947	0.0828	Drosophila	Expression
9	High	V53	0.157610854968025	0.0764108549680254	0.0812	Drosophila	Expression
9	High	V54	0.211149407969811	0.128249407969811	0.0829	Drosophila	Expression
9	High	V55	0.165500478351129	0.0555004783511292	0.11	Drosophila	Expression
9	High	V56	0.165166370639119	0.129966370639119	0.0352	Drosophila	Expression
9	High	V57	0.151725432894459	0.0790254328944591	0.0727	Drosophila	Expression
9	High	V58	0.161540149519807	0.0475401495198074	0.114	Drosophila	Expression
9	High	V59	0.186027584427218	0.126027584427218	0.06	Drosophila	Expression
9	High	V6	0.143312540988065	0.097812540988065	0.0455	Drosophila	Expression
9	High	V60	0.18675734865079	0.12905734865079	0.0577	Drosophila	Expression
9	High	V61	0.144382315960441	0.100082315960441	0.0443	Drosophila	Expression
9	High	V62	0.144780157100464	0.0702801571004638	0.0745	Drosophila	Expression
9	High	V63	0.148827587426272	0.122927587426272	0.0259	Drosophila	Expression
9	High	V64	0.181828558683007	0.144128558683007	0.0377	Drosophila	Expression
9	High	V65	0.131928248954201	0.0890282489542012	0.0429	Drosophila	Expression
9	High	V66	0.143217578540097	0.110117578540097	0.0331	Drosophila	Expression
9	High	V67	0.166693707459578	0.0829937074595777	0.0837	Drosophila	Expression
9	High	V68	0.161416513008741	0.098416513008741	0.063	Drosophila	Expression
9	High	V69	0.158856649989205	0.0999566499892054	0.0589	Drosophila	Expression
9	High	V7	0.190313692060227	0.0975136920602268	0.0928	Drosophila	Expression
9	High	V70	0.166689024788383	0.0790890247883831	0.0876	Drosophila	Expression
9	High	V71	0.181282392122888	0.112482392122888	0.0688	Drosophila	Expression
9	High	V72	0.178616468127143	0.0691164681271432	0.1095	Drosophila	Expression
9	High	V73	0.151483842282878	0.0771838422828782	0.0743	Drosophila	Expression
9	High	V74	0.146524203349221	0.0978242033492205	0.0487	Drosophila	Expression
9	High	V75	0.176906485695649	0.132706485695649	0.0442	Drosophila	Expression
9	High	V76	0.148517668496063	0.0633176684960632	0.0852	Drosophila	Expression
9	High	V77	0.153796032893683	0.0893960328936834	0.0644	Drosophila	Expression
9	High	V78	0.160017448640319	0.0276174486403191	0.1324	Drosophila	Expression
9	High	V79	0.155790342269425	0.111990342269425	0.0438	Drosophila	Expression
9	High	V8	0.166220631563486	0.118020631563486	0.0482	Drosophila	Expression
9	High	V80	0.145885382187543	0.066485382187543	0.0794	Drosophila	Expression
9	High	V81	0.158509795953142	0.0707097959531417	0.0878	Drosophila	Expression
9	High	V82	0.170502493481009	0.084002493481009	0.0865	Drosophila	Expression
9	High	V83	0.156321390970184	0.136121390970184	0.0202	Drosophila	Expression
9	High	V84	0.155855954233918	0.152055954233918	0.0038	Drosophila	Expression
9	High	V85	0.173083489808214	0.100583489808214	0.0725	Drosophila	Expression
9	High	V86	0.199150500921467	0.110550500921467	0.0886	Drosophila	Expression
9	High	V87	0.145230694116078	0.119030694116078	0.0262	Drosophila	Expression
9	High	V88	0.157169120778537	0.137369120778537	0.0198	Drosophila	Expression
9	High	V89	0.182276883980992	0.0709768839809915	0.1113	Drosophila	Expression
9	High	V9	0.140289869384139	0.117989869384139	0.0223	Drosophila	Expression
9	High	V90	0.141517323837771	0.106017323837771	0.0355	Drosophila	Expression
9	High	V91	0.177106277833722	0.115406277833722	0.0617	Drosophila	Expression
9	High	V92	0.138775137748768	0.0492751377487676	0.0895	Drosophila	Expression
9	High	V93	0.15460528056339	0.11160528056339	0.043	Drosophila	Expression
9	High	V94	0.14597530020541	0.0546753002054104	0.0913	Drosophila	Expression
9	High	V95	0.171095231822173	0.0665952318221734	0.1045	Drosophila	Expression
9	High	V96	0.166258853206136	0.0508588532061362	0.1154	Drosophila	Expression
9	High	V97	0.144217480410567	0.0561174804105672	0.0881	Drosophila	Expression
9	High	V98	0.159277592046317	0.116277592046317	0.043	Drosophila	Expression
9	High	V99	0.179820848889551	0.0920208488895514	0.0878	Drosophila	Expression
9	Low	V1	0.172677238244621	0.0711772382446205	0.1015	Drosophila	Expression
9	Low	V10	0.208012246641162	0.115412246641162	0.0926	Drosophila	Expression
9	Low	V100	0.197836517718758	0.0987365177187576	0.0991	Drosophila	Expression
9	Low	V11	0.180250885923959	0.105350885923959	0.0749	Drosophila	Expression
9	Low	V12	0.20274160287382	0.0831416028738201	0.1196	Drosophila	Expression
9	Low	V13	0.185007462370456	0.0805074623704561	0.1045	Drosophila	Expression
9	Low	V14	0.217790052573642	0.0682900525736422	0.1495	Drosophila	Expression
9	Low	V15	0.202479721277731	0.150879721277731	0.0516	Drosophila	Expression
9	Low	V16	0.220087073533028	0.0676870735330279	0.1524	Drosophila	Expression
9	Low	V17	0.191030894401764	0.086130894401764	0.1049	Drosophila	Expression
9	Low	V18	0.220081175297101	0.114381175297101	0.1057	Drosophila	Expression
9	Low	V19	0.192503900946376	0.0931039009463764	0.0994	Drosophila	Expression
9	Low	V2	0.209291915841864	0.0805919158418643	0.1287	Drosophila	Expression
9	Low	V20	0.175534538804479	0.0921345388044791	0.0834	Drosophila	Expression
9	Low	V21	0.160610677566831	0.114810677566831	0.0458	Drosophila	Expression
9	Low	V22	0.199450698397352	0.0755506983973522	0.1239	Drosophila	Expression
9	Low	V23	0.192286819097345	0.0706868190973447	0.1216	Drosophila	Expression
9	Low	V24	0.188736328301798	0.0687363283017982	0.12	Drosophila	Expression
9	Low	V25	0.193636561633076	0.0653365616330755	0.1283	Drosophila	Expression
9	Low	V26	0.204021825253142	0.0798218252531419	0.1242	Drosophila	Expression
9	Low	V27	0.177669603485966	0.071169603485966	0.1065	Drosophila	Expression
9	Low	V28	0.186501708881889	0.103601708881889	0.0829	Drosophila	Expression
9	Low	V29	0.224164832413055	0.0720648324130548	0.1521	Drosophila	Expression
9	Low	V3	0.208426827471829	0.080026827471829	0.1284	Drosophila	Expression
9	Low	V30	0.201789281430746	0.124589281430746	0.0772	Drosophila	Expression
9	Low	V31	0.186546530756757	0.0797465307567565	0.1068	Drosophila	Expression
9	Low	V32	0.202824375484716	0.0894243754847165	0.1134	Drosophila	Expression
9	Low	V33	0.178889533531451	0.104889533531451	0.074	Drosophila	Expression
9	Low	V34	0.161141353719603	0.0772413537196029	0.0839	Drosophila	Expression
9	Low	V35	0.188804520868684	0.0856045208686841	0.1032	Drosophila	Expression
9	Low	V36	0.179478395305631	0.0708783953056305	0.1086	Drosophila	Expression
9	Low	V37	0.201456433709917	0.0812564337099175	0.1202	Drosophila	Expression
9	Low	V38	0.172405085243143	0.0709050852431431	0.1015	Drosophila	Expression
9	Low	V39	0.221049892691711	0.0822498926917108	0.1388	Drosophila	Expression
9	Low	V4	0.190218981378388	0.142218981378388	0.048	Drosophila	Expression
9	Low	V40	0.188392903594599	0.078592903594599	0.1098	Drosophila	Expression
9	Low	V41	0.219036483227747	0.0829364832277469	0.1361	Drosophila	Expression
9	Low	V42	0.207154592122606	0.0685545921226064	0.1386	Drosophila	Expression
9	Low	V43	0.187298464288254	0.0764984642882544	0.1108	Drosophila	Expression
9	Low	V44	0.207279795298818	0.116779795298818	0.0905	Drosophila	Expression
9	Low	V45	0.182403982479294	0.0808039824792944	0.1016	Drosophila	Expression
9	Low	V46	0.182196389106972	0.105396389106972	0.0768	Drosophila	Expression
9	Low	V47	0.182590965342726	0.0831909653427263	0.0994	Drosophila	Expression
9	Low	V48	0.173065101190036	0.0667651011900365	0.1063	Drosophila	Expression
9	Low	V49	0.209262408192411	0.0665624081924112	0.1427	Drosophila	Expression
9	Low	V5	0.197450595678563	0.0792505956785635	0.1182	Drosophila	Expression
9	Low	V50	0.162692716358363	0.0721927163583632	0.0905	Drosophila	Expression
9	Low	V51	0.206689438669923	0.127089438669923	0.0796	Drosophila	Expression
9	Low	V52	0.195053482228699	0.0917534822286992	0.1033	Drosophila	Expression
9	Low	V53	0.178676196220364	0.0923761962203638	0.0863	Drosophila	Expression
9	Low	V54	0.191385915025925	0.0924859150259248	0.0989	Drosophila	Expression
9	Low	V55	0.185538613596132	0.0945386135961316	0.091	Drosophila	Expression
9	Low	V56	0.17578954004251	0.0777895400425101	0.098	Drosophila	Expression
9	Low	V57	0.181172651475777	0.107772651475777	0.0734	Drosophila	Expression
9	Low	V58	0.201425984905092	0.101725984905092	0.0997	Drosophila	Expression
9	Low	V59	0.191897289959833	0.0826972899598329	0.1092	Drosophila	Expression
9	Low	V6	0.185458744743715	0.0965587447437154	0.0889	Drosophila	Expression
9	Low	V60	0.202929368178477	0.0606293681784768	0.1423	Drosophila	Expression
9	Low	V61	0.181448072607165	0.0647480726071646	0.1167	Drosophila	Expression
9	Low	V62	0.175223811022428	0.0823238110224282	0.0929	Drosophila	Expression
9	Low	V63	0.208619597232282	0.0777195972322823	0.1309	Drosophila	Expression
9	Low	V64	0.166371246216902	0.104171246216902	0.0622	Drosophila	Expression
9	Low	V65	0.218761515529189	0.0827615155291894	0.136	Drosophila	Expression
9	Low	V66	0.210088075425874	0.0821880754258738	0.1279	Drosophila	Expression
9	Low	V67	0.18790236517407	0.14430236517407	0.0436	Drosophila	Expression
9	Low	V68	0.190773785555361	0.0567737855553609	0.134	Drosophila	Expression
9	Low	V69	0.196056634382977	0.116756634382977	0.0793	Drosophila	Expression
9	Low	V7	0.18086181444417	0.06266181444417	0.1182	Drosophila	Expression
9	Low	V70	0.191998892295986	0.0862988922959862	0.1057	Drosophila	Expression
9	Low	V71	0.213787932657613	0.0723879326576131	0.1414	Drosophila	Expression
9	Low	V72	0.180361659877815	0.0822616598778147	0.0981	Drosophila	Expression
9	Low	V73	0.178276481585998	0.105076481585998	0.0732	Drosophila	Expression
9	Low	V74	0.173418824597825	0.0795188245978249	0.0939	Drosophila	Expression
9	Low	V75	0.194520798658592	0.104720798658592	0.0898	Drosophila	Expression
9	Low	V76	0.167936537160165	0.0769365371601651	0.091	Drosophila	Expression
9	Low	V77	0.174049742097255	0.0965497420972554	0.0775	Drosophila	Expression
9	Low	V78	0.205200313036764	0.0869003130367642	0.1183	Drosophila	Expression
9	Low	V79	0.194873869169444	0.0693738691694445	0.1255	Drosophila	Expression
9	Low	V8	0.217520315047281	0.104520315047281	0.113	Drosophila	Expression
9	Low	V80	0.187093170320225	0.0589931703202251	0.1281	Drosophila	Expression
9	Low	V81	0.179811698584866	0.0821116985848658	0.0977	Drosophila	Expression
9	Low	V82	0.190464538874135	0.0940645388741351	0.0964	Drosophila	Expression
9	Low	V83	0.183748007131239	0.116048007131239	0.0677	Drosophila	Expression
9	Low	V84	0.179999833269409	0.100899833269409	0.0791	Drosophila	Expression
9	Low	V85	0.180381088283595	0.0791810882835954	0.1012	Drosophila	Expression
9	Low	V86	0.184324758498772	0.0659247584987716	0.1184	Drosophila	Expression
9	Low	V87	0.169143597107415	0.0737435971074155	0.0954	Drosophila	Expression
9	Low	V88	0.18219744636004	0.0789974463600401	0.1032	Drosophila	Expression
9	Low	V89	0.184003471421649	0.0647034714216487	0.1193	Drosophila	Expression
9	Low	V9	0.199414727967183	0.109014727967183	0.0904	Drosophila	Expression
9	Low	V90	0.182071531557013	0.0863715315570134	0.0957	Drosophila	Expression
9	Low	V91	0.189616218711628	0.131816218711628	0.0578	Drosophila	Expression
9	Low	V92	0.195635646634605	0.0755356466346054	0.1201	Drosophila	Expression
9	Low	V93	0.176712388803767	0.063112388803767	0.1136	Drosophila	Expression
9	Low	V94	0.207425279871796	0.0911252798717959	0.1163	Drosophila	Expression
9	Low	V95	0.190917790630529	0.0844177906305287	0.1065	Drosophila	Expression
9	Low	V96	0.194325164451455	0.0769251644514551	0.1174	Drosophila	Expression
9	Low	V97	0.173865407956666	0.0899654079566661	0.0839	Drosophila	Expression
9	Low	V98	0.195013171804234	0.0816131718042337	0.1134	Drosophila	Expression
9	Low	V99	0.1851847334627	0.0772847334626995	0.1079	Drosophila	Expression
1	High	V1	0.118032263500546	0.0893322635005465	0.0287	Arabidopsis	Expression
1	High	V10	0.114045412871898	0.0895454128718977	0.0245	Arabidopsis	Expression
1	High	V100	0.11858229912213	0.0748822991221301	0.0437	Arabidopsis	Expression
1	High	V11	0.119310749228356	0.0895107492283563	0.0298	Arabidopsis	Expression
1	High	V12	0.116420947837228	0.0851209478372276	0.0313	Arabidopsis	Expression
1	High	V13	0.115691245832911	0.0752912458329112	0.0404	Arabidopsis	Expression
1	High	V14	0.116440829473226	0.0738408294732263	0.0426	Arabidopsis	Expression
1	High	V15	0.114898761721088	0.0848987617210882	0.03	Arabidopsis	Expression
1	High	V16	0.117530276893255	0.0762302768932545	0.0413	Arabidopsis	Expression
1	High	V17	0.113393999416639	0.0766939994166392	0.0367	Arabidopsis	Expression
1	High	V18	0.11488463097444	0.0757846309744395	0.0391	Arabidopsis	Expression
1	High	V19	0.11677248113038	0.0919724811303799	0.0248	Arabidopsis	Expression
1	High	V2	0.114175093346098	0.0893750933460979	0.0248	Arabidopsis	Expression
1	High	V20	0.116432483649385	0.0828324836493846	0.0336	Arabidopsis	Expression
1	High	V21	0.115806171985719	0.0858061719857188	0.03	Arabidopsis	Expression
1	High	V22	0.11608666647756	0.08848666647756	0.0276	Arabidopsis	Expression
1	High	V23	0.114730690907523	0.0742306909075229	0.0405	Arabidopsis	Expression
1	High	V24	0.117485466668219	0.0920854666682187	0.0254	Arabidopsis	Expression
1	High	V25	0.116344385003683	0.0715443850036825	0.0448	Arabidopsis	Expression
1	High	V26	0.116195470067003	0.0903954700670033	0.0258	Arabidopsis	Expression
1	High	V27	0.116508989076373	0.0739089890763726	0.0426	Arabidopsis	Expression
1	High	V28	0.114082664416056	0.0827826644160557	0.0313	Arabidopsis	Expression
1	High	V29	0.115074502749692	0.0749745027496918	0.0401	Arabidopsis	Expression
1	High	V3	0.117540071688505	0.0840400716885049	0.0335	Arabidopsis	Expression
1	High	V30	0.117060676879234	0.0875606768792341	0.0295	Arabidopsis	Expression
1	High	V31	0.11724174178811	0.0904417417881101	0.0268	Arabidopsis	Expression
1	High	V32	0.114719304835362	0.0828193048353617	0.0319	Arabidopsis	Expression
1	High	V33	0.116780564804658	0.0791805648046578	0.0376	Arabidopsis	Expression
1	High	V34	0.11723562128095	0.08773562128095	0.0295	Arabidopsis	Expression
1	High	V35	0.115832065730305	0.0875320657303054	0.0283	Arabidopsis	Expression
1	High	V36	0.117893325521907	0.0763933255219071	0.0415	Arabidopsis	Expression
1	High	V37	0.116154906072007	0.0775549060720075	0.0386	Arabidopsis	Expression
1	High	V38	0.114903794662666	0.0919037946626658	0.023	Arabidopsis	Expression
1	High	V39	0.114946042649044	0.0814460426490439	0.0335	Arabidopsis	Expression
1	High	V4	0.116636881073886	0.0852368810738859	0.0314	Arabidopsis	Expression
1	High	V40	0.116359930387838	0.0744599303878377	0.0419	Arabidopsis	Expression
1	High	V41	0.117504695880662	0.0890046958806616	0.0285	Arabidopsis	Expression
1	High	V42	0.113320380169186	0.0840203801691859	0.0293	Arabidopsis	Expression
1	High	V43	0.116348653308729	0.0730486533087292	0.0433	Arabidopsis	Expression
1	High	V44	0.116237737967483	0.0747377379674825	0.0415	Arabidopsis	Expression
1	High	V45	0.114130951170769	0.0871309511707689	0.027	Arabidopsis	Expression
1	High	V46	0.11674175707574	0.0861417570757395	0.0306	Arabidopsis	Expression
1	High	V47	0.117047737208108	0.0753477372081075	0.0417	Arabidopsis	Expression
1	High	V48	0.119475485584734	0.0759754855847344	0.0435	Arabidopsis	Expression
1	High	V49	0.116142590892159	0.0868425908921593	0.0293	Arabidopsis	Expression
1	High	V5	0.1156020109897	0.0764020109897001	0.0392	Arabidopsis	Expression
1	High	V50	0.116072429722085	0.0854724297220855	0.0306	Arabidopsis	Expression
1	High	V51	0.115306393594669	0.0770063935946691	0.0383	Arabidopsis	Expression
1	High	V52	0.11680305345157	0.0734030534515705	0.0434	Arabidopsis	Expression
1	High	V53	0.114648540568424	0.0881485405684241	0.0265	Arabidopsis	Expression
1	High	V54	0.117375701028074	0.0844757010280741	0.0329	Arabidopsis	Expression
1	High	V55	0.113291707277136	0.0785917072771361	0.0347	Arabidopsis	Expression
1	High	V56	0.115347316930804	0.0884473169308035	0.0269	Arabidopsis	Expression
1	High	V57	0.117037205808183	0.0822372058081835	0.0348	Arabidopsis	Expression
1	High	V58	0.117166356667589	0.0919663566675892	0.0252	Arabidopsis	Expression
1	High	V59	0.11600503562773	0.0837050356277301	0.0323	Arabidopsis	Expression
1	High	V6	0.11877656775528	0.0876765677552796	0.0311	Arabidopsis	Expression
1	High	V60	0.113949682918336	0.0761496829183361	0.0378	Arabidopsis	Expression
1	High	V61	0.116557921077649	0.0795579210776494	0.037	Arabidopsis	Expression
1	High	V62	0.117556845471453	0.0905568454714532	0.027	Arabidopsis	Expression
1	High	V63	0.11481333637673	0.0844133363767303	0.0304	Arabidopsis	Expression
1	High	V64	0.115096971251185	0.0740969712511851	0.041	Arabidopsis	Expression
1	High	V65	0.117395987355606	0.0736959873556057	0.0437	Arabidopsis	Expression
1	High	V66	0.116287668647194	0.0849876686471936	0.0313	Arabidopsis	Expression
1	High	V67	0.114752352671864	0.0748523526718635	0.0399	Arabidopsis	Expression
1	High	V68	0.118120868802618	0.103120868802618	0.015	Arabidopsis	Expression
1	High	V69	0.116095420530759	0.0791954205307594	0.0369	Arabidopsis	Expression
1	High	V7	0.11481531285868	0.0762153128586798	0.0386	Arabidopsis	Expression
1	High	V70	0.11498929830309	0.0877892983030902	0.0272	Arabidopsis	Expression
1	High	V71	0.11631268329112	0.0839126832911198	0.0324	Arabidopsis	Expression
1	High	V72	0.113092850459071	0.0887928504590709	0.0243	Arabidopsis	Expression
1	High	V73	0.113657915579237	0.0760579155792375	0.0376	Arabidopsis	Expression
1	High	V74	0.117568676006798	0.093068676006798	0.0245	Arabidopsis	Expression
1	High	V75	0.114807499400094	0.0853074994000942	0.0295	Arabidopsis	Expression
1	High	V76	0.116438922906397	0.0856389229063968	0.0308	Arabidopsis	Expression
1	High	V77	0.116607849658636	0.0757078496586361	0.0409	Arabidopsis	Expression
1	High	V78	0.116687103252955	0.0866871032529552	0.03	Arabidopsis	Expression
1	High	V79	0.115078673619217	0.0768786736192173	0.0382	Arabidopsis	Expression
1	High	V8	0.117736798640701	0.0890367986407013	0.0287	Arabidopsis	Expression
1	High	V80	0.111393111829556	0.080093111829556	0.0313	Arabidopsis	Expression
1	High	V81	0.117631184594027	0.0861311845940274	0.0315	Arabidopsis	Expression
1	High	V82	0.115221618532228	0.0780216185322275	0.0372	Arabidopsis	Expression
1	High	V83	0.11801620671748	0.0826162067174803	0.0354	Arabidopsis	Expression
1	High	V84	0.116828699548727	0.0862286995487271	0.0306	Arabidopsis	Expression
1	High	V85	0.118227566472768	0.077727566472768	0.0405	Arabidopsis	Expression
1	High	V86	0.122111295580686	0.0841112955806864	0.038	Arabidopsis	Expression
1	High	V87	0.114195949480998	0.0705959494809976	0.0436	Arabidopsis	Expression
1	High	V88	0.116707200567264	0.0751072005672636	0.0416	Arabidopsis	Expression
1	High	V89	0.115866087486841	0.103966087486841	0.0119	Arabidopsis	Expression
1	High	V9	0.113544645474934	0.0794446454749342	0.0341	Arabidopsis	Expression
1	High	V90	0.117779597968874	0.0840795979688742	0.0337	Arabidopsis	Expression
1	High	V91	0.116818314591997	0.077818314591997	0.039	Arabidopsis	Expression
1	High	V92	0.11447059812458	0.0829705981245803	0.0315	Arabidopsis	Expression
1	High	V93	0.116563244227816	0.0805632442278163	0.036	Arabidopsis	Expression
1	High	V94	0.117453982049533	0.0856539820495326	0.0318	Arabidopsis	Expression
1	High	V95	0.114356014746891	0.084656014746891	0.0297	Arabidopsis	Expression
1	High	V96	0.11596635763143	0.0749663576314304	0.041	Arabidopsis	Expression
1	High	V97	0.116185221955366	0.0747852219553661	0.0414	Arabidopsis	Expression
1	High	V98	0.115826779142991	0.0804267791429908	0.0354	Arabidopsis	Expression
1	High	V99	0.115603892302854	0.0843038923028539	0.0313	Arabidopsis	Expression
1	Low	V1	0.185430243001377	0.158030243001377	0.0274	Arabidopsis	Expression
1	Low	V10	0.186914566387616	0.156514566387616	0.0304	Arabidopsis	Expression
1	Low	V100	0.185000191629988	0.137400191629988	0.0476	Arabidopsis	Expression
1	Low	V11	0.186196058926365	0.134496058926365	0.0517	Arabidopsis	Expression
1	Low	V12	0.188699986706784	0.166799986706784	0.0219	Arabidopsis	Expression
1	Low	V13	0.183131369725162	0.155131369725162	0.028	Arabidopsis	Expression
1	Low	V14	0.184424750765465	0.143424750765465	0.041	Arabidopsis	Expression
1	Low	V15	0.184145339278316	0.158445339278316	0.0257	Arabidopsis	Expression
1	Low	V16	0.18038786252642	0.15548786252642	0.0249	Arabidopsis	Expression
1	Low	V17	0.186662541963085	0.130362541963085	0.0563	Arabidopsis	Expression
1	Low	V18	0.187140760784207	0.158440760784207	0.0287	Arabidopsis	Expression
1	Low	V19	0.183894157501573	0.138794157501573	0.0451	Arabidopsis	Expression
1	Low	V2	0.18742941238211	0.13622941238211	0.0512	Arabidopsis	Expression
1	Low	V20	0.180793507981442	0.152593507981442	0.0282	Arabidopsis	Expression
1	Low	V21	0.181903147046691	0.145903147046691	0.036	Arabidopsis	Expression
1	Low	V22	0.177296674422596	0.132596674422596	0.0447	Arabidopsis	Expression
1	Low	V23	0.184394730083532	0.127894730083532	0.0565	Arabidopsis	Expression
1	Low	V24	0.183633250871302	0.128733250871302	0.0549	Arabidopsis	Expression
1	Low	V25	0.191545469737098	0.160645469737098	0.0309	Arabidopsis	Expression
1	Low	V26	0.185441353800351	0.138941353800351	0.0465	Arabidopsis	Expression
1	Low	V27	0.18978652266637	0.16008652266637	0.0297	Arabidopsis	Expression
1	Low	V28	0.180689338089857	0.153789338089857	0.0269	Arabidopsis	Expression
1	Low	V29	0.18629225292025	0.13789225292025	0.0484	Arabidopsis	Expression
1	Low	V3	0.184082291452726	0.155682291452726	0.0284	Arabidopsis	Expression
1	Low	V30	0.190018073823392	0.134318073823392	0.0557	Arabidopsis	Expression
1	Low	V31	0.178346025721721	0.131446025721721	0.0469	Arabidopsis	Expression
1	Low	V32	0.188706997931743	0.133806997931743	0.0549	Arabidopsis	Expression
1	Low	V33	0.180381217408021	0.158081217408021	0.0223	Arabidopsis	Expression
1	Low	V34	0.180957582323321	0.154257582323321	0.0267	Arabidopsis	Expression
1	Low	V35	0.183682713070427	0.133982713070427	0.0497	Arabidopsis	Expression
1	Low	V36	0.17891849398534	0.14691849398534	0.032	Arabidopsis	Expression
1	Low	V37	0.182809194476768	0.146309194476768	0.0365	Arabidopsis	Expression
1	Low	V38	0.184198593647655	0.140798593647655	0.0434	Arabidopsis	Expression
1	Low	V39	0.189230410069494	0.133230410069494	0.056	Arabidopsis	Expression
1	Low	V4	0.186142588343522	0.139842588343522	0.0463	Arabidopsis	Expression
1	Low	V40	0.182741507193025	0.140841507193025	0.0419	Arabidopsis	Expression
1	Low	V41	0.184045102041198	0.140445102041198	0.0436	Arabidopsis	Expression
1	Low	V42	0.18608689128257	0.13968689128257	0.0464	Arabidopsis	Expression
1	Low	V43	0.18908101559089	0.15618101559089	0.0329	Arabidopsis	Expression
1	Low	V44	0.186546192448372	0.130346192448372	0.0562	Arabidopsis	Expression
1	Low	V45	0.182863952098131	0.132863952098131	0.05	Arabidopsis	Expression
1	Low	V46	0.179639359917551	0.138839359917551	0.0408	Arabidopsis	Expression
1	Low	V47	0.186214074217567	0.160314074217567	0.0259	Arabidopsis	Expression
1	Low	V48	0.184412199688903	0.135512199688903	0.0489	Arabidopsis	Expression
1	Low	V49	0.186176065920671	0.136876065920671	0.0493	Arabidopsis	Expression
1	Low	V5	0.181263940859035	0.129163940859035	0.0521	Arabidopsis	Expression
1	Low	V50	0.182032444528751	0.151132444528751	0.0309	Arabidopsis	Expression
1	Low	V51	0.189357772564398	0.157457772564398	0.0319	Arabidopsis	Expression
1	Low	V52	0.18601873487941	0.14021873487941	0.0458	Arabidopsis	Expression
1	Low	V53	0.185205944128474	0.141005944128474	0.0442	Arabidopsis	Expression
1	Low	V54	0.181960937727646	0.132660937727646	0.0493	Arabidopsis	Expression
1	Low	V55	0.187233290825853	0.161933290825853	0.0253	Arabidopsis	Expression
1	Low	V56	0.180921901143449	0.139021901143449	0.0419	Arabidopsis	Expression
1	Low	V57	0.184420640506453	0.136620640506453	0.0478	Arabidopsis	Expression
1	Low	V58	0.184062649763239	0.146762649763239	0.0373	Arabidopsis	Expression
1	Low	V59	0.183353638237607	0.129553638237607	0.0538	Arabidopsis	Expression
1	Low	V6	0.185176449391963	0.138676449391963	0.0465	Arabidopsis	Expression
1	Low	V60	0.18363971647289	0.14923971647289	0.0344	Arabidopsis	Expression
1	Low	V61	0.180139969587712	0.136939969587712	0.0432	Arabidopsis	Expression
1	Low	V62	0.17985715103842	0.13545715103842	0.0444	Arabidopsis	Expression
1	Low	V63	0.187541797214542	0.140641797214542	0.0469	Arabidopsis	Expression
1	Low	V64	0.189268118839497	0.146968118839497	0.0423	Arabidopsis	Expression
1	Low	V65	0.186716516842052	0.138916516842052	0.0478	Arabidopsis	Expression
1	Low	V66	0.184600579646469	0.131900579646469	0.0527	Arabidopsis	Expression
1	Low	V67	0.187126669176567	0.138026669176567	0.0491	Arabidopsis	Expression
1	Low	V68	0.186930840044779	0.151930840044779	0.035	Arabidopsis	Expression
1	Low	V69	0.188930622652558	0.140030622652558	0.0489	Arabidopsis	Expression
1	Low	V7	0.183062582669884	0.153362582669884	0.0297	Arabidopsis	Expression
1	Low	V70	0.187072834953577	0.131272834953577	0.0558	Arabidopsis	Expression
1	Low	V71	0.187349781380933	0.157849781380934	0.0295	Arabidopsis	Expression
1	Low	V72	0.187886406683614	0.152086406683614	0.0358	Arabidopsis	Expression
1	Low	V73	0.188244218092487	0.133244218092487	0.055	Arabidopsis	Expression
1	Low	V74	0.186702286549293	0.144302286549293	0.0424	Arabidopsis	Expression
1	Low	V75	0.187054585030331	0.159254585030331	0.0278	Arabidopsis	Expression
1	Low	V76	0.18684435029734	0.14594435029734	0.0409	Arabidopsis	Expression
1	Low	V77	0.182289706189145	0.152789706189145	0.0295	Arabidopsis	Expression
1	Low	V78	0.183574521665796	0.136074521665796	0.0475	Arabidopsis	Expression
1	Low	V79	0.183836788593323	0.155236788593323	0.0286	Arabidopsis	Expression
1	Low	V8	0.181385988741682	0.131485988741682	0.0499	Arabidopsis	Expression
1	Low	V80	0.182996791998485	0.149996791998485	0.033	Arabidopsis	Expression
1	Low	V81	0.183620806817161	0.151720806817161	0.0319	Arabidopsis	Expression
1	Low	V82	0.185264617453576	0.140964617453576	0.0443	Arabidopsis	Expression
1	Low	V83	0.187902131715389	0.139802131715389	0.0481	Arabidopsis	Expression
1	Low	V84	0.186291592462474	0.158791592462474	0.0275	Arabidopsis	Expression
1	Low	V85	0.185647683531718	0.158547683531718	0.0271	Arabidopsis	Expression
1	Low	V86	0.183394775781647	0.136194775781647	0.0472	Arabidopsis	Expression
1	Low	V87	0.185980937604864	0.154980937604864	0.031	Arabidopsis	Expression
1	Low	V88	0.186257644959002	0.134957644959002	0.0513	Arabidopsis	Expression
1	Low	V89	0.186233951199381	0.131733951199381	0.0545	Arabidopsis	Expression
1	Low	V9	0.18733197628318	0.13913197628318	0.0482	Arabidopsis	Expression
1	Low	V90	0.182823463909994	0.152823463909994	0.03	Arabidopsis	Expression
1	Low	V91	0.188323497018326	0.173123497018326	0.0152	Arabidopsis	Expression
1	Low	V92	0.182964402446336	0.143164402446336	0.0398	Arabidopsis	Expression
1	Low	V93	0.183882122667364	0.158482122667364	0.0254	Arabidopsis	Expression
1	Low	V94	0.183905770284442	0.158905770284442	0.025	Arabidopsis	Expression
1	Low	V95	0.180310563511412	0.130510563511412	0.0498	Arabidopsis	Expression
1	Low	V96	0.186470639634063	0.157470639634063	0.029	Arabidopsis	Expression
1	Low	V97	0.185802129183143	0.151902129183143	0.0339	Arabidopsis	Expression
1	Low	V98	0.183056437040447	0.158256437040447	0.0248	Arabidopsis	Expression
1	Low	V99	0.180181031068508	0.155881031068508	0.0243	Arabidopsis	Expression
12	High	V1	0.435314041408993	0.235814041408993	0.1995	Arabidopsis	Expression
12	High	V10	0.391807775728858	0.226807775728858	0.165	Arabidopsis	Expression
12	High	V100	0.399337340033254	0.324837340033254	0.0745	Arabidopsis	Expression
12	High	V11	0.421724000706957	0.248824000706957	0.1729	Arabidopsis	Expression
12	High	V12	0.414710270410436	0.222610270410436	0.1921	Arabidopsis	Expression
12	High	V13	0.404522898777671	0.267122898777671	0.1374	Arabidopsis	Expression
12	High	V14	0.405262408849786	0.289062408849786	0.1162	Arabidopsis	Expression
12	High	V15	0.428000309617327	0.270000309617327	0.158	Arabidopsis	Expression
12	High	V16	0.460005291656743	0.281305291656743	0.1787	Arabidopsis	Expression
12	High	V17	0.449880907407363	0.278380907407363	0.1715	Arabidopsis	Expression
12	High	V18	0.421545512320925	0.278545512320925	0.143	Arabidopsis	Expression
12	High	V19	0.413059121381179	0.283059121381179	0.13	Arabidopsis	Expression
12	High	V2	0.413391341386142	0.211791341386142	0.2016	Arabidopsis	Expression
12	High	V20	0.441751764317699	0.283251764317699	0.1585	Arabidopsis	Expression
12	High	V21	0.417872886053564	0.265372886053564	0.1525	Arabidopsis	Expression
12	High	V22	0.39774225059699	0.17374225059699	0.224	Arabidopsis	Expression
12	High	V23	0.438487902987141	0.353387902987141	0.0851	Arabidopsis	Expression
12	High	V24	0.413455180796025	0.270555180796025	0.1429	Arabidopsis	Expression
12	High	V25	0.431398109362664	0.289898109362664	0.1415	Arabidopsis	Expression
12	High	V26	0.416200144266875	0.310100144266875	0.1061	Arabidopsis	Expression
12	High	V27	0.419198618807334	0.240898618807334	0.1783	Arabidopsis	Expression
12	High	V28	0.433523031826854	0.226223031826854	0.2073	Arabidopsis	Expression
12	High	V29	0.450818090379077	0.228418090379077	0.2224	Arabidopsis	Expression
12	High	V3	0.429637660647249	0.339437660647249	0.0902	Arabidopsis	Expression
12	High	V30	0.420978797908444	0.213878797908444	0.2071	Arabidopsis	Expression
12	High	V31	0.45282991436155	0.29892991436155	0.1539	Arabidopsis	Expression
12	High	V32	0.442684971624159	0.289584971624159	0.1531	Arabidopsis	Expression
12	High	V33	0.427714242381746	0.195214242381746	0.2325	Arabidopsis	Expression
12	High	V34	0.433139756311924	0.340639756311924	0.0925	Arabidopsis	Expression
12	High	V35	0.437942508914075	0.272542508914075	0.1654	Arabidopsis	Expression
12	High	V36	0.436056622572225	0.341056622572225	0.095	Arabidopsis	Expression
12	High	V37	0.409058588740272	0.279958588740272	0.1291	Arabidopsis	Expression
12	High	V38	0.427316305849425	0.253816305849425	0.1735	Arabidopsis	Expression
12	High	V39	0.389105397041128	0.334805397041128	0.0543	Arabidopsis	Expression
12	High	V4	0.414743110728707	0.273243110728707	0.1415	Arabidopsis	Expression
12	High	V40	0.452837240982109	0.377137240982109	0.0757	Arabidopsis	Expression
12	High	V41	0.432368747506069	0.348168747506069	0.0842	Arabidopsis	Expression
12	High	V42	0.463209799516067	0.380409799516067	0.0828	Arabidopsis	Expression
12	High	V43	0.421034543158173	0.291334543158173	0.1297	Arabidopsis	Expression
12	High	V44	0.460084394564271	0.206784394564271	0.2533	Arabidopsis	Expression
12	High	V45	0.433046245441291	0.343346245441291	0.0897	Arabidopsis	Expression
12	High	V46	0.414098302228256	0.250298302228256	0.1638	Arabidopsis	Expression
12	High	V47	0.4364119928557	0.2742119928557	0.1622	Arabidopsis	Expression
12	High	V48	0.405924131519617	0.256724131519617	0.1492	Arabidopsis	Expression
12	High	V49	0.441271145582579	0.250171145582579	0.1911	Arabidopsis	Expression
12	High	V5	0.394016837827706	0.239016837827706	0.155	Arabidopsis	Expression
12	High	V50	0.403125255453511	0.305825255453511	0.0973	Arabidopsis	Expression
12	High	V51	0.405432633363616	0.274732633363616	0.1307	Arabidopsis	Expression
12	High	V52	0.426904548534591	0.326304548534591	0.1006	Arabidopsis	Expression
12	High	V53	0.419189982799039	0.285589982799039	0.1336	Arabidopsis	Expression
12	High	V54	0.436483942002888	0.317283942002888	0.1192	Arabidopsis	Expression
12	High	V55	0.421768912073139	0.217468912073139	0.2043	Arabidopsis	Expression
12	High	V56	0.433089780760839	0.337489780760839	0.0956	Arabidopsis	Expression
12	High	V57	0.410403142915939	0.231603142915939	0.1788	Arabidopsis	Expression
12	High	V58	0.416042644850115	0.263842644850115	0.1522	Arabidopsis	Expression
12	High	V59	0.429288805741843	0.265888805741843	0.1634	Arabidopsis	Expression
12	High	V6	0.428086459282165	0.244186459282165	0.1839	Arabidopsis	Expression
12	High	V60	0.435796163417027	0.209496163417027	0.2263	Arabidopsis	Expression
12	High	V61	0.431252089911894	0.293552089911894	0.1377	Arabidopsis	Expression
12	High	V62	0.411992587629655	0.290692587629655	0.1213	Arabidopsis	Expression
12	High	V63	0.413345573438791	0.285245573438791	0.1281	Arabidopsis	Expression
12	High	V64	0.401892256145485	0.268692256145485	0.1332	Arabidopsis	Expression
12	High	V65	0.418887568740948	0.288787568740948	0.1301	Arabidopsis	Expression
12	High	V66	0.395812788208808	0.194412788208808	0.2014	Arabidopsis	Expression
12	High	V67	0.435620796604209	0.337420796604209	0.0982	Arabidopsis	Expression
12	High	V68	0.411087878380492	0.275287878380492	0.1358	Arabidopsis	Expression
12	High	V69	0.427912168508971	0.282912168508971	0.145	Arabidopsis	Expression
12	High	V7	0.424370282382728	0.327270282382728	0.0971	Arabidopsis	Expression
12	High	V70	0.412704437442427	0.283204437442427	0.1295	Arabidopsis	Expression
12	High	V71	0.424135548093702	0.283935548093702	0.1402	Arabidopsis	Expression
12	High	V72	0.433948221640316	0.235548221640316	0.1984	Arabidopsis	Expression
12	High	V73	0.404533037564219	0.283233037564219	0.1213	Arabidopsis	Expression
12	High	V74	0.413391905905135	0.339291905905135	0.0741	Arabidopsis	Expression
12	High	V75	0.398927005733714	0.269227005733714	0.1297	Arabidopsis	Expression
12	High	V76	0.414018955745769	0.161118955745769	0.2529	Arabidopsis	Expression
12	High	V77	0.439973237976557	0.170773237976557	0.2692	Arabidopsis	Expression
12	High	V78	0.44247209469337	0.29857209469337	0.1439	Arabidopsis	Expression
12	High	V79	0.403603707860506	0.278803707860506	0.1248	Arabidopsis	Expression
12	High	V8	0.433663276877323	0.278863276877323	0.1548	Arabidopsis	Expression
12	High	V80	0.424062216082424	0.339562216082424	0.0845	Arabidopsis	Expression
12	High	V81	0.431439598221754	0.303039598221754	0.1284	Arabidopsis	Expression
12	High	V82	0.423612582759169	0.357612582759169	0.066	Arabidopsis	Expression
12	High	V83	0.44009002498879	0.29779002498879	0.1423	Arabidopsis	Expression
12	High	V84	0.464484843514556	0.229784843514556	0.2347	Arabidopsis	Expression
12	High	V85	0.42358430001291	0.30818430001291	0.1154	Arabidopsis	Expression
12	High	V86	0.415540579748394	0.349540579748394	0.066	Arabidopsis	Expression
12	High	V87	0.404281669288317	0.302781669288317	0.1015	Arabidopsis	Expression
12	High	V88	0.425974754881827	0.252074754881827	0.1739	Arabidopsis	Expression
12	High	V89	0.409257436043653	0.202857436043653	0.2064	Arabidopsis	Expression
12	High	V9	0.399714276317957	0.261014276317957	0.1387	Arabidopsis	Expression
12	High	V90	0.437639400147128	0.383139400147128	0.0545	Arabidopsis	Expression
12	High	V91	0.40831004822108	0.24281004822108	0.1655	Arabidopsis	Expression
12	High	V92	0.386971979451699	0.267071979451699	0.1199	Arabidopsis	Expression
12	High	V93	0.413303068717831	0.271203068717831	0.1421	Arabidopsis	Expression
12	High	V94	0.435038986023319	0.308838986023319	0.1262	Arabidopsis	Expression
12	High	V95	0.42366112343521	0.26356112343521	0.1601	Arabidopsis	Expression
12	High	V96	0.432210527219246	0.238910527219246	0.1933	Arabidopsis	Expression
12	High	V97	0.436864265855207	0.283364265855207	0.1535	Arabidopsis	Expression
12	High	V98	0.441797470755521	0.331497470755521	0.1103	Arabidopsis	Expression
12	High	V99	0.428912253419264	0.209712253419264	0.2192	Arabidopsis	Expression
12	Low	V1	0.49045923145126	0.39575923145126	0.0947	Arabidopsis	Expression
12	Low	V10	0.476004445977385	0.425404445977385	0.0506	Arabidopsis	Expression
12	Low	V100	0.478594619957267	0.447094619957267	0.0315	Arabidopsis	Expression
12	Low	V11	0.471906691352439	0.398106691352439	0.0738	Arabidopsis	Expression
12	Low	V12	0.482714540532403	0.435414540532403	0.0473	Arabidopsis	Expression
12	Low	V13	0.470798252944708	0.386198252944708	0.0846	Arabidopsis	Expression
12	Low	V14	0.50142582540309	0.40372582540309	0.0977	Arabidopsis	Expression
12	Low	V15	0.48754354804599	0.41044354804599	0.0771	Arabidopsis	Expression
12	Low	V16	0.4843967551841	0.4240967551841	0.0603	Arabidopsis	Expression
12	Low	V17	0.478650319109521	0.376550319109521	0.1021	Arabidopsis	Expression
12	Low	V18	0.471692819344704	0.401092819344704	0.0706	Arabidopsis	Expression
12	Low	V19	0.472993652258974	0.329093652258974	0.1439	Arabidopsis	Expression
12	Low	V2	0.485972543765964	0.390872543765964	0.0951	Arabidopsis	Expression
12	Low	V20	0.505954090530925	0.375754090530925	0.1302	Arabidopsis	Expression
12	Low	V21	0.474983526521974	0.409483526521974	0.0655	Arabidopsis	Expression
12	Low	V22	0.481974100177757	0.334674100177757	0.1473	Arabidopsis	Expression
12	Low	V23	0.484396872108187	0.402596872108187	0.0818	Arabidopsis	Expression
12	Low	V24	0.488678767262389	0.395678767262389	0.093	Arabidopsis	Expression
12	Low	V25	0.484378589341873	0.349878589341872	0.1345	Arabidopsis	Expression
12	Low	V26	0.471896928779753	0.521096928779753	-0.0492	Arabidopsis	Expression
12	Low	V27	0.4704141410898	0.3758141410898	0.0946	Arabidopsis	Expression
12	Low	V28	0.479820303579596	0.401620303579596	0.0782	Arabidopsis	Expression
12	Low	V29	0.484760969088532	0.389960969088532	0.0948	Arabidopsis	Expression
12	Low	V3	0.489267969611356	0.390067969611356	0.0992	Arabidopsis	Expression
12	Low	V30	0.505924768510392	0.398324768510392	0.1076	Arabidopsis	Expression
12	Low	V31	0.486720059704508	0.379720059704508	0.107	Arabidopsis	Expression
12	Low	V32	0.48981638684417	0.40211638684417	0.0877	Arabidopsis	Expression
12	Low	V33	0.489183097627605	0.421683097627605	0.0675	Arabidopsis	Expression
12	Low	V34	0.508845177612692	0.389045177612692	0.1198	Arabidopsis	Expression
12	Low	V35	0.494799338082652	0.465599338082652	0.0292	Arabidopsis	Expression
12	Low	V36	0.50423553240289	0.41073553240289	0.0935	Arabidopsis	Expression
12	Low	V37	0.494956700598201	0.443056700598201	0.0519	Arabidopsis	Expression
12	Low	V38	0.488192807716832	0.410392807716832	0.0778	Arabidopsis	Expression
12	Low	V39	0.469815347574431	0.345715347574432	0.1241	Arabidopsis	Expression
12	Low	V4	0.485208874783204	0.434308874783204	0.0509	Arabidopsis	Expression
12	Low	V40	0.488187044761088	0.407387044761088	0.0808	Arabidopsis	Expression
12	Low	V41	0.498119290838627	0.355919290838627	0.1422	Arabidopsis	Expression
12	Low	V42	0.497070456871615	0.397070456871615	0.1	Arabidopsis	Expression
12	Low	V43	0.5124939926989	0.4077939926989	0.1047	Arabidopsis	Expression
12	Low	V44	0.491750323424966	0.368650323424966	0.1231	Arabidopsis	Expression
12	Low	V45	0.4893175560044	0.4359175560044	0.0534	Arabidopsis	Expression
12	Low	V46	0.494773629894611	0.363673629894611	0.1311	Arabidopsis	Expression
12	Low	V47	0.473498219107531	0.389998219107531	0.0835	Arabidopsis	Expression
12	Low	V48	0.473332606425572	0.340332606425572	0.133	Arabidopsis	Expression
12	Low	V49	0.489487721238879	0.455187721238879	0.0343	Arabidopsis	Expression
12	Low	V5	0.496497571625809	0.360797571625809	0.1357	Arabidopsis	Expression
12	Low	V50	0.480696189496996	0.429496189496996	0.0512	Arabidopsis	Expression
12	Low	V51	0.480670956785592	0.362370956785592	0.1183	Arabidopsis	Expression
12	Low	V52	0.485072448658206	0.434372448658206	0.0507	Arabidopsis	Expression
12	Low	V53	0.478234186796369	0.357634186796369	0.1206	Arabidopsis	Expression
12	Low	V54	0.465780720981347	0.389180720981347	0.0766	Arabidopsis	Expression
12	Low	V55	0.486056586827193	0.394156586827193	0.0919	Arabidopsis	Expression
12	Low	V56	0.487962604272705	0.368462604272705	0.1195	Arabidopsis	Expression
12	Low	V57	0.475777251960421	0.366877251960421	0.1089	Arabidopsis	Expression
12	Low	V58	0.477541155122895	0.423241155122895	0.0543	Arabidopsis	Expression
12	Low	V59	0.485915435763704	0.402815435763704	0.0831	Arabidopsis	Expression
12	Low	V6	0.47760004172335	0.32530004172335	0.1523	Arabidopsis	Expression
12	Low	V60	0.477218265837254	0.401818265837254	0.0754	Arabidopsis	Expression
12	Low	V61	0.506415015664495	0.420415015664495	0.086	Arabidopsis	Expression
12	Low	V62	0.484988382431216	0.356388382431216	0.1286	Arabidopsis	Expression
12	Low	V63	0.478339341560751	0.423139341560751	0.0552	Arabidopsis	Expression
12	Low	V64	0.499875988822155	0.323775988822155	0.1761	Arabidopsis	Expression
12	Low	V65	0.477359584469333	0.377159584469333	0.1002	Arabidopsis	Expression
12	Low	V66	0.513152737807961	0.436252737807961	0.0769	Arabidopsis	Expression
12	Low	V67	0.487939991613818	0.425139991613818	0.0628	Arabidopsis	Expression
12	Low	V68	0.484751377477024	0.389251377477024	0.0955	Arabidopsis	Expression
12	Low	V69	0.47813071925996	0.27413071925996	0.204	Arabidopsis	Expression
12	Low	V7	0.47997819867233	0.36527819867233	0.1147	Arabidopsis	Expression
12	Low	V70	0.480190504885388	0.413290504885388	0.0669	Arabidopsis	Expression
12	Low	V71	0.476416791316457	0.417016791316457	0.0594	Arabidopsis	Expression
12	Low	V72	0.488265924618808	0.378365924618808	0.1099	Arabidopsis	Expression
12	Low	V73	0.492773314967459	0.394073314967459	0.0987	Arabidopsis	Expression
12	Low	V74	0.471482243249442	0.352382243249442	0.1191	Arabidopsis	Expression
12	Low	V75	0.467780055284301	0.373880055284301	0.0939	Arabidopsis	Expression
12	Low	V76	0.495369470105547	0.435369470105547	0.06	Arabidopsis	Expression
12	Low	V77	0.47741286086169	0.43411286086169	0.0433	Arabidopsis	Expression
12	Low	V78	0.475246957103437	0.395446957103437	0.0798	Arabidopsis	Expression
12	Low	V79	0.476971073048708	0.389471073048708	0.0875	Arabidopsis	Expression
12	Low	V8	0.474357671217039	0.327057671217039	0.1473	Arabidopsis	Expression
12	Low	V80	0.474339090827493	0.415439090827493	0.0589	Arabidopsis	Expression
12	Low	V81	0.488970349922719	0.367670349922719	0.1213	Arabidopsis	Expression
12	Low	V82	0.46043166213012	0.34323166213012	0.1172	Arabidopsis	Expression
12	Low	V83	0.497759158860185	0.391059158860185	0.1067	Arabidopsis	Expression
12	Low	V84	0.476622552334554	0.406922552334554	0.0697	Arabidopsis	Expression
12	Low	V85	0.503401798586596	0.420401798586596	0.083	Arabidopsis	Expression
12	Low	V86	0.484764827132907	0.322464827132907	0.1623	Arabidopsis	Expression
12	Low	V87	0.478712053508341	0.396612053508341	0.0821	Arabidopsis	Expression
12	Low	V88	0.467979910429526	0.415379910429526	0.0526	Arabidopsis	Expression
12	Low	V89	0.484796071704512	0.414196071704512	0.0706	Arabidopsis	Expression
12	Low	V9	0.481808253069765	0.469008253069765	0.0128	Arabidopsis	Expression
12	Low	V90	0.489151982029856	0.368451982029856	0.1207	Arabidopsis	Expression
12	Low	V91	0.506230547274837	0.387130547274837	0.1191	Arabidopsis	Expression
12	Low	V92	0.487592394625623	0.354792394625623	0.1328	Arabidopsis	Expression
12	Low	V93	0.487179107698511	0.415679107698511	0.0715	Arabidopsis	Expression
12	Low	V94	0.492175004663697	0.328475004663697	0.1637	Arabidopsis	Expression
12	Low	V95	0.482864009354659	0.412164009354659	0.0707	Arabidopsis	Expression
12	Low	V96	0.50142710254624	0.45142710254624	0.05	Arabidopsis	Expression
12	Low	V97	0.501731140945845	0.359831140945845	0.1419	Arabidopsis	Expression
12	Low	V98	0.480777423168266	0.389177423168266	0.0916	Arabidopsis	Expression
12	Low	V99	0.501351847898234	0.348351847898234	0.153	Arabidopsis	Expression
2	High	V1	0.155264927910013	0.130064927910013	0.0252	Arabidopsis	Expression
2	High	V10	0.156246307424444	0.102246307424444	0.054	Arabidopsis	Expression
2	High	V100	0.15859209621567	0.10369209621567	0.0549	Arabidopsis	Expression
2	High	V11	0.15832389826913	0.10502389826913	0.0533	Arabidopsis	Expression
2	High	V12	0.156125587490222	0.0958255874902222	0.0603	Arabidopsis	Expression
2	High	V13	0.16350295744952	0.10610295744952	0.0574	Arabidopsis	Expression
2	High	V14	0.162972159335769	0.106472159335769	0.0565	Arabidopsis	Expression
2	High	V15	0.159027440720233	0.100427440720233	0.0586	Arabidopsis	Expression
2	High	V16	0.154057706786326	0.103657706786326	0.0504	Arabidopsis	Expression
2	High	V17	0.16150762158862	0.10920762158862	0.0523	Arabidopsis	Expression
2	High	V18	0.159109160924406	0.0973091609244058	0.0618	Arabidopsis	Expression
2	High	V19	0.156691371859233	0.104491371859233	0.0522	Arabidopsis	Expression
2	High	V2	0.157003834837187	0.109303834837187	0.0477	Arabidopsis	Expression
2	High	V20	0.156691094085286	0.119091094085286	0.0376	Arabidopsis	Expression
2	High	V21	0.154403809505809	0.118603809505809	0.0358	Arabidopsis	Expression
2	High	V22	0.156665699843851	0.137265699843851	0.0194	Arabidopsis	Expression
2	High	V23	0.157651467422588	0.115151467422588	0.0425	Arabidopsis	Expression
2	High	V24	0.152858614208354	0.108758614208354	0.0441	Arabidopsis	Expression
2	High	V25	0.156212547580404	0.106012547580404	0.0502	Arabidopsis	Expression
2	High	V26	0.165197775496499	0.106397775496499	0.0588	Arabidopsis	Expression
2	High	V27	0.158841239775151	0.105541239775151	0.0533	Arabidopsis	Expression
2	High	V28	0.159430970125172	0.103430970125172	0.056	Arabidopsis	Expression
2	High	V29	0.155383114736834	0.118883114736834	0.0365	Arabidopsis	Expression
2	High	V3	0.156724826367181	0.0943248263671807	0.0624	Arabidopsis	Expression
2	High	V30	0.155642937947673	0.101142937947673	0.0545	Arabidopsis	Expression
2	High	V31	0.154543410468775	0.116343410468775	0.0382	Arabidopsis	Expression
2	High	V32	0.155447505827775	0.0914475058277745	0.064	Arabidopsis	Expression
2	High	V33	0.160221178655678	0.108621178655678	0.0516	Arabidopsis	Expression
2	High	V34	0.156236837723959	0.102036837723959	0.0542	Arabidopsis	Expression
2	High	V35	0.157444277610014	0.104044277610014	0.0534	Arabidopsis	Expression
2	High	V36	0.15688443560488	0.10268443560488	0.0542	Arabidopsis	Expression
2	High	V37	0.155211436756949	0.101911436756949	0.0533	Arabidopsis	Expression
2	High	V38	0.158439577836643	0.105039577836643	0.0534	Arabidopsis	Expression
2	High	V39	0.162047013395713	0.116147013395713	0.0459	Arabidopsis	Expression
2	High	V4	0.160717366916985	0.128217366916985	0.0325	Arabidopsis	Expression
2	High	V40	0.158535278241237	0.102135278241237	0.0564	Arabidopsis	Expression
2	High	V41	0.15781678730248	0.0978167873024798	0.06	Arabidopsis	Expression
2	High	V42	0.162448877277624	0.104048877277624	0.0584	Arabidopsis	Expression
2	High	V43	0.155284309667254	0.0990843096672536	0.0562	Arabidopsis	Expression
2	High	V44	0.156954960021572	0.103954960021572	0.053	Arabidopsis	Expression
2	High	V45	0.156459631496368	0.102459631496368	0.054	Arabidopsis	Expression
2	High	V46	0.153335177023178	0.110135177023178	0.0432	Arabidopsis	Expression
2	High	V47	0.156099406968369	0.102799406968369	0.0533	Arabidopsis	Expression
2	High	V48	0.160831232864941	0.103831232864941	0.057	Arabidopsis	Expression
2	High	V49	0.159236470625807	0.102836470625807	0.0564	Arabidopsis	Expression
2	High	V5	0.159134701461248	0.095934701461248	0.0632	Arabidopsis	Expression
2	High	V50	0.157917527612501	0.0987175276125012	0.0592	Arabidopsis	Expression
2	High	V51	0.1620520572639	0.1048520572639	0.0572	Arabidopsis	Expression
2	High	V52	0.161555061610199	0.101655061610199	0.0599	Arabidopsis	Expression
2	High	V53	0.159745949957851	0.110745949957851	0.049	Arabidopsis	Expression
2	High	V54	0.15918532589512	0.0976853258951201	0.0615	Arabidopsis	Expression
2	High	V55	0.161810324261282	0.105610324261282	0.0562	Arabidopsis	Expression
2	High	V56	0.160818509697303	0.102918509697303	0.0579	Arabidopsis	Expression
2	High	V57	0.160544103779248	0.111744103779248	0.0488	Arabidopsis	Expression
2	High	V58	0.159075724718848	0.107375724718848	0.0517	Arabidopsis	Expression
2	High	V59	0.159166935358855	0.0998669353588546	0.0593	Arabidopsis	Expression
2	High	V6	0.15451233573979	0.10801233573979	0.0465	Arabidopsis	Expression
2	High	V60	0.159240857019206	0.118540857019206	0.0407	Arabidopsis	Expression
2	High	V61	0.157565240717648	0.102865240717648	0.0547	Arabidopsis	Expression
2	High	V62	0.155752622331527	0.102352622331527	0.0534	Arabidopsis	Expression
2	High	V63	0.16177302087538	0.11127302087538	0.0505	Arabidopsis	Expression
2	High	V64	0.155605680361901	0.104505680361901	0.0511	Arabidopsis	Expression
2	High	V65	0.161959976847207	0.119159976847207	0.0428	Arabidopsis	Expression
2	High	V66	0.158631873599061	0.110131873599061	0.0485	Arabidopsis	Expression
2	High	V67	0.152371905049881	0.101671905049881	0.0507	Arabidopsis	Expression
2	High	V68	0.157440674600496	0.101140674600496	0.0563	Arabidopsis	Expression
2	High	V69	0.153992149875099	0.124492149875099	0.0295	Arabidopsis	Expression
2	High	V7	0.157704403705626	0.100904403705626	0.0568	Arabidopsis	Expression
2	High	V70	0.155183188786397	0.0978831887863967	0.0573	Arabidopsis	Expression
2	High	V71	0.159464998887068	0.135164998887068	0.0243	Arabidopsis	Expression
2	High	V72	0.162321180295074	0.106221180295074	0.0561	Arabidopsis	Expression
2	High	V73	0.153629443843198	0.106129443843198	0.0475	Arabidopsis	Expression
2	High	V74	0.162669280850952	0.101869280850952	0.0608	Arabidopsis	Expression
2	High	V75	0.160546493968345	0.105546493968345	0.055	Arabidopsis	Expression
2	High	V76	0.159869279438368	0.0971692794383676	0.0627	Arabidopsis	Expression
2	High	V77	0.159591005026318	0.126591005026318	0.033	Arabidopsis	Expression
2	High	V78	0.156296573787984	0.107096573787984	0.0492	Arabidopsis	Expression
2	High	V79	0.16035632859516	0.10495632859516	0.0554	Arabidopsis	Expression
2	High	V8	0.158585878358535	0.114585878358535	0.044	Arabidopsis	Expression
2	High	V80	0.158143711496202	0.103543711496202	0.0546	Arabidopsis	Expression
2	High	V81	0.160791599122318	0.101791599122318	0.059	Arabidopsis	Expression
2	High	V82	0.156970984291562	0.107670984291562	0.0493	Arabidopsis	Expression
2	High	V83	0.158545464494509	0.115145464494509	0.0434	Arabidopsis	Expression
2	High	V84	0.153592385013817	0.119192385013817	0.0344	Arabidopsis	Expression
2	High	V85	0.158458231157249	0.107858231157249	0.0506	Arabidopsis	Expression
2	High	V86	0.157238347096944	0.107138347096944	0.0501	Arabidopsis	Expression
2	High	V87	0.164231921514584	0.0980319215145839	0.0662	Arabidopsis	Expression
2	High	V88	0.159961127005035	0.120661127005035	0.0393	Arabidopsis	Expression
2	High	V89	0.160543183536963	0.0998431835369633	0.0607	Arabidopsis	Expression
2	High	V9	0.156832795360596	0.106732795360596	0.0501	Arabidopsis	Expression
2	High	V90	0.154565544085329	0.0987655440853294	0.0558	Arabidopsis	Expression
2	High	V91	0.163256414695174	0.109956414695174	0.0533	Arabidopsis	Expression
2	High	V92	0.153188992951624	0.103788992951624	0.0494	Arabidopsis	Expression
2	High	V93	0.154023184772016	0.097723184772016	0.0563	Arabidopsis	Expression
2	High	V94	0.159550589100209	0.125850589100209	0.0337	Arabidopsis	Expression
2	High	V95	0.154556215373867	0.0972562153738674	0.0573	Arabidopsis	Expression
2	High	V96	0.159609271696486	0.114809271696486	0.0448	Arabidopsis	Expression
2	High	V97	0.162847288802919	0.136147288802919	0.0267	Arabidopsis	Expression
2	High	V98	0.154425596866226	0.101925596866226	0.0525	Arabidopsis	Expression
2	High	V99	0.158869842846938	0.0994698428469385	0.0594	Arabidopsis	Expression
2	Low	V1	0.222017393803555	0.206217393803555	0.0158	Arabidopsis	Expression
2	Low	V10	0.224586061915789	0.205086061915789	0.0195	Arabidopsis	Expression
2	Low	V100	0.221972991690595	0.193272991690595	0.0287	Arabidopsis	Expression
2	Low	V11	0.222816393577912	0.213816393577912	0.009	Arabidopsis	Expression
2	Low	V12	0.223227974295882	0.159127974295881	0.0641	Arabidopsis	Expression
2	Low	V13	0.223625781127508	0.178925781127508	0.0447	Arabidopsis	Expression
2	Low	V14	0.224410361263571	0.166110361263571	0.0583	Arabidopsis	Expression
2	Low	V15	0.226229914456899	0.215429914456899	0.0108	Arabidopsis	Expression
2	Low	V16	0.218990183014173	0.171590183014173	0.0474	Arabidopsis	Expression
2	Low	V17	0.22567593373626	0.21707593373626	0.0086	Arabidopsis	Expression
2	Low	V18	0.221505221069791	0.198605221069791	0.0229	Arabidopsis	Expression
2	Low	V19	0.219895935073069	0.172795935073069	0.0471	Arabidopsis	Expression
2	Low	V2	0.227538023460854	0.180538023460854	0.047	Arabidopsis	Expression
2	Low	V20	0.224378448124609	0.202478448124609	0.0219	Arabidopsis	Expression
2	Low	V21	0.222554327461672	0.202854327461672	0.0197	Arabidopsis	Expression
2	Low	V22	0.214817761703338	0.203317761703338	0.0115	Arabidopsis	Expression
2	Low	V23	0.223460918704885	0.195160918704885	0.0283	Arabidopsis	Expression
2	Low	V24	0.226350613161648	0.192650613161648	0.0337	Arabidopsis	Expression
2	Low	V25	0.22818697876203	0.17318697876203	0.055	Arabidopsis	Expression
2	Low	V26	0.222187664367199	0.171887664367199	0.0503	Arabidopsis	Expression
2	Low	V27	0.221657450767034	0.175857450767034	0.0458	Arabidopsis	Expression
2	Low	V28	0.21874665864321	0.16734665864321	0.0514	Arabidopsis	Expression
2	Low	V29	0.219551776449167	0.176451776449167	0.0431	Arabidopsis	Expression
2	Low	V3	0.219999897533758	0.186399897533758	0.0336	Arabidopsis	Expression
2	Low	V30	0.221519918327304	0.173919918327304	0.0476	Arabidopsis	Expression
2	Low	V31	0.220850841152059	0.196050841152059	0.0248	Arabidopsis	Expression
2	Low	V32	0.218920540726534	0.202220540726534	0.0167	Arabidopsis	Expression
2	Low	V33	0.223159192935865	0.215759192935865	0.0074	Arabidopsis	Expression
2	Low	V34	0.2293287390105	0.2102287390105	0.0191	Arabidopsis	Expression
2	Low	V35	0.223311368064566	0.199211368064566	0.0241	Arabidopsis	Expression
2	Low	V36	0.225206707098637	0.174506707098637	0.0507	Arabidopsis	Expression
2	Low	V37	0.225677571724515	0.176277571724515	0.0494	Arabidopsis	Expression
2	Low	V38	0.220752493192851	0.175252493192851	0.0455	Arabidopsis	Expression
2	Low	V39	0.223168618631699	0.163168618631699	0.06	Arabidopsis	Expression
2	Low	V4	0.224156784158657	0.190956784158657	0.0332	Arabidopsis	Expression
2	Low	V40	0.224940075935051	0.191440075935051	0.0335	Arabidopsis	Expression
2	Low	V41	0.220647647574468	0.205047647574468	0.0156	Arabidopsis	Expression
2	Low	V42	0.222801878761299	0.209501878761299	0.0133	Arabidopsis	Expression
2	Low	V43	0.225365318731728	0.208465318731728	0.0169	Arabidopsis	Expression
2	Low	V44	0.224636533685498	0.208536533685498	0.0161	Arabidopsis	Expression
2	Low	V45	0.222423131729191	0.206923131729191	0.0155	Arabidopsis	Expression
2	Low	V46	0.223829454744635	0.180829454744635	0.043	Arabidopsis	Expression
2	Low	V47	0.224289648486615	0.214089648486615	0.0102	Arabidopsis	Expression
2	Low	V48	0.218296074951863	0.209196074951863	0.0091	Arabidopsis	Expression
2	Low	V49	0.222513209355778	0.165513209355778	0.057	Arabidopsis	Expression
2	Low	V5	0.228239461311827	0.211139461311827	0.0171	Arabidopsis	Expression
2	Low	V50	0.222752688092726	0.194852688092726	0.0279	Arabidopsis	Expression
2	Low	V51	0.227710054582659	0.177910054582659	0.0498	Arabidopsis	Expression
2	Low	V52	0.223362353302844	0.178962353302844	0.0444	Arabidopsis	Expression
2	Low	V53	0.227217056739445	0.215817056739445	0.0114	Arabidopsis	Expression
2	Low	V54	0.226143115743495	0.202243115743495	0.0239	Arabidopsis	Expression
2	Low	V55	0.217990604620006	0.202490604620006	0.0155	Arabidopsis	Expression
2	Low	V56	0.223905775498506	0.165705775498506	0.0582	Arabidopsis	Expression
2	Low	V57	0.222396912267056	0.180596912267056	0.0418	Arabidopsis	Expression
2	Low	V58	0.217496607406919	0.200896607406919	0.0166	Arabidopsis	Expression
2	Low	V59	0.222527794855017	0.206327794855017	0.0162	Arabidopsis	Expression
2	Low	V6	0.221789718321155	0.177889718321155	0.0439	Arabidopsis	Expression
2	Low	V60	0.22185808240485	0.16435808240485	0.0575	Arabidopsis	Expression
2	Low	V61	0.224922148295782	0.213222148295782	0.0117	Arabidopsis	Expression
2	Low	V62	0.217341222322632	0.167841222322632	0.0495	Arabidopsis	Expression
2	Low	V63	0.221640877190977	0.162040877190977	0.0596	Arabidopsis	Expression
2	Low	V64	0.222396049829025	0.201496049829025	0.0209	Arabidopsis	Expression
2	Low	V65	0.226647716028025	0.174247716028025	0.0524	Arabidopsis	Expression
2	Low	V66	0.221280788749909	0.206680788749909	0.0146	Arabidopsis	Expression
2	Low	V67	0.223116941053719	0.186816941053719	0.0363	Arabidopsis	Expression
2	Low	V68	0.219099853783576	0.155299853783576	0.0638	Arabidopsis	Expression
2	Low	V69	0.217099232154873	0.210199232154873	0.0069	Arabidopsis	Expression
2	Low	V7	0.223118869336187	0.222618869336187	5e-04	Arabidopsis	Expression
2	Low	V70	0.213729057360442	0.164429057360442	0.0493	Arabidopsis	Expression
2	Low	V71	0.221344704353395	0.180544704353395	0.0408	Arabidopsis	Expression
2	Low	V72	0.22082252277998	0.15652252277998	0.0643	Arabidopsis	Expression
2	Low	V73	0.221752870482094	0.199352870482094	0.0224	Arabidopsis	Expression
2	Low	V74	0.217120342603637	0.180920342603637	0.0362	Arabidopsis	Expression
2	Low	V75	0.220113038723469	0.201813038723469	0.0183	Arabidopsis	Expression
2	Low	V76	0.219005664554105	0.193505664554105	0.0255	Arabidopsis	Expression
2	Low	V77	0.227444128745595	0.175244128745595	0.0522	Arabidopsis	Expression
2	Low	V78	0.222779409064454	0.174279409064454	0.0485	Arabidopsis	Expression
2	Low	V79	0.225120004820023	0.174420004820023	0.0507	Arabidopsis	Expression
2	Low	V8	0.221146535363755	0.203946535363755	0.0172	Arabidopsis	Expression
2	Low	V80	0.22195102272499	0.16775102272499	0.0542	Arabidopsis	Expression
2	Low	V81	0.222389688012984	0.193089688012984	0.0293	Arabidopsis	Expression
2	Low	V82	0.22507716758597	0.17477716758597	0.0503	Arabidopsis	Expression
2	Low	V83	0.225841901396495	0.182141901396495	0.0437	Arabidopsis	Expression
2	Low	V84	0.224198955921654	0.215198955921654	0.009	Arabidopsis	Expression
2	Low	V85	0.220385644649255	0.200885644649255	0.0195	Arabidopsis	Expression
2	Low	V86	0.224100951506586	0.189300951506586	0.0348	Arabidopsis	Expression
2	Low	V87	0.219306528204551	0.189206528204551	0.0301	Arabidopsis	Expression
2	Low	V88	0.229167927927354	0.212767927927354	0.0164	Arabidopsis	Expression
2	Low	V89	0.22168136179269	0.19168136179269	0.03	Arabidopsis	Expression
2	Low	V9	0.222209329990815	0.169109329990815	0.0531	Arabidopsis	Expression
2	Low	V90	0.223856979132676	0.204656979132676	0.0192	Arabidopsis	Expression
2	Low	V91	0.220063801207695	0.207963801207695	0.0121	Arabidopsis	Expression
2	Low	V92	0.217104633785838	0.204604633785838	0.0125	Arabidopsis	Expression
2	Low	V93	0.224393661387997	0.172493661387997	0.0519	Arabidopsis	Expression
2	Low	V94	0.219843957226119	0.211143957226119	0.0087	Arabidopsis	Expression
2	Low	V95	0.218949457971911	0.165049457971911	0.0539	Arabidopsis	Expression
2	Low	V96	0.225233218309341	0.215133218309341	0.0101	Arabidopsis	Expression
2	Low	V97	0.225863074770796	0.201463074770796	0.0244	Arabidopsis	Expression
2	Low	V98	0.222014054998826	0.180414054998826	0.0416	Arabidopsis	Expression
2	Low	V99	0.218365921295002	0.202665921295002	0.0157	Arabidopsis	Expression
3	High	V1	0.177662014103575	0.156762014103575	0.0209	Arabidopsis	Expression
3	High	V10	0.186830410845682	0.126030410845682	0.0608	Arabidopsis	Expression
3	High	V100	0.185721578077544	0.156221578077544	0.0295	Arabidopsis	Expression
3	High	V11	0.1861173322762	0.1498173322762	0.0363	Arabidopsis	Expression
3	High	V12	0.190160183840712	0.178460183840712	0.0117	Arabidopsis	Expression
3	High	V13	0.199821938233901	0.160021938233901	0.0398	Arabidopsis	Expression
3	High	V14	0.177712017095769	0.165712017095769	0.012	Arabidopsis	Expression
3	High	V15	0.188773963140958	0.184273963140958	0.0045	Arabidopsis	Expression
3	High	V16	0.201608912809834	0.165908912809834	0.0357	Arabidopsis	Expression
3	High	V17	0.185772549866361	0.168672549866361	0.0171	Arabidopsis	Expression
3	High	V18	0.169902358517184	0.213202358517184	-0.0433	Arabidopsis	Expression
3	High	V19	0.192640229115239	0.123140229115239	0.0695	Arabidopsis	Expression
3	High	V2	0.179224126726859	0.225924126726859	-0.0467	Arabidopsis	Expression
3	High	V20	0.18787592049375	0.18527592049375	0.0026	Arabidopsis	Expression
3	High	V21	0.187018945608553	0.129218945608553	0.0578	Arabidopsis	Expression
3	High	V22	0.178641857358981	0.162941857358981	0.0157	Arabidopsis	Expression
3	High	V23	0.201057338543277	0.158857338543277	0.0422	Arabidopsis	Expression
3	High	V24	0.182501465494312	0.143801465494312	0.0387	Arabidopsis	Expression
3	High	V25	0.195069243786181	0.189469243786181	0.0056	Arabidopsis	Expression
3	High	V26	0.18734102256152	0.14894102256152	0.0384	Arabidopsis	Expression
3	High	V27	0.181257737469907	0.147957737469907	0.0333	Arabidopsis	Expression
3	High	V28	0.190263538023849	0.195663538023849	-0.0054	Arabidopsis	Expression
3	High	V29	0.194280591247783	0.181080591247783	0.0132	Arabidopsis	Expression
3	High	V3	0.184846559673776	0.224546559673776	-0.0397	Arabidopsis	Expression
3	High	V30	0.192842737545163	0.163442737545163	0.0294	Arabidopsis	Expression
3	High	V31	0.192090674794771	0.175790674794771	0.0163	Arabidopsis	Expression
3	High	V32	0.196307846165383	0.143707846165383	0.0526	Arabidopsis	Expression
3	High	V33	0.173703318806803	0.200803318806803	-0.0271	Arabidopsis	Expression
3	High	V34	0.182657862359545	0.131057862359545	0.0516	Arabidopsis	Expression
3	High	V35	0.177434084504418	0.160334084504418	0.0171	Arabidopsis	Expression
3	High	V36	0.191479034460492	0.127679034460492	0.0638	Arabidopsis	Expression
3	High	V37	0.199431516057684	0.164131516057684	0.0353	Arabidopsis	Expression
3	High	V38	0.187582082061889	0.230482082061889	-0.0429	Arabidopsis	Expression
3	High	V39	0.173492176224082	0.112292176224082	0.0612	Arabidopsis	Expression
3	High	V4	0.189652246616208	0.154852246616208	0.0348	Arabidopsis	Expression
3	High	V40	0.195700034790955	0.179500034790955	0.0162	Arabidopsis	Expression
3	High	V41	0.214568892183736	0.157068892183736	0.0575	Arabidopsis	Expression
3	High	V42	0.180914736359	0.177614736359	0.0033	Arabidopsis	Expression
3	High	V43	0.188780986090178	0.125180986090178	0.0636	Arabidopsis	Expression
3	High	V44	0.170217749988156	0.130117749988156	0.0401	Arabidopsis	Expression
3	High	V45	0.177617405458016	0.181117405458016	-0.0035	Arabidopsis	Expression
3	High	V46	0.199926681852293	0.175526681852293	0.0244	Arabidopsis	Expression
3	High	V47	0.188411548037056	0.196811548037056	-0.0084	Arabidopsis	Expression
3	High	V48	0.175433636014489	0.158833636014489	0.0166	Arabidopsis	Expression
3	High	V49	0.19165119659869	0.13945119659869	0.0522	Arabidopsis	Expression
3	High	V5	0.177920255779903	0.140320255779903	0.0376	Arabidopsis	Expression
3	High	V50	0.177212471408423	0.171012471408423	0.0062	Arabidopsis	Expression
3	High	V51	0.186965095754677	0.151865095754677	0.0351	Arabidopsis	Expression
3	High	V52	0.201654742227153	0.196554742227153	0.0051	Arabidopsis	Expression
3	High	V53	0.188334893788176	0.123134893788176	0.0652	Arabidopsis	Expression
3	High	V54	0.166122312100506	0.144822312100506	0.0213	Arabidopsis	Expression
3	High	V55	0.192736300259828	0.150736300259828	0.042	Arabidopsis	Expression
3	High	V56	0.20270882227261	0.17860882227261	0.0241	Arabidopsis	Expression
3	High	V57	0.181878287964837	0.170478287964837	0.0114	Arabidopsis	Expression
3	High	V58	0.204506003729637	0.132606003729636	0.0719	Arabidopsis	Expression
3	High	V59	0.181271648769317	0.214971648769317	-0.0337	Arabidopsis	Expression
3	High	V6	0.182712862172553	0.166912862172553	0.0158	Arabidopsis	Expression
3	High	V60	0.200440394216145	0.189340394216145	0.0111	Arabidopsis	Expression
3	High	V61	0.18071877070389	0.16061877070389	0.0201	Arabidopsis	Expression
3	High	V62	0.181822007474906	0.184222007474906	-0.0024	Arabidopsis	Expression
3	High	V63	0.178975832285932	0.175475832285932	0.0035	Arabidopsis	Expression
3	High	V64	0.209908115964853	0.150208115964853	0.0597	Arabidopsis	Expression
3	High	V65	0.182554741700819	0.230254741700819	-0.0477	Arabidopsis	Expression
3	High	V66	0.178571401272366	0.211671401272366	-0.0331	Arabidopsis	Expression
3	High	V67	0.167965054554363	0.167565054554363	4e-04	Arabidopsis	Expression
3	High	V68	0.190656771341743	0.175956771341743	0.0147	Arabidopsis	Expression
3	High	V69	0.192793120026011	0.196293120026011	-0.0035	Arabidopsis	Expression
3	High	V7	0.193382182500403	0.150982182500403	0.0424	Arabidopsis	Expression
3	High	V70	0.192528826943894	0.162828826943894	0.0297	Arabidopsis	Expression
3	High	V71	0.201103483899726	0.226303483899726	-0.0252	Arabidopsis	Expression
3	High	V72	0.196211928784338	0.201011928784338	-0.0048	Arabidopsis	Expression
3	High	V73	0.185954232621603	0.203154232621603	-0.0172	Arabidopsis	Expression
3	High	V74	0.187282913408241	0.185382913408241	0.0019	Arabidopsis	Expression
3	High	V75	0.175298654121899	0.0909986541218993	0.0843	Arabidopsis	Expression
3	High	V76	0.180475533075553	0.159075533075553	0.0214	Arabidopsis	Expression
3	High	V77	0.173178095630355	0.177878095630355	-0.0047	Arabidopsis	Expression
3	High	V78	0.197786453276853	0.142186453276853	0.0556	Arabidopsis	Expression
3	High	V79	0.189478613286588	0.141478613286588	0.048	Arabidopsis	Expression
3	High	V8	0.18518606035486	0.11518606035486	0.07	Arabidopsis	Expression
3	High	V80	0.210223701124321	0.172923701124321	0.0373	Arabidopsis	Expression
3	High	V81	0.19443500939105	0.13673500939105	0.0577	Arabidopsis	Expression
3	High	V82	0.173921270112786	0.207221270112786	-0.0333	Arabidopsis	Expression
3	High	V83	0.178313790994313	0.224713790994313	-0.0464	Arabidopsis	Expression
3	High	V84	0.198415920480888	0.225315920480888	-0.0269	Arabidopsis	Expression
3	High	V85	0.183136396053326	0.161336396053326	0.0218	Arabidopsis	Expression
3	High	V86	0.187206136598306	0.185006136598306	0.0022	Arabidopsis	Expression
3	High	V87	0.183319425048938	0.129319425048938	0.054	Arabidopsis	Expression
3	High	V88	0.181620575029048	0.210220575029048	-0.0286	Arabidopsis	Expression
3	High	V89	0.16921734853913	0.15291734853913	0.0163	Arabidopsis	Expression
3	High	V9	0.161347102029523	0.113547102029523	0.0478	Arabidopsis	Expression
3	High	V90	0.185389503836539	0.157889503836539	0.0275	Arabidopsis	Expression
3	High	V91	0.188128160094771	0.197428160094771	-0.0093	Arabidopsis	Expression
3	High	V92	0.188721800244179	0.213321800244179	-0.0246	Arabidopsis	Expression
3	High	V93	0.177068525315221	0.124768525315221	0.0523	Arabidopsis	Expression
3	High	V94	0.176447032116326	0.173647032116326	0.0028	Arabidopsis	Expression
3	High	V95	0.182065235123983	0.186565235123983	-0.0045	Arabidopsis	Expression
3	High	V96	0.19171363897004	0.17531363897004	0.0164	Arabidopsis	Expression
3	High	V97	0.184644829834474	0.163544829834474	0.0211	Arabidopsis	Expression
3	High	V98	0.17610332834735	0.17550332834735	6e-04	Arabidopsis	Expression
3	High	V99	0.182206050842666	0.163406050842666	0.0188	Arabidopsis	Expression
3	Low	V1	0.21880551383387	0.21980551383387	-0.001	Arabidopsis	Expression
3	Low	V10	0.223162464613893	0.191862464613893	0.0313	Arabidopsis	Expression
3	Low	V100	0.226725196109172	0.207525196109172	0.0192	Arabidopsis	Expression
3	Low	V11	0.195743722583062	0.196843722583062	-0.0011	Arabidopsis	Expression
3	Low	V12	0.228843389128776	0.257643389128776	-0.0288	Arabidopsis	Expression
3	Low	V13	0.216103796901839	0.225703796901839	-0.0096	Arabidopsis	Expression
3	Low	V14	0.215595636821266	0.194095636821266	0.0215	Arabidopsis	Expression
3	Low	V15	0.21583082447692	0.19303082447692	0.0228	Arabidopsis	Expression
3	Low	V16	0.20403243628958	0.24713243628958	-0.0431	Arabidopsis	Expression
3	Low	V17	0.209481656551337	0.170381656551337	0.0391	Arabidopsis	Expression
3	Low	V18	0.212785487161549	0.183785487161549	0.029	Arabidopsis	Expression
3	Low	V19	0.21730574365421	0.19220574365421	0.0251	Arabidopsis	Expression
3	Low	V2	0.214810045006047	0.179910045006047	0.0349	Arabidopsis	Expression
3	Low	V20	0.224894043681075	0.192394043681075	0.0325	Arabidopsis	Expression
3	Low	V21	0.210005583549242	0.203705583549242	0.0063	Arabidopsis	Expression
3	Low	V22	0.205734013512411	0.189234013512411	0.0165	Arabidopsis	Expression
3	Low	V23	0.226004832044727	0.212204832044727	0.0138	Arabidopsis	Expression
3	Low	V24	0.233959701495183	0.214959701495183	0.019	Arabidopsis	Expression
3	Low	V25	0.215666354014299	0.203266354014299	0.0124	Arabidopsis	Expression
3	Low	V26	0.201471039045395	0.189471039045395	0.012	Arabidopsis	Expression
3	Low	V27	0.206129617584311	0.226429617584311	-0.0203	Arabidopsis	Expression
3	Low	V28	0.230296723001245	0.181996723001245	0.0483	Arabidopsis	Expression
3	Low	V29	0.217324360046624	0.197824360046624	0.0195	Arabidopsis	Expression
3	Low	V3	0.22404986114068	0.17794986114068	0.0461	Arabidopsis	Expression
3	Low	V30	0.224252660150726	0.222052660150726	0.0022	Arabidopsis	Expression
3	Low	V31	0.217629211066701	0.182229211066701	0.0354	Arabidopsis	Expression
3	Low	V32	0.215013467045871	0.233413467045871	-0.0184	Arabidopsis	Expression
3	Low	V33	0.233425145762038	0.215525145762038	0.0179	Arabidopsis	Expression
3	Low	V34	0.223164206781923	0.178064206781923	0.0451	Arabidopsis	Expression
3	Low	V35	0.228108755271599	0.234508755271599	-0.0064	Arabidopsis	Expression
3	Low	V36	0.21087005604493	0.17867005604493	0.0322	Arabidopsis	Expression
3	Low	V37	0.215565567481896	0.193265567481896	0.0223	Arabidopsis	Expression
3	Low	V38	0.225560268105828	0.202460268105828	0.0231	Arabidopsis	Expression
3	Low	V39	0.214538950575167	0.203038950575167	0.0115	Arabidopsis	Expression
3	Low	V4	0.218429908245484	0.230129908245484	-0.0117	Arabidopsis	Expression
3	Low	V40	0.212228135151392	0.201328135151392	0.0109	Arabidopsis	Expression
3	Low	V41	0.227521621849803	0.198021621849803	0.0295	Arabidopsis	Expression
3	Low	V42	0.223089591011185	0.202689591011185	0.0204	Arabidopsis	Expression
3	Low	V43	0.233048437755928	0.248248437755928	-0.0152	Arabidopsis	Expression
3	Low	V44	0.212340335131468	0.204440335131468	0.0079	Arabidopsis	Expression
3	Low	V45	0.223710347914226	0.284910347914226	-0.0612	Arabidopsis	Expression
3	Low	V46	0.211847196186239	0.235947196186239	-0.0241	Arabidopsis	Expression
3	Low	V47	0.227430827621475	0.236130827621475	-0.0087	Arabidopsis	Expression
3	Low	V48	0.219993779616549	0.223793779616549	-0.0038	Arabidopsis	Expression
3	Low	V49	0.225621727089071	0.309021727089071	-0.0834	Arabidopsis	Expression
3	Low	V5	0.21730172227287	0.21710172227287	2e-04	Arabidopsis	Expression
3	Low	V50	0.215772833186676	0.181472833186676	0.0343	Arabidopsis	Expression
3	Low	V51	0.20775526983205	0.21035526983205	-0.0026	Arabidopsis	Expression
3	Low	V52	0.211376583104783	0.202376583104783	0.009	Arabidopsis	Expression
3	Low	V53	0.223852156370942	0.167652156370942	0.0562	Arabidopsis	Expression
3	Low	V54	0.219532609865137	0.210132609865137	0.0094	Arabidopsis	Expression
3	Low	V55	0.213940245310842	0.183940245310842	0.03	Arabidopsis	Expression
3	Low	V56	0.208715588653727	0.208415588653727	3e-04	Arabidopsis	Expression
3	Low	V57	0.205195400872252	0.165495400872252	0.0397	Arabidopsis	Expression
3	Low	V58	0.204897410631992	0.193397410631992	0.0115	Arabidopsis	Expression
3	Low	V59	0.228979746989526	0.284279746989526	-0.0553	Arabidopsis	Expression
3	Low	V6	0.226605215683344	0.211905215683344	0.0147	Arabidopsis	Expression
3	Low	V60	0.207472710563183	0.201672710563183	0.0058	Arabidopsis	Expression
3	Low	V61	0.2193494085837	0.2611494085837	-0.0418	Arabidopsis	Expression
3	Low	V62	0.223716645556238	0.229016645556238	-0.0053	Arabidopsis	Expression
3	Low	V63	0.236769407211684	0.232169407211684	0.0046	Arabidopsis	Expression
3	Low	V64	0.207905159860521	0.207205159860521	7e-04	Arabidopsis	Expression
3	Low	V65	0.210015873406921	0.226815873406921	-0.0168	Arabidopsis	Expression
3	Low	V66	0.22002903029204	0.17172903029204	0.0483	Arabidopsis	Expression
3	Low	V67	0.228110309245231	0.197010309245231	0.0311	Arabidopsis	Expression
3	Low	V68	0.21858695535417	0.22388695535417	-0.0053	Arabidopsis	Expression
3	Low	V69	0.215091089935719	0.191191089935719	0.0239	Arabidopsis	Expression
3	Low	V7	0.225626655068997	0.181326655068997	0.0443	Arabidopsis	Expression
3	Low	V70	0.21823054667236	0.21883054667236	-6e-04	Arabidopsis	Expression
3	Low	V71	0.22049560085311	0.24489560085311	-0.0244	Arabidopsis	Expression
3	Low	V72	0.2309317633712	0.2564317633712	-0.0255	Arabidopsis	Expression
3	Low	V73	0.229777001467984	0.197377001467984	0.0324	Arabidopsis	Expression
3	Low	V74	0.222391523486768	0.185291523486768	0.0371	Arabidopsis	Expression
3	Low	V75	0.221552980622834	0.268252980622834	-0.0467	Arabidopsis	Expression
3	Low	V76	0.223438193602789	0.218838193602789	0.0046	Arabidopsis	Expression
3	Low	V77	0.227312242001815	0.163012242001815	0.0643	Arabidopsis	Expression
3	Low	V78	0.216447731001021	0.212347731001021	0.0041	Arabidopsis	Expression
3	Low	V79	0.22244333814083	0.20494333814083	0.0175	Arabidopsis	Expression
3	Low	V8	0.216948285525181	0.186348285525181	0.0306	Arabidopsis	Expression
3	Low	V80	0.222963669200249	0.198663669200249	0.0243	Arabidopsis	Expression
3	Low	V81	0.218928649319648	0.228628649319648	-0.0097	Arabidopsis	Expression
3	Low	V82	0.218461018262749	0.198661018262749	0.0198	Arabidopsis	Expression
3	Low	V83	0.212004447177107	0.208104447177107	0.0039	Arabidopsis	Expression
3	Low	V84	0.211440432033353	0.237840432033353	-0.0264	Arabidopsis	Expression
3	Low	V85	0.222370222439806	0.204070222439806	0.0183	Arabidopsis	Expression
3	Low	V86	0.216317655181847	0.245517655181847	-0.0292	Arabidopsis	Expression
3	Low	V87	0.212723431669935	0.189323431669935	0.0234	Arabidopsis	Expression
3	Low	V88	0.22596472961589	0.15946472961589	0.0665	Arabidopsis	Expression
3	Low	V89	0.203571498855673	0.195871498855673	0.0077	Arabidopsis	Expression
3	Low	V9	0.222682531357581	0.205582531357581	0.0171	Arabidopsis	Expression
3	Low	V90	0.208320239596916	0.171220239596916	0.0371	Arabidopsis	Expression
3	Low	V91	0.212505226161926	0.199105226161926	0.0134	Arabidopsis	Expression
3	Low	V92	0.223529462406778	0.168629462406778	0.0549	Arabidopsis	Expression
3	Low	V93	0.21783764485156	0.16383764485156	0.054	Arabidopsis	Expression
3	Low	V94	0.219482832915763	0.185682832915763	0.0338	Arabidopsis	Expression
3	Low	V95	0.226588505947313	0.252888505947313	-0.0263	Arabidopsis	Expression
3	Low	V96	0.20886916917286	0.19196916917286	0.0169	Arabidopsis	Expression
3	Low	V97	0.218263381750312	0.192463381750312	0.0258	Arabidopsis	Expression
3	Low	V98	0.213579935846069	0.213179935846069	4e-04	Arabidopsis	Expression
[truncated: 401 more rows]
