# Supplementary material for: Strong evidence for the adaptive walk model of gene evolution in Drosophila and Arabidopsis
Source: PLoS Biol. 2022 Sep 13;20(9):e3001775. doi: 10.1371/journal.pbio.3001775 (PMC9470001; doi:10.1371/journal.pbio.3001775)
Supplement: S8 Data — (CSV) [file pbio.3001775.s022.csv]

GeneAge	category	variable	dnds	omegaNA	omegaA	species	co_factor
1	High	V1	0.141655464614437	0.0450554646144372	0.0966	Drosophila	RSA
1	High	V10	0.158916285424874	0.0525162854248739	0.1064	Drosophila	RSA
1	High	V100	0.144775912616104	0.0411759126161042	0.1036	Drosophila	RSA
1	High	V11	0.158057445409987	0.0445574454099872	0.1135	Drosophila	RSA
1	High	V12	0.150004558421718	0.0405045584217183	0.1095	Drosophila	RSA
1	High	V13	0.132885537284176	0.0445855372841759	0.0883	Drosophila	RSA
1	High	V14	0.150321619631102	0.0481216196311019	0.1022	Drosophila	RSA
1	High	V15	0.152325650601027	0.0423256506010266	0.11	Drosophila	RSA
1	High	V16	0.146200802078133	0.0499008020781334	0.0963	Drosophila	RSA
1	High	V17	0.146470469147061	0.0446704691470609	0.1018	Drosophila	RSA
1	High	V18	0.150284626055872	0.0630846260558722	0.0872	Drosophila	RSA
1	High	V19	0.13677743865853	0.03837743865853	0.0984	Drosophila	RSA
1	High	V2	0.143815049977799	0.0358150499777988	0.108	Drosophila	RSA
1	High	V20	0.152089570108477	0.0594895701084769	0.0926	Drosophila	RSA
1	High	V21	0.161532441494126	0.0612324414941263	0.1003	Drosophila	RSA
1	High	V22	0.142915538990171	0.0566155389901715	0.0863	Drosophila	RSA
1	High	V23	0.139974163548224	0.0844741635482242	0.0555	Drosophila	RSA
1	High	V24	0.153596632940693	0.0942966329406926	0.0593	Drosophila	RSA
1	High	V25	0.162926319222728	0.0549263192227284	0.108	Drosophila	RSA
1	High	V26	0.15844467431149	0.0560446743114896	0.1024	Drosophila	RSA
1	High	V27	0.162774241449735	0.0343742414497346	0.1284	Drosophila	RSA
1	High	V28	0.153426441746879	0.0500264417468789	0.1034	Drosophila	RSA
1	High	V29	0.146239413240347	0.0426394132403474	0.1036	Drosophila	RSA
1	High	V3	0.153659630665971	0.0575596306659709	0.0961	Drosophila	RSA
1	High	V30	0.153570736563401	0.0705707365634009	0.083	Drosophila	RSA
1	High	V31	0.150566061479757	0.0494660614797572	0.1011	Drosophila	RSA
1	High	V32	0.149550101044243	0.044150101044243	0.1054	Drosophila	RSA
1	High	V33	0.153680942689637	0.051680942689637	0.102	Drosophila	RSA
1	High	V34	0.159585901205909	0.0548859012059092	0.1047	Drosophila	RSA
1	High	V35	0.154359578699874	0.0810595786998743	0.0733	Drosophila	RSA
1	High	V36	0.162145830518135	0.0509458305181354	0.1112	Drosophila	RSA
1	High	V37	0.15290650834511	0.0406065083451105	0.1123	Drosophila	RSA
1	High	V38	0.146635623273956	0.0425356232739559	0.1041	Drosophila	RSA
1	High	V39	0.155682667530199	0.0425826675301992	0.1131	Drosophila	RSA
1	High	V4	0.152126039959732	0.0769260399597318	0.0752	Drosophila	RSA
1	High	V40	0.151397781835601	0.0466977818356011	0.1047	Drosophila	RSA
1	High	V41	0.155352821992131	0.0389528219921313	0.1164	Drosophila	RSA
1	High	V42	0.146613951173679	0.0517139511736788	0.0949	Drosophila	RSA
1	High	V43	0.140118451745482	0.0339184517454817	0.1062	Drosophila	RSA
1	High	V44	0.165312900768043	0.0507129007680429	0.1146	Drosophila	RSA
1	High	V45	0.154115312330999	0.0631153123309995	0.091	Drosophila	RSA
1	High	V46	0.158475183152953	0.0642751831529533	0.0942	Drosophila	RSA
1	High	V47	0.15507327577606	0.0519732757760599	0.1031	Drosophila	RSA
1	High	V48	0.156137881417034	0.0655378814170342	0.0906	Drosophila	RSA
1	High	V49	0.154101581860672	0.0431015818606724	0.111	Drosophila	RSA
1	High	V5	0.137835546791655	0.0482355467916551	0.0896	Drosophila	RSA
1	High	V50	0.148041832977404	0.0456418329774043	0.1024	Drosophila	RSA
1	High	V51	0.148518589560135	0.0901185895601348	0.0584	Drosophila	RSA
1	High	V52	0.166048541249344	0.0651485412493442	0.1009	Drosophila	RSA
1	High	V53	0.151307855394334	0.0476078553943335	0.1037	Drosophila	RSA
1	High	V54	0.14998280458658	0.06448280458658	0.0855	Drosophila	RSA
1	High	V55	0.1488480191561	0.0469480191561003	0.1019	Drosophila	RSA
1	High	V56	0.153133977420025	0.0473339774200248	0.1058	Drosophila	RSA
1	High	V57	0.154158226056703	0.0517582260567026	0.1024	Drosophila	RSA
1	High	V58	0.153938157022339	0.0888381570223395	0.0651	Drosophila	RSA
1	High	V59	0.146428779317081	0.0535287793170812	0.0929	Drosophila	RSA
1	High	V6	0.153636076978772	0.0408360769787718	0.1128	Drosophila	RSA
1	High	V60	0.156213129938913	0.058313129938913	0.0979	Drosophila	RSA
1	High	V61	0.156936090115009	0.0871360901150091	0.0698	Drosophila	RSA
1	High	V62	0.158169740564319	0.0491697405643191	0.109	Drosophila	RSA
1	High	V63	0.159794704606285	0.0533947046062848	0.1064	Drosophila	RSA
1	High	V64	0.158184875004842	0.0516848750048424	0.1065	Drosophila	RSA
1	High	V65	0.153848287468249	0.0879482874682492	0.0659	Drosophila	RSA
1	High	V66	0.156019606857539	0.0799196068575391	0.0761	Drosophila	RSA
1	High	V67	0.148585026668959	0.0844850266689586	0.0641	Drosophila	RSA
1	High	V68	0.14831876330838	0.0448187633083803	0.1035	Drosophila	RSA
1	High	V69	0.147841863897948	0.0441418638979477	0.1037	Drosophila	RSA
1	High	V7	0.148745277356774	0.0716452773567735	0.0771	Drosophila	RSA
1	High	V70	0.152313757770458	0.0433137577704584	0.109	Drosophila	RSA
1	High	V71	0.148422358406913	0.075222358406913	0.0732	Drosophila	RSA
1	High	V72	0.149975191732279	0.0393751917322789	0.1106	Drosophila	RSA
1	High	V73	0.154128418895168	0.049328418895168	0.1048	Drosophila	RSA
1	High	V74	0.144354292896562	0.0412542928965618	0.1031	Drosophila	RSA
1	High	V75	0.141026407944375	0.0874264079443753	0.0536	Drosophila	RSA
1	High	V76	0.15634451338373	0.0742445133837298	0.0821	Drosophila	RSA
1	High	V77	0.146080509289387	0.0486805092893875	0.0974	Drosophila	RSA
1	High	V78	0.1562446256795	0.0403446256795004	0.1159	Drosophila	RSA
1	High	V79	0.144798818706039	0.0522988187060387	0.0925	Drosophila	RSA
1	High	V8	0.141496793069203	0.0868967930692028	0.0546	Drosophila	RSA
1	High	V80	0.153404389808094	0.0503043898080942	0.1031	Drosophila	RSA
1	High	V81	0.147163783428975	0.0444637834289748	0.1027	Drosophila	RSA
1	High	V82	0.152494949451813	0.0867949494518132	0.0657	Drosophila	RSA
1	High	V83	0.146804140765223	0.0616041407652226	0.0852	Drosophila	RSA
1	High	V84	0.147744112896515	0.0451441128965148	0.1026	Drosophila	RSA
1	High	V85	0.15957699625245	0.0411769962524498	0.1184	Drosophila	RSA
1	High	V86	0.145496954982372	0.0510969549823721	0.0944	Drosophila	RSA
1	High	V87	0.155229574139863	0.0497295741398631	0.1055	Drosophila	RSA
1	High	V88	0.146361104445487	0.0565611044454872	0.0898	Drosophila	RSA
1	High	V89	0.148799850242426	0.0473998502424261	0.1014	Drosophila	RSA
1	High	V9	0.157876635873569	0.0528766358735693	0.105	Drosophila	RSA
1	High	V90	0.15834604505158	0.0500460450515797	0.1083	Drosophila	RSA
1	High	V91	0.142532741244884	0.0421327412448845	0.1004	Drosophila	RSA
1	High	V92	0.150753815482906	0.0493538154829062	0.1014	Drosophila	RSA
1	High	V93	0.15231252196412	0.0476125219641201	0.1047	Drosophila	RSA
1	High	V94	0.161670696018721	0.0934706960187205	0.0682	Drosophila	RSA
1	High	V95	0.140412874161712	0.0441128741617123	0.0963	Drosophila	RSA
1	High	V96	0.154301373060555	0.0438013730605551	0.1105	Drosophila	RSA
1	High	V97	0.15684336995412	0.0523433699541204	0.1045	Drosophila	RSA
1	High	V98	0.149595047636	0.0456950476359999	0.1039	Drosophila	RSA
1	High	V99	0.158700563977394	0.0636005639773942	0.0951	Drosophila	RSA
1	Low	V1	0.110911688816196	0.0811116888161959	0.0298	Drosophila	RSA
1	Low	V10	0.110204711746739	0.0654047117467391	0.0448	Drosophila	RSA
1	Low	V100	0.112386146898055	0.0749861468980553	0.0374	Drosophila	RSA
1	Low	V11	0.111640380227347	0.0624403802273467	0.0492	Drosophila	RSA
1	Low	V12	0.109727086659073	0.069427086659073	0.0403	Drosophila	RSA
1	Low	V13	0.115021296452631	0.0739212964526306	0.0411	Drosophila	RSA
1	Low	V14	0.109654516372791	0.067054516372791	0.0426	Drosophila	RSA
1	Low	V15	0.10899300959739	0.0694930095973899	0.0395	Drosophila	RSA
1	Low	V16	0.112069958630115	0.0717699586301147	0.0403	Drosophila	RSA
1	Low	V17	0.110864471072773	0.0763644710727725	0.0345	Drosophila	RSA
1	Low	V18	0.108762719848709	0.0683627198487086	0.0404	Drosophila	RSA
1	Low	V19	0.107876245859086	0.0699762458590857	0.0379	Drosophila	RSA
1	Low	V2	0.111278090026118	0.0662780900261182	0.045	Drosophila	RSA
1	Low	V20	0.11459198958935	0.06379198958935	0.0508	Drosophila	RSA
1	Low	V21	0.108107393336857	0.0635073933368575	0.0446	Drosophila	RSA
1	Low	V22	0.107897554495779	0.0655975544957785	0.0423	Drosophila	RSA
1	Low	V23	0.112878178401353	0.0674781784013531	0.0454	Drosophila	RSA
1	Low	V24	0.10653663052712	0.0687366305271195	0.0378	Drosophila	RSA
1	Low	V25	0.105944180189496	0.0671441801894959	0.0388	Drosophila	RSA
1	Low	V26	0.110346229292986	0.0666462292929859	0.0437	Drosophila	RSA
1	Low	V27	0.105747336093053	0.0720473360930528	0.0337	Drosophila	RSA
1	Low	V28	0.110428264367116	0.0728282643671159	0.0376	Drosophila	RSA
1	Low	V29	0.111011609747867	0.0591116097478674	0.0519	Drosophila	RSA
1	Low	V3	0.10787683533944	0.0641768353394399	0.0437	Drosophila	RSA
1	Low	V30	0.109621331334232	0.0752213313342317	0.0344	Drosophila	RSA
1	Low	V31	0.113765189615518	0.0735651896155178	0.0402	Drosophila	RSA
1	Low	V32	0.10770785500082	0.0348078550008201	0.0729	Drosophila	RSA
1	Low	V33	0.111916275108302	0.064016275108302	0.0479	Drosophila	RSA
1	Low	V34	0.107801474047761	0.0691014740477608	0.0387	Drosophila	RSA
1	Low	V35	0.11042505496802	0.0638250549680204	0.0466	Drosophila	RSA
1	Low	V36	0.109475814021854	0.0748758140218543	0.0346	Drosophila	RSA
1	Low	V37	0.11600137952917	0.06850137952917	0.0475	Drosophila	RSA
1	Low	V38	0.10808318722461	0.0637831872246098	0.0443	Drosophila	RSA
1	Low	V39	0.108873518430966	0.0605735184309661	0.0483	Drosophila	RSA
1	Low	V4	0.107191632399669	0.0610916323996685	0.0461	Drosophila	RSA
1	Low	V40	0.113459641275172	0.0729596412751724	0.0405	Drosophila	RSA
1	Low	V41	0.106598531225722	0.0625985312257223	0.044	Drosophila	RSA
1	Low	V42	0.112842541964422	0.0650425419644223	0.0478	Drosophila	RSA
1	Low	V43	0.114902436935377	0.0687024369353768	0.0462	Drosophila	RSA
1	Low	V44	0.10705471145887	0.0610547114588705	0.046	Drosophila	RSA
1	Low	V45	0.111260010025005	0.0700600100250052	0.0412	Drosophila	RSA
1	Low	V46	0.10822111525986	0.0636211152598597	0.0446	Drosophila	RSA
1	Low	V47	0.117855309428587	0.0648553094285871	0.053	Drosophila	RSA
1	Low	V48	0.107562386348109	0.0748623863481095	0.0327	Drosophila	RSA
1	Low	V49	0.109150925849563	0.0750509258495625	0.0341	Drosophila	RSA
1	Low	V5	0.108049335140093	0.0675493351400926	0.0405	Drosophila	RSA
1	Low	V50	0.105673019685649	0.0666730196856487	0.039	Drosophila	RSA
1	Low	V51	0.111984592284468	0.063884592284468	0.0481	Drosophila	RSA
1	Low	V52	0.110962326316188	0.0685623263161883	0.0424	Drosophila	RSA
1	Low	V53	0.109851446614219	0.0735514466142188	0.0363	Drosophila	RSA
1	Low	V54	0.107648510139227	0.0601485101392269	0.0475	Drosophila	RSA
1	Low	V55	0.107701857246199	0.0695018572461986	0.0382	Drosophila	RSA
1	Low	V56	0.110917066335825	0.0632170663358251	0.0477	Drosophila	RSA
1	Low	V57	0.112388568517235	0.0752885685172346	0.0371	Drosophila	RSA
1	Low	V58	0.104890002320196	0.0707900023201962	0.0341	Drosophila	RSA
1	Low	V59	0.106703701530291	0.0679037015302913	0.0388	Drosophila	RSA
1	Low	V6	0.112476815038593	0.0728768150385926	0.0396	Drosophila	RSA
1	Low	V60	0.107869691406658	0.0652696914066581	0.0426	Drosophila	RSA
1	Low	V61	0.106305129132743	0.0670051291327426	0.0393	Drosophila	RSA
1	Low	V62	0.108422934425829	0.0701229344258294	0.0383	Drosophila	RSA
1	Low	V63	0.104256226468406	0.0646562264684055	0.0396	Drosophila	RSA
1	Low	V64	0.107507785611311	0.0781077856113109	0.0294	Drosophila	RSA
1	Low	V65	0.114626099051026	0.0660260990510259	0.0486	Drosophila	RSA
1	Low	V66	0.107403787474312	0.0742037874743121	0.0332	Drosophila	RSA
1	Low	V67	0.110495827548443	0.0723958275484431	0.0381	Drosophila	RSA
1	Low	V68	0.109127721847575	0.0729277218475754	0.0362	Drosophila	RSA
1	Low	V69	0.115846625440477	0.0735466254404768	0.0423	Drosophila	RSA
1	Low	V7	0.109984358353129	0.0671843583531287	0.0428	Drosophila	RSA
1	Low	V70	0.106739807567065	0.0634398075670649	0.0433	Drosophila	RSA
1	Low	V71	0.110959924367884	0.0704599243678842	0.0405	Drosophila	RSA
1	Low	V72	0.115897343335392	0.065097343335392	0.0508	Drosophila	RSA
1	Low	V73	0.113107527298746	0.0665075272987458	0.0466	Drosophila	RSA
1	Low	V74	0.114341519305791	0.0754415193057909	0.0389	Drosophila	RSA
1	Low	V75	0.109661241443372	0.062261241443372	0.0474	Drosophila	RSA
1	Low	V76	0.110485701741574	0.0796857017415743	0.0308	Drosophila	RSA
1	Low	V77	0.106266002514641	0.0726660025146411	0.0336	Drosophila	RSA
1	Low	V78	0.106563851381344	0.072363851381344	0.0342	Drosophila	RSA
1	Low	V79	0.112992216939801	0.0743922169398014	0.0386	Drosophila	RSA
1	Low	V8	0.110864822050476	0.0723648220504763	0.0385	Drosophila	RSA
1	Low	V80	0.111580548143603	0.0752805481436031	0.0363	Drosophila	RSA
1	Low	V81	0.112161474751782	0.0669614747517817	0.0452	Drosophila	RSA
1	Low	V82	0.11007746384802	0.0628774638480204	0.0472	Drosophila	RSA
1	Low	V83	0.111542745293774	0.0661427452937739	0.0454	Drosophila	RSA
1	Low	V84	0.110540736510218	0.0678407365102177	0.0427	Drosophila	RSA
1	Low	V85	0.112779191297365	0.0557791912973649	0.057	Drosophila	RSA
1	Low	V86	0.117425729954479	0.0663257299544788	0.0511	Drosophila	RSA
1	Low	V87	0.109929992033552	0.0683299920335523	0.0416	Drosophila	RSA
1	Low	V88	0.107627196620651	0.0660271966206513	0.0416	Drosophila	RSA
1	Low	V89	0.11538723187093	0.0686872318709303	0.0467	Drosophila	RSA
1	Low	V9	0.110536554065074	0.0701365540650741	0.0404	Drosophila	RSA
1	Low	V90	0.111938649318661	0.0699386493186611	0.042	Drosophila	RSA
1	Low	V91	0.108437256401068	0.0711372564010679	0.0373	Drosophila	RSA
1	Low	V92	0.112262165677962	0.0623621656779621	0.0499	Drosophila	RSA
1	Low	V93	0.11196909731749	0.0318690973174904	0.0801	Drosophila	RSA
1	Low	V94	0.113319895579565	0.068919895579565	0.0444	Drosophila	RSA
1	Low	V95	0.111723037528639	0.0632230375286387	0.0485	Drosophila	RSA
1	Low	V96	0.111681764247482	0.0685817642474824	0.0431	Drosophila	RSA
1	Low	V97	0.111338160397214	0.0703381603972135	0.041	Drosophila	RSA
1	Low	V98	0.106132513378658	0.0728325133786579	0.0333	Drosophila	RSA
1	Low	V99	0.112273087638781	0.0713730876387809	0.0409	Drosophila	RSA
10	High	V1	0.185394580144753	0.068994580144753	0.1164	Drosophila	RSA
10	High	V10	0.223519755292533	0.102119755292533	0.1214	Drosophila	RSA
10	High	V100	0.210663268823648	0.104863268823648	0.1058	Drosophila	RSA
10	High	V11	0.197260676547669	0.0643606765476689	0.1329	Drosophila	RSA
10	High	V12	0.263279932562682	0.146279932562682	0.117	Drosophila	RSA
10	High	V13	0.190863016118107	0.0532630161181065	0.1376	Drosophila	RSA
10	High	V14	0.223681189975585	0.0858811899755845	0.1378	Drosophila	RSA
10	High	V15	0.229840616358279	0.0973406163582793	0.1325	Drosophila	RSA
10	High	V16	0.23827568853355	0.0858756885335496	0.1524	Drosophila	RSA
10	High	V17	0.23958105973743	0.06938105973743	0.1702	Drosophila	RSA
10	High	V18	0.217278726383849	0.120278726383849	0.097	Drosophila	RSA
10	High	V19	0.195560521790797	0.080160521790797	0.1154	Drosophila	RSA
10	High	V2	0.211614765519375	0.109414765519375	0.1022	Drosophila	RSA
10	High	V20	0.215037350873405	0.0887373508734047	0.1263	Drosophila	RSA
10	High	V21	0.213063386665763	0.128063386665763	0.085	Drosophila	RSA
10	High	V22	0.205700591932607	0.0869005919326068	0.1188	Drosophila	RSA
10	High	V23	0.230468089449049	0.0949680894490491	0.1355	Drosophila	RSA
10	High	V24	0.209445478036921	0.117145478036921	0.0923	Drosophila	RSA
10	High	V25	0.217089820661621	0.0759898206616208	0.1411	Drosophila	RSA
10	High	V26	0.233522959658988	0.132322959658988	0.1012	Drosophila	RSA
10	High	V27	0.212114106257012	0.0928141062570121	0.1193	Drosophila	RSA
10	High	V28	0.228285870821732	0.0828858708217319	0.1454	Drosophila	RSA
10	High	V29	0.200754280360593	0.0711542803605932	0.1296	Drosophila	RSA
10	High	V3	0.212090854825326	0.0804908548253258	0.1316	Drosophila	RSA
10	High	V30	0.22194954583862	0.10034954583862	0.1216	Drosophila	RSA
10	High	V31	0.191604966315258	0.0599049663152583	0.1317	Drosophila	RSA
10	High	V32	0.19087558455214	0.0670755845521405	0.1238	Drosophila	RSA
10	High	V33	0.213269991812518	0.0942699918125176	0.119	Drosophila	RSA
10	High	V34	0.222134313151072	0.0874343131510722	0.1347	Drosophila	RSA
10	High	V35	0.237882786052578	0.066882786052578	0.171	Drosophila	RSA
10	High	V36	0.20506736362492	0.10336736362492	0.1017	Drosophila	RSA
10	High	V37	0.203368336344342	0.0809683363443422	0.1224	Drosophila	RSA
10	High	V38	0.207662561199337	0.107062561199337	0.1006	Drosophila	RSA
10	High	V39	0.206758295142369	0.0744582951423689	0.1323	Drosophila	RSA
10	High	V4	0.226975213904465	0.102575213904465	0.1244	Drosophila	RSA
10	High	V40	0.208843782416821	0.0726437824168207	0.1362	Drosophila	RSA
10	High	V41	0.21788817010011	0.0822881701001105	0.1356	Drosophila	RSA
10	High	V42	0.213509395451772	0.0892093954517719	0.1243	Drosophila	RSA
10	High	V43	0.223781769343312	0.0852817693433122	0.1385	Drosophila	RSA
10	High	V44	0.226901510810643	0.103701510810643	0.1232	Drosophila	RSA
10	High	V45	0.227526326806946	0.144626326806946	0.0829	Drosophila	RSA
10	High	V46	0.238479106798023	0.0840791067980227	0.1544	Drosophila	RSA
10	High	V47	0.200479740225391	0.0770797402253907	0.1234	Drosophila	RSA
10	High	V48	0.238023564492199	0.0749235644921993	0.1631	Drosophila	RSA
10	High	V49	0.206612549252818	0.0905125492528184	0.1161	Drosophila	RSA
10	High	V5	0.22390292597732	0.10080292597732	0.1231	Drosophila	RSA
10	High	V50	0.183189191085091	0.0587891910850913	0.1244	Drosophila	RSA
10	High	V51	0.205316326948786	0.088516326948786	0.1168	Drosophila	RSA
10	High	V52	0.209394691518135	0.115794691518135	0.0936	Drosophila	RSA
10	High	V53	0.203589000416533	0.116889000416533	0.0867	Drosophila	RSA
10	High	V54	0.172639498313278	0.107739498313278	0.0649	Drosophila	RSA
10	High	V55	0.200715809720398	0.0772158097203977	0.1235	Drosophila	RSA
10	High	V56	0.185769180790613	0.0906691807906132	0.0951	Drosophila	RSA
10	High	V57	0.210785983126089	0.0966859831260887	0.1141	Drosophila	RSA
10	High	V58	0.232282399349403	0.100082399349403	0.1322	Drosophila	RSA
10	High	V59	0.177306685735322	0.0563066857353217	0.121	Drosophila	RSA
10	High	V6	0.198559524116146	0.0824595241161458	0.1161	Drosophila	RSA
10	High	V60	0.193540671219616	0.0966406712196164	0.0969	Drosophila	RSA
10	High	V61	0.205949861937492	0.0807498619374925	0.1252	Drosophila	RSA
10	High	V62	0.198543493702303	0.100643493702303	0.0979	Drosophila	RSA
10	High	V63	0.232059617792246	0.0784596177922459	0.1536	Drosophila	RSA
10	High	V64	0.187964068117294	0.0870640681172943	0.1009	Drosophila	RSA
10	High	V65	0.223198983150956	0.0696989831509565	0.1535	Drosophila	RSA
10	High	V66	0.19506056986795	0.0777605698679502	0.1173	Drosophila	RSA
10	High	V67	0.199780119196046	0.0570801191960458	0.1427	Drosophila	RSA
10	High	V68	0.200213580642202	0.0657135806422024	0.1345	Drosophila	RSA
10	High	V69	0.186966749194041	0.103466749194041	0.0835	Drosophila	RSA
10	High	V7	0.215379225703936	0.0855792257039364	0.1298	Drosophila	RSA
10	High	V70	0.19553813398548	0.0782381339854803	0.1173	Drosophila	RSA
10	High	V71	0.220441442565069	0.0823414425650688	0.1381	Drosophila	RSA
10	High	V72	0.202671925159878	0.122071925159878	0.0806	Drosophila	RSA
10	High	V73	0.211869201918112	0.0945692019181122	0.1173	Drosophila	RSA
10	High	V74	0.221983042722163	0.128283042722163	0.0937	Drosophila	RSA
10	High	V75	0.20951561117985	0.0756156111798505	0.1339	Drosophila	RSA
10	High	V76	0.226826448776013	0.0913264487760131	0.1355	Drosophila	RSA
10	High	V77	0.202867952200781	0.069167952200781	0.1337	Drosophila	RSA
10	High	V78	0.192057645846356	0.0559576458463558	0.1361	Drosophila	RSA
10	High	V79	0.240699003342094	0.080699003342094	0.16	Drosophila	RSA
10	High	V8	0.192753505704998	0.0863535057049978	0.1064	Drosophila	RSA
10	High	V80	0.215420513689254	0.0919205136892539	0.1235	Drosophila	RSA
10	High	V81	0.205524719386609	0.0926247193866087	0.1129	Drosophila	RSA
10	High	V82	0.205863612223118	0.0722636122231177	0.1336	Drosophila	RSA
10	High	V83	0.218562834102208	0.115862834102208	0.1027	Drosophila	RSA
10	High	V84	0.217212061723027	0.0911120617230266	0.1261	Drosophila	RSA
10	High	V85	0.197309670508913	0.0659096705089128	0.1314	Drosophila	RSA
10	High	V86	0.196139346733274	0.0721393467332743	0.124	Drosophila	RSA
10	High	V87	0.217678902858352	0.0858789028583517	0.1318	Drosophila	RSA
10	High	V88	0.195157271577722	0.0639572715777215	0.1312	Drosophila	RSA
10	High	V89	0.224198428868141	0.127798428868141	0.0964	Drosophila	RSA
10	High	V9	0.191151432645242	0.0953514326452422	0.0958	Drosophila	RSA
10	High	V90	0.21741637996902	0.0914163799690205	0.126	Drosophila	RSA
10	High	V91	0.225047599081985	0.0647475990819845	0.1603	Drosophila	RSA
10	High	V92	0.225133331922993	0.0938333319229931	0.1313	Drosophila	RSA
10	High	V93	0.224383523146221	0.0731835231462206	0.1512	Drosophila	RSA
10	High	V94	0.207230296621594	0.0746302966215942	0.1326	Drosophila	RSA
10	High	V95	0.223516325382834	0.109716325382834	0.1138	Drosophila	RSA
10	High	V96	0.211410265185364	0.0682102651853642	0.1432	Drosophila	RSA
10	High	V97	0.182172766046045	0.090672766046045	0.0915	Drosophila	RSA
10	High	V98	0.223512319254328	0.0639123192543278	0.1596	Drosophila	RSA
10	High	V99	0.208933839780121	0.0912338397801206	0.1177	Drosophila	RSA
10	Low	V1	0.197269587144037	0.136769587144037	0.0605	Drosophila	RSA
10	Low	V10	0.213173740078716	0.117273740078716	0.0959	Drosophila	RSA
10	Low	V100	0.220791652925699	0.156891652925699	0.0639	Drosophila	RSA
10	Low	V11	0.206219319598554	0.118319319598554	0.0879	Drosophila	RSA
10	Low	V12	0.197131522795619	0.119731522795619	0.0774	Drosophila	RSA
10	Low	V13	0.235825051916199	0.183425051916199	0.0524	Drosophila	RSA
10	Low	V14	0.174686679689378	0.175786679689378	-0.0011	Drosophila	RSA
10	Low	V15	0.202837439743032	0.0974374397430319	0.1054	Drosophila	RSA
10	Low	V16	0.21941016892816	0.17651016892816	0.0429	Drosophila	RSA
10	Low	V17	0.188504111346602	0.152104111346602	0.0364	Drosophila	RSA
10	Low	V18	0.179476731085515	0.134776731085515	0.0447	Drosophila	RSA
10	Low	V19	0.170312629404925	0.118912629404925	0.0514	Drosophila	RSA
10	Low	V2	0.211887535688282	0.0953875356882816	0.1165	Drosophila	RSA
10	Low	V20	0.180635287545307	0.163335287545307	0.0173	Drosophila	RSA
10	Low	V21	0.204886036771636	0.135386036771636	0.0695	Drosophila	RSA
10	Low	V22	0.143574154531699	0.0664741545316992	0.0771	Drosophila	RSA
10	Low	V23	0.220831676790848	0.115531676790848	0.1053	Drosophila	RSA
10	Low	V24	0.199843828374017	0.109443828374017	0.0904	Drosophila	RSA
10	Low	V25	0.154591349281478	0.0897913492814775	0.0648	Drosophila	RSA
10	Low	V26	0.218003153922864	0.181003153922864	0.037	Drosophila	RSA
10	Low	V27	0.178399874758743	0.185499874758743	-0.0071	Drosophila	RSA
10	Low	V28	0.222587174602474	0.128087174602474	0.0945	Drosophila	RSA
10	Low	V29	0.205509509725398	0.145309509725398	0.0602	Drosophila	RSA
10	Low	V3	0.188288185803561	0.111888185803561	0.0764	Drosophila	RSA
10	Low	V30	0.233122903536391	0.152722903536391	0.0804	Drosophila	RSA
10	Low	V31	0.206168570222496	0.102568570222496	0.1036	Drosophila	RSA
10	Low	V32	0.204697757496866	0.0988977574968658	0.1058	Drosophila	RSA
10	Low	V33	0.20596000764681	0.0984600076468098	0.1075	Drosophila	RSA
10	Low	V34	0.22032480313928	0.14162480313928	0.0787	Drosophila	RSA
10	Low	V35	0.222318057992776	0.114318057992776	0.108	Drosophila	RSA
10	Low	V36	0.225290504605195	0.202690504605195	0.0226	Drosophila	RSA
10	Low	V37	0.232301896582425	0.088401896582425	0.1439	Drosophila	RSA
10	Low	V38	0.223977252107579	0.0962772521075793	0.1277	Drosophila	RSA
10	Low	V39	0.215997648000685	0.165997648000686	0.05	Drosophila	RSA
10	Low	V4	0.195168858004819	0.104668858004819	0.0905	Drosophila	RSA
10	Low	V40	0.198113102372094	0.168613102372094	0.0295	Drosophila	RSA
10	Low	V41	0.199711984618526	0.0922119846185258	0.1075	Drosophila	RSA
10	Low	V42	0.245310022007721	0.0952100220077212	0.1501	Drosophila	RSA
10	Low	V43	0.218095313789449	0.152095313789449	0.066	Drosophila	RSA
10	Low	V44	0.179971191144865	0.123671191144865	0.0563	Drosophila	RSA
10	Low	V45	0.199277312462412	0.103177312462412	0.0961	Drosophila	RSA
10	Low	V46	0.203124537577823	0.181124537577823	0.022	Drosophila	RSA
10	Low	V47	0.17212684983619	0.10082684983619	0.0713	Drosophila	RSA
10	Low	V48	0.169601960075054	0.0893019600750538	0.0803	Drosophila	RSA
10	Low	V49	0.199664942614995	0.107364942614995	0.0923	Drosophila	RSA
10	Low	V5	0.181370418288702	0.0954704182887021	0.0859	Drosophila	RSA
10	Low	V50	0.194700570538561	0.143100570538561	0.0516	Drosophila	RSA
10	Low	V51	0.185085972662211	0.147885972662211	0.0372	Drosophila	RSA
10	Low	V52	0.203995321591861	0.147895321591861	0.0561	Drosophila	RSA
10	Low	V53	0.214831092145346	0.125531092145346	0.0893	Drosophila	RSA
10	Low	V54	0.154475139951149	0.156975139951149	-0.0025	Drosophila	RSA
10	Low	V55	0.215442337070417	0.105342337070417	0.1101	Drosophila	RSA
10	Low	V56	0.193843146371228	0.0924431463712281	0.1014	Drosophila	RSA
10	Low	V57	0.200097080453931	0.103397080453931	0.0967	Drosophila	RSA
10	Low	V58	0.201714552275884	0.0925145522758844	0.1092	Drosophila	RSA
10	Low	V59	0.221127980612208	0.187827980612208	0.0333	Drosophila	RSA
10	Low	V6	0.243922126955847	0.100022126955847	0.1439	Drosophila	RSA
10	Low	V60	0.187958058512204	0.119258058512204	0.0687	Drosophila	RSA
10	Low	V61	0.188841242570715	0.0998412425707154	0.089	Drosophila	RSA
10	Low	V62	0.208195044076934	0.0819950440769339	0.1262	Drosophila	RSA
10	Low	V63	0.159234908168547	0.110734908168547	0.0485	Drosophila	RSA
10	Low	V64	0.199517168384269	0.0877171683842695	0.1118	Drosophila	RSA
10	Low	V65	0.234532742006722	0.124832742006722	0.1097	Drosophila	RSA
10	Low	V66	0.208015233928512	0.109515233928512	0.0985	Drosophila	RSA
10	Low	V67	0.21127013145215	0.14697013145215	0.0643	Drosophila	RSA
10	Low	V68	0.223482276146849	0.0892822761468487	0.1342	Drosophila	RSA
10	Low	V69	0.216305137107323	0.136605137107323	0.0797	Drosophila	RSA
10	Low	V7	0.221839898516013	0.129539898516013	0.0923	Drosophila	RSA
10	Low	V70	0.145943310846027	0.0953433108460274	0.0506	Drosophila	RSA
10	Low	V71	0.16423701971795	0.12713701971795	0.0371	Drosophila	RSA
10	Low	V72	0.145812457836531	0.0913124578365311	0.0545	Drosophila	RSA
10	Low	V73	0.200763556891446	0.157063556891446	0.0437	Drosophila	RSA
10	Low	V74	0.206318714197104	0.197718714197104	0.0086	Drosophila	RSA
10	Low	V75	0.249099036476848	0.182799036476848	0.0663	Drosophila	RSA
10	Low	V76	0.204803097835434	0.146203097835434	0.0586	Drosophila	RSA
10	Low	V77	0.185746169948526	0.111246169948526	0.0745	Drosophila	RSA
10	Low	V78	0.206624152965418	0.116624152965418	0.09	Drosophila	RSA
10	Low	V79	0.179310992850334	0.0994109928503344	0.0799	Drosophila	RSA
10	Low	V8	0.178823167847446	0.123423167847446	0.0554	Drosophila	RSA
10	Low	V80	0.166961147291183	0.0769611472911831	0.09	Drosophila	RSA
10	Low	V81	0.16767397255812	0.13917397255812	0.0285	Drosophila	RSA
10	Low	V82	0.192887935990227	0.0933879359902269	0.0995	Drosophila	RSA
10	Low	V83	0.206369944286597	0.220969944286597	-0.0146	Drosophila	RSA
10	Low	V84	0.214830482527082	0.131630482527082	0.0832	Drosophila	RSA
10	Low	V85	0.201969148673349	0.201369148673349	6e-04	Drosophila	RSA
10	Low	V86	0.213011173155372	0.102411173155372	0.1106	Drosophila	RSA
10	Low	V87	0.185862455295733	0.156462455295733	0.0294	Drosophila	RSA
10	Low	V88	0.194138895439946	0.175738895439946	0.0184	Drosophila	RSA
10	Low	V89	0.175883337328441	0.144883337328441	0.031	Drosophila	RSA
10	Low	V9	0.201340148302156	0.119240148302156	0.0821	Drosophila	RSA
10	Low	V90	0.211031697840141	0.117831697840141	0.0932	Drosophila	RSA
10	Low	V91	0.231731660762491	0.165731660762491	0.066	Drosophila	RSA
10	Low	V92	0.198063346740454	0.146363346740454	0.0517	Drosophila	RSA
10	Low	V93	0.194982571705108	0.152282571705108	0.0427	Drosophila	RSA
10	Low	V94	0.217544568671627	0.148344568671627	0.0692	Drosophila	RSA
10	Low	V95	0.224684378121794	0.199284378121794	0.0254	Drosophila	RSA
10	Low	V96	0.225313444161517	0.0864134441615166	0.1389	Drosophila	RSA
10	Low	V97	0.254166424296917	0.221866424296917	0.0323	Drosophila	RSA
10	Low	V98	0.157109658116909	0.101409658116909	0.0557	Drosophila	RSA
10	Low	V99	0.207595533152215	0.138395533152215	0.0692	Drosophila	RSA
11	High	V1	0.305972842973698	0.110372842973698	0.1956	Drosophila	RSA
11	High	V10	0.31213857832453	0.11143857832453	0.2007	Drosophila	RSA
11	High	V100	0.285368537677996	0.136368537677996	0.149	Drosophila	RSA
11	High	V11	0.281593917215477	0.103693917215477	0.1779	Drosophila	RSA
11	High	V12	0.292260230461646	0.189160230461646	0.1031	Drosophila	RSA
11	High	V13	0.290422983414274	0.116722983414274	0.1737	Drosophila	RSA
11	High	V14	0.27459882038117	0.10599882038117	0.1686	Drosophila	RSA
11	High	V15	0.311962717818818	0.109762717818818	0.2022	Drosophila	RSA
11	High	V16	0.278918552513794	0.106018552513794	0.1729	Drosophila	RSA
11	High	V17	0.282002202632935	0.115202202632935	0.1668	Drosophila	RSA
11	High	V18	0.30483927588174	0.17553927588174	0.1293	Drosophila	RSA
11	High	V19	0.287889162230806	0.109889162230806	0.178	Drosophila	RSA
11	High	V2	0.288297938875716	0.126297938875716	0.162	Drosophila	RSA
11	High	V20	0.289156856448794	0.177656856448794	0.1115	Drosophila	RSA
11	High	V21	0.30058763377221	0.12468763377221	0.1759	Drosophila	RSA
11	High	V22	0.293538852265628	0.106238852265628	0.1873	Drosophila	RSA
11	High	V23	0.312239984705618	0.116539984705618	0.1957	Drosophila	RSA
11	High	V24	0.311108500972908	0.177208500972908	0.1339	Drosophila	RSA
11	High	V25	0.285031306661071	0.188031306661071	0.097	Drosophila	RSA
11	High	V26	0.279167402349197	0.109967402349197	0.1692	Drosophila	RSA
11	High	V27	0.289870040190119	0.153370040190119	0.1365	Drosophila	RSA
11	High	V28	0.290800351939414	0.181000351939414	0.1098	Drosophila	RSA
11	High	V29	0.261199019432109	0.107599019432109	0.1536	Drosophila	RSA
11	High	V3	0.302018414337476	0.174618414337476	0.1274	Drosophila	RSA
11	High	V30	0.304648417387667	0.171348417387667	0.1333	Drosophila	RSA
11	High	V31	0.296250087519806	0.139550087519806	0.1567	Drosophila	RSA
11	High	V32	0.303556689411895	0.191456689411895	0.1121	Drosophila	RSA
11	High	V33	0.303129774555513	0.116029774555513	0.1871	Drosophila	RSA
11	High	V34	0.287759959330228	0.111159959330228	0.1766	Drosophila	RSA
11	High	V35	0.293161828221388	0.217861828221388	0.0753	Drosophila	RSA
11	High	V36	0.272258426474251	0.174158426474251	0.0981	Drosophila	RSA
11	High	V37	0.284492627268741	0.147392627268741	0.1371	Drosophila	RSA
11	High	V38	0.291603352380521	0.186103352380521	0.1055	Drosophila	RSA
11	High	V39	0.288926239682227	0.168126239682227	0.1208	Drosophila	RSA
11	High	V4	0.309296032855873	0.192896032855873	0.1164	Drosophila	RSA
11	High	V40	0.314440036736057	0.161440036736057	0.153	Drosophila	RSA
11	High	V41	0.296573039592234	0.178273039592234	0.1183	Drosophila	RSA
11	High	V42	0.275569498909457	0.116169498909457	0.1594	Drosophila	RSA
11	High	V43	0.296405545082647	0.125205545082647	0.1712	Drosophila	RSA
11	High	V44	0.276367210345711	0.155567210345711	0.1208	Drosophila	RSA
11	High	V45	0.266208729834027	0.119608729834027	0.1466	Drosophila	RSA
11	High	V46	0.287677481042463	0.100777481042463	0.1869	Drosophila	RSA
11	High	V47	0.291864327255436	0.180364327255436	0.1115	Drosophila	RSA
11	High	V48	0.285233069457586	0.195633069457586	0.0896	Drosophila	RSA
11	High	V49	0.293496255383974	0.201396255383974	0.0921	Drosophila	RSA
11	High	V5	0.278536788499879	0.109536788499879	0.169	Drosophila	RSA
11	High	V50	0.292938454434255	0.175938454434255	0.117	Drosophila	RSA
11	High	V51	0.273359285718771	0.158359285718771	0.115	Drosophila	RSA
11	High	V52	0.29703756244517	0.18213756244517	0.1149	Drosophila	RSA
11	High	V53	0.296786287973617	0.170286287973617	0.1265	Drosophila	RSA
11	High	V54	0.299538650645161	0.126438650645161	0.1731	Drosophila	RSA
11	High	V55	0.283002783006023	0.150002783006023	0.133	Drosophila	RSA
11	High	V56	0.284125768638624	0.106125768638624	0.178	Drosophila	RSA
11	High	V57	0.327786867097629	0.110786867097629	0.217	Drosophila	RSA
11	High	V58	0.288107976910175	0.209707976910175	0.0784	Drosophila	RSA
11	High	V59	0.300971806271491	0.117771806271491	0.1832	Drosophila	RSA
11	High	V6	0.296525308582656	0.142825308582656	0.1537	Drosophila	RSA
11	High	V60	0.27609502839448	0.19989502839448	0.0762	Drosophila	RSA
11	High	V61	0.298422173300619	0.120222173300619	0.1782	Drosophila	RSA
11	High	V62	0.301680129557175	0.218380129557175	0.0833	Drosophila	RSA
11	High	V63	0.282004662441891	0.103904662441891	0.1781	Drosophila	RSA
11	High	V64	0.303671107103147	0.167171107103147	0.1365	Drosophila	RSA
11	High	V65	0.285608873163144	0.172508873163144	0.1131	Drosophila	RSA
11	High	V66	0.311335708451999	0.147835708451999	0.1635	Drosophila	RSA
11	High	V67	0.283739739604744	0.124039739604744	0.1597	Drosophila	RSA
11	High	V68	0.301278588747748	0.165178588747748	0.1361	Drosophila	RSA
11	High	V69	0.290117355963264	0.178617355963264	0.1115	Drosophila	RSA
11	High	V7	0.29010529481497	0.12160529481497	0.1685	Drosophila	RSA
11	High	V70	0.28298129455737	0.19298129455737	0.09	Drosophila	RSA
11	High	V71	0.312783039716284	0.218883039716284	0.0939	Drosophila	RSA
11	High	V72	0.279506359304464	0.181206359304464	0.0983	Drosophila	RSA
11	High	V73	0.281351922263907	0.160551922263907	0.1208	Drosophila	RSA
11	High	V74	0.302082981039852	0.117282981039852	0.1848	Drosophila	RSA
11	High	V75	0.299512394155156	0.162412394155156	0.1371	Drosophila	RSA
11	High	V76	0.30199210605975	0.16999210605975	0.132	Drosophila	RSA
11	High	V77	0.285588133192244	0.169888133192244	0.1157	Drosophila	RSA
11	High	V78	0.281410430372747	0.184010430372747	0.0974	Drosophila	RSA
11	High	V79	0.284198817341049	0.126398817341049	0.1578	Drosophila	RSA
11	High	V8	0.291196562763622	0.135896562763622	0.1553	Drosophila	RSA
11	High	V80	0.308610078026098	0.192410078026098	0.1162	Drosophila	RSA
11	High	V81	0.297869198765787	0.203769198765787	0.0941	Drosophila	RSA
11	High	V82	0.308655213816785	0.125555213816785	0.1831	Drosophila	RSA
11	High	V83	0.284151213613762	0.141051213613762	0.1431	Drosophila	RSA
11	High	V84	0.292188246952461	0.118488246952461	0.1737	Drosophila	RSA
11	High	V85	0.296717248906045	0.129117248906045	0.1676	Drosophila	RSA
11	High	V86	0.287544221656882	0.161444221656882	0.1261	Drosophila	RSA
11	High	V87	0.313182448846382	0.114982448846382	0.1982	Drosophila	RSA
11	High	V88	0.298863771443126	0.227763771443126	0.0711	Drosophila	RSA
11	High	V89	0.2890439871737	0.1580439871737	0.131	Drosophila	RSA
11	High	V9	0.289761479464968	0.155761479464968	0.134	Drosophila	RSA
11	High	V90	0.288515723260725	0.111815723260725	0.1767	Drosophila	RSA
11	High	V91	0.273967571745425	0.110167571745425	0.1638	Drosophila	RSA
11	High	V92	0.282620512521584	0.110720512521584	0.1719	Drosophila	RSA
11	High	V93	0.28865858763617	0.14795858763617	0.1407	Drosophila	RSA
11	High	V94	0.287314709622295	0.135814709622295	0.1515	Drosophila	RSA
11	High	V95	0.314490140122959	0.210990140122959	0.1035	Drosophila	RSA
11	High	V96	0.261333226773248	0.109733226773248	0.1516	Drosophila	RSA
11	High	V97	0.296313638236964	0.109313638236964	0.187	Drosophila	RSA
11	High	V98	0.287685944845576	0.135185944845576	0.1525	Drosophila	RSA
11	High	V99	0.276989078814169	0.110789078814169	0.1662	Drosophila	RSA
11	Low	V1	0.226086802786933	0.088186802786933	0.1379	Drosophila	RSA
11	Low	V10	0.209600241234412	0.0938002412344124	0.1158	Drosophila	RSA
11	Low	V100	0.217529074544955	0.0991290745449553	0.1184	Drosophila	RSA
11	Low	V11	0.242996696307178	0.118996696307178	0.124	Drosophila	RSA
11	Low	V12	0.218101352418464	0.091701352418464	0.1264	Drosophila	RSA
11	Low	V13	0.242661762067845	0.161461762067845	0.0812	Drosophila	RSA
11	Low	V14	0.215033642422533	0.0840336424225329	0.131	Drosophila	RSA
11	Low	V15	0.201837223609486	0.084637223609486	0.1172	Drosophila	RSA
11	Low	V16	0.250186858436638	0.170586858436638	0.0796	Drosophila	RSA
11	Low	V17	0.227391662970958	0.134891662970958	0.0925	Drosophila	RSA
11	Low	V18	0.25594139236337	0.10584139236337	0.1501	Drosophila	RSA
11	Low	V19	0.241574559516713	0.0927745595167129	0.1488	Drosophila	RSA
11	Low	V2	0.226627302400222	0.0746273024002221	0.152	Drosophila	RSA
11	Low	V20	0.236097108357443	0.102497108357443	0.1336	Drosophila	RSA
11	Low	V21	0.21530528252618	0.14980528252618	0.0655	Drosophila	RSA
11	Low	V22	0.209297700657163	0.0543977006571628	0.1549	Drosophila	RSA
11	Low	V23	0.221276409228349	0.105576409228349	0.1157	Drosophila	RSA
11	Low	V24	0.202926064027536	0.128726064027536	0.0742	Drosophila	RSA
11	Low	V25	0.238037714857676	0.113737714857676	0.1243	Drosophila	RSA
11	Low	V26	0.243390963607753	0.0721909636077531	0.1712	Drosophila	RSA
11	Low	V27	0.210257202209797	0.0998572022097974	0.1104	Drosophila	RSA
11	Low	V28	0.197415388957638	0.0678153889576383	0.1296	Drosophila	RSA
11	Low	V29	0.204626675338289	0.0884266753382892	0.1162	Drosophila	RSA
11	Low	V3	0.241655918189499	0.0814559181894993	0.1602	Drosophila	RSA
11	Low	V30	0.247896414281584	0.103596414281584	0.1443	Drosophila	RSA
11	Low	V31	0.236186474585558	0.105286474585558	0.1309	Drosophila	RSA
11	Low	V32	0.228720721050505	0.130520721050505	0.0982	Drosophila	RSA
11	Low	V33	0.2300294332173	0.2031294332173	0.0269	Drosophila	RSA
11	Low	V34	0.250493370284242	0.0850933702842424	0.1654	Drosophila	RSA
11	Low	V35	0.248574393718671	0.0851743937186712	0.1634	Drosophila	RSA
11	Low	V36	0.211031286926084	0.109631286926084	0.1014	Drosophila	RSA
11	Low	V37	0.244880614212872	0.0809806142128725	0.1639	Drosophila	RSA
11	Low	V38	0.244198637377652	0.0867986373776516	0.1574	Drosophila	RSA
11	Low	V39	0.231112212286442	0.145612212286442	0.0855	Drosophila	RSA
11	Low	V4	0.21166525500603	0.11186525500603	0.0998	Drosophila	RSA
11	Low	V40	0.191096234512284	0.130696234512284	0.0604	Drosophila	RSA
11	Low	V41	0.235342534919056	0.0947425349190559	0.1406	Drosophila	RSA
11	Low	V42	0.229104449623452	0.143904449623452	0.0852	Drosophila	RSA
11	Low	V43	0.237133972642633	0.136733972642633	0.1004	Drosophila	RSA
11	Low	V44	0.221503110957428	0.130503110957428	0.091	Drosophila	RSA
11	Low	V45	0.250289215881809	0.169889215881809	0.0804	Drosophila	RSA
11	Low	V46	0.197473498869483	0.0950734988694829	0.1024	Drosophila	RSA
11	Low	V47	0.238986473351701	0.124686473351701	0.1143	Drosophila	RSA
11	Low	V48	0.252516710513186	0.0895167105131864	0.163	Drosophila	RSA
11	Low	V49	0.230770649638054	0.0647706496380543	0.166	Drosophila	RSA
11	Low	V5	0.222475543031166	0.124975543031166	0.0975	Drosophila	RSA
11	Low	V50	0.208326887947246	0.127226887947246	0.0811	Drosophila	RSA
11	Low	V51	0.241690352324332	0.0882903523243317	0.1534	Drosophila	RSA
11	Low	V52	0.227290622147123	0.0733906221471227	0.1539	Drosophila	RSA
11	Low	V53	0.231759168354042	0.0875591683540425	0.1442	Drosophila	RSA
11	Low	V54	0.24236218907194	0.11936218907194	0.123	Drosophila	RSA
11	Low	V55	0.233032045871645	0.090632045871645	0.1424	Drosophila	RSA
11	Low	V56	0.245383346379412	0.124683346379412	0.1207	Drosophila	RSA
11	Low	V57	0.226599554078899	0.0895995540788993	0.137	Drosophila	RSA
11	Low	V58	0.273656005654833	0.0751560056548331	0.1985	Drosophila	RSA
11	Low	V59	0.206036942958418	0.0756369429584178	0.1304	Drosophila	RSA
11	Low	V6	0.237025160670485	0.157225160670485	0.0798	Drosophila	RSA
11	Low	V60	0.249732690081878	0.0958326900818784	0.1539	Drosophila	RSA
11	Low	V61	0.225299579913553	0.0769995799135534	0.1483	Drosophila	RSA
11	Low	V62	0.220856109786981	0.0818561097869806	0.139	Drosophila	RSA
11	Low	V63	0.247267324279184	0.0777673242791836	0.1695	Drosophila	RSA
11	Low	V64	0.227414992070673	0.181914992070673	0.0455	Drosophila	RSA
11	Low	V65	0.237157350473609	0.0707573504736091	0.1664	Drosophila	RSA
11	Low	V66	0.216620572376976	0.0659205723769764	0.1507	Drosophila	RSA
11	Low	V67	0.247842731554456	0.135842731554456	0.112	Drosophila	RSA
11	Low	V68	0.23973430701978	0.15083430701978	0.0889	Drosophila	RSA
11	Low	V69	0.241951182346989	0.209151182346989	0.0328	Drosophila	RSA
11	Low	V7	0.237216673936759	0.123616673936759	0.1136	Drosophila	RSA
11	Low	V70	0.250552059533207	0.0890520595332069	0.1615	Drosophila	RSA
11	Low	V71	0.224965175371761	0.0649651753717611	0.16	Drosophila	RSA
11	Low	V72	0.243654037217152	0.0620540372171518	0.1816	Drosophila	RSA
11	Low	V73	0.241302409619758	0.177502409619758	0.0638	Drosophila	RSA
11	Low	V74	0.213858074970636	0.0950580749706364	0.1188	Drosophila	RSA
11	Low	V75	0.231656323802748	0.101956323802748	0.1297	Drosophila	RSA
11	Low	V76	0.236423693100502	0.0852236931005024	0.1512	Drosophila	RSA
11	Low	V77	0.228547475549454	0.108247475549454	0.1203	Drosophila	RSA
11	Low	V78	0.219875004827275	0.131175004827275	0.0887	Drosophila	RSA
11	Low	V79	0.231492427335296	0.0863924273352957	0.1451	Drosophila	RSA
11	Low	V8	0.219223298507515	0.134723298507515	0.0845	Drosophila	RSA
11	Low	V80	0.2292061720883	0.1389061720883	0.0903	Drosophila	RSA
11	Low	V81	0.250920829309409	0.137820829309409	0.1131	Drosophila	RSA
11	Low	V82	0.212078137781692	0.106878137781692	0.1052	Drosophila	RSA
11	Low	V83	0.258887683828225	0.0858876838282248	0.173	Drosophila	RSA
11	Low	V84	0.238208632476885	0.0758086324768849	0.1624	Drosophila	RSA
11	Low	V85	0.224859606461337	0.126459606461337	0.0984	Drosophila	RSA
11	Low	V86	0.23719037528925	0.10259037528925	0.1346	Drosophila	RSA
11	Low	V87	0.216534128826723	0.100734128826723	0.1158	Drosophila	RSA
11	Low	V88	0.232691393971953	0.0677913939719528	0.1649	Drosophila	RSA
11	Low	V89	0.246971210924549	0.0752712109245488	0.1717	Drosophila	RSA
11	Low	V9	0.239537324962466	0.0633373249624658	0.1762	Drosophila	RSA
11	Low	V90	0.253857329584444	0.140657329584444	0.1132	Drosophila	RSA
11	Low	V91	0.240830915789993	0.0686309157899929	0.1722	Drosophila	RSA
11	Low	V92	0.246140495123426	0.114940495123426	0.1312	Drosophila	RSA
11	Low	V93	0.247695224916256	0.093995224916256	0.1537	Drosophila	RSA
11	Low	V94	0.245135291131297	0.0978352911312971	0.1473	Drosophila	RSA
11	Low	V95	0.224909422420225	0.0945094224202248	0.1304	Drosophila	RSA
11	Low	V96	0.230803424307343	0.115003424307343	0.1158	Drosophila	RSA
11	Low	V97	0.252269966348938	0.116869966348938	0.1354	Drosophila	RSA
11	Low	V98	0.22451819124054	0.10391819124054	0.1206	Drosophila	RSA
11	Low	V99	0.245971257142681	0.109071257142681	0.1369	Drosophila	RSA
12	High	V1	0.462212255153977	0.230512255153977	0.2317	Drosophila	RSA
12	High	V10	0.483988727105327	0.215288727105327	0.2687	Drosophila	RSA
12	High	V100	0.434920956242868	0.218120956242868	0.2168	Drosophila	RSA
12	High	V11	0.484129317794217	0.227429317794217	0.2567	Drosophila	RSA
12	High	V12	0.491374626833552	0.197874626833552	0.2935	Drosophila	RSA
12	High	V13	0.461738637982415	0.134638637982415	0.3271	Drosophila	RSA
12	High	V14	0.445971550286371	0.225671550286371	0.2203	Drosophila	RSA
12	High	V15	0.496504709505845	0.231304709505845	0.2652	Drosophila	RSA
12	High	V16	0.455804003183644	0.221204003183644	0.2346	Drosophila	RSA
12	High	V17	0.458210708564168	0.186910708564168	0.2713	Drosophila	RSA
12	High	V18	0.457241106829143	0.222741106829143	0.2345	Drosophila	RSA
12	High	V19	0.455510229039057	0.171910229039057	0.2836	Drosophila	RSA
12	High	V2	0.47775502420417	0.22295502420417	0.2548	Drosophila	RSA
12	High	V20	0.440097392661682	0.213697392661682	0.2264	Drosophila	RSA
12	High	V21	0.499790987514213	0.207790987514213	0.292	Drosophila	RSA
12	High	V22	0.500606546791872	0.153706546791872	0.3469	Drosophila	RSA
12	High	V23	0.470669849375788	0.200269849375788	0.2704	Drosophila	RSA
12	High	V24	0.455387244402777	0.197187244402777	0.2582	Drosophila	RSA
12	High	V25	0.428241584985011	0.222541584985011	0.2057	Drosophila	RSA
12	High	V26	0.492381592307794	0.227281592307794	0.2651	Drosophila	RSA
12	High	V27	0.441661508392559	0.204861508392559	0.2368	Drosophila	RSA
12	High	V28	0.469056884543032	0.165256884543032	0.3038	Drosophila	RSA
12	High	V29	0.468307697341217	0.187007697341217	0.2813	Drosophila	RSA
12	High	V3	0.462925425157317	0.183525425157317	0.2794	Drosophila	RSA
12	High	V30	0.464868903823667	0.206968903823667	0.2579	Drosophila	RSA
12	High	V31	0.49383409530637	0.21093409530637	0.2829	Drosophila	RSA
12	High	V32	0.442361285872328	0.201261285872328	0.2411	Drosophila	RSA
12	High	V33	0.461677880157673	0.206877880157673	0.2548	Drosophila	RSA
12	High	V34	0.492753271163661	0.204553271163661	0.2882	Drosophila	RSA
12	High	V35	0.473932801707495	0.197132801707495	0.2768	Drosophila	RSA
12	High	V36	0.464515481089307	0.178215481089307	0.2863	Drosophila	RSA
12	High	V37	0.480567749310458	0.236767749310458	0.2438	Drosophila	RSA
12	High	V38	0.463602088269478	0.219602088269478	0.244	Drosophila	RSA
12	High	V39	0.463843908438382	0.200743908438382	0.2631	Drosophila	RSA
12	High	V4	0.461951972255529	0.20365197225553	0.2583	Drosophila	RSA
12	High	V40	0.480946497827676	0.187746497827676	0.2932	Drosophila	RSA
12	High	V41	0.485470290143528	0.229370290143528	0.2561	Drosophila	RSA
12	High	V42	0.471714412808046	0.222914412808046	0.2488	Drosophila	RSA
12	High	V43	0.469766813650271	0.199466813650271	0.2703	Drosophila	RSA
12	High	V44	0.453305535828591	0.302205535828591	0.1511	Drosophila	RSA
12	High	V45	0.452597332618541	0.220197332618541	0.2324	Drosophila	RSA
12	High	V46	0.448239997598814	0.184739997598814	0.2635	Drosophila	RSA
12	High	V47	0.485471620189704	0.169571620189704	0.3159	Drosophila	RSA
12	High	V48	0.442339308900933	0.198839308900933	0.2435	Drosophila	RSA
12	High	V49	0.468851694117871	0.194051694117871	0.2748	Drosophila	RSA
12	High	V5	0.436615473652945	0.219015473652945	0.2176	Drosophila	RSA
12	High	V50	0.472317689765976	0.222817689765976	0.2495	Drosophila	RSA
12	High	V51	0.463592440731418	0.206092440731418	0.2575	Drosophila	RSA
12	High	V52	0.488292004369682	0.225192004369682	0.2631	Drosophila	RSA
12	High	V53	0.460624943631668	0.172224943631668	0.2884	Drosophila	RSA
12	High	V54	0.458890988613916	0.194990988613916	0.2639	Drosophila	RSA
12	High	V55	0.489674688383808	0.196374688383808	0.2933	Drosophila	RSA
12	High	V56	0.454244088701544	0.189244088701544	0.265	Drosophila	RSA
12	High	V57	0.464818744537505	0.200618744537505	0.2642	Drosophila	RSA
12	High	V58	0.447933000703336	0.156433000703336	0.2915	Drosophila	RSA
12	High	V59	0.463543612428852	0.198243612428852	0.2653	Drosophila	RSA
12	High	V6	0.43703211435294	0.20723211435294	0.2298	Drosophila	RSA
12	High	V60	0.485913143429583	0.178413143429583	0.3075	Drosophila	RSA
12	High	V61	0.466612992308731	0.215712992308731	0.2509	Drosophila	RSA
12	High	V62	0.444407327188712	0.155507327188712	0.2889	Drosophila	RSA
12	High	V63	0.430679062534901	0.202879062534901	0.2278	Drosophila	RSA
12	High	V64	0.4769180287266	0.1993180287266	0.2776	Drosophila	RSA
12	High	V65	0.471555538932388	0.236555538932388	0.235	Drosophila	RSA
12	High	V66	0.449274722602265	0.225674722602265	0.2236	Drosophila	RSA
12	High	V67	0.460129878060968	0.209529878060968	0.2506	Drosophila	RSA
12	High	V68	0.468914716844099	0.179214716844099	0.2897	Drosophila	RSA
12	High	V69	0.453655785179819	0.232255785179819	0.2214	Drosophila	RSA
12	High	V7	0.493353518311946	0.215353518311946	0.278	Drosophila	RSA
12	High	V70	0.467979950306163	0.304379950306163	0.1636	Drosophila	RSA
12	High	V71	0.479344411942351	0.199044411942351	0.2803	Drosophila	RSA
12	High	V72	0.494603939607474	0.304603939607474	0.19	Drosophila	RSA
12	High	V73	0.450553531950677	0.201653531950677	0.2489	Drosophila	RSA
12	High	V74	0.487399182767449	0.242099182767449	0.2453	Drosophila	RSA
12	High	V75	0.46548038835172	0.21428038835172	0.2512	Drosophila	RSA
12	High	V76	0.457498752616871	0.211198752616871	0.2463	Drosophila	RSA
12	High	V77	0.475620205607953	0.228520205607953	0.2471	Drosophila	RSA
12	High	V78	0.4720605868229	0.1731605868229	0.2989	Drosophila	RSA
12	High	V79	0.463893768802931	0.220693768802931	0.2432	Drosophila	RSA
12	High	V8	0.437337732695813	0.205437732695813	0.2319	Drosophila	RSA
12	High	V80	0.478545667921552	0.198245667921552	0.2803	Drosophila	RSA
12	High	V81	0.47401196927381	0.22341196927381	0.2506	Drosophila	RSA
12	High	V82	0.462168596440981	0.185068596440981	0.2771	Drosophila	RSA
12	High	V83	0.470165635336622	0.247165635336622	0.223	Drosophila	RSA
12	High	V84	0.475543773039027	0.223343773039027	0.2522	Drosophila	RSA
12	High	V85	0.455282443570643	0.219582443570643	0.2357	Drosophila	RSA
12	High	V86	0.450712140524685	0.191512140524685	0.2592	Drosophila	RSA
12	High	V87	0.480652092744432	0.236752092744432	0.2439	Drosophila	RSA
12	High	V88	0.449860001394393	0.185760001394393	0.2641	Drosophila	RSA
12	High	V89	0.472484359360779	0.216784359360779	0.2557	Drosophila	RSA
12	High	V9	0.457631929407062	0.219231929407062	0.2384	Drosophila	RSA
12	High	V90	0.513620046390209	0.175020046390209	0.3386	Drosophila	RSA
12	High	V91	0.461098211757122	0.211698211757122	0.2494	Drosophila	RSA
12	High	V92	0.439932775750489	0.195232775750489	0.2447	Drosophila	RSA
12	High	V93	0.421750587546369	0.206450587546369	0.2153	Drosophila	RSA
12	High	V94	0.490999046321851	0.226599046321851	0.2644	Drosophila	RSA
12	High	V95	0.453239458636098	0.192539458636098	0.2607	Drosophila	RSA
12	High	V96	0.465888590389179	0.180388590389179	0.2855	Drosophila	RSA
12	High	V97	0.434825067111337	0.189325067111337	0.2455	Drosophila	RSA
12	High	V98	0.493019923380533	0.196219923380533	0.2968	Drosophila	RSA
12	High	V99	0.455538832826243	0.162938832826242	0.2926	Drosophila	RSA
12	Low	V1	0.459837802845166	0.286837802845166	0.173	Drosophila	RSA
12	Low	V10	0.572675100672371	0.303375100672371	0.2693	Drosophila	RSA
12	Low	V100	0.408455765916456	0.208355765916456	0.2001	Drosophila	RSA
12	Low	V11	0.649612339986948	0.119912339986948	0.5297	Drosophila	RSA
12	Low	V12	0.550787326814428	0.271187326814428	0.2796	Drosophila	RSA
12	Low	V13	0.543909902274974	0.254009902274974	0.2899	Drosophila	RSA
12	Low	V14	0.57089400608902	0.11859400608902	0.4523	Drosophila	RSA
12	Low	V15	0.512045850289067	0.233545850289067	0.2785	Drosophila	RSA
12	Low	V16	0.54862816333966	0.20702816333966	0.3416	Drosophila	RSA
12	Low	V17	0.58767870260181	0.28667870260181	0.301	Drosophila	RSA
12	Low	V18	0.568360168691951	0.178560168691951	0.3898	Drosophila	RSA
12	Low	V19	0.495807315808526	0.212707315808526	0.2831	Drosophila	RSA
12	Low	V2	0.557457686019946	0.273257686019946	0.2842	Drosophila	RSA
12	Low	V20	0.404448712284533	0.209148712284533	0.1953	Drosophila	RSA
12	Low	V21	0.509485451028621	0.174085451028621	0.3354	Drosophila	RSA
12	Low	V22	0.545257258561842	0.189557258561842	0.3557	Drosophila	RSA
12	Low	V23	0.513957331485324	0.186457331485324	0.3275	Drosophila	RSA
12	Low	V24	0.49755735093542	0.22165735093542	0.2759	Drosophila	RSA
12	Low	V25	0.571723621290711	0.235323621290711	0.3364	Drosophila	RSA
12	Low	V26	0.494369274872629	0.173469274872629	0.3209	Drosophila	RSA
12	Low	V27	0.51990191111223	0.17890191111223	0.341	Drosophila	RSA
12	Low	V28	0.389780146711962	0.238580146711962	0.1512	Drosophila	RSA
12	Low	V29	0.49238724122451	0.15088724122451	0.3415	Drosophila	RSA
12	Low	V3	0.424823549567185	0.219023549567185	0.2058	Drosophila	RSA
12	Low	V30	0.553326346334248	0.188026346334248	0.3653	Drosophila	RSA
12	Low	V31	0.474425874882911	0.136725874882911	0.3377	Drosophila	RSA
12	Low	V32	0.561451470784903	0.179551470784903	0.3819	Drosophila	RSA
12	Low	V33	0.42200359839943	0.20230359839943	0.2197	Drosophila	RSA
12	Low	V34	0.510095236096494	0.237395236096494	0.2727	Drosophila	RSA
12	Low	V35	0.446596519302306	0.166896519302306	0.2797	Drosophila	RSA
12	Low	V36	0.52370477863961	0.255304778639609	0.2684	Drosophila	RSA
12	Low	V37	0.50060155525445	0.16950155525445	0.3311	Drosophila	RSA
12	Low	V38	0.417432023034254	0.201732023034254	0.2157	Drosophila	RSA
12	Low	V39	0.601814538178633	0.268214538178633	0.3336	Drosophila	RSA
12	Low	V4	0.366075166620447	0.222075166620447	0.144	Drosophila	RSA
12	Low	V40	0.512764476720531	0.281964476720531	0.2308	Drosophila	RSA
12	Low	V41	0.483774558785438	0.293074558785438	0.1907	Drosophila	RSA
12	Low	V42	0.3987094719067	0.1683094719067	0.2304	Drosophila	RSA
12	Low	V43	0.553786905757659	0.248386905757659	0.3054	Drosophila	RSA
12	Low	V44	0.415841643501648	0.198341643501648	0.2175	Drosophila	RSA
12	Low	V45	0.397095427307097	0.164095427307097	0.233	Drosophila	RSA
12	Low	V46	0.539292762147132	0.0819927621471323	0.4573	Drosophila	RSA
12	Low	V47	0.599126765935539	0.233626765935539	0.3655	Drosophila	RSA
12	Low	V48	0.560337958944721	0.235737958944721	0.3246	Drosophila	RSA
12	Low	V49	0.585850892420808	0.120650892420808	0.4652	Drosophila	RSA
12	Low	V5	0.52273164289239	0.29423164289239	0.2285	Drosophila	RSA
12	Low	V50	0.424844295726258	0.206244295726258	0.2186	Drosophila	RSA
12	Low	V51	0.52384448283193	0.18064448283193	0.3432	Drosophila	RSA
12	Low	V52	0.468610901496812	0.110510901496812	0.3581	Drosophila	RSA
12	Low	V53	0.401087984044908	0.261587984044908	0.1395	Drosophila	RSA
12	Low	V54	0.566233814257091	0.256333814257091	0.3099	Drosophila	RSA
12	Low	V55	0.63476111295052	0.29906111295052	0.3357	Drosophila	RSA
12	Low	V56	0.493911143874927	0.277611143874927	0.2163	Drosophila	RSA
12	Low	V57	0.499904916639583	0.221304916639583	0.2786	Drosophila	RSA
12	Low	V58	0.556187518812195	0.151887518812195	0.4043	Drosophila	RSA
12	Low	V59	0.511079103998855	0.233879103998855	0.2772	Drosophila	RSA
12	Low	V6	0.54840361021715	0.26420361021715	0.2842	Drosophila	RSA
12	Low	V60	0.666472894182098	0.202072894182098	0.4644	Drosophila	RSA
12	Low	V61	0.497242395203155	0.318342395203155	0.1789	Drosophila	RSA
12	Low	V62	0.520190475815304	0.261890475815304	0.2583	Drosophila	RSA
12	Low	V63	0.468380549576203	0.296780549576203	0.1716	Drosophila	RSA
12	Low	V64	0.48089129644374	0.20589129644374	0.275	Drosophila	RSA
12	Low	V65	0.566060049344723	0.190260049344723	0.3758	Drosophila	RSA
12	Low	V66	0.40540636944196	0.17780636944196	0.2276	Drosophila	RSA
12	Low	V67	0.588702240155757	0.270902240155757	0.3178	Drosophila	RSA
12	Low	V68	0.534769549419274	0.254869549419274	0.2799	Drosophila	RSA
12	Low	V69	0.419164059055332	0.157564059055332	0.2616	Drosophila	RSA
12	Low	V7	0.514402171361693	0.283302171361693	0.2311	Drosophila	RSA
12	Low	V70	0.513931471544924	0.190031471544924	0.3239	Drosophila	RSA
12	Low	V71	0.473005592230314	0.160705592230314	0.3123	Drosophila	RSA
12	Low	V72	0.517326481491696	0.138326481491696	0.379	Drosophila	RSA
12	Low	V73	0.396255415029084	0.131555415029084	0.2647	Drosophila	RSA
12	Low	V74	0.45319289652334	0.21339289652334	0.2398	Drosophila	RSA
12	Low	V75	0.515847421108762	0.271447421108762	0.2444	Drosophila	RSA
12	Low	V76	0.35828034702916	0.17828034702916	0.18	Drosophila	RSA
12	Low	V77	0.565091948534726	0.266491948534726	0.2986	Drosophila	RSA
12	Low	V78	0.50942414696282	0.17822414696282	0.3312	Drosophila	RSA
12	Low	V79	0.418179218480422	0.232079218480422	0.1861	Drosophila	RSA
12	Low	V8	0.49815089361628	0.17315089361628	0.325	Drosophila	RSA
12	Low	V80	0.486433122785478	0.148433122785478	0.338	Drosophila	RSA
12	Low	V81	0.408569309930891	0.265369309930891	0.1432	Drosophila	RSA
12	Low	V82	0.466702765726965	0.233702765726965	0.233	Drosophila	RSA
12	Low	V83	0.553713680962929	0.374813680962928	0.1789	Drosophila	RSA
12	Low	V84	0.529043481109933	0.190443481109933	0.3386	Drosophila	RSA
12	Low	V85	0.564947297031073	0.269047297031073	0.2959	Drosophila	RSA
12	Low	V86	0.561275348042423	0.299975348042423	0.2613	Drosophila	RSA
12	Low	V87	0.451810112138818	0.283810112138818	0.168	Drosophila	RSA
12	Low	V88	0.591537229246552	0.282837229246552	0.3087	Drosophila	RSA
12	Low	V89	0.488375296495844	0.195475296495844	0.2929	Drosophila	RSA
12	Low	V9	0.569316175707547	0.199616175707547	0.3697	Drosophila	RSA
12	Low	V90	0.613769505286837	0.191869505286837	0.4219	Drosophila	RSA
12	Low	V91	0.459589588201846	0.208689588201846	0.2509	Drosophila	RSA
12	Low	V92	0.51581385079665	0.23891385079665	0.2769	Drosophila	RSA
12	Low	V93	0.493468520360535	0.221068520360535	0.2724	Drosophila	RSA
12	Low	V94	0.567773647939075	0.269273647939075	0.2985	Drosophila	RSA
12	Low	V95	0.511868852221003	0.184468852221003	0.3274	Drosophila	RSA
12	Low	V96	0.486004618489586	0.172704618489586	0.3133	Drosophila	RSA
12	Low	V97	0.585351172621109	0.217351172621109	0.368	Drosophila	RSA
12	Low	V98	0.556262100980178	0.257662100980178	0.2986	Drosophila	RSA
12	Low	V99	0.552567475749568	0.231867475749568	0.3207	Drosophila	RSA
2	High	V1	0.146407692506507	0.0466076925065074	0.0998	Drosophila	RSA
2	High	V10	0.134387161081835	0.0512871610818351	0.0831	Drosophila	RSA
2	High	V100	0.151838350914521	0.0764383509145209	0.0754	Drosophila	RSA
2	High	V11	0.144469791606673	0.0951697916066729	0.0493	Drosophila	RSA
2	High	V12	0.139735940308935	0.0765359403089347	0.0632	Drosophila	RSA
2	High	V13	0.144216688998517	0.0554166889985172	0.0888	Drosophila	RSA
2	High	V14	0.155362568001146	0.0736625680011464	0.0817	Drosophila	RSA
2	High	V15	0.143033348637157	0.0435333486371573	0.0995	Drosophila	RSA
2	High	V16	0.147299074423781	0.0580990744237813	0.0892	Drosophila	RSA
2	High	V17	0.136036866736451	0.0630368667364512	0.073	Drosophila	RSA
2	High	V18	0.145629599178876	0.0539295991788756	0.0917	Drosophila	RSA
2	High	V19	0.145257075879859	0.0385570758798589	0.1067	Drosophila	RSA
2	High	V2	0.143180678670539	0.0598806786705385	0.0833	Drosophila	RSA
2	High	V20	0.137611612684917	0.0855116126849168	0.0521	Drosophila	RSA
2	High	V21	0.14467216269373	0.0700721626937302	0.0746	Drosophila	RSA
2	High	V22	0.153228694518189	0.0621286945181887	0.0911	Drosophila	RSA
2	High	V23	0.145099940697186	0.0507999406971857	0.0943	Drosophila	RSA
2	High	V24	0.14713750788255	0.0757375078825495	0.0714	Drosophila	RSA
2	High	V25	0.136502065514063	0.0960020655140634	0.0405	Drosophila	RSA
2	High	V26	0.158454185332257	0.0740541853322567	0.0844	Drosophila	RSA
2	High	V27	0.15218988498767	0.0485898849876698	0.1036	Drosophila	RSA
2	High	V28	0.143642712124784	0.0869427121247844	0.0567	Drosophila	RSA
2	High	V29	0.141681449431776	0.0577814494317757	0.0839	Drosophila	RSA
2	High	V3	0.148143530606989	0.0861435306069893	0.062	Drosophila	RSA
2	High	V30	0.145404499476181	0.0572044994761808	0.0882	Drosophila	RSA
2	High	V31	0.152313959872071	0.0566139598720713	0.0957	Drosophila	RSA
2	High	V32	0.140540635244273	0.0820406352442729	0.0585	Drosophila	RSA
2	High	V33	0.140946545094802	0.101046545094802	0.0399	Drosophila	RSA
2	High	V34	0.142016134005854	0.0470161340058539	0.095	Drosophila	RSA
2	High	V35	0.141702779339989	0.0528027793399892	0.0889	Drosophila	RSA
2	High	V36	0.161091083646782	0.084391083646782	0.0767	Drosophila	RSA
2	High	V37	0.13884722261901	0.0709472226190095	0.0679	Drosophila	RSA
2	High	V38	0.144241429176433	0.0900414291764334	0.0542	Drosophila	RSA
2	High	V39	0.151398065529212	0.0473980655292115	0.104	Drosophila	RSA
2	High	V4	0.138273115323256	0.0440731153232559	0.0942	Drosophila	RSA
2	High	V40	0.150663305742863	0.0628633057428625	0.0878	Drosophila	RSA
2	High	V41	0.145481980158211	0.0812819801582108	0.0642	Drosophila	RSA
2	High	V42	0.140980817630308	0.0542808176303081	0.0867	Drosophila	RSA
2	High	V43	0.145040720458337	0.0394407204583373	0.1056	Drosophila	RSA
2	High	V44	0.144848456668248	0.0641484566682476	0.0807	Drosophila	RSA
2	High	V45	0.140503883911607	0.0558038839116067	0.0847	Drosophila	RSA
2	High	V46	0.144043947917662	0.0590439479176615	0.085	Drosophila	RSA
2	High	V47	0.140319761267044	0.0489197612670436	0.0914	Drosophila	RSA
2	High	V48	0.151962373346037	0.0416623733460373	0.1103	Drosophila	RSA
2	High	V49	0.146022305412013	0.0872223054120129	0.0588	Drosophila	RSA
2	High	V5	0.136268873832586	0.0669688738325858	0.0693	Drosophila	RSA
2	High	V50	0.137603042003835	0.0500030420038349	0.0876	Drosophila	RSA
2	High	V51	0.140511588768959	0.0379115887689586	0.1026	Drosophila	RSA
2	High	V52	0.148133047839618	0.0428330478396181	0.1053	Drosophila	RSA
2	High	V53	0.151874044677234	0.0642740446772336	0.0876	Drosophila	RSA
2	High	V54	0.151568690009213	0.0771686900092126	0.0744	Drosophila	RSA
2	High	V55	0.142014899753759	0.0841148997537588	0.0579	Drosophila	RSA
2	High	V56	0.144817213408411	0.0369172134084112	0.1079	Drosophila	RSA
2	High	V57	0.152080527028272	0.0520805270282717	0.1	Drosophila	RSA
2	High	V58	0.156706843851656	0.0755068438516565	0.0812	Drosophila	RSA
2	High	V59	0.148121484935995	0.0880214849359948	0.0601	Drosophila	RSA
2	High	V6	0.149059854077323	0.0632598540773232	0.0858	Drosophila	RSA
2	High	V60	0.139878591964571	0.0895785919645712	0.0503	Drosophila	RSA
2	High	V61	0.150194217668016	0.042994217668016	0.1072	Drosophila	RSA
2	High	V62	0.143272528707266	0.0865725287072655	0.0567	Drosophila	RSA
2	High	V63	0.139400274399272	0.0379002743992718	0.1015	Drosophila	RSA
2	High	V64	0.13961016045235	0.0452101604523499	0.0944	Drosophila	RSA
2	High	V65	0.12983544465224	0.0431354446522403	0.0867	Drosophila	RSA
2	High	V66	0.143130984540466	0.043630984540466	0.0995	Drosophila	RSA
2	High	V67	0.14243161395553	0.0347316139555303	0.1077	Drosophila	RSA
2	High	V68	0.147322477347816	0.0398224773478165	0.1075	Drosophila	RSA
2	High	V69	0.14392267365288	0.0678226736528805	0.0761	Drosophila	RSA
2	High	V7	0.141419081869335	0.0891190818693352	0.0523	Drosophila	RSA
2	High	V70	0.148033575562848	0.0623335755628479	0.0857	Drosophila	RSA
2	High	V71	0.149236199344112	0.0805361993441116	0.0687	Drosophila	RSA
2	High	V72	0.135549280974256	0.0602492809742557	0.0753	Drosophila	RSA
2	High	V73	0.150419156194943	0.0510191561949434	0.0994	Drosophila	RSA
2	High	V74	0.139599694798803	0.0503996947988028	0.0892	Drosophila	RSA
2	High	V75	0.14191492321693	0.0404149232169301	0.1015	Drosophila	RSA
2	High	V76	0.152970300910818	0.0701703009108179	0.0828	Drosophila	RSA
2	High	V77	0.146038280871884	0.0735382808718843	0.0725	Drosophila	RSA
2	High	V78	0.157102480603194	0.039702480603194	0.1174	Drosophila	RSA
2	High	V79	0.145377581841292	0.046377581841292	0.099	Drosophila	RSA
2	High	V8	0.148979689907177	0.0610796899071774	0.0879	Drosophila	RSA
2	High	V80	0.141403139797992	0.0593031397979923	0.0821	Drosophila	RSA
2	High	V81	0.13889183264664	0.0351918326466397	0.1037	Drosophila	RSA
2	High	V82	0.151167856951357	0.0568678569513574	0.0943	Drosophila	RSA
2	High	V83	0.150386404728827	0.0918864047288265	0.0585	Drosophila	RSA
2	High	V84	0.155141158702731	0.0625411587027309	0.0926	Drosophila	RSA
2	High	V85	0.154372511513377	0.0635725115133771	0.0908	Drosophila	RSA
2	High	V86	0.144617556897047	0.0426175568970465	0.102	Drosophila	RSA
2	High	V87	0.138641751502874	0.048141751502874	0.0905	Drosophila	RSA
2	High	V88	0.139008755002126	0.0927087550021255	0.0463	Drosophila	RSA
2	High	V89	0.142529342703138	0.0360293427031379	0.1065	Drosophila	RSA
2	High	V9	0.137443592634239	0.0512435926342394	0.0862	Drosophila	RSA
2	High	V90	0.13513672266385	0.0510367226638496	0.0841	Drosophila	RSA
2	High	V91	0.154848102371501	0.0808481023715013	0.074	Drosophila	RSA
2	High	V92	0.144711686222205	0.0553116862222051	0.0894	Drosophila	RSA
2	High	V93	0.147158358990267	0.0449583589902668	0.1022	Drosophila	RSA
2	High	V94	0.136984853943032	0.0897848539430322	0.0472	Drosophila	RSA
2	High	V95	0.156872039344963	0.0640720393449629	0.0928	Drosophila	RSA
2	High	V96	0.154281877648946	0.0451818776489458	0.1091	Drosophila	RSA
2	High	V97	0.158204438880377	0.0775044388803774	0.0807	Drosophila	RSA
2	High	V98	0.135269829892528	0.0676698298925283	0.0676	Drosophila	RSA
2	High	V99	0.144250684074497	0.043350684074497	0.1009	Drosophila	RSA
2	Low	V1	0.126404786881984	0.0533047868819841	0.0731	Drosophila	RSA
2	Low	V10	0.133081343347687	0.0598813433476874	0.0732	Drosophila	RSA
2	Low	V100	0.129704117187521	0.0642041171875211	0.0655	Drosophila	RSA
2	Low	V11	0.12684650320709	0.0532465032070903	0.0736	Drosophila	RSA
2	Low	V12	0.114981132651701	0.0657811326517013	0.0492	Drosophila	RSA
2	Low	V13	0.12374801380449	0.0648480138044904	0.0589	Drosophila	RSA
2	Low	V14	0.127886857531233	0.0615868575312326	0.0663	Drosophila	RSA
2	Low	V15	0.12738309501267	0.0650830950126705	0.0623	Drosophila	RSA
2	Low	V16	0.119371516861028	0.0596715168610283	0.0597	Drosophila	RSA
2	Low	V17	0.114953485211626	0.0532534852116262	0.0617	Drosophila	RSA
2	Low	V18	0.123497358908549	0.055597358908549	0.0679	Drosophila	RSA
2	Low	V19	0.128411934358878	0.0667119343588776	0.0617	Drosophila	RSA
2	Low	V2	0.115834090527363	0.0442340905273634	0.0716	Drosophila	RSA
2	Low	V20	0.111103215128311	0.0579032151283114	0.0532	Drosophila	RSA
2	Low	V21	0.125345789022924	0.0552457890229237	0.0701	Drosophila	RSA
2	Low	V22	0.123427177243941	0.0478271772439411	0.0756	Drosophila	RSA
2	Low	V23	0.117571544661698	0.0554715446616982	0.0621	Drosophila	RSA
2	Low	V24	0.127949989699145	0.0616499896991453	0.0663	Drosophila	RSA
2	Low	V25	0.116686759170129	0.0574867591701292	0.0592	Drosophila	RSA
2	Low	V26	0.117870261054125	0.0581702610541255	0.0597	Drosophila	RSA
2	Low	V27	0.110323473980863	0.0562234739808633	0.0541	Drosophila	RSA
2	Low	V28	0.127700608876425	0.060300608876425	0.0674	Drosophila	RSA
2	Low	V29	0.129946302427393	0.0641463024273928	0.0658	Drosophila	RSA
2	Low	V3	0.116199283757327	0.0636992837573268	0.0525	Drosophila	RSA
2	Low	V30	0.119376223879231	0.0506762238792307	0.0687	Drosophila	RSA
2	Low	V31	0.119332833680542	0.0601328336805417	0.0592	Drosophila	RSA
2	Low	V32	0.120380234549245	0.0710802345492448	0.0493	Drosophila	RSA
2	Low	V33	0.124960256289388	0.059960256289388	0.065	Drosophila	RSA
2	Low	V34	0.124599315487418	0.0625993154874176	0.062	Drosophila	RSA
2	Low	V35	0.112066620783127	0.0585666207831268	0.0535	Drosophila	RSA
2	Low	V36	0.122191931188856	0.0527919311888564	0.0694	Drosophila	RSA
2	Low	V37	0.115966221694575	0.0395662216945753	0.0764	Drosophila	RSA
2	Low	V38	0.12684622646519	0.0628462264651899	0.064	Drosophila	RSA
2	Low	V39	0.126901545332174	0.0614015453321736	0.0655	Drosophila	RSA
2	Low	V4	0.122947720564185	0.0638477205641853	0.0591	Drosophila	RSA
2	Low	V40	0.118106029333812	0.0644060293338118	0.0537	Drosophila	RSA
2	Low	V41	0.112453057253949	0.0412530572539489	0.0712	Drosophila	RSA
2	Low	V42	0.115221106934598	0.0640211069345979	0.0512	Drosophila	RSA
2	Low	V43	0.127521876921511	0.0437218769215107	0.0838	Drosophila	RSA
2	Low	V44	0.11753347206731	0.0365334720673102	0.081	Drosophila	RSA
2	Low	V45	0.116959748754366	0.0534597487543663	0.0635	Drosophila	RSA
2	Low	V46	0.11280498072695	0.0392049807269505	0.0736	Drosophila	RSA
2	Low	V47	0.130717979640528	0.0565179796405277	0.0742	Drosophila	RSA
2	Low	V48	0.132203212049902	0.060203212049902	0.072	Drosophila	RSA
2	Low	V49	0.119148888505534	0.067748888505534	0.0514	Drosophila	RSA
2	Low	V5	0.126292383627601	0.0672923836276009	0.059	Drosophila	RSA
2	Low	V50	0.12094989288849	0.0515498928884904	0.0694	Drosophila	RSA
2	Low	V51	0.127542735399245	0.0664427353992452	0.0611	Drosophila	RSA
2	Low	V52	0.124977990095144	0.0602779900951435	0.0647	Drosophila	RSA
2	Low	V53	0.117169655181079	0.0586696551810794	0.0585	Drosophila	RSA
2	Low	V54	0.129997689623959	0.0603976896239591	0.0696	Drosophila	RSA
2	Low	V55	0.12921874064237	0.0641187406423696	0.0651	Drosophila	RSA
2	Low	V56	0.116654403422156	0.0601544034221565	0.0565	Drosophila	RSA
2	Low	V57	0.123390443021353	0.065990443021353	0.0574	Drosophila	RSA
2	Low	V58	0.111509799314399	0.0605097993143987	0.051	Drosophila	RSA
2	Low	V59	0.12431713108923	0.0341171310892295	0.0902	Drosophila	RSA
2	Low	V6	0.133256369454109	0.060156369454109	0.0731	Drosophila	RSA
2	Low	V60	0.114596078478625	0.0595960784786251	0.055	Drosophila	RSA
2	Low	V61	0.122798292164205	0.0695982921642047	0.0532	Drosophila	RSA
2	Low	V62	0.119208997111729	0.046608997111729	0.0726	Drosophila	RSA
2	Low	V63	0.125931031730796	0.055131031730796	0.0708	Drosophila	RSA
2	Low	V64	0.118783953150968	0.0624839531509683	0.0563	Drosophila	RSA
2	Low	V65	0.124186882986535	0.0723868829865351	0.0518	Drosophila	RSA
2	Low	V66	0.119503659639237	0.041203659639237	0.0783	Drosophila	RSA
2	Low	V67	0.112138256242666	0.0662382562426662	0.0459	Drosophila	RSA
2	Low	V68	0.122506784804199	0.0648067848041992	0.0577	Drosophila	RSA
2	Low	V69	0.130418177527337	0.0594181775273373	0.071	Drosophila	RSA
2	Low	V7	0.123777750646043	0.0675777506460431	0.0562	Drosophila	RSA
2	Low	V70	0.113481635901783	0.0291816359017826	0.0843	Drosophila	RSA
2	Low	V71	0.12509495052515	0.0709949505251495	0.0541	Drosophila	RSA
2	Low	V72	0.129615650839946	0.0598156508399464	0.0698	Drosophila	RSA
2	Low	V73	0.112011535911022	0.0426115359110219	0.0694	Drosophila	RSA
2	Low	V74	0.116394817906886	0.0639948179068864	0.0524	Drosophila	RSA
2	Low	V75	0.120064864928346	0.0640648649283458	0.056	Drosophila	RSA
2	Low	V76	0.12503955373817	0.0755395537381703	0.0495	Drosophila	RSA
2	Low	V77	0.126031279226308	0.0661312792263075	0.0599	Drosophila	RSA
2	Low	V78	0.134390578046886	0.059890578046886	0.0745	Drosophila	RSA
2	Low	V79	0.124761470596248	0.0606614705962479	0.0641	Drosophila	RSA
2	Low	V8	0.132862411528912	0.0774624115289121	0.0554	Drosophila	RSA
2	Low	V80	0.125811139644642	0.0549111396446416	0.0709	Drosophila	RSA
2	Low	V81	0.122714079576259	0.068214079576259	0.0545	Drosophila	RSA
2	Low	V82	0.124184688417339	0.0487846884173392	0.0754	Drosophila	RSA
2	Low	V83	0.124161753470181	0.0619617534701812	0.0622	Drosophila	RSA
2	Low	V84	0.124765863126264	0.0558658631262644	0.0689	Drosophila	RSA
2	Low	V85	0.12769551469612	0.0652955146961205	0.0624	Drosophila	RSA
2	Low	V86	0.11925391838739	0.0647539183873899	0.0545	Drosophila	RSA
2	Low	V87	0.125659986398524	0.0737599863985239	0.0519	Drosophila	RSA
2	Low	V88	0.123376444790803	0.061776444790803	0.0616	Drosophila	RSA
2	Low	V89	0.123805994753794	0.0644059947537937	0.0594	Drosophila	RSA
2	Low	V9	0.114750237132633	0.0681502371326331	0.0466	Drosophila	RSA
2	Low	V90	0.125324554256822	0.0754245542568216	0.0499	Drosophila	RSA
2	Low	V91	0.112300478128653	0.057800478128653	0.0545	Drosophila	RSA
2	Low	V92	0.125689834427998	0.0598898344279983	0.0658	Drosophila	RSA
2	Low	V93	0.12314645442686	0.0647464544268598	0.0584	Drosophila	RSA
2	Low	V94	0.118987006866732	0.0633870068667321	0.0556	Drosophila	RSA
2	Low	V95	0.118440217884494	0.066040217884494	0.0524	Drosophila	RSA
2	Low	V96	0.112876060478824	0.0583760604788235	0.0545	Drosophila	RSA
2	Low	V97	0.115467783381279	0.0606677833812787	0.0548	Drosophila	RSA
2	Low	V98	0.126763833622265	0.0324638336222646	0.0943	Drosophila	RSA
2	Low	V99	0.130576861592997	0.0752768615929965	0.0553	Drosophila	RSA
3	High	V1	0.135630740481368	0.0714307404813683	0.0642	Drosophila	RSA
3	High	V10	0.131845187184913	0.0520451871849128	0.0798	Drosophila	RSA
3	High	V100	0.153152311779015	0.0603523117790147	0.0928	Drosophila	RSA
3	High	V11	0.134578835252595	0.0470788352525949	0.0875	Drosophila	RSA
3	High	V12	0.135971691906835	0.0783716919068347	0.0576	Drosophila	RSA
3	High	V13	0.141344514415958	0.0567445144159575	0.0846	Drosophila	RSA
3	High	V14	0.134402810325245	0.0624028103252445	0.072	Drosophila	RSA
3	High	V15	0.127065164274087	0.0447651642740867	0.0823	Drosophila	RSA
3	High	V16	0.133783663036582	0.0498836630365824	0.0839	Drosophila	RSA
3	High	V17	0.145959689561821	0.0821596895618208	0.0638	Drosophila	RSA
3	High	V18	0.150798848918686	0.0685988489186856	0.0822	Drosophila	RSA
3	High	V19	0.108892481577175	0.0398924815771746	0.069	Drosophila	RSA
3	High	V2	0.117048344916998	0.0586483449169977	0.0584	Drosophila	RSA
3	High	V20	0.140326366402172	0.060326366402172	0.08	Drosophila	RSA
3	High	V21	0.152970440327192	0.0478704403271921	0.1051	Drosophila	RSA
3	High	V22	0.153878981244156	0.0485789812441555	0.1053	Drosophila	RSA
3	High	V23	0.130078802548154	0.0709788025481544	0.0591	Drosophila	RSA
3	High	V24	0.120743442223929	0.0589434422239291	0.0618	Drosophila	RSA
3	High	V25	0.136298172296144	0.0602981722961441	0.076	Drosophila	RSA
3	High	V26	0.133143669895738	0.0423436698957384	0.0908	Drosophila	RSA
3	High	V27	0.134827356231563	0.0485273562315626	0.0863	Drosophila	RSA
3	High	V28	0.123057487603604	0.0642574876036038	0.0588	Drosophila	RSA
3	High	V29	0.114455949498599	0.0392559494985989	0.0752	Drosophila	RSA
3	High	V3	0.14140734009463	0.0512073400946302	0.0902	Drosophila	RSA
3	High	V30	0.149001873352738	0.0956018733527375	0.0534	Drosophila	RSA
3	High	V31	0.135209237966406	0.0692092379664065	0.066	Drosophila	RSA
3	High	V32	0.14865624081135	0.0592562408113504	0.0894	Drosophila	RSA
3	High	V33	0.123685306148878	0.047185306148878	0.0765	Drosophila	RSA
3	High	V34	0.113786672349209	0.0302866723492091	0.0835	Drosophila	RSA
3	High	V35	0.144115111694512	0.0498151116945124	0.0943	Drosophila	RSA
3	High	V36	0.127426516884805	0.0520265168848054	0.0754	Drosophila	RSA
3	High	V37	0.149248404039174	0.0427484040391743	0.1065	Drosophila	RSA
3	High	V38	0.149193273302702	0.0883932733027017	0.0608	Drosophila	RSA
3	High	V39	0.136426182943247	0.0515261829432472	0.0849	Drosophila	RSA
3	High	V4	0.132777651455668	0.069877651455668	0.0629	Drosophila	RSA
3	High	V40	0.139745061145575	0.0562450611455748	0.0835	Drosophila	RSA
3	High	V41	0.138753368739676	0.0532533687396759	0.0855	Drosophila	RSA
3	High	V42	0.125902982991919	0.0557029829919186	0.0702	Drosophila	RSA
3	High	V43	0.145627160439516	0.067727160439516	0.0779	Drosophila	RSA
3	High	V44	0.114141182255141	0.0766411822551409	0.0375	Drosophila	RSA
3	High	V45	0.130432693474411	0.0630326934744114	0.0674	Drosophila	RSA
3	High	V46	0.13048284483243	0.0732828448324302	0.0572	Drosophila	RSA
3	High	V47	0.11929611234746	0.04529611234746	0.074	Drosophila	RSA
3	High	V48	0.146457946907426	0.0572579469074256	0.0892	Drosophila	RSA
3	High	V49	0.147172566749921	0.0717725667499211	0.0754	Drosophila	RSA
3	High	V5	0.145262115434715	0.069062115434715	0.0762	Drosophila	RSA
3	High	V50	0.1366859384592	0.0556859384591999	0.081	Drosophila	RSA
3	High	V51	0.140057864292759	0.0577578642927587	0.0823	Drosophila	RSA
3	High	V52	0.109672137509264	0.0747721375092639	0.0349	Drosophila	RSA
3	High	V53	0.132190695894834	0.061490695894834	0.0707	Drosophila	RSA
3	High	V54	0.143450680440245	0.0444506804402454	0.099	Drosophila	RSA
3	High	V55	0.123777244924745	0.0525772449247455	0.0712	Drosophila	RSA
3	High	V56	0.132391382219006	0.0733913822190064	0.059	Drosophila	RSA
3	High	V57	0.123921357392619	0.0549213573926191	0.069	Drosophila	RSA
3	High	V58	0.11786484821302	0.0479648482130197	0.0699	Drosophila	RSA
3	High	V59	0.137447833559518	0.0507478335595181	0.0867	Drosophila	RSA
3	High	V6	0.139533194675978	0.0614331946759775	0.0781	Drosophila	RSA
3	High	V60	0.148730023500343	0.0519300235003431	0.0968	Drosophila	RSA
3	High	V61	0.13239882745231	0.0483988274523104	0.084	Drosophila	RSA
3	High	V62	0.156574249683	0.0696742496830005	0.0869	Drosophila	RSA
3	High	V63	0.151353032891586	0.0684530328915857	0.0829	Drosophila	RSA
3	High	V64	0.154419656408925	0.0604196564089248	0.094	Drosophila	RSA
3	High	V65	0.129750205100375	0.0810502051003748	0.0487	Drosophila	RSA
3	High	V66	0.123784223201594	0.049284223201594	0.0745	Drosophila	RSA
3	High	V67	0.126491299416281	0.0674912994162815	0.059	Drosophila	RSA
3	High	V68	0.135101477235622	0.0827014772356223	0.0524	Drosophila	RSA
3	High	V69	0.129141513943428	0.0478415139434277	0.0813	Drosophila	RSA
3	High	V7	0.123597374330971	0.083497374330971	0.0401	Drosophila	RSA
3	High	V70	0.122838063658877	0.0427380636588772	0.0801	Drosophila	RSA
3	High	V71	0.142665694682664	0.0585656946826644	0.0841	Drosophila	RSA
3	High	V72	0.121337923167842	0.0442379231678419	0.0771	Drosophila	RSA
3	High	V73	0.156848039432772	0.0703480394327723	0.0865	Drosophila	RSA
3	High	V74	0.105980219752943	0.0459802197529425	0.06	Drosophila	RSA
3	High	V75	0.123256872317021	0.0507568723170213	0.0725	Drosophila	RSA
3	High	V76	0.144966084200926	0.0605660842009263	0.0844	Drosophila	RSA
3	High	V77	0.116911757454948	0.0562117574549481	0.0607	Drosophila	RSA
3	High	V78	0.129000197069385	0.0601001970693848	0.0689	Drosophila	RSA
3	High	V79	0.131571054598258	0.0363710545982576	0.0952	Drosophila	RSA
3	High	V8	0.149811473787533	0.0438114737875334	0.106	Drosophila	RSA
3	High	V80	0.15431786143881	0.0518178614388103	0.1025	Drosophila	RSA
3	High	V81	0.156578212028228	0.0534782120282279	0.1031	Drosophila	RSA
3	High	V82	0.135857597137246	0.0540575971372456	0.0818	Drosophila	RSA
3	High	V83	0.110845711031911	0.0384457110319105	0.0724	Drosophila	RSA
3	High	V84	0.133637464668955	0.057137464668955	0.0765	Drosophila	RSA
3	High	V85	0.17245335062625	0.0634533506262498	0.109	Drosophila	RSA
3	High	V86	0.145166575539737	0.0741665755397367	0.071	Drosophila	RSA
3	High	V87	0.137530691385927	0.0638306913859269	0.0737	Drosophila	RSA
3	High	V88	0.125615808223203	0.0328158082232028	0.0928	Drosophila	RSA
3	High	V89	0.137265444955078	0.0545654449550782	0.0827	Drosophila	RSA
3	High	V9	0.127853050205306	0.0523530502053061	0.0755	Drosophila	RSA
3	High	V90	0.120901326110759	0.0547013261107586	0.0662	Drosophila	RSA
3	High	V91	0.125773145215568	0.0759731452155684	0.0498	Drosophila	RSA
3	High	V92	0.149343972434196	0.0784439724341963	0.0709	Drosophila	RSA
3	High	V93	0.144437347321677	0.058237347321677	0.0862	Drosophila	RSA
3	High	V94	0.124328868750389	0.0680288687503887	0.0563	Drosophila	RSA
3	High	V95	0.144054712784724	0.0777547127847243	0.0663	Drosophila	RSA
3	High	V96	0.130108137236722	0.054708137236722	0.0754	Drosophila	RSA
3	High	V97	0.15628081532457	0.0671808153245702	0.0891	Drosophila	RSA
3	High	V98	0.148927061917531	0.0757270619175307	0.0732	Drosophila	RSA
3	High	V99	0.127324020956115	0.0401240209561151	0.0872	Drosophila	RSA
3	Low	V1	0.117808509293335	0.0944085092933349	0.0234	Drosophila	RSA
3	Low	V10	0.117932151816039	0.0461321518160395	0.0718	Drosophila	RSA
3	Low	V100	0.0767306564167958	0.0404306564167958	0.0363	Drosophila	RSA
3	Low	V11	0.116885703012204	0.0539857030122037	0.0629	Drosophila	RSA
3	Low	V12	0.149463311693309	0.0793633116933092	0.0701	Drosophila	RSA
3	Low	V13	0.119907019665175	0.0883070196651753	0.0316	Drosophila	RSA
3	Low	V14	0.156022403651973	0.086222403651973	0.0698	Drosophila	RSA
3	Low	V15	0.141483380703913	0.0503833807039133	0.0911	Drosophila	RSA
3	Low	V16	0.137928903439329	0.0666289034393293	0.0713	Drosophila	RSA
3	Low	V17	0.139281642830819	0.0319816428308193	0.1073	Drosophila	RSA
3	Low	V18	0.162429291904264	0.0402292919042641	0.1222	Drosophila	RSA
3	Low	V19	0.118059153004222	0.0871591530042216	0.0309	Drosophila	RSA
3	Low	V2	0.116072778972185	0.100872778972185	0.0152	Drosophila	RSA
3	Low	V20	0.123841917426928	0.0358419174269278	0.088	Drosophila	RSA
3	Low	V21	0.114148676641639	0.0876486766416395	0.0265	Drosophila	RSA
3	Low	V22	0.124114577216768	0.116914577216768	0.0072	Drosophila	RSA
3	Low	V23	0.14358852225278	0.0436885222527802	0.0999	Drosophila	RSA
3	Low	V24	0.105346444620149	0.0446464446201491	0.0607	Drosophila	RSA
3	Low	V25	0.13105610757219	0.0310561075721897	0.1	Drosophila	RSA
3	Low	V26	0.114505880327402	0.0277058803274018	0.0868	Drosophila	RSA
3	Low	V27	0.144482437862184	0.0700824378621838	0.0744	Drosophila	RSA
3	Low	V28	0.133935558227322	0.0507355582273221	0.0832	Drosophila	RSA
3	Low	V29	0.117583454429476	0.0427834544294755	0.0748	Drosophila	RSA
3	Low	V3	0.107976449694329	0.0512764496943292	0.0567	Drosophila	RSA
3	Low	V30	0.143739737462911	0.0813397374629107	0.0624	Drosophila	RSA
3	Low	V31	0.133024236071249	0.0964242360712492	0.0366	Drosophila	RSA
3	Low	V32	0.11421985595995	0.0630198559599498	0.0512	Drosophila	RSA
3	Low	V33	0.0863128793174772	0.0314128793174773	0.0549	Drosophila	RSA
3	Low	V34	0.130155178076487	0.0462551780764872	0.0839	Drosophila	RSA
3	Low	V35	0.107181582997715	0.0403815829977147	0.0668	Drosophila	RSA
3	Low	V36	0.112098255660451	0.0793982556604507	0.0327	Drosophila	RSA
3	Low	V37	0.118826672193496	0.0399266721934963	0.0789	Drosophila	RSA
3	Low	V38	0.102569801397486	0.0599698013974864	0.0426	Drosophila	RSA
3	Low	V39	0.124307839988424	0.0403078399884244	0.084	Drosophila	RSA
3	Low	V4	0.139275455635984	0.0474754556359841	0.0918	Drosophila	RSA
3	Low	V40	0.138063434621267	0.0332634346212673	0.1048	Drosophila	RSA
3	Low	V41	0.0876671976831886	0.0734671976831886	0.0142	Drosophila	RSA
3	Low	V42	0.12352194364995	0.10052194364995	0.023	Drosophila	RSA
3	Low	V43	0.124793874675558	0.0722938746755578	0.0525	Drosophila	RSA
3	Low	V44	0.127964210720486	0.0473642107204864	0.0806	Drosophila	RSA
3	Low	V45	0.089565814059249	0.082565814059249	0.007	Drosophila	RSA
3	Low	V46	0.122237287537467	0.0640372875374668	0.0582	Drosophila	RSA
3	Low	V47	0.120963278228329	0.0944632782283285	0.0265	Drosophila	RSA
3	Low	V48	0.122644634001013	0.0817446340010126	0.0409	Drosophila	RSA
3	Low	V49	0.109432119055893	0.0705321190558935	0.0389	Drosophila	RSA
3	Low	V5	0.145307532757397	0.0513075327573967	0.094	Drosophila	RSA
3	Low	V50	0.108212121601981	0.0689121216019806	0.0393	Drosophila	RSA
3	Low	V51	0.088633718868641	0.115133718868641	-0.0265	Drosophila	RSA
3	Low	V52	0.0966806608383959	0.0602806608383959	0.0364	Drosophila	RSA
3	Low	V53	0.149991317995432	0.118391317995432	0.0316	Drosophila	RSA
3	Low	V54	0.157297706759375	0.0482977067593745	0.109	Drosophila	RSA
3	Low	V55	0.0957756055841189	0.0460756055841189	0.0497	Drosophila	RSA
3	Low	V56	0.150901298032365	0.040101298032365	0.1108	Drosophila	RSA
3	Low	V57	0.120461569451953	0.0673615694519532	0.0531	Drosophila	RSA
3	Low	V58	0.159321377916389	0.0419213779163891	0.1174	Drosophila	RSA
3	Low	V59	0.101366606649035	0.0433666066490352	0.058	Drosophila	RSA
3	Low	V6	0.110350904334607	0.047250904334607	0.0631	Drosophila	RSA
3	Low	V60	0.135468999944088	0.0334689999440882	0.102	Drosophila	RSA
3	Low	V61	0.128629340403676	0.0403293404036757	0.0883	Drosophila	RSA
3	Low	V62	0.108164075072551	0.094964075072551	0.0132	Drosophila	RSA
3	Low	V63	0.158588918731327	0.0257889187313271	0.1328	Drosophila	RSA
3	Low	V64	0.147342811027698	0.116542811027698	0.0308	Drosophila	RSA
3	Low	V65	0.130915891898767	0.0390158918987674	0.0919	Drosophila	RSA
3	Low	V66	0.132320865928206	0.0954208659282057	0.0369	Drosophila	RSA
3	Low	V67	0.133536544340872	0.0696365443408718	0.0639	Drosophila	RSA
3	Low	V68	0.138418479203324	0.0557184792033237	0.0827	Drosophila	RSA
3	Low	V69	0.104348360246265	0.0909483602462651	0.0134	Drosophila	RSA
3	Low	V7	0.155348128777513	0.0431481287775133	0.1122	Drosophila	RSA
3	Low	V70	0.0936769374178107	0.115076937417811	-0.0214	Drosophila	RSA
3	Low	V71	0.119383712642491	0.068683712642491	0.0507	Drosophila	RSA
3	Low	V72	0.117206158544568	0.053306158544568	0.0639	Drosophila	RSA
3	Low	V73	0.120191566894084	0.045691566894084	0.0745	Drosophila	RSA
3	Low	V74	0.129475395686919	0.0318753956869187	0.0976	Drosophila	RSA
3	Low	V75	0.108177565850992	0.054477565850992	0.0537	Drosophila	RSA
3	Low	V76	0.141474439727444	0.0419744397274438	0.0995	Drosophila	RSA
3	Low	V77	0.166964528899898	0.0609645288998976	0.106	Drosophila	RSA
3	Low	V78	0.153454775816067	0.047454775816067	0.106	Drosophila	RSA
3	Low	V79	0.0953402295207818	0.107640229520782	-0.0123	Drosophila	RSA
3	Low	V8	0.124520210497964	0.0652202104979641	0.0593	Drosophila	RSA
3	Low	V80	0.106101659131977	0.047401659131977	0.0587	Drosophila	RSA
3	Low	V81	0.125460622855138	0.0420606228551382	0.0834	Drosophila	RSA
3	Low	V82	0.158036222739404	0.0368362227394041	0.1212	Drosophila	RSA
3	Low	V83	0.115101645287781	0.0959016452877812	0.0192	Drosophila	RSA
3	Low	V84	0.112003329153737	0.0504033291537369	0.0616	Drosophila	RSA
3	Low	V85	0.118124662049238	0.0502246620492375	0.0679	Drosophila	RSA
3	Low	V86	0.10436437241901	0.0748643724190095	0.0295	Drosophila	RSA
3	Low	V87	0.176945081349869	0.0402450813498686	0.1367	Drosophila	RSA
3	Low	V88	0.127326606222887	0.0688266062228874	0.0585	Drosophila	RSA
3	Low	V89	0.13032463000763	0.14942463000763	-0.0191	Drosophila	RSA
3	Low	V9	0.1115626878411	0.0554626878410995	0.0561	Drosophila	RSA
3	Low	V90	0.145447138405203	0.0925471384052033	0.0529	Drosophila	RSA
3	Low	V91	0.120235123196326	0.055735123196326	0.0645	Drosophila	RSA
3	Low	V92	0.136941389833431	0.0834413898334311	0.0535	Drosophila	RSA
3	Low	V93	0.126300518388374	0.0744005183883744	0.0519	Drosophila	RSA
3	Low	V94	0.116351658538617	0.107951658538617	0.0084	Drosophila	RSA
3	Low	V95	0.131913762291011	0.0351137622910109	0.0968	Drosophila	RSA
3	Low	V96	0.126241427239129	0.0467414272391292	0.0795	Drosophila	RSA
3	Low	V97	0.131952730834582	0.0670527308345821	0.0649	Drosophila	RSA
3	Low	V98	0.116721576195957	0.0526215761959572	0.0641	Drosophila	RSA
3	Low	V99	0.104151301934922	0.0613513019349225	0.0428	Drosophila	RSA
4	High	V1	0.160578738411054	0.0680787384110537	0.0925	Drosophila	RSA
4	High	V10	0.15561468864469	0.12271468864469	0.0329	Drosophila	RSA
4	High	V100	0.12840267673415	0.11140267673415	0.017	Drosophila	RSA
4	High	V11	0.146941168751392	0.100641168751392	0.0463	Drosophila	RSA
4	High	V12	0.134416224485436	0.0493162244854364	0.0851	Drosophila	RSA
4	High	V13	0.130166035661049	0.106966035661049	0.0232	Drosophila	RSA
4	High	V14	0.151226382338284	0.0632263823382844	0.088	Drosophila	RSA
4	High	V15	0.145012922478079	0.105412922478079	0.0396	Drosophila	RSA
4	High	V16	0.149125514876475	0.0606255148764751	0.0885	Drosophila	RSA
4	High	V17	0.149863517199968	0.107163517199968	0.0427	Drosophila	RSA
4	High	V18	0.157669598416734	0.117569598416734	0.0401	Drosophila	RSA
4	High	V19	0.122451239484222	0.0972512394842216	0.0252	Drosophila	RSA
4	High	V2	0.124141868165079	0.106041868165079	0.0181	Drosophila	RSA
4	High	V20	0.159997805062037	0.107797805062037	0.0522	Drosophila	RSA
4	High	V21	0.16644994531361	0.10934994531361	0.0571	Drosophila	RSA
4	High	V22	0.140515033143571	0.129315033143571	0.0112	Drosophila	RSA
4	High	V23	0.162984363394304	0.0600843633943042	0.1029	Drosophila	RSA
4	High	V24	0.147189004682788	0.075989004682788	0.0712	Drosophila	RSA
4	High	V25	0.137554673553313	0.0620546735533127	0.0755	Drosophila	RSA
4	High	V26	0.154178795818464	0.0659787958184641	0.0882	Drosophila	RSA
4	High	V27	0.14620798763271	0.12040798763271	0.0258	Drosophila	RSA
4	High	V28	0.16458686954169	0.06828686954169	0.0963	Drosophila	RSA
4	High	V29	0.168383497140513	0.100683497140513	0.0677	Drosophila	RSA
4	High	V3	0.13032973330069	0.0646297333006896	0.0657	Drosophila	RSA
4	High	V30	0.144876145101616	0.0554761451016162	0.0894	Drosophila	RSA
4	High	V31	0.149001022876895	0.099501022876895	0.0495	Drosophila	RSA
4	High	V32	0.128180569262121	0.0636805692621211	0.0645	Drosophila	RSA
4	High	V33	0.141322347950008	0.0515223479500078	0.0898	Drosophila	RSA
4	High	V34	0.160030037447582	0.105330037447582	0.0547	Drosophila	RSA
4	High	V35	0.166518067290874	0.0624180672908742	0.1041	Drosophila	RSA
4	High	V36	0.154584369565477	0.108284369565477	0.0463	Drosophila	RSA
4	High	V37	0.164872223019762	0.0923722230197618	0.0725	Drosophila	RSA
4	High	V38	0.149720987706199	0.085820987706199	0.0639	Drosophila	RSA
4	High	V39	0.14045099217924	0.0535509921792395	0.0869	Drosophila	RSA
4	High	V4	0.144147201593975	0.0879472015939752	0.0562	Drosophila	RSA
4	High	V40	0.167306080742833	0.107106080742833	0.0602	Drosophila	RSA
4	High	V41	0.149675126200669	0.0899751262006689	0.0597	Drosophila	RSA
4	High	V42	0.128525122077416	0.0560251220774165	0.0725	Drosophila	RSA
4	High	V43	0.138092174849826	0.0435921748498259	0.0945	Drosophila	RSA
4	High	V44	0.159405287231815	0.122105287231815	0.0373	Drosophila	RSA
4	High	V45	0.153395879679032	0.0489958796790319	0.1044	Drosophila	RSA
4	High	V46	0.132823539356147	0.104023539356147	0.0288	Drosophila	RSA
4	High	V47	0.186752274863655	0.0638522748636548	0.1229	Drosophila	RSA
4	High	V48	0.165322939358433	0.0978229393584329	0.0675	Drosophila	RSA
4	High	V49	0.148762038370188	0.0611620383701882	0.0876	Drosophila	RSA
4	High	V5	0.160929352991398	0.099929352991398	0.061	Drosophila	RSA
4	High	V50	0.17028759984209	0.11638759984209	0.0539	Drosophila	RSA
4	High	V51	0.150520346934259	0.109320346934259	0.0412	Drosophila	RSA
4	High	V52	0.121594965120111	0.0991949651201107	0.0224	Drosophila	RSA
4	High	V53	0.11722302080577	0.0703230208057702	0.0469	Drosophila	RSA
4	High	V54	0.171052805958077	0.0668528059580773	0.1042	Drosophila	RSA
4	High	V55	0.14737909100792	0.0931790910079204	0.0542	Drosophila	RSA
4	High	V56	0.136411792469034	0.098011792469034	0.0384	Drosophila	RSA
4	High	V57	0.152692306769659	0.0736923067696592	0.079	Drosophila	RSA
4	High	V58	0.150848916056675	0.0519489160566748	0.0989	Drosophila	RSA
4	High	V59	0.140164106379402	0.109664106379402	0.0305	Drosophila	RSA
4	High	V6	0.150240882099787	0.0932408820997873	0.057	Drosophila	RSA
4	High	V60	0.141042766117567	0.0766427661175674	0.0644	Drosophila	RSA
4	High	V61	0.161564679751257	0.064864679751257	0.0967	Drosophila	RSA
4	High	V62	0.135832458260612	0.0883324582606119	0.0475	Drosophila	RSA
4	High	V63	0.122336940825595	0.0828369408255948	0.0395	Drosophila	RSA
4	High	V64	0.138989220379721	0.0992892203797211	0.0397	Drosophila	RSA
4	High	V65	0.151920563971482	0.0671205639714821	0.0848	Drosophila	RSA
4	High	V66	0.154231207197771	0.0970312071977714	0.0572	Drosophila	RSA
4	High	V67	0.148998564083509	0.0979985640835087	0.051	Drosophila	RSA
4	High	V68	0.145020383887271	0.095120383887271	0.0499	Drosophila	RSA
4	High	V69	0.126137673996982	0.0584376739969822	0.0677	Drosophila	RSA
4	High	V7	0.171260583589549	0.0517605835895488	0.1195	Drosophila	RSA
4	High	V70	0.16689632463353	0.10659632463353	0.0603	Drosophila	RSA
4	High	V71	0.15288171250983	0.0414817125098299	0.1114	Drosophila	RSA
4	High	V72	0.158588893280704	0.109788893280704	0.0488	Drosophila	RSA
4	High	V73	0.137201894272775	0.121601894272775	0.0156	Drosophila	RSA
4	High	V74	0.135630517567175	0.0890305175671747	0.0466	Drosophila	RSA
4	High	V75	0.132763156718708	0.103763156718708	0.029	Drosophila	RSA
4	High	V76	0.161386249189662	0.134686249189662	0.0267	Drosophila	RSA
4	High	V77	0.149588083025087	0.0943880830250871	0.0552	Drosophila	RSA
4	High	V78	0.165272447801967	0.0588724478019668	0.1064	Drosophila	RSA
4	High	V79	0.132088762291913	0.0975887622919125	0.0345	Drosophila	RSA
4	High	V8	0.15507319182976	0.10977319182976	0.0453	Drosophila	RSA
4	High	V80	0.12990461136315	0.0880046113631496	0.0419	Drosophila	RSA
4	High	V81	0.148617011614	0.0656170116140001	0.083	Drosophila	RSA
4	High	V82	0.145069060866534	0.0553690608665342	0.0897	Drosophila	RSA
4	High	V83	0.131157781025634	0.0920577810256338	0.0391	Drosophila	RSA
4	High	V84	0.155134372220982	0.0514343722209819	0.1037	Drosophila	RSA
4	High	V85	0.129861176200304	0.101961176200304	0.0279	Drosophila	RSA
4	High	V86	0.126961526371139	0.0501615263711389	0.0768	Drosophila	RSA
4	High	V87	0.173225878997286	0.125825878997286	0.0474	Drosophila	RSA
4	High	V88	0.124284879574504	0.0479848795745036	0.0763	Drosophila	RSA
4	High	V89	0.150369771729615	0.0579697717296146	0.0924	Drosophila	RSA
4	High	V9	0.145185429863517	0.0938854298635167	0.0513	Drosophila	RSA
4	High	V90	0.147032447580927	0.0757324475809272	0.0713	Drosophila	RSA
4	High	V91	0.141462852615059	0.0959628526150589	0.0455	Drosophila	RSA
4	High	V92	0.139484641617507	0.0454846416175065	0.094	Drosophila	RSA
4	High	V93	0.137099953260361	0.0953999532603606	0.0417	Drosophila	RSA
4	High	V94	0.138162592465872	0.0505625924658715	0.0876	Drosophila	RSA
4	High	V95	0.131840849354772	0.0821408493547724	0.0497	Drosophila	RSA
4	High	V96	0.153549817482745	0.117049817482745	0.0365	Drosophila	RSA
4	High	V97	0.126486670193066	0.0567866701930661	0.0697	Drosophila	RSA
4	High	V98	0.134413794833308	0.104313794833308	0.0301	Drosophila	RSA
4	High	V99	0.119415774065977	0.0960157740659773	0.0234	Drosophila	RSA
4	Low	V1	0.148651431867361	0.042151431867361	0.1065	Drosophila	RSA
4	Low	V10	0.136892703740291	0.0572927037402911	0.0796	Drosophila	RSA
4	Low	V100	0.199628763007216	0.0625287630072158	0.1371	Drosophila	RSA
4	Low	V11	0.168176700646311	0.0575767006463106	0.1106	Drosophila	RSA
4	Low	V12	0.190547619334185	0.0399476193341853	0.1506	Drosophila	RSA
4	Low	V13	0.183038358897625	0.0963383588976245	0.0867	Drosophila	RSA
4	Low	V14	0.136422934298354	0.0621229342983537	0.0743	Drosophila	RSA
4	Low	V15	0.167071822321031	0.0456718223210314	0.1214	Drosophila	RSA
4	Low	V16	0.176164856961176	0.0723648569611757	0.1038	Drosophila	RSA
4	Low	V17	0.141117427589094	0.0653174275890939	0.0758	Drosophila	RSA
4	Low	V18	0.168209754148345	0.0569097541483454	0.1113	Drosophila	RSA
4	Low	V19	0.16047474960186	0.0699747496018597	0.0905	Drosophila	RSA
4	Low	V2	0.16131346742758	0.0831134674275799	0.0782	Drosophila	RSA
4	Low	V20	0.146165089035591	0.0507650890355908	0.0954	Drosophila	RSA
4	Low	V21	0.140850582996929	0.0754505829969292	0.0654	Drosophila	RSA
4	Low	V22	0.189863022518513	0.0604630225185132	0.1294	Drosophila	RSA
4	Low	V23	0.170918873421883	0.0887188734218833	0.0822	Drosophila	RSA
4	Low	V24	0.158216429194656	0.0809164291946565	0.0773	Drosophila	RSA
4	Low	V25	0.206123620628647	0.0489236206286467	0.1572	Drosophila	RSA
4	Low	V26	0.154391539116733	0.0422915391167332	0.1121	Drosophila	RSA
4	Low	V27	0.227359014248673	0.0346590142486725	0.1927	Drosophila	RSA
4	Low	V28	0.161692253373457	0.042092253373457	0.1196	Drosophila	RSA
4	Low	V29	0.183595035831804	0.0370950358318043	0.1465	Drosophila	RSA
4	Low	V3	0.160988548043791	0.0449885480437911	0.116	Drosophila	RSA
4	Low	V30	0.158455864742458	0.0459558647424576	0.1125	Drosophila	RSA
4	Low	V31	0.200070123693057	0.0727701236930572	0.1273	Drosophila	RSA
4	Low	V32	0.121909579236424	0.0537095792364243	0.0682	Drosophila	RSA
4	Low	V33	0.182591722015629	0.0462917220156285	0.1363	Drosophila	RSA
4	Low	V34	0.211376448880716	0.0491764488807159	0.1622	Drosophila	RSA
4	Low	V35	0.142546590058897	0.0505465900588975	0.092	Drosophila	RSA
4	Low	V36	0.199237631978938	0.0654376319789377	0.1338	Drosophila	RSA
4	Low	V37	0.159224951132311	0.0780249511323109	0.0812	Drosophila	RSA
4	Low	V38	0.178571800680564	0.0658718006805641	0.1127	Drosophila	RSA
4	Low	V39	0.168377882279423	0.0943778822794228	0.074	Drosophila	RSA
4	Low	V4	0.163256965299399	0.0367569652993995	0.1265	Drosophila	RSA
4	Low	V40	0.179184259943135	0.0308842599431352	0.1483	Drosophila	RSA
4	Low	V41	0.196048944388852	0.0276489443888519	0.1684	Drosophila	RSA
4	Low	V42	0.175682174974674	0.0585821749746736	0.1171	Drosophila	RSA
4	Low	V43	0.20573474802981	0.0785347480298102	0.1272	Drosophila	RSA
4	Low	V44	0.129419360864882	0.0541193608648816	0.0753	Drosophila	RSA
4	Low	V45	0.155156859550351	0.0512568595503513	0.1039	Drosophila	RSA
4	Low	V46	0.183024501559808	0.0294245015598085	0.1536	Drosophila	RSA
4	Low	V47	0.133405311838972	0.0822053118389716	0.0512	Drosophila	RSA
4	Low	V48	0.205555693505487	0.0484556935054874	0.1571	Drosophila	RSA
4	Low	V49	0.158529334243243	0.078329334243243	0.0802	Drosophila	RSA
4	Low	V5	0.184541163601708	0.0465411636017077	0.138	Drosophila	RSA
4	Low	V50	0.151618197767211	0.0598181977672109	0.0918	Drosophila	RSA
4	Low	V51	0.145413826232064	0.068013826232064	0.0774	Drosophila	RSA
4	Low	V52	0.130034528916708	0.0507345289167078	0.0793	Drosophila	RSA
4	Low	V53	0.160137620689975	0.0682376206899749	0.0919	Drosophila	RSA
4	Low	V54	0.165282235030953	0.0589822350309531	0.1063	Drosophila	RSA
4	Low	V55	0.171811078728494	0.0470110787284937	0.1248	Drosophila	RSA
4	Low	V56	0.161711322152917	0.0874113221529171	0.0743	Drosophila	RSA
4	Low	V57	0.167791387099923	0.0662913870999234	0.1015	Drosophila	RSA
4	Low	V58	0.210210263204973	0.0684102632049729	0.1418	Drosophila	RSA
4	Low	V59	0.147339463989122	0.045439463989122	0.1019	Drosophila	RSA
4	Low	V6	0.159472727808427	0.0419727278084267	0.1175	Drosophila	RSA
4	Low	V60	0.16309394630567	0.15179394630567	0.0113	Drosophila	RSA
4	Low	V61	0.177010678807078	0.0563106788070778	0.1207	Drosophila	RSA
4	Low	V62	0.155217386861149	0.0454173868611489	0.1098	Drosophila	RSA
4	Low	V63	0.166704594036019	0.0332045940360187	0.1335	Drosophila	RSA
4	Low	V64	0.166202365150293	0.0929023651502928	0.0733	Drosophila	RSA
4	Low	V65	0.158262894868909	0.0577628948689093	0.1005	Drosophila	RSA
4	Low	V66	0.171519430211577	0.0376194302115769	0.1339	Drosophila	RSA
4	Low	V67	0.192784979705787	0.0450849797057874	0.1477	Drosophila	RSA
4	Low	V68	0.165671036860595	0.0963710368605945	0.0693	Drosophila	RSA
4	Low	V69	0.15253249357322	0.0576324935732202	0.0949	Drosophila	RSA
4	Low	V7	0.204845959037445	0.0442459590374451	0.1606	Drosophila	RSA
4	Low	V70	0.13616288947518	0.0561628894751802	0.08	Drosophila	RSA
4	Low	V71	0.172758566962961	0.0739585669629605	0.0988	Drosophila	RSA
4	Low	V72	0.16259535032797	0.0449953503279703	0.1176	Drosophila	RSA
4	Low	V73	0.198528164822499	0.0432281648224987	0.1553	Drosophila	RSA
4	Low	V74	0.159327433405742	0.0334274334057415	0.1259	Drosophila	RSA
4	Low	V75	0.11371989050588	0.06211989050588	0.0516	Drosophila	RSA
4	Low	V76	0.16646649572192	0.0539664957219202	0.1125	Drosophila	RSA
4	Low	V77	0.172355318662119	0.0557553186621186	0.1166	Drosophila	RSA
4	Low	V78	0.174805294244218	0.0466052942442182	0.1282	Drosophila	RSA
4	Low	V79	0.179925372464313	0.0558253724643133	0.1241	Drosophila	RSA
4	Low	V8	0.176788591761772	0.0910885917617715	0.0857	Drosophila	RSA
4	Low	V80	0.154995443004461	0.0570954430044612	0.0979	Drosophila	RSA
4	Low	V81	0.230882696200592	0.0510826962005919	0.1798	Drosophila	RSA
4	Low	V82	0.175218155714065	0.0418181557140649	0.1334	Drosophila	RSA
4	Low	V83	0.171501684658527	0.0373016846585271	0.1342	Drosophila	RSA
4	Low	V84	0.145922189084519	0.0338221890845185	0.1121	Drosophila	RSA
4	Low	V85	0.187313682812987	0.0641136828129867	0.1232	Drosophila	RSA
4	Low	V86	0.160670965927856	0.0875709659278562	0.0731	Drosophila	RSA
4	Low	V87	0.162361854142757	0.0793618541427574	0.083	Drosophila	RSA
4	Low	V88	0.16599504529391	0.0333950452939102	0.1326	Drosophila	RSA
4	Low	V89	0.196891049821635	0.038791049821635	0.1581	Drosophila	RSA
4	Low	V9	0.192304828924482	0.0650048289244818	0.1273	Drosophila	RSA
4	Low	V90	0.179463214847799	0.042863214847799	0.1366	Drosophila	RSA
4	Low	V91	0.159336613720415	0.0407366137204151	0.1186	Drosophila	RSA
4	Low	V92	0.181348651656763	0.0685486516567627	0.1128	Drosophila	RSA
4	Low	V93	0.189726679280594	0.0437266792805937	0.146	Drosophila	RSA
4	Low	V94	0.203298835103502	0.0615988351035024	0.1417	Drosophila	RSA
4	Low	V95	0.189887751231237	0.0340877512312373	0.1558	Drosophila	RSA
4	Low	V96	0.201551737748015	0.0360517377480145	0.1655	Drosophila	RSA
4	Low	V97	0.154508708415021	0.0712087084150214	0.0833	Drosophila	RSA
4	Low	V98	0.142147760097454	0.0511477600974539	0.091	Drosophila	RSA
4	Low	V99	0.150754679272836	0.0406546792728364	0.1101	Drosophila	RSA
5	High	V1	0.21364477373669	0.0931447737366902	0.1205	Drosophila	RSA
5	High	V10	0.229471892392671	0.180571892392671	0.0489	Drosophila	RSA
5	High	V100	0.261107299673726	0.219307299673726	0.0418	Drosophila	RSA
5	High	V11	0.303762648851315	0.199462648851315	0.1043	Drosophila	RSA
5	High	V12	0.220041654587486	0.216341654587486	0.0037	Drosophila	RSA
5	High	V13	0.220416587587039	0.122816587587039	0.0976	Drosophila	RSA
5	High	V14	0.240827698027935	0.241727698027935	-9e-04	Drosophila	RSA
5	High	V15	0.239598106166277	0.0773981061662769	0.1622	Drosophila	RSA
5	High	V16	0.196655613393647	0.201455613393647	-0.0048	Drosophila	RSA
5	High	V17	0.222955674150296	0.090255674150296	0.1327	Drosophila	RSA
5	High	V18	0.216715076291034	0.176715076291034	0.04	Drosophila	RSA
5	High	V19	0.246083343588846	0.102983343588846	0.1431	Drosophila	RSA
5	High	V2	0.260821747793782	0.251521747793782	0.0093	Drosophila	RSA
5	High	V20	0.247424486048884	0.0787244860488835	0.1687	Drosophila	RSA
5	High	V21	0.216634321982644	0.140134321982644	0.0765	Drosophila	RSA
5	High	V22	0.248513134299162	0.207313134299162	0.0412	Drosophila	RSA
5	High	V23	0.204096393501873	0.0668963935018731	0.1372	Drosophila	RSA
5	High	V24	0.21009152415816	0.0931915241581595	0.1169	Drosophila	RSA
5	High	V25	0.208676569278651	0.108676569278651	0.1	Drosophila	RSA
5	High	V26	0.181336515197449	0.099436515197449	0.0819	Drosophila	RSA
5	High	V27	0.290082545897618	0.116582545897618	0.1735	Drosophila	RSA
5	High	V28	0.206775273464821	0.203075273464821	0.0037	Drosophila	RSA
5	High	V29	0.207675419158714	0.0801754191587139	0.1275	Drosophila	RSA
5	High	V3	0.178222017803977	0.0914220178039774	0.0868	Drosophila	RSA
5	High	V30	0.244776299483314	0.212576299483314	0.0322	Drosophila	RSA
5	High	V31	0.190384000098353	0.0616840000983528	0.1287	Drosophila	RSA
5	High	V32	0.204091140830424	0.0794911408304238	0.1246	Drosophila	RSA
5	High	V33	0.241065614893372	0.135465614893372	0.1056	Drosophila	RSA
5	High	V34	0.188916539639062	0.0785165396390623	0.1104	Drosophila	RSA
5	High	V35	0.172849039924803	0.133349039924803	0.0395	Drosophila	RSA
5	High	V36	0.282680461355504	0.201780461355504	0.0809	Drosophila	RSA
5	High	V37	0.208160427035131	0.143660427035131	0.0645	Drosophila	RSA
5	High	V38	0.306852606823758	0.0784526068237576	0.2284	Drosophila	RSA
5	High	V39	0.276075367141271	0.0890753671412711	0.187	Drosophila	RSA
5	High	V4	0.191794992956677	0.212894992956677	-0.0211	Drosophila	RSA
5	High	V40	0.219822986136737	0.213822986136737	0.006	Drosophila	RSA
5	High	V41	0.190216390313094	0.151416390313094	0.0388	Drosophila	RSA
5	High	V42	0.243730032237736	0.0636300322377358	0.1801	Drosophila	RSA
5	High	V43	0.232613231163964	0.0930132311639636	0.1396	Drosophila	RSA
5	High	V44	0.255184019532525	0.144184019532525	0.111	Drosophila	RSA
5	High	V45	0.288933599035616	0.119133599035616	0.1698	Drosophila	RSA
5	High	V46	0.2977305606692	0.1025305606692	0.1952	Drosophila	RSA
5	High	V47	0.214224287007239	0.198724287007239	0.0155	Drosophila	RSA
5	High	V48	0.271848681742786	0.206048681742786	0.0658	Drosophila	RSA
5	High	V49	0.183898040026516	0.137398040026516	0.0465	Drosophila	RSA
5	High	V5	0.194620888568929	0.0684208885689294	0.1262	Drosophila	RSA
5	High	V50	0.205188472716442	0.163088472716442	0.0421	Drosophila	RSA
5	High	V51	0.207055572095009	0.0941555720950092	0.1129	Drosophila	RSA
5	High	V52	0.181616890349458	0.176216890349458	0.0054	Drosophila	RSA
5	High	V53	0.256496801180683	0.204996801180683	0.0515	Drosophila	RSA
5	High	V54	0.229745279544013	0.190445279544013	0.0393	Drosophila	RSA
5	High	V55	0.228119340233062	0.092319340233062	0.1358	Drosophila	RSA
5	High	V56	0.216112326792255	0.211312326792255	0.0048	Drosophila	RSA
5	High	V57	0.185918046248961	0.115618046248961	0.0703	Drosophila	RSA
5	High	V58	0.179891633763174	0.196791633763174	-0.0169	Drosophila	RSA
5	High	V59	0.178171850358736	0.0868718503587359	0.0913	Drosophila	RSA
5	High	V6	0.201310924417853	0.112110924417853	0.0892	Drosophila	RSA
5	High	V60	0.254239948806113	0.0951399488061126	0.1591	Drosophila	RSA
5	High	V61	0.226165273149499	0.0604652731494987	0.1657	Drosophila	RSA
5	High	V62	0.182904375089052	0.0967043750890521	0.0862	Drosophila	RSA
5	High	V63	0.292090502863156	0.188890502863156	0.1032	Drosophila	RSA
5	High	V64	0.279525652110749	0.205425652110749	0.0741	Drosophila	RSA
5	High	V65	0.197216374063833	0.0809163740638326	0.1163	Drosophila	RSA
5	High	V66	0.176902958980185	0.201102958980185	-0.0242	Drosophila	RSA
5	High	V67	0.212768737176601	0.104468737176601	0.1083	Drosophila	RSA
5	High	V68	0.251103720489451	0.171003720489451	0.0801	Drosophila	RSA
5	High	V69	0.188763558046378	0.100663558046378	0.0881	Drosophila	RSA
5	High	V7	0.206364779215283	0.130464779215283	0.0759	Drosophila	RSA
5	High	V70	0.168663729255224	0.0627637292552237	0.1059	Drosophila	RSA
5	High	V71	0.270007177943737	0.189707177943737	0.0803	Drosophila	RSA
5	High	V72	0.231676297480996	0.172576297480996	0.0591	Drosophila	RSA
5	High	V73	0.206019426934461	0.176819426934461	0.0292	Drosophila	RSA
5	High	V74	0.233720827255886	0.0902208272558863	0.1435	Drosophila	RSA
5	High	V75	0.205240336845106	0.175240336845106	0.03	Drosophila	RSA
5	High	V76	0.183626051822622	0.184726051822622	-0.0011	Drosophila	RSA
5	High	V77	0.253531629690989	0.211331629690989	0.0422	Drosophila	RSA
5	High	V78	0.142459130801382	0.0846591308013822	0.0578	Drosophila	RSA
5	High	V79	0.214788657835822	0.102488657835822	0.1123	Drosophila	RSA
5	High	V8	0.223391993245512	0.121091993245512	0.1023	Drosophila	RSA
5	High	V80	0.240235688382476	0.154435688382476	0.0858	Drosophila	RSA
5	High	V81	0.286823498616795	0.212923498616795	0.0739	Drosophila	RSA
5	High	V82	0.218593661643996	0.0946936616439963	0.1239	Drosophila	RSA
5	High	V83	0.270447180611929	0.208747180611929	0.0617	Drosophila	RSA
5	High	V84	0.148438657398455	0.147638657398455	8e-04	Drosophila	RSA
5	High	V85	0.18791559265508	0.22011559265508	-0.0322	Drosophila	RSA
5	High	V86	0.168952881778955	0.0569528817789548	0.112	Drosophila	RSA
5	High	V87	0.228706759493814	0.177506759493814	0.0512	Drosophila	RSA
5	High	V88	0.286526190373493	0.114826190373493	0.1717	Drosophila	RSA
5	High	V89	0.247933930867092	0.0730339308670925	0.1749	Drosophila	RSA
5	High	V9	0.220466415802769	0.106466415802769	0.114	Drosophila	RSA
5	High	V90	0.236697091237145	0.228897091237145	0.0078	Drosophila	RSA
5	High	V91	0.247135066441108	0.188435066441108	0.0587	Drosophila	RSA
5	High	V92	0.157731681030294	0.0896316810302937	0.0681	Drosophila	RSA
5	High	V93	0.176185951260162	0.165885951260162	0.0103	Drosophila	RSA
5	High	V94	0.256596530094207	0.223496530094207	0.0331	Drosophila	RSA
5	High	V95	0.217868832589709	0.197068832589709	0.0208	Drosophila	RSA
5	High	V96	0.318834574368669	0.188834574368669	0.13	Drosophila	RSA
5	High	V97	0.229056337345009	0.183056337345009	0.046	Drosophila	RSA
5	High	V98	0.246768694070561	0.0775686940705611	0.1692	Drosophila	RSA
5	High	V99	0.271514658817523	0.162814658817523	0.1087	Drosophila	RSA
5	Low	V1	0.144694189152054	0.118894189152054	0.0258	Drosophila	RSA
5	Low	V10	0.121745507547965	0.061645507547965	0.0601	Drosophila	RSA
5	Low	V100	0.10620589489758	0.0728058948975797	0.0334	Drosophila	RSA
5	Low	V11	0.194634215996795	0.059034215996795	0.1356	Drosophila	RSA
5	Low	V12	0.152749894571249	0.0657498945712494	0.087	Drosophila	RSA
5	Low	V13	0.1211561920456	0.0412561920456001	0.0799	Drosophila	RSA
5	Low	V14	0.099622869573772	0.089122869573772	0.0105	Drosophila	RSA
5	Low	V15	0.124359411505286	0.0601594115052864	0.0642	Drosophila	RSA
5	Low	V16	0.0978434311061255	0.0579434311061255	0.0399	Drosophila	RSA
5	Low	V17	0.174248993645619	0.107648993645619	0.0666	Drosophila	RSA
5	Low	V18	0.125909281144036	0.0422092811440363	0.0837	Drosophila	RSA
5	Low	V19	0.144594353571252	0.0791943535712516	0.0654	Drosophila	RSA
5	Low	V2	0.131233887390569	0.0706338873905694	0.0606	Drosophila	RSA
5	Low	V20	0.110212632725702	0.0539126327257025	0.0563	Drosophila	RSA
5	Low	V21	0.135383371610967	0.0666833716109674	0.0687	Drosophila	RSA
5	Low	V22	0.122713980970342	0.0603139809703425	0.0624	Drosophila	RSA
5	Low	V23	0.149957997899254	0.0953579978992538	0.0546	Drosophila	RSA
5	Low	V24	0.118334950775261	0.0494349507752608	0.0689	Drosophila	RSA
5	Low	V25	0.125556770295488	0.0500567702954876	0.0755	Drosophila	RSA
5	Low	V26	0.125905398046572	0.082205398046572	0.0437	Drosophila	RSA
5	Low	V27	0.105892736883173	0.0534927368831731	0.0524	Drosophila	RSA
5	Low	V28	0.146746712157589	0.118546712157589	0.0282	Drosophila	RSA
5	Low	V29	0.131958395412847	0.0542583954128472	0.0777	Drosophila	RSA
5	Low	V3	0.0994857436727566	0.0696857436727566	0.0298	Drosophila	RSA
5	Low	V30	0.106432403267399	0.0808324032673987	0.0256	Drosophila	RSA
5	Low	V31	0.10476557586222	0.0595655758622202	0.0452	Drosophila	RSA
5	Low	V32	0.115419710902533	0.0498197109025327	0.0656	Drosophila	RSA
5	Low	V33	0.0881126353901692	0.0520126353901692	0.0361	Drosophila	RSA
5	Low	V34	0.122292607655414	0.0674926076554142	0.0548	Drosophila	RSA
5	Low	V35	0.118693910908121	0.0795939109081208	0.0391	Drosophila	RSA
5	Low	V36	0.114047937448739	0.0530479374487386	0.061	Drosophila	RSA
5	Low	V37	0.125792110135685	0.0676921101356855	0.0581	Drosophila	RSA
5	Low	V38	0.112453495295219	0.0640534952952187	0.0484	Drosophila	RSA
5	Low	V39	0.0778714838906627	0.0286714838906627	0.0492	Drosophila	RSA
5	Low	V4	0.113228005715627	0.0471280057156267	0.0661	Drosophila	RSA
5	Low	V40	0.084050328627868	0.048850328627868	0.0352	Drosophila	RSA
5	Low	V41	0.121836502904609	0.0718365029046094	0.05	Drosophila	RSA
5	Low	V42	0.143666759611126	0.0768667596111259	0.0668	Drosophila	RSA
5	Low	V43	0.120454360101466	0.0679543601014656	0.0525	Drosophila	RSA
5	Low	V44	0.120856361065977	0.0634563610659774	0.0574	Drosophila	RSA
5	Low	V45	0.109368669716154	0.0497686697161543	0.0596	Drosophila	RSA
5	Low	V46	0.131968907229605	0.0560689072296049	0.0759	Drosophila	RSA
5	Low	V47	0.125081322382629	0.0845813223826291	0.0405	Drosophila	RSA
5	Low	V48	0.117529234592034	0.0688292345920336	0.0487	Drosophila	RSA
5	Low	V49	0.0876034157362736	0.0751034157362736	0.0125	Drosophila	RSA
5	Low	V5	0.139950648512819	0.0727506485128187	0.0672	Drosophila	RSA
5	Low	V50	0.105066170038252	0.0712661700382519	0.0338	Drosophila	RSA
5	Low	V51	0.107634407391132	0.0679344073911324	0.0397	Drosophila	RSA
5	Low	V52	0.112926238744679	0.0998262387446786	0.0131	Drosophila	RSA
5	Low	V53	0.0980061620386611	0.0937061620386611	0.0043	Drosophila	RSA
5	Low	V54	0.108218926552437	0.0579189265524368	0.0503	Drosophila	RSA
5	Low	V55	0.112804636917066	0.0852046369170665	0.0276	Drosophila	RSA
5	Low	V56	0.116238844594306	0.0880388445943063	0.0282	Drosophila	RSA
5	Low	V57	0.117395953876405	0.0658959538764054	0.0515	Drosophila	RSA
5	Low	V58	0.120600509529857	0.0600005095298566	0.0606	Drosophila	RSA
5	Low	V59	0.108508874621412	0.072908874621412	0.0356	Drosophila	RSA
5	Low	V6	0.130138067442474	0.0687380674424736	0.0614	Drosophila	RSA
5	Low	V60	0.148364041849196	0.0715640418491961	0.0768	Drosophila	RSA
5	Low	V61	0.160274419418192	0.0796744194181916	0.0806	Drosophila	RSA
5	Low	V62	0.0991511653569846	0.0424511653569846	0.0567	Drosophila	RSA
5	Low	V63	0.111051068029524	0.0482510680295237	0.0628	Drosophila	RSA
5	Low	V64	0.136395829361451	0.0647958293614512	0.0716	Drosophila	RSA
5	Low	V65	0.148591996301442	0.0916919963014423	0.0569	Drosophila	RSA
5	Low	V66	0.146181512805356	0.0920815128053556	0.0541	Drosophila	RSA
5	Low	V67	0.113193245255778	0.0800932452557784	0.0331	Drosophila	RSA
5	Low	V68	0.117327981545327	0.109527981545327	0.0078	Drosophila	RSA
5	Low	V69	0.114830683329141	0.0439306833291413	0.0709	Drosophila	RSA
5	Low	V7	0.125689668307499	0.114589668307499	0.0111	Drosophila	RSA
5	Low	V70	0.150713728846834	0.0982137288468344	0.0525	Drosophila	RSA
5	Low	V71	0.106754647116992	0.0660546471169922	0.0407	Drosophila	RSA
5	Low	V72	0.110891104112792	0.0885911041127921	0.0223	Drosophila	RSA
5	Low	V73	0.107886489132042	0.0534864891320419	0.0544	Drosophila	RSA
5	Low	V74	0.113558793092968	0.0876587930929677	0.0259	Drosophila	RSA
5	Low	V75	0.106799912634248	0.0686999126342485	0.0381	Drosophila	RSA
5	Low	V76	0.108500412322131	0.0533004123221315	0.0552	Drosophila	RSA
5	Low	V77	0.121666819172275	0.0725668191722753	0.0491	Drosophila	RSA
5	Low	V78	0.126395401110579	0.0792954011105788	0.0471	Drosophila	RSA
5	Low	V79	0.0822107834840826	0.0299107834840826	0.0523	Drosophila	RSA
5	Low	V8	0.109272400364289	0.0488724003642891	0.0604	Drosophila	RSA
5	Low	V80	0.108390516189921	0.0759905161899208	0.0324	Drosophila	RSA
5	Low	V81	0.121537874259845	0.0483378742598446	0.0732	Drosophila	RSA
5	Low	V82	0.109006158646706	0.0704061586467058	0.0386	Drosophila	RSA
5	Low	V83	0.117596510776293	0.0810965107762928	0.0365	Drosophila	RSA
5	Low	V84	0.126817605958576	0.099617605958576	0.0272	Drosophila	RSA
5	Low	V85	0.148335804738225	0.101335804738225	0.047	Drosophila	RSA
5	Low	V86	0.11003693815664	0.0877369381566402	0.0223	Drosophila	RSA
5	Low	V87	0.14134698665806	0.0573469866580599	0.084	Drosophila	RSA
5	Low	V88	0.110758352695626	0.047358352695626	0.0634	Drosophila	RSA
5	Low	V89	0.121932887253203	0.0502328872532032	0.0717	Drosophila	RSA
5	Low	V9	0.155945188371452	0.0641451883714522	0.0918	Drosophila	RSA
5	Low	V90	0.0976072707240903	0.0553072707240903	0.0423	Drosophila	RSA
5	Low	V91	0.129663059581197	0.0552630595811969	0.0744	Drosophila	RSA
5	Low	V92	0.124820438831417	0.0671204388314169	0.0577	Drosophila	RSA
5	Low	V93	0.129086865103237	0.0783868651032366	0.0507	Drosophila	RSA
5	Low	V94	0.0830025563670417	0.0494025563670417	0.0336	Drosophila	RSA
5	Low	V95	0.141437617321985	0.0668376173219851	0.0746	Drosophila	RSA
5	Low	V96	0.123403009735654	0.0439030097356544	0.0795	Drosophila	RSA
5	Low	V97	0.123448015141572	0.0568480151415719	0.0666	Drosophila	RSA
5	Low	V98	0.166437933894987	0.100537933894987	0.0659	Drosophila	RSA
5	Low	V99	0.0948799272281814	0.0733799272281814	0.0215	Drosophila	RSA
6	High	V1	0.196306134229937	0.109006134229937	0.0873	Drosophila	RSA
6	High	V10	0.16855610474631	0.0716561047463096	0.0969	Drosophila	RSA
6	High	V100	0.207658186363438	0.0964581863634376	0.1112	Drosophila	RSA
6	High	V11	0.19310730002587	0.0811073000258701	0.112	Drosophila	RSA
6	High	V12	0.252612536543689	0.105112536543689	0.1475	Drosophila	RSA
6	High	V13	0.186561007399388	0.0901610073993879	0.0964	Drosophila	RSA
6	High	V14	0.20551106310941	0.0829110631094099	0.1226	Drosophila	RSA
6	High	V15	0.199780552134131	0.0759805521341314	0.1238	Drosophila	RSA
6	High	V16	0.204708281397596	0.0989082813975959	0.1058	Drosophila	RSA
6	High	V17	0.250977783019192	0.0875777830191921	0.1634	Drosophila	RSA
6	High	V18	0.217639311412571	0.0783393114125708	0.1393	Drosophila	RSA
6	High	V19	0.195627673444882	0.100527673444882	0.0951	Drosophila	RSA
6	High	V2	0.200306174455543	0.0878061744555433	0.1125	Drosophila	RSA
6	High	V20	0.151276068926369	0.0859760689263691	0.0653	Drosophila	RSA
6	High	V21	0.253296987896612	0.0845969878966122	0.1687	Drosophila	RSA
6	High	V22	0.245031460493858	0.0948314604938577	0.1502	Drosophila	RSA
6	High	V23	0.183594538194954	0.0860945381949539	0.0975	Drosophila	RSA
6	High	V24	0.203277842026127	0.0921778420261269	0.1111	Drosophila	RSA
6	High	V25	0.181418749043904	0.081918749043904	0.0995	Drosophila	RSA
6	High	V26	0.171737988006297	0.0704379880062974	0.1013	Drosophila	RSA
6	High	V27	0.159269818648344	0.0905698186483442	0.0687	Drosophila	RSA
6	High	V28	0.20172400129724	0.0852240012972404	0.1165	Drosophila	RSA
6	High	V29	0.17443288385364	0.08683288385364	0.0876	Drosophila	RSA
6	High	V3	0.199701049929136	0.0827010499291357	0.117	Drosophila	RSA
6	High	V30	0.26220589470206	0.10530589470206	0.1569	Drosophila	RSA
6	High	V31	0.258213256198172	0.116113256198172	0.1421	Drosophila	RSA
6	High	V32	0.208767805384004	0.0879678053840037	0.1208	Drosophila	RSA
6	High	V33	0.196531663802206	0.0950316638022065	0.1015	Drosophila	RSA
6	High	V34	0.206243315142177	0.0751433151421775	0.1311	Drosophila	RSA
6	High	V35	0.167132011787247	0.107532011787247	0.0596	Drosophila	RSA
6	High	V36	0.181501820057559	0.102401820057559	0.0791	Drosophila	RSA
6	High	V37	0.198678638610914	0.0875786386109137	0.1111	Drosophila	RSA
6	High	V38	0.187545288446745	0.0847452884467449	0.1028	Drosophila	RSA
6	High	V39	0.176979555754485	0.0795795557544854	0.0974	Drosophila	RSA
6	High	V4	0.17361384328782	0.0874138432878197	0.0862	Drosophila	RSA
6	High	V40	0.190721825579023	0.0755218255790233	0.1152	Drosophila	RSA
6	High	V41	0.165657627614096	0.0935576276140964	0.0721	Drosophila	RSA
6	High	V42	0.242112549592394	0.0921125495923941	0.15	Drosophila	RSA
6	High	V43	0.185706921915963	0.0846069219159628	0.1011	Drosophila	RSA
6	High	V44	0.190105653390674	0.0943056533906736	0.0958	Drosophila	RSA
6	High	V45	0.142521403809629	0.0863214038096295	0.0562	Drosophila	RSA
6	High	V46	0.170098596155669	0.0786985961556694	0.0914	Drosophila	RSA
6	High	V47	0.234038629797793	0.101938629797793	0.1321	Drosophila	RSA
6	High	V48	0.17914994002867	0.0988499400286701	0.0803	Drosophila	RSA
6	High	V49	0.195686185768893	0.0816861857688933	0.114	Drosophila	RSA
6	High	V5	0.1755884028859	0.0756884028858998	0.0999	Drosophila	RSA
6	High	V50	0.19590318366701	0.0894031836670095	0.1065	Drosophila	RSA
6	High	V51	0.176461839695909	0.0826618396959093	0.0938	Drosophila	RSA
6	High	V52	0.180305029820255	0.0835050298202546	0.0968	Drosophila	RSA
6	High	V53	0.20894983043436	0.0904498304343597	0.1185	Drosophila	RSA
6	High	V54	0.235679568882306	0.0857795688823063	0.1499	Drosophila	RSA
6	High	V55	0.178760190226198	0.109060190226198	0.0697	Drosophila	RSA
6	High	V56	0.214225995254596	0.0774259952545958	0.1368	Drosophila	RSA
6	High	V57	0.163650850414273	0.0842508504142729	0.0794	Drosophila	RSA
6	High	V58	0.178725307586305	0.0870253075863051	0.0917	Drosophila	RSA
6	High	V59	0.221237254039639	0.0874372540396386	0.1338	Drosophila	RSA
6	High	V6	0.194933382910927	0.0762333829109271	0.1187	Drosophila	RSA
6	High	V60	0.179039074022045	0.0786390740220452	0.1004	Drosophila	RSA
6	High	V61	0.221536389641181	0.137636389641181	0.0839	Drosophila	RSA
6	High	V62	0.230729532797867	0.0727295327978669	0.158	Drosophila	RSA
6	High	V63	0.192700201654609	0.0608002016546093	0.1319	Drosophila	RSA
6	High	V64	0.230323805583297	0.101223805583297	0.1291	Drosophila	RSA
6	High	V65	0.193639612214061	0.108039612214061	0.0856	Drosophila	RSA
6	High	V66	0.176467707090473	0.0887677070904732	0.0877	Drosophila	RSA
6	High	V67	0.207684451188722	0.0801844511887217	0.1275	Drosophila	RSA
6	High	V68	0.17610511274036	0.0699051127403601	0.1062	Drosophila	RSA
6	High	V69	0.234457449054839	0.109857449054839	0.1246	Drosophila	RSA
6	High	V7	0.213001695356178	0.0996016953561782	0.1134	Drosophila	RSA
6	High	V70	0.19691392207293	0.0724139220729302	0.1245	Drosophila	RSA
6	High	V71	0.202744762430069	0.120344762430069	0.0824	Drosophila	RSA
6	High	V72	0.219967850738557	0.0824678507385566	0.1375	Drosophila	RSA
6	High	V73	0.181499863467788	0.0782998634677878	0.1032	Drosophila	RSA
6	High	V74	0.215965477319832	0.0976654773198323	0.1183	Drosophila	RSA
6	High	V75	0.177256950946135	0.125256950946135	0.052	Drosophila	RSA
6	High	V76	0.278455597325671	0.108655597325671	0.1698	Drosophila	RSA
6	High	V77	0.182787233545209	0.0753872335452095	0.1074	Drosophila	RSA
6	High	V78	0.199887904932966	0.0948879049329661	0.105	Drosophila	RSA
6	High	V79	0.220415028991218	0.0775150289912177	0.1429	Drosophila	RSA
6	High	V8	0.180349205710834	0.0805492057108336	0.0998	Drosophila	RSA
6	High	V80	0.217664981470594	0.0824649814705939	0.1352	Drosophila	RSA
6	High	V81	0.189967467193675	0.078167467193675	0.1118	Drosophila	RSA
6	High	V82	0.177583452401078	0.0786834524010784	0.0989	Drosophila	RSA
6	High	V83	0.219828048306847	0.0861280483068468	0.1337	Drosophila	RSA
6	High	V84	0.194651283396801	0.0805512833968013	0.1141	Drosophila	RSA
6	High	V85	0.179756443357048	0.0832564433570482	0.0965	Drosophila	RSA
6	High	V86	0.208070137029259	0.127670137029259	0.0804	Drosophila	RSA
6	High	V87	0.166270458800091	0.0915704588000911	0.0747	Drosophila	RSA
6	High	V88	0.204984344526103	0.0769843445261035	0.128	Drosophila	RSA
6	High	V89	0.178238333618542	0.0972383336185415	0.081	Drosophila	RSA
6	High	V9	0.201978222790117	0.120878222790117	0.0811	Drosophila	RSA
6	High	V90	0.157755852329038	0.0727558523290381	0.085	Drosophila	RSA
6	High	V91	0.232407270949471	0.109907270949471	0.1225	Drosophila	RSA
6	High	V92	0.179355738261672	0.104255738261672	0.0751	Drosophila	RSA
6	High	V93	0.155946897644135	0.0888468976441355	0.0671	Drosophila	RSA
6	High	V94	0.213430512157495	0.0908305121574952	0.1226	Drosophila	RSA
6	High	V95	0.196689023507755	0.113489023507755	0.0832	Drosophila	RSA
6	High	V96	0.206803138357544	0.113903138357544	0.0929	Drosophila	RSA
6	High	V97	0.156219116363332	0.0774191163633319	0.0788	Drosophila	RSA
6	High	V98	0.237448837219075	0.0853488372190747	0.1521	Drosophila	RSA
6	High	V99	0.156926343896318	0.0846263438963185	0.0723	Drosophila	RSA
6	Low	V1	0.216874147499295	0.120274147499295	0.0966	Drosophila	RSA
6	Low	V10	0.240810388220795	0.182710388220795	0.0581	Drosophila	RSA
6	Low	V100	0.208073983076936	0.150273983076936	0.0578	Drosophila	RSA
6	Low	V11	0.188293408376293	0.0752934083762927	0.113	Drosophila	RSA
6	Low	V12	0.182581627434644	0.0607816274346438	0.1218	Drosophila	RSA
6	Low	V13	0.245646947020033	0.129646947020033	0.116	Drosophila	RSA
6	Low	V14	0.167038873301901	0.0789388733019009	0.0881	Drosophila	RSA
6	Low	V15	0.250930205396838	0.191230205396838	0.0597	Drosophila	RSA
6	Low	V16	0.223432154189219	0.0547321541892192	0.1687	Drosophila	RSA
6	Low	V17	0.223479320727994	0.103579320727994	0.1199	Drosophila	RSA
6	Low	V18	0.206104652536646	0.108804652536646	0.0973	Drosophila	RSA
6	Low	V19	0.231220918890281	0.140620918890281	0.0906	Drosophila	RSA
6	Low	V2	0.167667368011224	0.0819673680112243	0.0857	Drosophila	RSA
6	Low	V20	0.237678395822194	0.0853783958221943	0.1523	Drosophila	RSA
6	Low	V21	0.226065825515818	0.163265825515818	0.0628	Drosophila	RSA
6	Low	V22	0.195055829056665	0.0966558290566649	0.0984	Drosophila	RSA
6	Low	V23	0.229792505105765	0.101092505105765	0.1287	Drosophila	RSA
6	Low	V24	0.184048261542597	0.110548261542597	0.0735	Drosophila	RSA
6	Low	V25	0.219015140597749	0.129615140597749	0.0894	Drosophila	RSA
6	Low	V26	0.208450648803835	0.0741506488038353	0.1343	Drosophila	RSA
6	Low	V27	0.23393323032336	0.0687332303233598	0.1652	Drosophila	RSA
6	Low	V28	0.247474767750158	0.0832747677501579	0.1642	Drosophila	RSA
6	Low	V29	0.226381310611143	0.106481310611143	0.1199	Drosophila	RSA
6	Low	V3	0.192479298325281	0.0931792983252806	0.0993	Drosophila	RSA
6	Low	V30	0.20900669248842	0.12130669248842	0.0877	Drosophila	RSA
6	Low	V31	0.25998889973155	0.0744888997315503	0.1855	Drosophila	RSA
6	Low	V32	0.208546037705108	0.126646037705108	0.0819	Drosophila	RSA
6	Low	V33	0.238220487371596	0.0755204873715959	0.1627	Drosophila	RSA
6	Low	V34	0.212552596444734	0.0453525964447338	0.1672	Drosophila	RSA
6	Low	V35	0.272308783720339	0.097908783720339	0.1744	Drosophila	RSA
6	Low	V36	0.217417211706973	0.135717211706973	0.0817	Drosophila	RSA
6	Low	V37	0.205026436089133	0.111926436089133	0.0931	Drosophila	RSA
6	Low	V38	0.206534152605359	0.120434152605359	0.0861	Drosophila	RSA
6	Low	V39	0.199048611044754	0.132348611044754	0.0667	Drosophila	RSA
6	Low	V4	0.194445839132537	0.0638458391325375	0.1306	Drosophila	RSA
6	Low	V40	0.221610054220089	0.0854100542200892	0.1362	Drosophila	RSA
6	Low	V41	0.2337992955333	0.0651992955333	0.1686	Drosophila	RSA
6	Low	V42	0.233086940402505	0.105886940402505	0.1272	Drosophila	RSA
6	Low	V43	0.246363026505285	0.141663026505286	0.1047	Drosophila	RSA
6	Low	V44	0.251190657093539	0.161790657093539	0.0894	Drosophila	RSA
6	Low	V45	0.24719035934878	0.14799035934878	0.0992	Drosophila	RSA
6	Low	V46	0.249558164967812	0.164358164967812	0.0852	Drosophila	RSA
6	Low	V47	0.183707708323573	0.080807708323573	0.1029	Drosophila	RSA
6	Low	V48	0.199336679599763	0.0814366795997634	0.1179	Drosophila	RSA
6	Low	V49	0.190816531721841	0.0938165317218414	0.097	Drosophila	RSA
6	Low	V5	0.193795327351849	0.100095327351849	0.0937	Drosophila	RSA
6	Low	V50	0.243623983111294	0.185623983111294	0.058	Drosophila	RSA
6	Low	V51	0.218592640384741	0.113492640384741	0.1051	Drosophila	RSA
6	Low	V52	0.201667834107991	0.064867834107991	0.1368	Drosophila	RSA
6	Low	V53	0.187586165570129	0.114986165570129	0.0726	Drosophila	RSA
6	Low	V54	0.229138134552266	0.206738134552266	0.0224	Drosophila	RSA
6	Low	V55	0.171523967525426	0.081623967525426	0.0899	Drosophila	RSA
6	Low	V56	0.208708947614604	0.0611089476146041	0.1476	Drosophila	RSA
6	Low	V57	0.221156494509139	0.0826564945091394	0.1385	Drosophila	RSA
6	Low	V58	0.203901149130096	0.0893011491300962	0.1146	Drosophila	RSA
6	Low	V59	0.233592958312347	0.100692958312347	0.1329	Drosophila	RSA
6	Low	V6	0.190230356054586	0.105530356054586	0.0847	Drosophila	RSA
6	Low	V60	0.206263090013439	0.0873630900134387	0.1189	Drosophila	RSA
6	Low	V61	0.251067085257784	0.131367085257784	0.1197	Drosophila	RSA
6	Low	V62	0.193776641988975	0.0989766419889751	0.0948	Drosophila	RSA
6	Low	V63	0.228223670289814	0.157723670289814	0.0705	Drosophila	RSA
6	Low	V64	0.223178725007429	0.100678725007429	0.1225	Drosophila	RSA
6	Low	V65	0.216831740401626	0.120231740401626	0.0966	Drosophila	RSA
6	Low	V66	0.23734871882499	0.10024871882499	0.1371	Drosophila	RSA
6	Low	V67	0.193035605145874	0.0572356051458742	0.1358	Drosophila	RSA
6	Low	V68	0.18700515820904	0.10820515820904	0.0788	Drosophila	RSA
6	Low	V69	0.183940248228029	0.107140248228029	0.0768	Drosophila	RSA
6	Low	V7	0.235392627126759	0.131892627126759	0.1035	Drosophila	RSA
6	Low	V70	0.257239690912416	0.125239690912416	0.132	Drosophila	RSA
6	Low	V71	0.193835044577833	0.184835044577833	0.009	Drosophila	RSA
6	Low	V72	0.246841677697025	0.175241677697025	0.0716	Drosophila	RSA
6	Low	V73	0.246522187700182	0.0773221877001824	0.1692	Drosophila	RSA
6	Low	V74	0.223766497429484	0.173166497429484	0.0506	Drosophila	RSA
6	Low	V75	0.232946890710219	0.138646890710219	0.0943	Drosophila	RSA
6	Low	V76	0.230174795688812	0.132074795688812	0.0981	Drosophila	RSA
6	Low	V77	0.206739336530269	0.139539336530269	0.0672	Drosophila	RSA
6	Low	V78	0.204465296237912	0.0974652962379124	0.107	Drosophila	RSA
6	Low	V79	0.264831757817838	0.169931757817838	0.0949	Drosophila	RSA
6	Low	V8	0.190746093114847	0.128646093114847	0.0621	Drosophila	RSA
6	Low	V80	0.219060661000476	0.110360661000476	0.1087	Drosophila	RSA
6	Low	V81	0.245255608580838	0.199655608580838	0.0456	Drosophila	RSA
6	Low	V82	0.250714835202882	0.0978148352028816	0.1529	Drosophila	RSA
6	Low	V83	0.213047596738455	0.112547596738455	0.1005	Drosophila	RSA
6	Low	V84	0.198730773781244	0.115130773781244	0.0836	Drosophila	RSA
6	Low	V85	0.185618119988122	0.0748181199881219	0.1108	Drosophila	RSA
6	Low	V86	0.205343114964867	0.102943114964867	0.1024	Drosophila	RSA
6	Low	V87	0.228274339495198	0.141774339495198	0.0865	Drosophila	RSA
6	Low	V88	0.231602991165395	0.0846029911653949	0.147	Drosophila	RSA
6	Low	V89	0.20271474778243	0.0584147477824295	0.1443	Drosophila	RSA
6	Low	V9	0.180374097397946	0.0749740973979457	0.1054	Drosophila	RSA
6	Low	V90	0.191464392554867	0.112264392554867	0.0792	Drosophila	RSA
6	Low	V91	0.201353638003049	0.102553638003049	0.0988	Drosophila	RSA
6	Low	V92	0.193057599625382	0.126057599625382	0.067	Drosophila	RSA
6	Low	V93	0.306833726199519	0.202033726199519	0.1048	Drosophila	RSA
6	Low	V94	0.213124584672226	0.0356245846722262	0.1775	Drosophila	RSA
6	Low	V95	0.183579270694398	0.0865792706943975	0.097	Drosophila	RSA
6	Low	V96	0.21344500216221	0.0802450021622097	0.1332	Drosophila	RSA
6	Low	V97	0.235352915727336	0.103852915727336	0.1315	Drosophila	RSA
6	Low	V98	0.190303084861569	0.0911030848615693	0.0992	Drosophila	RSA
6	Low	V99	0.208425995527275	0.140225995527275	0.0682	Drosophila	RSA
7	High	V1	0.181214182183798	0.0654141821837977	0.1158	Drosophila	RSA
7	High	V10	0.193911923239789	0.0571119232397893	0.1368	Drosophila	RSA
7	High	V100	0.153254684288791	0.113354684288791	0.0399	Drosophila	RSA
7	High	V11	0.199026870222832	0.0836268702228318	0.1154	Drosophila	RSA
7	High	V12	0.177997907544917	0.108697907544917	0.0693	Drosophila	RSA
7	High	V13	0.168466851995201	0.0769668519952013	0.0915	Drosophila	RSA
7	High	V14	0.174455527914455	0.0827555279144553	0.0917	Drosophila	RSA
7	High	V15	0.179875631288193	0.0863756312881934	0.0935	Drosophila	RSA
7	High	V16	0.194907602440049	0.0637076024400485	0.1312	Drosophila	RSA
7	High	V17	0.130044972801726	0.0690449728017257	0.061	Drosophila	RSA
7	High	V18	0.155058764630555	0.0608587646305546	0.0942	Drosophila	RSA
7	High	V19	0.16336038893321	0.0764603889332103	0.0869	Drosophila	RSA
7	High	V2	0.1946624017897	0.0697624017897001	0.1249	Drosophila	RSA
7	High	V20	0.149524097634025	0.0763240976340247	0.0732	Drosophila	RSA
7	High	V21	0.18579038368756	0.0777903836875604	0.108	Drosophila	RSA
7	High	V22	0.197676722939334	0.0681767229393345	0.1295	Drosophila	RSA
7	High	V23	0.17109383109895	0.0739938310989495	0.0971	Drosophila	RSA
7	High	V24	0.1756164732227	0.0751164732227003	0.1005	Drosophila	RSA
7	High	V25	0.196192204992449	0.0712922049924486	0.1249	Drosophila	RSA
7	High	V26	0.183543563562301	0.0897435635623012	0.0938	Drosophila	RSA
7	High	V27	0.179974524476958	0.0519745244769582	0.128	Drosophila	RSA
7	High	V28	0.213782157803852	0.0880821578038522	0.1257	Drosophila	RSA
7	High	V29	0.180186064974152	0.0736860649741524	0.1065	Drosophila	RSA
7	High	V3	0.226549135299766	0.0666491352997661	0.1599	Drosophila	RSA
7	High	V30	0.185086875413374	0.0737868754133735	0.1113	Drosophila	RSA
7	High	V31	0.20409077739436	0.0743907773943603	0.1297	Drosophila	RSA
7	High	V32	0.236553129441443	0.0844531294414426	0.1521	Drosophila	RSA
7	High	V33	0.15691866770847	0.0761186677084703	0.0808	Drosophila	RSA
7	High	V34	0.195850146948389	0.0622501469483894	0.1336	Drosophila	RSA
7	High	V35	0.205379401727369	0.0796794017273685	0.1257	Drosophila	RSA
7	High	V36	0.15946751911019	0.0638675191101904	0.0956	Drosophila	RSA
7	High	V37	0.186112528784285	0.0626125287842846	0.1235	Drosophila	RSA
7	High	V38	0.187024484583758	0.0839244845837582	0.1031	Drosophila	RSA
7	High	V39	0.123736226947564	0.072736226947564	0.051	Drosophila	RSA
7	High	V4	0.175492935199874	0.0957929351998739	0.0797	Drosophila	RSA
7	High	V40	0.121109117365341	0.0725091173653413	0.0486	Drosophila	RSA
7	High	V41	0.159805231810508	0.068805231810508	0.091	Drosophila	RSA
7	High	V42	0.199834277101694	0.0838342771016937	0.116	Drosophila	RSA
7	High	V43	0.183503128078559	0.0881031280785594	0.0954	Drosophila	RSA
7	High	V44	0.221735176481916	0.0964351764819157	0.1253	Drosophila	RSA
7	High	V45	0.193945373995155	0.0801453739951555	0.1138	Drosophila	RSA
7	High	V46	0.154037225470466	0.0747372254704665	0.0793	Drosophila	RSA
7	High	V47	0.200372299731808	0.0826722997318077	0.1177	Drosophila	RSA
7	High	V48	0.158193608152071	0.0732936081520706	0.0849	Drosophila	RSA
7	High	V49	0.201546224719589	0.0827462247195887	0.1188	Drosophila	RSA
7	High	V5	0.198508828161096	0.0827088281610956	0.1158	Drosophila	RSA
7	High	V50	0.210840514542901	0.0858405145429007	0.125	Drosophila	RSA
7	High	V51	0.181620551598863	0.0854205515988631	0.0962	Drosophila	RSA
7	High	V52	0.168795471157393	0.0827954711573929	0.086	Drosophila	RSA
7	High	V53	0.158001108609144	0.118101108609144	0.0399	Drosophila	RSA
7	High	V54	0.218877998741711	0.0641779987417112	0.1547	Drosophila	RSA
7	High	V55	0.151602928381016	0.0628029283810162	0.0888	Drosophila	RSA
7	High	V56	0.171853423650031	0.0837534236500306	0.0881	Drosophila	RSA
7	High	V57	0.217984969539815	0.0968849695398146	0.1211	Drosophila	RSA
7	High	V58	0.155575178854512	0.0902751788545121	0.0653	Drosophila	RSA
7	High	V59	0.236081912920189	0.0661819129201887	0.1699	Drosophila	RSA
7	High	V6	0.21084792109009	0.0962479210900902	0.1146	Drosophila	RSA
7	High	V60	0.131444755107716	0.0823447551077165	0.0491	Drosophila	RSA
7	High	V61	0.169851534032035	0.0816515340320346	0.0882	Drosophila	RSA
7	High	V62	0.228828060104116	0.0797280601041156	0.1491	Drosophila	RSA
7	High	V63	0.170701264882638	0.0929012648826377	0.0778	Drosophila	RSA
7	High	V64	0.203968844111325	0.0701688441113253	0.1338	Drosophila	RSA
7	High	V65	0.171873225678079	0.0552732256780791	0.1166	Drosophila	RSA
7	High	V66	0.149882156228539	0.0752821562285389	0.0746	Drosophila	RSA
7	High	V67	0.200487268992731	0.0727872689927305	0.1277	Drosophila	RSA
7	High	V68	0.208721447246592	0.0933214472465924	0.1154	Drosophila	RSA
7	High	V69	0.289501717969262	0.094501717969262	0.195	Drosophila	RSA
7	High	V7	0.188168744038102	0.0711687440381024	0.117	Drosophila	RSA
7	High	V70	0.135470182658726	0.0768701826587262	0.0586	Drosophila	RSA
7	High	V71	0.200477841354432	0.115477841354432	0.085	Drosophila	RSA
7	High	V72	0.17644775041433	0.0898477504143303	0.0866	Drosophila	RSA
7	High	V73	0.142073718952449	0.0641737189524491	0.0779	Drosophila	RSA
7	High	V74	0.151418793965941	0.0805187939659413	0.0709	Drosophila	RSA
7	High	V75	0.241879759824656	0.0721797598246562	0.1697	Drosophila	RSA
7	High	V76	0.193580997403446	0.0965809974034462	0.097	Drosophila	RSA
7	High	V77	0.260670312717054	0.0762703127170541	0.1844	Drosophila	RSA
7	High	V78	0.249282595886416	0.0949825958864156	0.1543	Drosophila	RSA
7	High	V79	0.152716871114863	0.0711168711148628	0.0816	Drosophila	RSA
7	High	V8	0.180646514281495	0.0739465142814953	0.1067	Drosophila	RSA
7	High	V80	0.19667668241805	0.0852766824180499	0.1114	Drosophila	RSA
7	High	V81	0.17656208675187	0.06716208675187	0.1094	Drosophila	RSA
7	High	V82	0.215423743803413	0.0822237438034131	0.1332	Drosophila	RSA
7	High	V83	0.203651551328468	0.118051551328468	0.0856	Drosophila	RSA
7	High	V84	0.165698613635881	0.0814986136358813	0.0842	Drosophila	RSA
7	High	V85	0.194609478911944	0.0835094789119436	0.1111	Drosophila	RSA
7	High	V86	0.185523468501712	0.0730234685017122	0.1125	Drosophila	RSA
7	High	V87	0.154142600166784	0.064242600166784	0.0899	Drosophila	RSA
7	High	V88	0.173965693326304	0.0835656933263044	0.0904	Drosophila	RSA
7	High	V89	0.15159188542966	0.08499188542966	0.0666	Drosophila	RSA
7	High	V9	0.197281503297993	0.0836815032979932	0.1136	Drosophila	RSA
7	High	V90	0.191149929106071	0.0716499291060708	0.1195	Drosophila	RSA
7	High	V91	0.137278928653972	0.0687789286539719	0.0685	Drosophila	RSA
7	High	V92	0.196230848874863	0.0676308488748626	0.1286	Drosophila	RSA
7	High	V93	0.1933933585575	0.0725933585575004	0.1208	Drosophila	RSA
7	High	V94	0.140352064677831	0.0715520646778312	0.0688	Drosophila	RSA
7	High	V95	0.187706422077156	0.0849064220771558	0.1028	Drosophila	RSA
7	High	V96	0.199451196893639	0.104251196893639	0.0952	Drosophila	RSA
7	High	V97	0.145526659401621	0.0744266594016208	0.0711	Drosophila	RSA
7	High	V98	0.229769858633321	0.0743698586333213	0.1554	Drosophila	RSA
7	High	V99	0.148503291405061	0.0858032914050611	0.0627	Drosophila	RSA
7	Low	V1	0.126767907409595	0.0301679074095951	0.0966	Drosophila	RSA
7	Low	V10	0.0941521236055566	0.0464521236055566	0.0477	Drosophila	RSA
7	Low	V100	0.133207219768063	0.044307219768063	0.0889	Drosophila	RSA
7	Low	V11	0.124750940898638	0.0501509408986379	0.0746	Drosophila	RSA
7	Low	V12	0.12710442153233	0.0587044215323303	0.0684	Drosophila	RSA
7	Low	V13	0.117556224672049	0.0330562246720492	0.0845	Drosophila	RSA
7	Low	V14	0.108310828631055	0.0339108286310552	0.0744	Drosophila	RSA
7	Low	V15	0.10657899150227	0.0564789915022695	0.0501	Drosophila	RSA
7	Low	V16	0.105923807483005	0.060323807483005	0.0456	Drosophila	RSA
7	Low	V17	0.130544572006856	0.0751445720068562	0.0554	Drosophila	RSA
7	Low	V18	0.126910032755583	0.0853100327555829	0.0416	Drosophila	RSA
7	Low	V19	0.123499860470713	0.0429998604707129	0.0805	Drosophila	RSA
7	Low	V2	0.105664206965314	0.118864206965314	-0.0132	Drosophila	RSA
7	Low	V20	0.108235530316562	0.0480355303165622	0.0602	Drosophila	RSA
7	Low	V21	0.117770664789692	0.0273706647896917	0.0904	Drosophila	RSA
7	Low	V22	0.10886490266213	0.0624649026621302	0.0464	Drosophila	RSA
7	Low	V23	0.146459801214536	0.0692598012145365	0.0772	Drosophila	RSA
7	Low	V24	0.124489210736694	0.0273892107366937	0.0971	Drosophila	RSA
7	Low	V25	0.12481688004404	0.0389168800440401	0.0859	Drosophila	RSA
7	Low	V26	0.131415960231058	0.0509159602310584	0.0805	Drosophila	RSA
7	Low	V27	0.120523652605974	0.0771236526059743	0.0434	Drosophila	RSA
7	Low	V28	0.123073895519948	0.0274738955199478	0.0956	Drosophila	RSA
7	Low	V29	0.121356004522744	0.0403560045227438	0.081	Drosophila	RSA
7	Low	V3	0.113212349465922	0.133812349465922	-0.0206	Drosophila	RSA
7	Low	V30	0.120969907927279	0.0449699079272786	0.076	Drosophila	RSA
7	Low	V31	0.0975232657650479	0.0974232657650479	1e-04	Drosophila	RSA
7	Low	V32	0.102442899070506	0.0460428990705057	0.0564	Drosophila	RSA
7	Low	V33	0.115717763847878	0.0275177638478778	0.0882	Drosophila	RSA
7	Low	V34	0.125532762087081	0.0618327620870814	0.0637	Drosophila	RSA
7	Low	V35	0.114353868921946	0.101153868921946	0.0132	Drosophila	RSA
7	Low	V36	0.110508191113021	0.0611081911130213	0.0494	Drosophila	RSA
7	Low	V37	0.119619272121788	0.0486192721217878	0.071	Drosophila	RSA
7	Low	V38	0.129902344018723	0.0353023440187233	0.0946	Drosophila	RSA
7	Low	V39	0.133052383155765	0.0348523831557654	0.0982	Drosophila	RSA
7	Low	V4	0.108698886938197	0.0436988869381966	0.065	Drosophila	RSA
7	Low	V40	0.148449828605695	0.0414498286056946	0.107	Drosophila	RSA
7	Low	V41	0.126317236691084	0.0835172366910843	0.0428	Drosophila	RSA
7	Low	V42	0.138998302833207	0.0458983028332074	0.0931	Drosophila	RSA
7	Low	V43	0.0892676606291943	0.0158676606291942	0.0734	Drosophila	RSA
7	Low	V44	0.108821326488379	0.0450213264883786	0.0638	Drosophila	RSA
7	Low	V45	0.10407228793222	0.0332722879322195	0.0708	Drosophila	RSA
7	Low	V46	0.117745311521305	0.0576453115213049	0.0601	Drosophila	RSA
7	Low	V47	0.133951404650526	0.0304514046505257	0.1035	Drosophila	RSA
7	Low	V48	0.139480804641611	0.034880804641611	0.1046	Drosophila	RSA
7	Low	V49	0.143918152649586	0.0618181526495863	0.0821	Drosophila	RSA
7	Low	V5	0.120225849395736	0.0372258493957355	0.083	Drosophila	RSA
7	Low	V50	0.163501147033097	0.0467011470330975	0.1168	Drosophila	RSA
7	Low	V51	0.0901232475096531	0.0527232475096531	0.0374	Drosophila	RSA
7	Low	V52	0.112144711148101	0.0512447111481006	0.0609	Drosophila	RSA
7	Low	V53	0.106500875392844	0.104400875392844	0.0021	Drosophila	RSA
7	Low	V54	0.107078760309849	0.0421787603098495	0.0649	Drosophila	RSA
7	Low	V55	0.139891853554861	0.0521918535548614	0.0877	Drosophila	RSA
7	Low	V56	0.127356993660768	0.0463569936607681	0.081	Drosophila	RSA
7	Low	V57	0.12144276830885	0.0369427683088504	0.0845	Drosophila	RSA
7	Low	V58	0.108582318677038	0.0560823186770378	0.0525	Drosophila	RSA
7	Low	V59	0.122205469106847	0.0186054691068468	0.1036	Drosophila	RSA
7	Low	V6	0.11818796828254	0.0756879682825401	0.0425	Drosophila	RSA
7	Low	V60	0.107009264834001	0.0533092648340006	0.0537	Drosophila	RSA
7	Low	V61	0.124099469076029	0.0427994690760291	0.0813	Drosophila	RSA
7	Low	V62	0.114524336293562	0.0311243362935624	0.0834	Drosophila	RSA
7	Low	V63	0.0911835408576138	0.0427835408576138	0.0484	Drosophila	RSA
7	Low	V64	0.114872983696707	0.0282729836967067	0.0866	Drosophila	RSA
7	Low	V65	0.131406042275992	0.0346060422759923	0.0968	Drosophila	RSA
7	Low	V66	0.0939845558546561	0.0477845558546561	0.0462	Drosophila	RSA
7	Low	V67	0.120188173480007	0.0524881734800069	0.0677	Drosophila	RSA
7	Low	V68	0.117591226237066	0.0424912262370664	0.0751	Drosophila	RSA
7	Low	V69	0.0902772152693446	0.0678772152693446	0.0224	Drosophila	RSA
7	Low	V7	0.111830970741239	0.0428309707412385	0.069	Drosophila	RSA
7	Low	V70	0.099751617284346	0.092051617284346	0.0077	Drosophila	RSA
7	Low	V71	0.104649126784103	0.0792491267841025	0.0254	Drosophila	RSA
7	Low	V72	0.141514205114013	0.0272142051140127	0.1143	Drosophila	RSA
7	Low	V73	0.110737089821466	0.063137089821466	0.0476	Drosophila	RSA
7	Low	V74	0.144732187501738	0.0537321875017379	0.091	Drosophila	RSA
7	Low	V75	0.0802524395471855	0.0645524395471855	0.0157	Drosophila	RSA
7	Low	V76	0.108972457794345	0.104472457794345	0.0045	Drosophila	RSA
7	Low	V77	0.10637854223343	0.0677785422334296	0.0386	Drosophila	RSA
7	Low	V78	0.13900199882181	0.0420019988218103	0.097	Drosophila	RSA
7	Low	V79	0.138557417889874	0.045557417889874	0.093	Drosophila	RSA
7	Low	V8	0.0980469290876304	0.0471469290876304	0.0509	Drosophila	RSA
7	Low	V80	0.111612765569007	0.0642127655690072	0.0474	Drosophila	RSA
7	Low	V81	0.0995839626346579	0.0559839626346579	0.0436	Drosophila	RSA
7	Low	V82	0.127841265663962	0.0327412656639624	0.0951	Drosophila	RSA
7	Low	V83	0.127454754652219	0.0478547546522186	0.0796	Drosophila	RSA
7	Low	V84	0.135192186956857	0.139592186956857	-0.0044	Drosophila	RSA
7	Low	V85	0.101642500849353	0.0307425008493528	0.0709	Drosophila	RSA
7	Low	V86	0.100380920797853	0.0426809207978527	0.0577	Drosophila	RSA
7	Low	V87	0.11908537113371	0.0618853711337095	0.0572	Drosophila	RSA
7	Low	V88	0.13203994491055	0.0457399449105503	0.0863	Drosophila	RSA
7	Low	V89	0.122043611929189	0.0660436119291894	0.056	Drosophila	RSA
7	Low	V9	0.117753880761637	0.0253538807616372	0.0924	Drosophila	RSA
7	Low	V90	0.0983053533290576	0.0399053533290576	0.0584	Drosophila	RSA
7	Low	V91	0.113463026240357	0.0541630262403573	0.0593	Drosophila	RSA
7	Low	V92	0.115100520820583	0.0765005208205827	0.0386	Drosophila	RSA
7	Low	V93	0.150983069658001	0.0552830696580007	0.0957	Drosophila	RSA
7	Low	V94	0.128862570241421	0.0504625702414214	0.0784	Drosophila	RSA
7	Low	V95	0.145638960198094	0.0951389601980938	0.0505	Drosophila	RSA
7	Low	V96	0.119560386172977	0.144660386172977	-0.0251	Drosophila	RSA
7	Low	V97	0.0827153610161192	0.102215361016119	-0.0195	Drosophila	RSA
7	Low	V98	0.120156409214375	0.0330564092143754	0.0871	Drosophila	RSA
[truncated: 2,001 more rows]
