# Supplementary material for: Strong evidence for the adaptive walk model of gene evolution in Drosophila and Arabidopsis
Source: PLoS Biol. 2022 Sep 13;20(9):e3001775. doi: 10.1371/journal.pbio.3001775 (PMC9470001; doi:10.1371/journal.pbio.3001775)
Supplement: S9 Data — (CSV) [file pbio.3001775.s023.csv]

GeneAge	category	variable	dnds	omegaNA	omegaA	species	co_factor
1	high	V1	0.15351919187499	0.11321919187499	0.0403	Arabidopsis	Disorder
1	high	V10	0.149125594048989	0.112125594048989	0.037	Arabidopsis	Disorder
1	high	V100	0.154408208645787	0.142908208645787	0.0115	Arabidopsis	Disorder
1	high	V11	0.14890100819186	0.12030100819186	0.0286	Arabidopsis	Disorder
1	high	V12	0.154688365787236	0.113688365787236	0.041	Arabidopsis	Disorder
1	high	V13	0.15388875537624	0.11048875537624	0.0434	Arabidopsis	Disorder
1	high	V14	0.153087914731232	0.109287914731232	0.0438	Arabidopsis	Disorder
1	high	V15	0.153020449123526	0.114220449123526	0.0388	Arabidopsis	Disorder
1	high	V16	0.156740503295675	0.116640503295675	0.0401	Arabidopsis	Disorder
1	high	V17	0.150300990382658	0.116200990382658	0.0341	Arabidopsis	Disorder
1	high	V18	0.155060707004589	0.110860707004589	0.0442	Arabidopsis	Disorder
1	high	V19	0.147259286337567	0.119059286337567	0.0282	Arabidopsis	Disorder
1	high	V2	0.157614937107938	0.114914937107938	0.0427	Arabidopsis	Disorder
1	high	V20	0.154568246023752	0.116168246023752	0.0384	Arabidopsis	Disorder
1	high	V21	0.153988241729596	0.107888241729596	0.0461	Arabidopsis	Disorder
1	high	V22	0.152111366259635	0.112811366259635	0.0393	Arabidopsis	Disorder
1	high	V23	0.154715836658235	0.110515836658235	0.0442	Arabidopsis	Disorder
1	high	V24	0.15624505970574	0.12014505970574	0.0361	Arabidopsis	Disorder
1	high	V25	0.159100815147615	0.128400815147615	0.0307	Arabidopsis	Disorder
1	high	V26	0.150687362901164	0.111887362901164	0.0388	Arabidopsis	Disorder
1	high	V27	0.149099972136193	0.113499972136193	0.0356	Arabidopsis	Disorder
1	high	V28	0.150757970799466	0.132957970799466	0.0178	Arabidopsis	Disorder
1	high	V29	0.151912327678046	0.132512327678046	0.0194	Arabidopsis	Disorder
1	high	V3	0.148385038034303	0.107985038034303	0.0404	Arabidopsis	Disorder
1	high	V30	0.148390952203787	0.114790952203787	0.0336	Arabidopsis	Disorder
1	high	V31	0.156852914913931	0.118052914913931	0.0388	Arabidopsis	Disorder
1	high	V32	0.156772587303552	0.132472587303552	0.0243	Arabidopsis	Disorder
1	high	V33	0.152669798632626	0.099069798632626	0.0536	Arabidopsis	Disorder
1	high	V34	0.156944911830514	0.111244911830514	0.0457	Arabidopsis	Disorder
1	high	V35	0.147859700563003	0.117359700563003	0.0305	Arabidopsis	Disorder
1	high	V36	0.155885546611337	0.111485546611337	0.0444	Arabidopsis	Disorder
1	high	V37	0.157185913362604	0.133885913362604	0.0233	Arabidopsis	Disorder
1	high	V38	0.153959023221659	0.116959023221659	0.037	Arabidopsis	Disorder
1	high	V39	0.153383087866327	0.124583087866327	0.0288	Arabidopsis	Disorder
1	high	V4	0.151164682121531	0.121864682121531	0.0293	Arabidopsis	Disorder
1	high	V40	0.152990119992419	0.115790119992419	0.0372	Arabidopsis	Disorder
1	high	V41	0.151787052910081	0.113287052910081	0.0385	Arabidopsis	Disorder
1	high	V42	0.156867377731564	0.116067377731564	0.0408	Arabidopsis	Disorder
1	high	V43	0.150307798785434	0.101307798785434	0.049	Arabidopsis	Disorder
1	high	V44	0.149184391911308	0.110484391911308	0.0387	Arabidopsis	Disorder
1	high	V45	0.153565229734191	0.124165229734191	0.0294	Arabidopsis	Disorder
1	high	V46	0.159669595704781	0.119069595704781	0.0406	Arabidopsis	Disorder
1	high	V47	0.150838418818028	0.140938418818028	0.0099	Arabidopsis	Disorder
1	high	V48	0.155176937375633	0.116576937375633	0.0386	Arabidopsis	Disorder
1	high	V49	0.155823460299877	0.128223460299877	0.0276	Arabidopsis	Disorder
1	high	V5	0.152295681743162	0.105995681743162	0.0463	Arabidopsis	Disorder
1	high	V50	0.156982672545091	0.115282672545091	0.0417	Arabidopsis	Disorder
1	high	V51	0.153604018712668	0.139804018712668	0.0138	Arabidopsis	Disorder
1	high	V52	0.155464207605632	0.116064207605632	0.0394	Arabidopsis	Disorder
1	high	V53	0.14983583137693	0.12173583137693	0.0281	Arabidopsis	Disorder
1	high	V54	0.154404489643835	0.115704489643835	0.0387	Arabidopsis	Disorder
1	high	V55	0.154408537052154	0.124808537052154	0.0296	Arabidopsis	Disorder
1	high	V56	0.155742291569936	0.146442291569936	0.0093	Arabidopsis	Disorder
1	high	V57	0.152920379196215	0.130620379196215	0.0223	Arabidopsis	Disorder
1	high	V58	0.15456789710392	0.11796789710392	0.0366	Arabidopsis	Disorder
1	high	V59	0.152601524857571	0.122501524857571	0.0301	Arabidopsis	Disorder
1	high	V6	0.152404228941476	0.114104228941476	0.0383	Arabidopsis	Disorder
1	high	V60	0.157093294444736	0.108993294444736	0.0481	Arabidopsis	Disorder
1	high	V61	0.154303491155388	0.107503491155388	0.0468	Arabidopsis	Disorder
1	high	V62	0.156024043886326	0.125424043886326	0.0306	Arabidopsis	Disorder
1	high	V63	0.15523730435789	0.11483730435789	0.0404	Arabidopsis	Disorder
1	high	V64	0.154960130151896	0.123660130151896	0.0313	Arabidopsis	Disorder
1	high	V65	0.151669195659521	0.121769195659521	0.0299	Arabidopsis	Disorder
1	high	V66	0.155473968750976	0.115573968750977	0.0399	Arabidopsis	Disorder
1	high	V67	0.151390074490765	0.113390074490765	0.038	Arabidopsis	Disorder
1	high	V68	0.151056441044068	0.120456441044068	0.0306	Arabidopsis	Disorder
1	high	V69	0.147602189697837	0.119702189697837	0.0279	Arabidopsis	Disorder
1	high	V7	0.151384977515625	0.111184977515625	0.0402	Arabidopsis	Disorder
1	high	V70	0.150706954170829	0.113106954170829	0.0376	Arabidopsis	Disorder
1	high	V71	0.151703829755155	0.107103829755155	0.0446	Arabidopsis	Disorder
1	high	V72	0.159668232074521	0.114068232074521	0.0456	Arabidopsis	Disorder
1	high	V73	0.152092139526572	0.111992139526572	0.0401	Arabidopsis	Disorder
1	high	V74	0.150899815070473	0.119399815070473	0.0315	Arabidopsis	Disorder
1	high	V75	0.149357280017733	0.117157280017733	0.0322	Arabidopsis	Disorder
1	high	V76	0.154711717489684	0.110611717489684	0.0441	Arabidopsis	Disorder
1	high	V77	0.153039976985225	0.111539976985225	0.0415	Arabidopsis	Disorder
1	high	V78	0.152205342394811	0.117405342394811	0.0348	Arabidopsis	Disorder
1	high	V79	0.151485987954558	0.144485987954558	0.007	Arabidopsis	Disorder
1	high	V8	0.15594061474743	0.11344061474743	0.0425	Arabidopsis	Disorder
1	high	V80	0.152051084981758	0.139251084981758	0.0128	Arabidopsis	Disorder
1	high	V81	0.159381255361132	0.107381255361132	0.052	Arabidopsis	Disorder
1	high	V82	0.158705659815264	0.112905659815264	0.0458	Arabidopsis	Disorder
1	high	V83	0.153608826531626	0.113508826531626	0.0401	Arabidopsis	Disorder
1	high	V84	0.149967588451964	0.108067588451964	0.0419	Arabidopsis	Disorder
1	high	V85	0.150103746026521	0.105003746026521	0.0451	Arabidopsis	Disorder
1	high	V86	0.155311573675085	0.114611573675085	0.0407	Arabidopsis	Disorder
1	high	V87	0.160978274857458	0.103778274857458	0.0572	Arabidopsis	Disorder
1	high	V88	0.152842486480935	0.110442486480935	0.0424	Arabidopsis	Disorder
1	high	V89	0.152305070229808	0.118505070229808	0.0338	Arabidopsis	Disorder
1	high	V9	0.153452430792356	0.109752430792356	0.0437	Arabidopsis	Disorder
1	high	V90	0.150936843670804	0.107336843670804	0.0436	Arabidopsis	Disorder
1	high	V91	0.154972791644826	0.109272791644826	0.0457	Arabidopsis	Disorder
1	high	V92	0.152817625371175	0.128517625371175	0.0243	Arabidopsis	Disorder
1	high	V93	0.152422438744017	0.110422438744017	0.042	Arabidopsis	Disorder
1	high	V94	0.157782401027305	0.116582401027305	0.0412	Arabidopsis	Disorder
1	high	V95	0.152050492843823	0.107750492843823	0.0443	Arabidopsis	Disorder
1	high	V96	0.156191563120677	0.115191563120677	0.041	Arabidopsis	Disorder
1	high	V97	0.152737428759621	0.117237428759621	0.0355	Arabidopsis	Disorder
1	high	V98	0.14874426523335	0.13754426523335	0.0112	Arabidopsis	Disorder
1	high	V99	0.151859627573526	0.144759627573526	0.0071	Arabidopsis	Disorder
1	low	V1	0.142344458403364	0.113844458403364	0.0285	Arabidopsis	Disorder
1	low	V10	0.139937701203438	0.110637701203438	0.0293	Arabidopsis	Disorder
1	low	V100	0.141964185251915	0.114464185251915	0.0275	Arabidopsis	Disorder
1	low	V11	0.143063715679249	0.115063715679249	0.028	Arabidopsis	Disorder
1	low	V12	0.140000103960987	0.107200103960987	0.0328	Arabidopsis	Disorder
1	low	V13	0.140896653984724	0.114796653984724	0.0261	Arabidopsis	Disorder
1	low	V14	0.142406847386485	0.115106847386485	0.0273	Arabidopsis	Disorder
1	low	V15	0.142497897989359	0.117797897989359	0.0247	Arabidopsis	Disorder
1	low	V16	0.140225877045023	0.116625877045023	0.0236	Arabidopsis	Disorder
1	low	V17	0.141888974996152	0.112388974996152	0.0295	Arabidopsis	Disorder
1	low	V18	0.143977424852188	0.0984774248521885	0.0455	Arabidopsis	Disorder
1	low	V19	0.141212428952096	0.109512428952096	0.0317	Arabidopsis	Disorder
1	low	V2	0.140249930502135	0.118349930502135	0.0219	Arabidopsis	Disorder
1	low	V20	0.140767721029418	0.111867721029418	0.0289	Arabidopsis	Disorder
1	low	V21	0.14392109520104	0.11342109520104	0.0305	Arabidopsis	Disorder
1	low	V22	0.141524968390044	0.112324968390044	0.0292	Arabidopsis	Disorder
1	low	V23	0.140123924007997	0.109723924007997	0.0304	Arabidopsis	Disorder
1	low	V24	0.141186916984338	0.118086916984338	0.0231	Arabidopsis	Disorder
1	low	V25	0.145395055259449	0.118395055259449	0.027	Arabidopsis	Disorder
1	low	V26	0.144064135178676	0.116764135178676	0.0273	Arabidopsis	Disorder
1	low	V27	0.141066032737385	0.113066032737385	0.028	Arabidopsis	Disorder
1	low	V28	0.144802841047342	0.112402841047342	0.0324	Arabidopsis	Disorder
1	low	V29	0.141118200395173	0.112318200395173	0.0288	Arabidopsis	Disorder
1	low	V3	0.142353090218297	0.116953090218297	0.0254	Arabidopsis	Disorder
1	low	V30	0.143877889740377	0.115477889740377	0.0284	Arabidopsis	Disorder
1	low	V31	0.142661855208992	0.0951618552089919	0.0475	Arabidopsis	Disorder
1	low	V32	0.139926730550897	0.105726730550897	0.0342	Arabidopsis	Disorder
1	low	V33	0.142403819610014	0.110903819610014	0.0315	Arabidopsis	Disorder
1	low	V34	0.139771472274019	0.115171472274019	0.0246	Arabidopsis	Disorder
1	low	V35	0.141136196902914	0.109836196902914	0.0313	Arabidopsis	Disorder
1	low	V36	0.143302633198731	0.115102633198731	0.0282	Arabidopsis	Disorder
1	low	V37	0.143221757231996	0.115021757231996	0.0282	Arabidopsis	Disorder
1	low	V38	0.139689418401283	0.112989418401283	0.0267	Arabidopsis	Disorder
1	low	V39	0.142547875706769	0.114347875706769	0.0282	Arabidopsis	Disorder
1	low	V4	0.141348380109585	0.113848380109585	0.0275	Arabidopsis	Disorder
1	low	V40	0.14280018309776	0.12030018309776	0.0225	Arabidopsis	Disorder
1	low	V41	0.142837184753778	0.111337184753778	0.0315	Arabidopsis	Disorder
1	low	V42	0.140741003554275	0.115941003554275	0.0248	Arabidopsis	Disorder
1	low	V43	0.137560629484987	0.0995606294849873	0.038	Arabidopsis	Disorder
1	low	V44	0.140180807666115	0.114580807666115	0.0256	Arabidopsis	Disorder
1	low	V45	0.138572148083028	0.108872148083028	0.0297	Arabidopsis	Disorder
1	low	V46	0.14013587678396	0.11723587678396	0.0229	Arabidopsis	Disorder
1	low	V47	0.141793012549331	0.113493012549331	0.0283	Arabidopsis	Disorder
1	low	V48	0.141015992947373	0.115815992947373	0.0252	Arabidopsis	Disorder
1	low	V49	0.14272879367453	0.11352879367453	0.0292	Arabidopsis	Disorder
1	low	V5	0.145482676028643	0.115082676028643	0.0304	Arabidopsis	Disorder
1	low	V50	0.143107448313617	0.0972074483136165	0.0459	Arabidopsis	Disorder
1	low	V51	0.138798527059812	0.112998527059812	0.0258	Arabidopsis	Disorder
1	low	V52	0.14039621745071	0.10959621745071	0.0308	Arabidopsis	Disorder
1	low	V53	0.14125124760047	0.0918512476004699	0.0494	Arabidopsis	Disorder
1	low	V54	0.138919730389388	0.114219730389388	0.0247	Arabidopsis	Disorder
1	low	V55	0.140970671277287	0.113870671277287	0.0271	Arabidopsis	Disorder
1	low	V56	0.14711446868647	0.10041446868647	0.0467	Arabidopsis	Disorder
1	low	V57	0.144015786971131	0.112915786971131	0.0311	Arabidopsis	Disorder
1	low	V58	0.141955316500013	0.117855316500013	0.0241	Arabidopsis	Disorder
1	low	V59	0.142477064593717	0.110677064593717	0.0318	Arabidopsis	Disorder
1	low	V6	0.144704092922552	0.115204092922552	0.0295	Arabidopsis	Disorder
1	low	V60	0.141699407799749	0.116699407799749	0.025	Arabidopsis	Disorder
1	low	V61	0.142741855962293	0.116341855962293	0.0264	Arabidopsis	Disorder
1	low	V62	0.141403061983827	0.112703061983827	0.0287	Arabidopsis	Disorder
1	low	V63	0.141867401012581	0.0987674010125815	0.0431	Arabidopsis	Disorder
1	low	V64	0.140249304869615	0.114149304869615	0.0261	Arabidopsis	Disorder
1	low	V65	0.137211425998579	0.111811425998579	0.0254	Arabidopsis	Disorder
1	low	V66	0.142177564164972	0.0967775641649725	0.0454	Arabidopsis	Disorder
1	low	V67	0.142571634640566	0.113771634640566	0.0288	Arabidopsis	Disorder
1	low	V68	0.141272079033713	0.115072079033713	0.0262	Arabidopsis	Disorder
1	low	V69	0.141168393266555	0.112968393266555	0.0282	Arabidopsis	Disorder
1	low	V7	0.142028290763971	0.116528290763971	0.0255	Arabidopsis	Disorder
1	low	V70	0.141471538679367	0.111171538679367	0.0303	Arabidopsis	Disorder
1	low	V71	0.142810170330278	0.114810170330278	0.028	Arabidopsis	Disorder
1	low	V72	0.140378229450329	0.111178229450329	0.0292	Arabidopsis	Disorder
1	low	V73	0.140926552883079	0.113626552883079	0.0273	Arabidopsis	Disorder
1	low	V74	0.143078085751182	0.100078085751182	0.043	Arabidopsis	Disorder
1	low	V75	0.140530889737856	0.111830889737856	0.0287	Arabidopsis	Disorder
1	low	V76	0.143351349111048	0.0986513491110478	0.0447	Arabidopsis	Disorder
1	low	V77	0.140982753576686	0.116682753576686	0.0243	Arabidopsis	Disorder
1	low	V78	0.143914362113772	0.117214362113772	0.0267	Arabidopsis	Disorder
1	low	V79	0.142341723851875	0.116541723851875	0.0258	Arabidopsis	Disorder
1	low	V8	0.142309095103553	0.118609095103553	0.0237	Arabidopsis	Disorder
1	low	V80	0.141551631759588	0.113151631759588	0.0284	Arabidopsis	Disorder
1	low	V81	0.139637677299678	0.0942376772996776	0.0454	Arabidopsis	Disorder
1	low	V82	0.142215823432563	0.0982158234325631	0.044	Arabidopsis	Disorder
1	low	V83	0.142592923226971	0.113492923226971	0.0291	Arabidopsis	Disorder
1	low	V84	0.143200813838946	0.111500813838946	0.0317	Arabidopsis	Disorder
1	low	V85	0.140146174753855	0.110646174753855	0.0295	Arabidopsis	Disorder
1	low	V86	0.141987660787247	0.116187660787247	0.0258	Arabidopsis	Disorder
1	low	V87	0.140424588703822	0.111124588703822	0.0293	Arabidopsis	Disorder
1	low	V88	0.144429468844979	0.112629468844979	0.0318	Arabidopsis	Disorder
1	low	V89	0.142337822146544	0.099737822146544	0.0426	Arabidopsis	Disorder
1	low	V9	0.140782887636711	0.113682887636711	0.0271	Arabidopsis	Disorder
1	low	V90	0.139045090083525	0.111245090083525	0.0278	Arabidopsis	Disorder
1	low	V91	0.145100916920461	0.108100916920461	0.037	Arabidopsis	Disorder
1	low	V92	0.144954313103259	0.113254313103259	0.0317	Arabidopsis	Disorder
1	low	V93	0.144534181983478	0.117034181983478	0.0275	Arabidopsis	Disorder
1	low	V94	0.138609310552719	0.105509310552719	0.0331	Arabidopsis	Disorder
1	low	V95	0.144135019229747	0.118435019229747	0.0257	Arabidopsis	Disorder
1	low	V96	0.144386321045638	0.118586321045638	0.0258	Arabidopsis	Disorder
1	low	V97	0.141603900347431	0.113403900347431	0.0282	Arabidopsis	Disorder
1	low	V98	0.14161549050203	0.0985154905020304	0.0431	Arabidopsis	Disorder
1	low	V99	0.137833418088129	0.111933418088129	0.0259	Arabidopsis	Disorder
10	high	V1	0.558327729970346	0.351227729970346	0.2071	Arabidopsis	Disorder
10	high	V10	0.500184249952328	0.322484249952328	0.1777	Arabidopsis	Disorder
10	high	V100	0.51151577165736	0.41311577165736	0.0984	Arabidopsis	Disorder
10	high	V11	0.500592321141784	0.338692321141784	0.1619	Arabidopsis	Disorder
10	high	V12	0.507793157957854	0.320893157957854	0.1869	Arabidopsis	Disorder
10	high	V13	0.525363574276248	0.331563574276248	0.1938	Arabidopsis	Disorder
10	high	V14	0.485168616701848	0.296868616701848	0.1883	Arabidopsis	Disorder
10	high	V15	0.505031386811481	0.319131386811481	0.1859	Arabidopsis	Disorder
10	high	V16	0.524502769410786	0.305502769410786	0.219	Arabidopsis	Disorder
10	high	V17	0.541726797511809	0.312426797511809	0.2293	Arabidopsis	Disorder
10	high	V18	0.533906834550411	0.418906834550411	0.115	Arabidopsis	Disorder
10	high	V19	0.473283545031648	0.370783545031648	0.1025	Arabidopsis	Disorder
10	high	V2	0.511544395723047	0.444144395723047	0.0674	Arabidopsis	Disorder
10	high	V20	0.485400155846069	0.397900155846069	0.0875	Arabidopsis	Disorder
10	high	V21	0.49166586929198	0.34946586929198	0.1422	Arabidopsis	Disorder
10	high	V22	0.511986901255054	0.362886901255054	0.1491	Arabidopsis	Disorder
10	high	V23	0.518975628567761	0.376875628567761	0.1421	Arabidopsis	Disorder
10	high	V24	0.483239667214771	0.404539667214771	0.0787	Arabidopsis	Disorder
10	high	V25	0.493468173574566	0.291768173574566	0.2017	Arabidopsis	Disorder
10	high	V26	0.484235691585811	0.338935691585811	0.1453	Arabidopsis	Disorder
10	high	V27	0.50405238563218	0.35145238563218	0.1526	Arabidopsis	Disorder
10	high	V28	0.522394805969326	0.237394805969326	0.285	Arabidopsis	Disorder
10	high	V29	0.493338457089389	0.321338457089389	0.172	Arabidopsis	Disorder
10	high	V3	0.490260227805594	0.320560227805594	0.1697	Arabidopsis	Disorder
10	high	V30	0.5018710238888	0.3218710238888	0.18	Arabidopsis	Disorder
10	high	V31	0.499346853050845	0.332246853050845	0.1671	Arabidopsis	Disorder
10	high	V32	0.53083095117075	0.26253095117075	0.2683	Arabidopsis	Disorder
10	high	V33	0.523911569658691	0.377711569658691	0.1462	Arabidopsis	Disorder
10	high	V34	0.509829385661721	0.396029385661721	0.1138	Arabidopsis	Disorder
10	high	V35	0.531900110719545	0.307400110719545	0.2245	Arabidopsis	Disorder
10	high	V36	0.512468989417206	0.343268989417206	0.1692	Arabidopsis	Disorder
10	high	V37	0.513571402928096	0.258471402928096	0.2551	Arabidopsis	Disorder
10	high	V38	0.516769553001122	0.321669553001122	0.1951	Arabidopsis	Disorder
10	high	V39	0.482898590123758	0.375798590123758	0.1071	Arabidopsis	Disorder
10	high	V4	0.495296549846659	0.342196549846659	0.1531	Arabidopsis	Disorder
10	high	V40	0.543103827335183	0.337903827335183	0.2052	Arabidopsis	Disorder
10	high	V41	0.530123514719795	0.383423514719795	0.1467	Arabidopsis	Disorder
10	high	V42	0.533065196418154	0.414465196418154	0.1186	Arabidopsis	Disorder
10	high	V43	0.550703183714489	0.336503183714489	0.2142	Arabidopsis	Disorder
10	high	V44	0.519363099823968	0.313763099823968	0.2056	Arabidopsis	Disorder
10	high	V45	0.505405977086403	0.396305977086403	0.1091	Arabidopsis	Disorder
10	high	V46	0.507630087643258	0.432430087643258	0.0752	Arabidopsis	Disorder
10	high	V47	0.485428135820287	0.356428135820287	0.129	Arabidopsis	Disorder
10	high	V48	0.511105639943847	0.383505639943847	0.1276	Arabidopsis	Disorder
10	high	V49	0.503684296226779	0.316384296226779	0.1873	Arabidopsis	Disorder
10	high	V5	0.523482236683945	0.290682236683945	0.2328	Arabidopsis	Disorder
10	high	V50	0.511622677488482	0.327822677488482	0.1838	Arabidopsis	Disorder
10	high	V51	0.517147876176341	0.375747876176341	0.1414	Arabidopsis	Disorder
10	high	V52	0.520956694624443	0.376456694624443	0.1445	Arabidopsis	Disorder
10	high	V53	0.497453549148981	0.310553549148981	0.1869	Arabidopsis	Disorder
10	high	V54	0.535556027787713	0.265356027787713	0.2702	Arabidopsis	Disorder
10	high	V55	0.502861148390857	0.310761148390858	0.1921	Arabidopsis	Disorder
10	high	V56	0.533179513271491	0.350879513271491	0.1823	Arabidopsis	Disorder
10	high	V57	0.493991233945452	0.370891233945452	0.1231	Arabidopsis	Disorder
10	high	V58	0.514126560801471	0.359726560801471	0.1544	Arabidopsis	Disorder
10	high	V59	0.514476725717408	0.405676725717408	0.1088	Arabidopsis	Disorder
10	high	V6	0.544179882030638	0.344779882030638	0.1994	Arabidopsis	Disorder
10	high	V60	0.550976503631473	0.312976503631473	0.238	Arabidopsis	Disorder
10	high	V61	0.500161344343651	0.265961344343651	0.2342	Arabidopsis	Disorder
10	high	V62	0.505587690404937	0.413287690404937	0.0923	Arabidopsis	Disorder
10	high	V63	0.52638333382706	0.28098333382706	0.2454	Arabidopsis	Disorder
10	high	V64	0.537819224467818	0.409419224467818	0.1284	Arabidopsis	Disorder
10	high	V65	0.509744975575909	0.413044975575909	0.0967	Arabidopsis	Disorder
10	high	V66	0.482232082170431	0.352332082170431	0.1299	Arabidopsis	Disorder
10	high	V67	0.530400959741454	0.369600959741454	0.1608	Arabidopsis	Disorder
10	high	V68	0.509467370971564	0.291267370971564	0.2182	Arabidopsis	Disorder
10	high	V69	0.511922722057599	0.337422722057599	0.1745	Arabidopsis	Disorder
10	high	V7	0.552251221968595	0.297951221968595	0.2543	Arabidopsis	Disorder
10	high	V70	0.523886799802132	0.282386799802132	0.2415	Arabidopsis	Disorder
10	high	V71	0.517554484863896	0.349654484863896	0.1679	Arabidopsis	Disorder
10	high	V72	0.556292088778012	0.392092088778012	0.1642	Arabidopsis	Disorder
10	high	V73	0.510058220370202	0.345358220370202	0.1647	Arabidopsis	Disorder
10	high	V74	0.527525193375764	0.341925193375764	0.1856	Arabidopsis	Disorder
10	high	V75	0.525075074248002	0.444875074248002	0.0802	Arabidopsis	Disorder
10	high	V76	0.526346072911755	0.300646072911755	0.2257	Arabidopsis	Disorder
10	high	V77	0.492536878175609	0.350336878175609	0.1422	Arabidopsis	Disorder
10	high	V78	0.511352644982935	0.316952644982935	0.1944	Arabidopsis	Disorder
10	high	V79	0.541573611839084	0.323773611839084	0.2178	Arabidopsis	Disorder
10	high	V8	0.502567491249298	0.388767491249298	0.1138	Arabidopsis	Disorder
10	high	V80	0.537669859808988	0.399469859808988	0.1382	Arabidopsis	Disorder
10	high	V81	0.471613381312589	0.292113381312589	0.1795	Arabidopsis	Disorder
10	high	V82	0.503483335307658	0.344883335307658	0.1586	Arabidopsis	Disorder
10	high	V83	0.53332040755249	0.33622040755249	0.1971	Arabidopsis	Disorder
10	high	V84	0.507643686960148	0.367143686960148	0.1405	Arabidopsis	Disorder
10	high	V85	0.525650474062045	0.430550474062045	0.0951	Arabidopsis	Disorder
10	high	V86	0.476908176864083	0.298008176864083	0.1789	Arabidopsis	Disorder
10	high	V87	0.48265840238683	0.37045840238683	0.1122	Arabidopsis	Disorder
10	high	V88	0.509873675556484	0.315773675556484	0.1941	Arabidopsis	Disorder
10	high	V89	0.526362782916559	0.424062782916559	0.1023	Arabidopsis	Disorder
10	high	V9	0.504724883212069	0.325824883212069	0.1789	Arabidopsis	Disorder
10	high	V90	0.521575924610462	0.257775924610462	0.2638	Arabidopsis	Disorder
10	high	V91	0.541993724906493	0.446193724906493	0.0958	Arabidopsis	Disorder
10	high	V92	0.488195973343004	0.295795973343004	0.1924	Arabidopsis	Disorder
10	high	V93	0.504324083447275	0.501124083447275	0.0032	Arabidopsis	Disorder
10	high	V94	0.549045626203406	0.294645626203406	0.2544	Arabidopsis	Disorder
10	high	V95	0.498424654392077	0.388024654392077	0.1104	Arabidopsis	Disorder
10	high	V96	0.541601385345821	0.346001385345821	0.1956	Arabidopsis	Disorder
10	high	V97	0.464966678870521	0.432566678870521	0.0324	Arabidopsis	Disorder
10	high	V98	0.51371782604888	0.35071782604888	0.163	Arabidopsis	Disorder
10	high	V99	0.484275530137576	0.309175530137576	0.1751	Arabidopsis	Disorder
10	low	V1	0.50185780707501	0.39925780707501	0.1026	Arabidopsis	Disorder
10	low	V10	0.527216228754204	0.350016228754204	0.1772	Arabidopsis	Disorder
10	low	V100	0.522220712595793	0.378420712595793	0.1438	Arabidopsis	Disorder
10	low	V11	0.473156148725978	0.376056148725978	0.0971	Arabidopsis	Disorder
10	low	V12	0.53010254186087	0.42450254186087	0.1056	Arabidopsis	Disorder
10	low	V13	0.488821685764385	0.463221685764385	0.0256	Arabidopsis	Disorder
10	low	V14	0.519364509025429	0.296064509025429	0.2233	Arabidopsis	Disorder
10	low	V15	0.517251127929647	0.399251127929647	0.118	Arabidopsis	Disorder
10	low	V16	0.479553242092504	0.310453242092504	0.1691	Arabidopsis	Disorder
10	low	V17	0.45942512190228	0.34412512190228	0.1153	Arabidopsis	Disorder
10	low	V18	0.50822759252477	0.31252759252477	0.1957	Arabidopsis	Disorder
10	low	V19	0.471386480207799	0.338886480207799	0.1325	Arabidopsis	Disorder
10	low	V2	0.477175446110991	0.390775446110991	0.0864	Arabidopsis	Disorder
10	low	V20	0.503908833787487	0.418208833787487	0.0857	Arabidopsis	Disorder
10	low	V21	0.490612064713896	0.389312064713896	0.1013	Arabidopsis	Disorder
10	low	V22	0.496103738559157	0.400503738559157	0.0956	Arabidopsis	Disorder
10	low	V23	0.535556216650398	0.409956216650398	0.1256	Arabidopsis	Disorder
10	low	V24	0.521873511251142	0.324973511251142	0.1969	Arabidopsis	Disorder
10	low	V25	0.464519199623535	0.361419199623535	0.1031	Arabidopsis	Disorder
10	low	V26	0.498530032841464	0.270730032841464	0.2278	Arabidopsis	Disorder
10	low	V27	0.493916866457737	0.398216866457737	0.0957	Arabidopsis	Disorder
10	low	V28	0.469428166243292	0.335828166243292	0.1336	Arabidopsis	Disorder
10	low	V29	0.493328745102371	0.341528745102371	0.1518	Arabidopsis	Disorder
10	low	V3	0.48493133457324	0.34443133457324	0.1405	Arabidopsis	Disorder
10	low	V30	0.506011596505494	0.376311596505494	0.1297	Arabidopsis	Disorder
10	low	V31	0.50421487943409	0.36631487943409	0.1379	Arabidopsis	Disorder
10	low	V32	0.492229903581879	0.326529903581879	0.1657	Arabidopsis	Disorder
10	low	V33	0.492219031418231	0.378919031418231	0.1133	Arabidopsis	Disorder
10	low	V34	0.512634421611764	0.392934421611764	0.1197	Arabidopsis	Disorder
10	low	V35	0.495705539150399	0.291305539150399	0.2044	Arabidopsis	Disorder
10	low	V36	0.506931943936549	0.470631943936549	0.0363	Arabidopsis	Disorder
10	low	V37	0.530254207883916	0.397754207883916	0.1325	Arabidopsis	Disorder
10	low	V38	0.521611390553331	0.428411390553331	0.0932	Arabidopsis	Disorder
10	low	V39	0.559537458044552	0.454937458044552	0.1046	Arabidopsis	Disorder
10	low	V4	0.443372180241101	0.448272180241101	-0.0049	Arabidopsis	Disorder
10	low	V40	0.466478772678013	0.358178772678013	0.1083	Arabidopsis	Disorder
10	low	V41	0.481369633157074	0.332769633157074	0.1486	Arabidopsis	Disorder
10	low	V42	0.511056308404735	0.553256308404735	-0.0422	Arabidopsis	Disorder
10	low	V43	0.45055018194133	0.37115018194133	0.0794	Arabidopsis	Disorder
10	low	V44	0.496403642105092	0.363403642105092	0.133	Arabidopsis	Disorder
10	low	V45	0.521813213032611	0.310913213032611	0.2109	Arabidopsis	Disorder
10	low	V46	0.480229493204153	0.363729493204153	0.1165	Arabidopsis	Disorder
10	low	V47	0.484576690189085	0.395576690189085	0.089	Arabidopsis	Disorder
10	low	V48	0.482105686743505	0.460205686743505	0.0219	Arabidopsis	Disorder
10	low	V49	0.487349256711015	0.345649256711015	0.1417	Arabidopsis	Disorder
10	low	V5	0.486816840321778	0.193816840321778	0.293	Arabidopsis	Disorder
10	low	V50	0.454561217061903	0.309661217061903	0.1449	Arabidopsis	Disorder
10	low	V51	0.494701410081497	0.357301410081497	0.1374	Arabidopsis	Disorder
10	low	V52	0.535311892168171	0.373711892168171	0.1616	Arabidopsis	Disorder
10	low	V53	0.478962121469887	0.277562121469887	0.2014	Arabidopsis	Disorder
10	low	V54	0.505940955135324	0.409840955135324	0.0961	Arabidopsis	Disorder
10	low	V55	0.490257868156225	0.432057868156225	0.0582	Arabidopsis	Disorder
10	low	V56	0.490314670793834	0.385614670793834	0.1047	Arabidopsis	Disorder
10	low	V57	0.48233442165043	0.35813442165043	0.1242	Arabidopsis	Disorder
10	low	V58	0.470999647506936	0.338499647506936	0.1325	Arabidopsis	Disorder
10	low	V59	0.485835749767683	0.380535749767683	0.1053	Arabidopsis	Disorder
10	low	V6	0.537621886473807	0.407421886473807	0.1302	Arabidopsis	Disorder
10	low	V60	0.507117735558626	0.320617735558626	0.1865	Arabidopsis	Disorder
10	low	V61	0.475695855277836	0.445995855277836	0.0297	Arabidopsis	Disorder
10	low	V62	0.497642445550511	0.416842445550511	0.0808	Arabidopsis	Disorder
10	low	V63	0.495649052391416	0.360749052391416	0.1349	Arabidopsis	Disorder
10	low	V64	0.513333158783403	0.370433158783403	0.1429	Arabidopsis	Disorder
10	low	V65	0.461027396820125	0.436627396820125	0.0244	Arabidopsis	Disorder
10	low	V66	0.487297720965263	0.405197720965263	0.0821	Arabidopsis	Disorder
10	low	V67	0.47202940004503	0.34552940004503	0.1265	Arabidopsis	Disorder
10	low	V68	0.467350939354165	0.365750939354165	0.1016	Arabidopsis	Disorder
10	low	V69	0.490622574652895	0.429422574652895	0.0612	Arabidopsis	Disorder
10	low	V7	0.49429583803528	0.30449583803528	0.1898	Arabidopsis	Disorder
10	low	V70	0.472002445918966	0.356802445918966	0.1152	Arabidopsis	Disorder
10	low	V71	0.481131173521955	0.184031173521955	0.2971	Arabidopsis	Disorder
10	low	V72	0.494906040345658	0.458406040345658	0.0365	Arabidopsis	Disorder
10	low	V73	0.544306379217188	0.401206379217188	0.1431	Arabidopsis	Disorder
10	low	V74	0.512550084051301	0.511350084051301	0.0012	Arabidopsis	Disorder
10	low	V75	0.504389191891659	0.369289191891659	0.1351	Arabidopsis	Disorder
10	low	V76	0.509753271300741	0.417553271300741	0.0922	Arabidopsis	Disorder
10	low	V77	0.518842411920613	0.286142411920613	0.2327	Arabidopsis	Disorder
10	low	V78	0.478963603212329	0.387163603212329	0.0918	Arabidopsis	Disorder
10	low	V79	0.514647255219791	0.386247255219791	0.1284	Arabidopsis	Disorder
10	low	V8	0.569365948466925	0.304665948466925	0.2647	Arabidopsis	Disorder
10	low	V80	0.528626464897176	0.457426464897176	0.0712	Arabidopsis	Disorder
10	low	V81	0.541247551929557	0.450047551929557	0.0912	Arabidopsis	Disorder
10	low	V82	0.525537517959251	0.418937517959251	0.1066	Arabidopsis	Disorder
10	low	V83	0.537846932172428	0.396046932172428	0.1418	Arabidopsis	Disorder
10	low	V84	0.499715718118502	0.320715718118502	0.179	Arabidopsis	Disorder
10	low	V85	0.551488621256718	0.344988621256718	0.2065	Arabidopsis	Disorder
10	low	V86	0.513231184153081	0.397931184153081	0.1153	Arabidopsis	Disorder
10	low	V87	0.483083055214408	0.344383055214408	0.1387	Arabidopsis	Disorder
10	low	V88	0.475706943943586	0.372806943943586	0.1029	Arabidopsis	Disorder
10	low	V89	0.492128074513756	0.428228074513756	0.0639	Arabidopsis	Disorder
10	low	V9	0.456328028089654	0.428028028089654	0.0283	Arabidopsis	Disorder
10	low	V90	0.450116338602089	0.412116338602089	0.038	Arabidopsis	Disorder
10	low	V91	0.498273939136438	0.322373939136438	0.1759	Arabidopsis	Disorder
10	low	V92	0.566249909497585	0.370049909497585	0.1962	Arabidopsis	Disorder
10	low	V93	0.483304612032195	0.316704612032195	0.1666	Arabidopsis	Disorder
10	low	V94	0.52523976020735	0.28013976020735	0.2451	Arabidopsis	Disorder
10	low	V95	0.475886897535042	0.321986897535042	0.1539	Arabidopsis	Disorder
10	low	V96	0.477153824884241	0.434353824884241	0.0428	Arabidopsis	Disorder
10	low	V97	0.488146563665909	0.359446563665909	0.1287	Arabidopsis	Disorder
10	low	V98	0.440756870183459	0.197056870183459	0.2437	Arabidopsis	Disorder
10	low	V99	0.488136370300497	0.341136370300496	0.147	Arabidopsis	Disorder
11	high	V1	0.56302948694896	0.27242948694896	0.2906	Arabidopsis	Disorder
11	high	V10	0.607710026813651	0.407210026813651	0.2005	Arabidopsis	Disorder
11	high	V100	0.638858670242689	0.235858670242689	0.403	Arabidopsis	Disorder
11	high	V11	0.628662968643275	0.443762968643275	0.1849	Arabidopsis	Disorder
11	high	V12	0.607980036469156	0.335880036469156	0.2721	Arabidopsis	Disorder
11	high	V13	0.647576570193439	0.468376570193439	0.1792	Arabidopsis	Disorder
11	high	V14	0.578765064825904	0.215665064825904	0.3631	Arabidopsis	Disorder
11	high	V15	0.704121182342851	0.287521182342851	0.4166	Arabidopsis	Disorder
11	high	V16	0.597265269597851	0.496365269597851	0.1009	Arabidopsis	Disorder
11	high	V17	0.621814912306536	0.340114912306536	0.2817	Arabidopsis	Disorder
11	high	V18	0.650042209372559	0.416242209372559	0.2338	Arabidopsis	Disorder
11	high	V19	0.64473982555578	0.45043982555578	0.1943	Arabidopsis	Disorder
11	high	V2	0.633193818214661	0.235493818214661	0.3977	Arabidopsis	Disorder
11	high	V20	0.713387376549324	0.517087376549324	0.1963	Arabidopsis	Disorder
11	high	V21	0.596562280153311	0.477662280153311	0.1189	Arabidopsis	Disorder
11	high	V22	0.635867438669366	0.643067438669366	-0.0072	Arabidopsis	Disorder
11	high	V23	0.598879501201039	0.496779501201039	0.1021	Arabidopsis	Disorder
11	high	V24	0.587640487653101	0.459840487653101	0.1278	Arabidopsis	Disorder
11	high	V25	0.654638719456024	0.293038719456024	0.3616	Arabidopsis	Disorder
11	high	V26	0.653114557565172	0.546814557565172	0.1063	Arabidopsis	Disorder
11	high	V27	0.627466473907897	0.460966473907897	0.1665	Arabidopsis	Disorder
11	high	V28	0.673899781922801	0.457799781922801	0.2161	Arabidopsis	Disorder
11	high	V29	0.637944520081947	0.248044520081947	0.3899	Arabidopsis	Disorder
11	high	V3	0.68395874075011	0.49425874075011	0.1897	Arabidopsis	Disorder
11	high	V30	0.764456089984821	0.347956089984821	0.4165	Arabidopsis	Disorder
11	high	V31	0.687115690516314	0.447615690516314	0.2395	Arabidopsis	Disorder
11	high	V32	0.684905979474683	0.276105979474683	0.4088	Arabidopsis	Disorder
11	high	V33	0.592600257505169	0.305900257505169	0.2867	Arabidopsis	Disorder
11	high	V34	0.597853957639569	0.41685395763957	0.181	Arabidopsis	Disorder
11	high	V35	0.726198796914846	0.373398796914846	0.3528	Arabidopsis	Disorder
11	high	V36	0.645855698925566	0.349555698925566	0.2963	Arabidopsis	Disorder
11	high	V37	0.592521155380405	0.413721155380405	0.1788	Arabidopsis	Disorder
11	high	V38	0.559347765033169	0.430547765033168	0.1288	Arabidopsis	Disorder
11	high	V39	0.627229360547225	0.316829360547225	0.3104	Arabidopsis	Disorder
11	high	V4	0.693451160857486	0.452251160857486	0.2412	Arabidopsis	Disorder
11	high	V40	0.67191541216275	0.46951541216275	0.2024	Arabidopsis	Disorder
11	high	V41	0.551724923584966	0.389924923584966	0.1618	Arabidopsis	Disorder
11	high	V42	0.568595760036172	0.550495760036172	0.0181	Arabidopsis	Disorder
11	high	V43	0.596784938061434	0.196484938061434	0.4003	Arabidopsis	Disorder
11	high	V44	0.592617068747318	0.481917068747318	0.1107	Arabidopsis	Disorder
11	high	V45	0.683092569670931	0.322492569670931	0.3606	Arabidopsis	Disorder
11	high	V46	0.694394352854121	0.339294352854121	0.3551	Arabidopsis	Disorder
11	high	V47	0.687718286202562	0.306718286202562	0.381	Arabidopsis	Disorder
11	high	V48	0.664213878176581	0.355013878176581	0.3092	Arabidopsis	Disorder
11	high	V49	0.597004495728256	0.401304495728256	0.1957	Arabidopsis	Disorder
11	high	V5	0.602664692709434	0.403964692709434	0.1987	Arabidopsis	Disorder
11	high	V50	0.598963625143574	0.199263625143574	0.3997	Arabidopsis	Disorder
11	high	V51	0.629258724124883	0.491758724124883	0.1375	Arabidopsis	Disorder
11	high	V52	0.7066575216057	0.4293575216057	0.2773	Arabidopsis	Disorder
11	high	V53	0.6077534896107	0.6533534896107	-0.0456	Arabidopsis	Disorder
11	high	V54	0.661726146664058	0.548726146664058	0.113	Arabidopsis	Disorder
11	high	V55	0.68475962414143	0.27945962414143	0.4053	Arabidopsis	Disorder
11	high	V56	0.710091635433897	0.345491635433897	0.3646	Arabidopsis	Disorder
11	high	V57	0.635429267365584	0.483929267365584	0.1515	Arabidopsis	Disorder
11	high	V58	0.647694483487586	0.508394483487586	0.1393	Arabidopsis	Disorder
11	high	V59	0.617280780471245	0.304680780471245	0.3126	Arabidopsis	Disorder
11	high	V6	0.620839356564175	0.487739356564175	0.1331	Arabidopsis	Disorder
11	high	V60	0.708009966320346	0.490009966320346	0.218	Arabidopsis	Disorder
11	high	V61	0.629668348409657	0.582768348409657	0.0469	Arabidopsis	Disorder
11	high	V62	0.622453628744429	0.486353628744429	0.1361	Arabidopsis	Disorder
11	high	V63	0.636405811665474	0.321105811665474	0.3153	Arabidopsis	Disorder
11	high	V64	0.638089302330537	0.486689302330537	0.1514	Arabidopsis	Disorder
11	high	V65	0.588185847293282	0.390385847293283	0.1978	Arabidopsis	Disorder
11	high	V66	0.619679145358534	0.453179145358534	0.1665	Arabidopsis	Disorder
11	high	V67	0.56010955164836	0.24140955164836	0.3187	Arabidopsis	Disorder
11	high	V68	0.700619786949621	0.418119786949621	0.2825	Arabidopsis	Disorder
11	high	V69	0.60278558838903	0.59078558838903	0.012	Arabidopsis	Disorder
11	high	V7	0.649356176837874	0.556556176837874	0.0928	Arabidopsis	Disorder
11	high	V70	0.585547177521002	0.330147177521002	0.2554	Arabidopsis	Disorder
11	high	V71	0.698940954058107	0.546340954058107	0.1526	Arabidopsis	Disorder
11	high	V72	0.731710345126659	0.320010345126659	0.4117	Arabidopsis	Disorder
11	high	V73	0.63087397158795	0.36637397158795	0.2645	Arabidopsis	Disorder
11	high	V74	0.607037722137575	0.286337722137575	0.3207	Arabidopsis	Disorder
11	high	V75	0.597119549651673	0.330019549651673	0.2671	Arabidopsis	Disorder
11	high	V76	0.669338959045149	0.445838959045149	0.2235	Arabidopsis	Disorder
11	high	V77	0.610797392935452	0.362497392935452	0.2483	Arabidopsis	Disorder
11	high	V78	0.617760509937642	0.281160509937642	0.3366	Arabidopsis	Disorder
11	high	V79	0.695333953009315	0.488033953009315	0.2073	Arabidopsis	Disorder
11	high	V8	0.600849405021906	0.432649405021906	0.1682	Arabidopsis	Disorder
11	high	V80	0.564769551420204	0.427369551420204	0.1374	Arabidopsis	Disorder
11	high	V81	0.603053505847514	0.495353505847514	0.1077	Arabidopsis	Disorder
11	high	V82	0.705320879726832	0.406820879726832	0.2985	Arabidopsis	Disorder
11	high	V83	0.61308791095023	0.52778791095023	0.0853	Arabidopsis	Disorder
11	high	V84	0.65249205428035	0.42589205428035	0.2266	Arabidopsis	Disorder
11	high	V85	0.526405788606092	0.332505788606092	0.1939	Arabidopsis	Disorder
11	high	V86	0.616065010335102	0.108265010335102	0.5078	Arabidopsis	Disorder
11	high	V87	0.616334129726472	0.175634129726472	0.4407	Arabidopsis	Disorder
11	high	V88	0.557265900836685	0.416265900836685	0.141	Arabidopsis	Disorder
11	high	V89	0.591639070134915	0.484339070134915	0.1073	Arabidopsis	Disorder
11	high	V9	0.603330679643029	0.403030679643029	0.2003	Arabidopsis	Disorder
11	high	V90	0.631815972347467	0.363615972347467	0.2682	Arabidopsis	Disorder
11	high	V91	0.657058372375492	0.409258372375492	0.2478	Arabidopsis	Disorder
11	high	V92	0.644854900877965	0.298454900877966	0.3464	Arabidopsis	Disorder
11	high	V93	0.652512142954058	0.350112142954058	0.3024	Arabidopsis	Disorder
11	high	V94	0.625364324433124	0.591464324433124	0.0339	Arabidopsis	Disorder
11	high	V95	0.581926956430543	0.466326956430543	0.1156	Arabidopsis	Disorder
11	high	V96	0.628619543247038	0.354419543247038	0.2742	Arabidopsis	Disorder
11	high	V97	0.65485639879606	0.26785639879606	0.387	Arabidopsis	Disorder
11	high	V98	0.612023129263343	0.431723129263343	0.1803	Arabidopsis	Disorder
11	high	V99	0.655483235288407	0.405583235288407	0.2499	Arabidopsis	Disorder
11	low	V1	0.548329872369314	0.772129872369314	-0.2238	Arabidopsis	Disorder
11	low	V10	0.593169958396597	0.703069958396597	-0.1099	Arabidopsis	Disorder
11	low	V100	0.606122146171899	0.598422146171899	0.0077	Arabidopsis	Disorder
11	low	V11	0.613286276193142	0.464886276193142	0.1484	Arabidopsis	Disorder
11	low	V12	0.562533750679529	0.443333750679529	0.1192	Arabidopsis	Disorder
11	low	V13	0.615847317848526	0.663947317848526	-0.0481	Arabidopsis	Disorder
11	low	V14	0.55236811182277	0.46636811182277	0.086	Arabidopsis	Disorder
11	low	V15	0.596379713187176	0.580179713187176	0.0162	Arabidopsis	Disorder
11	low	V16	0.560547866834515	0.505947866834515	0.0546	Arabidopsis	Disorder
11	low	V17	0.568873240473619	0.414273240473619	0.1546	Arabidopsis	Disorder
11	low	V18	0.526926461558748	0.588326461558748	-0.0614	Arabidopsis	Disorder
11	low	V19	0.551553103973579	0.651353103973579	-0.0998	Arabidopsis	Disorder
11	low	V2	0.642269722422251	0.529269722422251	0.113	Arabidopsis	Disorder
11	low	V20	0.717758900691561	0.577958900691561	0.1398	Arabidopsis	Disorder
11	low	V21	0.604244327333007	0.411944327333007	0.1923	Arabidopsis	Disorder
11	low	V22	0.554204729684983	0.589204729684983	-0.035	Arabidopsis	Disorder
11	low	V23	0.482082287888649	0.601182287888649	-0.1191	Arabidopsis	Disorder
11	low	V24	0.460455567794797	0.555655567794797	-0.0952	Arabidopsis	Disorder
11	low	V25	0.545437976657406	0.586137976657406	-0.0407	Arabidopsis	Disorder
11	low	V26	0.585645364377344	0.440445364377344	0.1452	Arabidopsis	Disorder
11	low	V27	0.676711737398276	0.495011737398276	0.1817	Arabidopsis	Disorder
11	low	V28	0.576124012685787	0.701324012685787	-0.1252	Arabidopsis	Disorder
11	low	V29	0.611874098772683	0.685774098772683	-0.0739	Arabidopsis	Disorder
11	low	V3	0.522097637763195	0.543297637763195	-0.0212	Arabidopsis	Disorder
11	low	V30	0.522751907697425	0.520151907697425	0.0026	Arabidopsis	Disorder
11	low	V31	0.554058177437243	0.580058177437243	-0.026	Arabidopsis	Disorder
11	low	V32	0.506404210646897	0.435604210646897	0.0708	Arabidopsis	Disorder
11	low	V33	0.610645987717454	0.614345987717454	-0.0037	Arabidopsis	Disorder
11	low	V34	0.488993419093638	0.696493419093638	-0.2075	Arabidopsis	Disorder
11	low	V35	0.594321840608171	0.688221840608171	-0.0939	Arabidopsis	Disorder
11	low	V36	0.539220591566609	0.505520591566609	0.0337	Arabidopsis	Disorder
11	low	V37	0.630901295609279	0.617001295609279	0.0139	Arabidopsis	Disorder
11	low	V38	0.567446172500238	0.599846172500238	-0.0324	Arabidopsis	Disorder
11	low	V39	0.597051894935738	0.666651894935738	-0.0696	Arabidopsis	Disorder
11	low	V4	0.583782264719275	0.364982264719275	0.2188	Arabidopsis	Disorder
11	low	V40	0.527967494586846	0.588367494586846	-0.0604	Arabidopsis	Disorder
11	low	V41	0.562640366409452	0.605940366409452	-0.0433	Arabidopsis	Disorder
11	low	V42	0.637342816498185	0.504442816498185	0.1329	Arabidopsis	Disorder
11	low	V43	0.545038393770813	0.757938393770813	-0.2129	Arabidopsis	Disorder
11	low	V44	0.620809811668617	0.519309811668617	0.1015	Arabidopsis	Disorder
11	low	V45	0.486115475173766	0.775215475173766	-0.2891	Arabidopsis	Disorder
11	low	V46	0.559781354767414	0.302281354767414	0.2575	Arabidopsis	Disorder
11	low	V47	0.54788777377655	0.61348777377655	-0.0656	Arabidopsis	Disorder
11	low	V48	0.580778142614334	0.737278142614334	-0.1565	Arabidopsis	Disorder
11	low	V49	0.559278571176903	0.549178571176903	0.0101	Arabidopsis	Disorder
11	low	V5	0.510273369641528	0.478373369641528	0.0319	Arabidopsis	Disorder
11	low	V50	0.584232884691139	0.614632884691139	-0.0304	Arabidopsis	Disorder
11	low	V51	0.611081862885185	0.491081862885185	0.12	Arabidopsis	Disorder
11	low	V52	0.605160478776943	0.669360478776943	-0.0642	Arabidopsis	Disorder
11	low	V53	0.5674905743781	0.6267905743781	-0.0593	Arabidopsis	Disorder
11	low	V54	0.558937531569865	0.426537531569865	0.1324	Arabidopsis	Disorder
11	low	V55	0.588045308714606	0.384745308714606	0.2033	Arabidopsis	Disorder
11	low	V56	0.56126918064294	0.48586918064294	0.0754	Arabidopsis	Disorder
11	low	V57	0.551663060242127	0.587063060242127	-0.0354	Arabidopsis	Disorder
11	low	V58	0.686744846736472	0.699244846736472	-0.0125	Arabidopsis	Disorder
11	low	V59	0.489292315575876	0.550292315575876	-0.061	Arabidopsis	Disorder
11	low	V6	0.537415940016479	0.557715940016479	-0.0203	Arabidopsis	Disorder
11	low	V60	0.62841829118211	0.45211829118211	0.1763	Arabidopsis	Disorder
11	low	V61	0.537519012567798	0.641919012567798	-0.1044	Arabidopsis	Disorder
11	low	V62	0.586630291395876	0.695530291395876	-0.1089	Arabidopsis	Disorder
11	low	V63	0.56364284167213	0.52874284167213	0.0349	Arabidopsis	Disorder
11	low	V64	0.645259121796295	0.455959121796295	0.1893	Arabidopsis	Disorder
11	low	V65	0.629085927531846	0.614185927531846	0.0149	Arabidopsis	Disorder
11	low	V66	0.552304148947531	0.646504148947531	-0.0942	Arabidopsis	Disorder
11	low	V67	0.624324110998655	0.548224110998655	0.0761	Arabidopsis	Disorder
11	low	V68	0.584716236295874	0.508116236295874	0.0766	Arabidopsis	Disorder
11	low	V69	0.561130747866538	0.663930747866538	-0.1028	Arabidopsis	Disorder
11	low	V7	0.584636484557704	0.629036484557704	-0.0444	Arabidopsis	Disorder
11	low	V70	0.62660228876169	0.48690228876169	0.1397	Arabidopsis	Disorder
11	low	V71	0.661524197365948	0.443924197365948	0.2176	Arabidopsis	Disorder
11	low	V72	0.55100692822804	0.60480692822804	-0.0538	Arabidopsis	Disorder
11	low	V73	0.605102361828218	0.673202361828218	-0.0681	Arabidopsis	Disorder
11	low	V74	0.526743520773896	0.739843520773896	-0.2131	Arabidopsis	Disorder
11	low	V75	0.532580887788775	0.645480887788775	-0.1129	Arabidopsis	Disorder
11	low	V76	0.616890428584106	0.612890428584106	0.004	Arabidopsis	Disorder
11	low	V77	0.509990402761341	0.668290402761341	-0.1583	Arabidopsis	Disorder
11	low	V78	0.512700762774202	0.655300762774202	-0.1426	Arabidopsis	Disorder
11	low	V79	0.737337089872614	0.693437089872614	0.0439	Arabidopsis	Disorder
11	low	V8	0.649320547121401	0.596620547121401	0.0527	Arabidopsis	Disorder
11	low	V80	0.671216591325564	0.489716591325564	0.1815	Arabidopsis	Disorder
11	low	V81	0.635096598444897	0.652896598444897	-0.0178	Arabidopsis	Disorder
11	low	V82	0.582164100841131	0.528964100841131	0.0532	Arabidopsis	Disorder
11	low	V83	0.712596516639534	0.758396516639534	-0.0458	Arabidopsis	Disorder
11	low	V84	0.550228317177367	0.657828317177367	-0.1076	Arabidopsis	Disorder
11	low	V85	0.672765460393853	0.573065460393853	0.0997	Arabidopsis	Disorder
11	low	V86	0.531741097393986	0.501641097393986	0.0301	Arabidopsis	Disorder
11	low	V87	0.593426668159112	0.546726668159112	0.0467	Arabidopsis	Disorder
11	low	V88	0.605997924637767	0.590497924637767	0.0155	Arabidopsis	Disorder
11	low	V89	0.54072969936673	0.62352969936673	-0.0828	Arabidopsis	Disorder
11	low	V9	0.588152322990088	0.646152322990088	-0.058	Arabidopsis	Disorder
11	low	V90	0.56059892668854	0.55869892668854	0.0019	Arabidopsis	Disorder
11	low	V91	0.561334537221965	0.463734537221965	0.0976	Arabidopsis	Disorder
11	low	V92	0.664229371835194	0.636129371835194	0.0281	Arabidopsis	Disorder
11	low	V93	0.615244723994797	0.577344723994797	0.0379	Arabidopsis	Disorder
11	low	V94	0.589145396165959	0.579245396165959	0.0099	Arabidopsis	Disorder
11	low	V95	0.619086002666528	0.473686002666528	0.1454	Arabidopsis	Disorder
11	low	V96	0.554528981492974	0.626128981492974	-0.0716	Arabidopsis	Disorder
11	low	V97	0.525758354100367	0.491458354100367	0.0343	Arabidopsis	Disorder
11	low	V98	0.512056211686663	0.631756211686664	-0.1197	Arabidopsis	Disorder
11	low	V99	0.614567575686216	0.587267575686216	0.0273	Arabidopsis	Disorder
12	high	V1	0.740466624444981	0.681466624444981	0.059	Arabidopsis	Disorder
12	high	V10	0.769594193123605	0.663694193123605	0.1059	Arabidopsis	Disorder
12	high	V100	0.770578758723104	0.514678758723104	0.2559	Arabidopsis	Disorder
12	high	V11	0.761442773036832	0.644042773036832	0.1174	Arabidopsis	Disorder
12	high	V12	0.850176116162077	0.486876116162077	0.3633	Arabidopsis	Disorder
12	high	V13	0.711515413264825	0.517415413264825	0.1941	Arabidopsis	Disorder
12	high	V14	0.749030672568107	0.689230672568107	0.0598	Arabidopsis	Disorder
12	high	V15	0.735114379373811	0.568614379373811	0.1665	Arabidopsis	Disorder
12	high	V16	0.811315286061451	0.731415286061451	0.0799	Arabidopsis	Disorder
12	high	V17	0.732515338281732	0.552515338281732	0.18	Arabidopsis	Disorder
12	high	V18	0.633580310150176	0.420680310150176	0.2129	Arabidopsis	Disorder
12	high	V19	0.738594125772869	0.400494125772869	0.3381	Arabidopsis	Disorder
12	high	V2	0.693243194865047	0.621243194865047	0.072	Arabidopsis	Disorder
12	high	V20	0.769419989003351	0.501919989003351	0.2675	Arabidopsis	Disorder
12	high	V21	0.762486659512439	0.719486659512439	0.043	Arabidopsis	Disorder
12	high	V22	0.723220389104301	0.495420389104301	0.2278	Arabidopsis	Disorder
12	high	V23	0.800667335657747	0.495267335657747	0.3054	Arabidopsis	Disorder
12	high	V24	0.753501448911033	0.581301448911033	0.1722	Arabidopsis	Disorder
12	high	V25	0.705357922422172	0.567557922422172	0.1378	Arabidopsis	Disorder
12	high	V26	0.764022880783265	0.524822880783265	0.2392	Arabidopsis	Disorder
12	high	V27	0.70406361283451	0.47316361283451	0.2309	Arabidopsis	Disorder
12	high	V28	0.608204512527106	0.696304512527106	-0.0881	Arabidopsis	Disorder
12	high	V29	0.689402401893736	0.598302401893737	0.0911	Arabidopsis	Disorder
12	high	V3	0.726013027362323	0.575013027362323	0.151	Arabidopsis	Disorder
12	high	V30	0.808842927812314	0.698842927812314	0.11	Arabidopsis	Disorder
12	high	V31	0.706716492785255	0.637716492785255	0.069	Arabidopsis	Disorder
12	high	V32	0.901442783439537	0.618042783439537	0.2834	Arabidopsis	Disorder
12	high	V33	0.72518732809245	0.40538732809245	0.3198	Arabidopsis	Disorder
12	high	V34	0.659668373295844	0.523968373295844	0.1357	Arabidopsis	Disorder
12	high	V35	0.664330782447745	0.526830782447745	0.1375	Arabidopsis	Disorder
12	high	V36	0.80755081584194	0.56955081584194	0.238	Arabidopsis	Disorder
12	high	V37	0.757711329652759	0.639711329652759	0.118	Arabidopsis	Disorder
12	high	V38	0.70884782241494	0.52104782241494	0.1878	Arabidopsis	Disorder
12	high	V39	0.673801864047939	0.697201864047939	-0.0234	Arabidopsis	Disorder
12	high	V4	0.701986323435462	0.531386323435462	0.1706	Arabidopsis	Disorder
12	high	V40	0.695969901143131	0.517569901143131	0.1784	Arabidopsis	Disorder
12	high	V41	0.66362844830954	0.69942844830954	-0.0358	Arabidopsis	Disorder
12	high	V42	0.650454476794441	0.721254476794441	-0.0708	Arabidopsis	Disorder
12	high	V43	0.624613203743746	0.341513203743746	0.2831	Arabidopsis	Disorder
12	high	V44	0.73440064165877	0.59000064165877	0.1444	Arabidopsis	Disorder
12	high	V45	0.737537103459839	0.482637103459839	0.2549	Arabidopsis	Disorder
12	high	V46	0.8340318029159	0.5441318029159	0.2899	Arabidopsis	Disorder
12	high	V47	0.636450821751948	0.623850821751948	0.0126	Arabidopsis	Disorder
12	high	V48	0.623336305727757	0.555336305727757	0.068	Arabidopsis	Disorder
12	high	V49	0.77400054950516	0.69890054950516	0.0751	Arabidopsis	Disorder
12	high	V5	0.820647742091527	0.695847742091527	0.1248	Arabidopsis	Disorder
12	high	V50	0.633190417340959	0.438890417340959	0.1943	Arabidopsis	Disorder
12	high	V51	0.783333850516474	0.552733850516474	0.2306	Arabidopsis	Disorder
12	high	V52	0.74282498923037	0.65432498923037	0.0885	Arabidopsis	Disorder
12	high	V53	0.714003416137324	0.453203416137324	0.2608	Arabidopsis	Disorder
12	high	V54	0.748748329931811	0.607548329931811	0.1412	Arabidopsis	Disorder
12	high	V55	0.77021477050087	0.56221477050087	0.208	Arabidopsis	Disorder
12	high	V56	0.817112407890453	0.618212407890453	0.1989	Arabidopsis	Disorder
12	high	V57	0.845860602205219	0.599860602205219	0.246	Arabidopsis	Disorder
12	high	V58	0.886948093176978	0.735948093176978	0.151	Arabidopsis	Disorder
12	high	V59	0.692207533924698	0.579007533924698	0.1132	Arabidopsis	Disorder
12	high	V6	0.736456501854002	0.719356501854002	0.0171	Arabidopsis	Disorder
12	high	V60	0.68292065940295	0.58852065940295	0.0944	Arabidopsis	Disorder
12	high	V61	0.782809940490841	0.522109940490841	0.2607	Arabidopsis	Disorder
12	high	V62	0.791412968233508	0.468912968233508	0.3225	Arabidopsis	Disorder
12	high	V63	0.885089750500294	0.654289750500294	0.2308	Arabidopsis	Disorder
12	high	V64	0.661004513404547	0.557604513404547	0.1034	Arabidopsis	Disorder
12	high	V65	0.697343271605114	0.667643271605114	0.0297	Arabidopsis	Disorder
12	high	V66	0.788372849483311	0.552272849483311	0.2361	Arabidopsis	Disorder
12	high	V67	0.760088355241708	0.591688355241708	0.1684	Arabidopsis	Disorder
12	high	V68	0.659252500331888	0.490852500331888	0.1684	Arabidopsis	Disorder
12	high	V69	0.717499125669966	0.456499125669966	0.261	Arabidopsis	Disorder
12	high	V7	0.690244696524933	0.312544696524933	0.3777	Arabidopsis	Disorder
12	high	V70	0.836277491503442	0.743077491503442	0.0932	Arabidopsis	Disorder
12	high	V71	0.75410571776867	0.62820571776867	0.1259	Arabidopsis	Disorder
12	high	V72	0.756645727689727	0.496845727689727	0.2598	Arabidopsis	Disorder
12	high	V73	0.80020316400077	0.47740316400077	0.3228	Arabidopsis	Disorder
12	high	V74	0.577675668834849	0.479975668834849	0.0977	Arabidopsis	Disorder
12	high	V75	0.748738871072144	0.660238871072144	0.0885	Arabidopsis	Disorder
12	high	V76	0.704393300268173	0.780393300268173	-0.076	Arabidopsis	Disorder
12	high	V77	0.727210934388417	0.349510934388417	0.3777	Arabidopsis	Disorder
12	high	V78	0.788955076066799	0.538255076066799	0.2507	Arabidopsis	Disorder
12	high	V79	0.6577796820428	0.5401796820428	0.1176	Arabidopsis	Disorder
12	high	V8	0.662691169472596	0.552391169472596	0.1103	Arabidopsis	Disorder
12	high	V80	0.694807811300609	0.610207811300609	0.0846	Arabidopsis	Disorder
12	high	V81	0.627323529439476	0.756523529439476	-0.1292	Arabidopsis	Disorder
12	high	V82	0.782875551939342	0.562875551939342	0.22	Arabidopsis	Disorder
12	high	V83	0.614721139155452	0.716421139155452	-0.1017	Arabidopsis	Disorder
12	high	V84	0.801317711555678	0.650117711555678	0.1512	Arabidopsis	Disorder
12	high	V85	0.70548745685349	0.54568745685349	0.1598	Arabidopsis	Disorder
12	high	V86	0.663943163991824	0.600743163991824	0.0632	Arabidopsis	Disorder
12	high	V87	0.831416323399157	0.523216323399158	0.3082	Arabidopsis	Disorder
12	high	V88	0.761562405030088	0.537262405030088	0.2243	Arabidopsis	Disorder
12	high	V89	0.81994859314806	0.59444859314806	0.2255	Arabidopsis	Disorder
12	high	V9	0.722064342721183	0.589664342721183	0.1324	Arabidopsis	Disorder
12	high	V90	0.782111090223032	0.759211090223032	0.0229	Arabidopsis	Disorder
12	high	V91	0.777908208288303	0.568808208288303	0.2091	Arabidopsis	Disorder
12	high	V92	0.716994545451765	0.568894545451765	0.1481	Arabidopsis	Disorder
12	high	V93	0.867826160491345	0.515326160491345	0.3525	Arabidopsis	Disorder
12	high	V94	0.745871241907702	0.650771241907702	0.0951	Arabidopsis	Disorder
12	high	V95	0.764696375812465	0.594296375812465	0.1704	Arabidopsis	Disorder
12	high	V96	0.784304361088577	0.631604361088577	0.1527	Arabidopsis	Disorder
12	high	V97	0.702603101947068	0.584803101947068	0.1178	Arabidopsis	Disorder
12	high	V98	0.751636211468185	0.511136211468185	0.2405	Arabidopsis	Disorder
12	high	V99	0.696153432203907	0.712953432203907	-0.0168	Arabidopsis	Disorder
12	low	V1	0.683064639359001	0.734164639359001	-0.0511	Arabidopsis	Disorder
12	low	V10	0.815831308422997	0.427131308422997	0.3887	Arabidopsis	Disorder
12	low	V100	1.20460001028875	0.337600010288751	0.867	Arabidopsis	Disorder
12	low	V11	0.986075487688849	0.375775487688849	0.6103	Arabidopsis	Disorder
12	low	V12	0.674995289622655	0.564795289622655	0.1102	Arabidopsis	Disorder
12	low	V13	0.438344840641757	0.582644840641757	-0.1443	Arabidopsis	Disorder
12	low	V14	0.78124508951671	0.515845089516709	0.2654	Arabidopsis	Disorder
12	low	V15	0.661568689182737	0.402968689182737	0.2586	Arabidopsis	Disorder
12	low	V16	0.908356825340452	0.286856825340452	0.6215	Arabidopsis	Disorder
12	low	V17	0.531542039657668	0.477442039657668	0.0541	Arabidopsis	Disorder
12	low	V18	1.04438202882054	0.56388202882054	0.4805	Arabidopsis	Disorder
12	low	V19	0.828723339142074	0.451823339142074	0.3769	Arabidopsis	Disorder
12	low	V2	1.06091462456234	0.547714624562344	0.5132	Arabidopsis	Disorder
12	low	V20	1.16215709904345	0.393057099043446	0.7691	Arabidopsis	Disorder
12	low	V21	0.658042543513756	0.428442543513756	0.2296	Arabidopsis	Disorder
12	low	V22	0.727554223472119	0.427054223472119	0.3005	Arabidopsis	Disorder
12	low	V23	0.821585810360544	0.581785810360544	0.2398	Arabidopsis	Disorder
12	low	V24	1.03230278779548	0.402302787795478	0.63	Arabidopsis	Disorder
12	low	V25	1.10991455861084	0.421614558610835	0.6883	Arabidopsis	Disorder
12	low	V26	0.636818041858376	0.592018041858376	0.0448	Arabidopsis	Disorder
12	low	V27	1.00585319424595	0.321853194245945	0.684	Arabidopsis	Disorder
12	low	V28	1.11025640142199	0.425556401421995	0.6847	Arabidopsis	Disorder
12	low	V29	0.500014489686203	0.417514489686203	0.0825	Arabidopsis	Disorder
12	low	V3	1.15482258565947	0.383422585659468	0.7714	Arabidopsis	Disorder
12	low	V30	0.638145155826916	0.379945155826916	0.2582	Arabidopsis	Disorder
12	low	V31	0.550564624364225	0.595564624364225	-0.045	Arabidopsis	Disorder
12	low	V32	1.11088243417616	0.297882434176162	0.813	Arabidopsis	Disorder
12	low	V33	1.09062339858356	0.20102339858356	0.8896	Arabidopsis	Disorder
12	low	V34	0.730967304635503	0.492067304635503	0.2389	Arabidopsis	Disorder
12	low	V35	0.632814632839338	0.587914632839338	0.0449	Arabidopsis	Disorder
12	low	V36	0.862175365070045	0.437875365070045	0.4243	Arabidopsis	Disorder
12	low	V37	1.15075227390974	0.425252273909742	0.7255	Arabidopsis	Disorder
12	low	V38	0.591258887854849	0.363158887854849	0.2281	Arabidopsis	Disorder
12	low	V39	1.04070773799616	0.683907737996159	0.3568	Arabidopsis	Disorder
12	low	V4	1.13203702747797	0.55603702747797	0.576	Arabidopsis	Disorder
12	low	V40	1.20353233209166	0.405232332091661	0.7983	Arabidopsis	Disorder
12	low	V41	0.810422608171193	0.404222608171193	0.4062	Arabidopsis	Disorder
12	low	V42	0.910130063319578	0.660230063319578	0.2499	Arabidopsis	Disorder
12	low	V43	1.01900001499508	0.573400014995076	0.4456	Arabidopsis	Disorder
12	low	V44	0.734156556175981	0.438056556175981	0.2961	Arabidopsis	Disorder
12	low	V45	0.946162801033449	0.384962801033449	0.5612	Arabidopsis	Disorder
12	low	V46	1.10211096675408	0.351710966754084	0.7504	Arabidopsis	Disorder
12	low	V47	0.687542432383771	0.541642432383771	0.1459	Arabidopsis	Disorder
12	low	V48	1.11332243770113	0.390122437701134	0.7232	Arabidopsis	Disorder
12	low	V49	0.573159002105659	0.621459002105659	-0.0483	Arabidopsis	Disorder
12	low	V5	0.591695052101141	0.394095052101141	0.1976	Arabidopsis	Disorder
12	low	V50	0.602564426757981	0.415464426757981	0.1871	Arabidopsis	Disorder
12	low	V51	0.526092787363271	0.572192787363271	-0.0461	Arabidopsis	Disorder
12	low	V52	0.715919010931162	0.420919010931162	0.295	Arabidopsis	Disorder
12	low	V53	0.915193757741354	0.486693757741354	0.4285	Arabidopsis	Disorder
12	low	V54	1.21017276788545	0.421072767885452	0.7891	Arabidopsis	Disorder
12	low	V55	0.645968840456326	0.373968840456326	0.272	Arabidopsis	Disorder
12	low	V56	1.19106921254012	0.355869212540122	0.8352	Arabidopsis	Disorder
12	low	V57	1.13670410243416	0.462904102434163	0.6738	Arabidopsis	Disorder
12	low	V58	0.8461770622418	0.4674770622418	0.3787	Arabidopsis	Disorder
12	low	V59	1.14386845811572	0.390168458115722	0.7537	Arabidopsis	Disorder
12	low	V6	0.644778773178748	0.430878773178748	0.2139	Arabidopsis	Disorder
12	low	V60	0.581452399301122	0.615052399301122	-0.0336	Arabidopsis	Disorder
12	low	V61	0.789633352119508	0.471233352119508	0.3184	Arabidopsis	Disorder
12	low	V62	0.664852483887581	0.451152483887581	0.2137	Arabidopsis	Disorder
12	low	V63	0.630186590750663	0.661086590750663	-0.0309	Arabidopsis	Disorder
12	low	V64	0.70094841777372	0.33744841777372	0.3635	Arabidopsis	Disorder
12	low	V65	0.667206482041034	0.669306482041034	-0.0021	Arabidopsis	Disorder
12	low	V66	0.633791087707375	0.488291087707375	0.1455	Arabidopsis	Disorder
12	low	V67	1.1526691806287	0.355769180628697	0.7969	Arabidopsis	Disorder
12	low	V68	1.1518573358899	0.502657335889899	0.6492	Arabidopsis	Disorder
12	low	V69	0.46313371701393	0.68073371701393	-0.2176	Arabidopsis	Disorder
12	low	V7	0.908294631738187	0.306394631738187	0.6019	Arabidopsis	Disorder
12	low	V70	1.00743636872944	0.511636368729436	0.4958	Arabidopsis	Disorder
12	low	V71	1.11524718004367	0.440447180043672	0.6748	Arabidopsis	Disorder
12	low	V72	0.771196642569022	0.476696642569022	0.2945	Arabidopsis	Disorder
12	low	V73	0.847365629303124	0.545265629303124	0.3021	Arabidopsis	Disorder
12	low	V74	0.895121796376798	0.455921796376798	0.4392	Arabidopsis	Disorder
12	low	V75	0.75656106781596	0.59876106781596	0.1578	Arabidopsis	Disorder
12	low	V76	0.858592680624739	0.329892680624739	0.5287	Arabidopsis	Disorder
12	low	V77	1.10567084269202	0.554770842692016	0.5509	Arabidopsis	Disorder
12	low	V78	0.797682693855902	0.519082693855902	0.2786	Arabidopsis	Disorder
12	low	V79	0.55015975180589	0.44175975180589	0.1084	Arabidopsis	Disorder
12	low	V8	0.718190927715816	0.618190927715817	0.1	Arabidopsis	Disorder
12	low	V80	0.667464284860991	0.390164284860991	0.2773	Arabidopsis	Disorder
12	low	V81	0.69039500001174	0.42379500001174	0.2666	Arabidopsis	Disorder
12	low	V82	1.0237246236347	0.424224623634703	0.5995	Arabidopsis	Disorder
12	low	V83	0.946037055505246	0.358037055505246	0.588	Arabidopsis	Disorder
12	low	V84	0.809303120118236	0.469203120118236	0.3401	Arabidopsis	Disorder
12	low	V85	0.581209417515791	0.428709417515791	0.1525	Arabidopsis	Disorder
12	low	V86	1.01988223677315	0.47628223677315	0.5436	Arabidopsis	Disorder
12	low	V87	1.06720941974718	0.385309419747183	0.6819	Arabidopsis	Disorder
12	low	V88	1.4055171495346	0.564017149534597	0.8415	Arabidopsis	Disorder
12	low	V89	0.723696465354427	0.578396465354427	0.1453	Arabidopsis	Disorder
12	low	V9	0.490103848689563	0.516403848689563	-0.0263	Arabidopsis	Disorder
12	low	V90	0.75938434183857	0.38848434183857	0.3709	Arabidopsis	Disorder
12	low	V91	0.498601045562102	0.412401045562102	0.0862	Arabidopsis	Disorder
12	low	V92	1.15015088600379	0.356750886003791	0.7934	Arabidopsis	Disorder
12	low	V93	1.12533722707536	0.544637227075359	0.5807	Arabidopsis	Disorder
12	low	V94	1.20355589464381	0.461955894643813	0.7416	Arabidopsis	Disorder
12	low	V95	0.805516815585665	0.481316815585665	0.3242	Arabidopsis	Disorder
12	low	V96	1.0782786332048	0.4280786332048	0.6502	Arabidopsis	Disorder
12	low	V97	0.648485228811642	0.431985228811642	0.2165	Arabidopsis	Disorder
12	low	V98	0.800742093799676	0.509542093799676	0.2912	Arabidopsis	Disorder
12	low	V99	0.900046822905161	0.390646822905161	0.5094	Arabidopsis	Disorder
2	high	V1	0.21807468318544	0.16697468318544	0.0511	Arabidopsis	Disorder
2	high	V10	0.221225166159307	0.163925166159307	0.0573	Arabidopsis	Disorder
2	high	V100	0.212547680926564	0.199447680926564	0.0131	Arabidopsis	Disorder
2	high	V11	0.221679790212782	0.167679790212782	0.054	Arabidopsis	Disorder
2	high	V12	0.215778620159999	0.159178620159999	0.0566	Arabidopsis	Disorder
2	high	V13	0.225605210203647	0.197805210203647	0.0278	Arabidopsis	Disorder
2	high	V14	0.217516969190397	0.184216969190397	0.0333	Arabidopsis	Disorder
2	high	V15	0.225075035431533	0.191375035431533	0.0337	Arabidopsis	Disorder
2	high	V16	0.223894301776934	0.204394301776934	0.0195	Arabidopsis	Disorder
2	high	V17	0.221112486618251	0.176012486618251	0.0451	Arabidopsis	Disorder
2	high	V18	0.219129886133771	0.168329886133771	0.0508	Arabidopsis	Disorder
2	high	V19	0.217265272223618	0.172465272223618	0.0448	Arabidopsis	Disorder
2	high	V2	0.214818382331294	0.169818382331294	0.045	Arabidopsis	Disorder
2	high	V20	0.216297326911127	0.171897326911127	0.0444	Arabidopsis	Disorder
2	high	V21	0.22189803616491	0.16549803616491	0.0564	Arabidopsis	Disorder
2	high	V22	0.219000396209987	0.162500396209987	0.0565	Arabidopsis	Disorder
2	high	V23	0.222325559345268	0.166325559345268	0.056	Arabidopsis	Disorder
2	high	V24	0.219614487352163	0.164414487352163	0.0552	Arabidopsis	Disorder
2	high	V25	0.217780764447777	0.163280764447777	0.0545	Arabidopsis	Disorder
2	high	V26	0.216006283446413	0.172606283446413	0.0434	Arabidopsis	Disorder
2	high	V27	0.218747276132698	0.161847276132698	0.0569	Arabidopsis	Disorder
2	high	V28	0.217764090402208	0.175764090402208	0.042	Arabidopsis	Disorder
2	high	V29	0.220767420089634	0.169567420089634	0.0512	Arabidopsis	Disorder
2	high	V3	0.21955242847563	0.16895242847563	0.0506	Arabidopsis	Disorder
2	high	V30	0.221421565714117	0.168021565714117	0.0534	Arabidopsis	Disorder
2	high	V31	0.221384684289582	0.168084684289582	0.0533	Arabidopsis	Disorder
2	high	V32	0.212959082512146	0.169559082512146	0.0434	Arabidopsis	Disorder
2	high	V33	0.223619329388057	0.168919329388057	0.0547	Arabidopsis	Disorder
2	high	V34	0.221953366005832	0.179353366005832	0.0426	Arabidopsis	Disorder
2	high	V35	0.222483877736409	0.191083877736409	0.0314	Arabidopsis	Disorder
2	high	V36	0.218013290543782	0.199313290543782	0.0187	Arabidopsis	Disorder
2	high	V37	0.219340084172085	0.168640084172085	0.0507	Arabidopsis	Disorder
2	high	V38	0.22292564226154	0.18512564226154	0.0378	Arabidopsis	Disorder
2	high	V39	0.223283540338668	0.163383540338668	0.0599	Arabidopsis	Disorder
2	high	V4	0.216301685325169	0.176301685325169	0.04	Arabidopsis	Disorder
2	high	V40	0.216920426815969	0.167220426815969	0.0497	Arabidopsis	Disorder
2	high	V41	0.217109660021779	0.167409660021779	0.0497	Arabidopsis	Disorder
2	high	V42	0.22272470866531	0.18982470866531	0.0329	Arabidopsis	Disorder
2	high	V43	0.212289572464917	0.160489572464917	0.0518	Arabidopsis	Disorder
2	high	V44	0.219869526177294	0.166269526177294	0.0536	Arabidopsis	Disorder
2	high	V45	0.219034304829406	0.162134304829406	0.0569	Arabidopsis	Disorder
2	high	V46	0.215397583139538	0.157097583139538	0.0583	Arabidopsis	Disorder
2	high	V47	0.218489606790808	0.164489606790808	0.054	Arabidopsis	Disorder
2	high	V48	0.221057279092288	0.168157279092288	0.0529	Arabidopsis	Disorder
2	high	V49	0.215118312153532	0.194918312153532	0.0202	Arabidopsis	Disorder
2	high	V5	0.218620788676662	0.199320788676662	0.0193	Arabidopsis	Disorder
2	high	V50	0.219689575648346	0.171889575648346	0.0478	Arabidopsis	Disorder
2	high	V51	0.219086366036695	0.171186366036695	0.0479	Arabidopsis	Disorder
2	high	V52	0.220690486360201	0.166290486360201	0.0544	Arabidopsis	Disorder
2	high	V53	0.220685015828006	0.167285015828006	0.0534	Arabidopsis	Disorder
2	high	V54	0.218270183656732	0.201470183656732	0.0168	Arabidopsis	Disorder
2	high	V55	0.217277699113297	0.161077699113297	0.0562	Arabidopsis	Disorder
2	high	V56	0.216932061984354	0.170832061984354	0.0461	Arabidopsis	Disorder
2	high	V57	0.217487379436059	0.181487379436059	0.036	Arabidopsis	Disorder
2	high	V58	0.215479217591274	0.175279217591274	0.0402	Arabidopsis	Disorder
2	high	V59	0.224254184401307	0.168554184401307	0.0557	Arabidopsis	Disorder
2	high	V6	0.217622626048408	0.166022626048408	0.0516	Arabidopsis	Disorder
2	high	V60	0.217091545159226	0.161491545159226	0.0556	Arabidopsis	Disorder
2	high	V61	0.217047091588065	0.159047091588065	0.058	Arabidopsis	Disorder
2	high	V62	0.219592936383302	0.179092936383302	0.0405	Arabidopsis	Disorder
2	high	V63	0.21785412256801	0.16325412256801	0.0546	Arabidopsis	Disorder
2	high	V64	0.221630095377007	0.167230095377007	0.0544	Arabidopsis	Disorder
2	high	V65	0.216836414178034	0.171636414178034	0.0452	Arabidopsis	Disorder
2	high	V66	0.21738604514255	0.17298604514255	0.0444	Arabidopsis	Disorder
2	high	V67	0.215863515996443	0.167263515996443	0.0486	Arabidopsis	Disorder
2	high	V68	0.223261774405417	0.176761774405417	0.0465	Arabidopsis	Disorder
2	high	V69	0.216651983521486	0.163851983521486	0.0528	Arabidopsis	Disorder
2	high	V7	0.223730696117488	0.163230696117488	0.0605	Arabidopsis	Disorder
2	high	V70	0.214126192394493	0.182726192394493	0.0314	Arabidopsis	Disorder
2	high	V71	0.222746009173904	0.193146009173904	0.0296	Arabidopsis	Disorder
2	high	V72	0.219217484205671	0.161717484205671	0.0575	Arabidopsis	Disorder
2	high	V73	0.216830250336575	0.162230250336575	0.0546	Arabidopsis	Disorder
2	high	V74	0.217596484246174	0.170496484246174	0.0471	Arabidopsis	Disorder
2	high	V75	0.217428623382722	0.160928623382722	0.0565	Arabidopsis	Disorder
2	high	V76	0.217736255980682	0.169536255980682	0.0482	Arabidopsis	Disorder
2	high	V77	0.223976244834755	0.172176244834755	0.0518	Arabidopsis	Disorder
2	high	V78	0.221406650187114	0.164606650187114	0.0568	Arabidopsis	Disorder
2	high	V79	0.221706790741712	0.166206790741712	0.0555	Arabidopsis	Disorder
2	high	V8	0.2226978715788	0.1865978715788	0.0361	Arabidopsis	Disorder
2	high	V80	0.221920503372592	0.161520503372592	0.0604	Arabidopsis	Disorder
2	high	V81	0.216708387210363	0.177708387210363	0.039	Arabidopsis	Disorder
2	high	V82	0.21926791252108	0.17056791252108	0.0487	Arabidopsis	Disorder
2	high	V83	0.220123963124514	0.190423963124514	0.0297	Arabidopsis	Disorder
2	high	V84	0.224976191231236	0.191476191231236	0.0335	Arabidopsis	Disorder
2	high	V85	0.221837289374508	0.160437289374508	0.0614	Arabidopsis	Disorder
2	high	V86	0.221721515499767	0.165821515499767	0.0559	Arabidopsis	Disorder
2	high	V87	0.220491560712625	0.169391560712625	0.0511	Arabidopsis	Disorder
2	high	V88	0.219825045243648	0.152625045243648	0.0672	Arabidopsis	Disorder
2	high	V89	0.225190663663613	0.186190663663613	0.039	Arabidopsis	Disorder
2	high	V9	0.221385352349374	0.167485352349374	0.0539	Arabidopsis	Disorder
2	high	V90	0.223225071092401	0.174125071092401	0.0491	Arabidopsis	Disorder
2	high	V91	0.221001983852331	0.175501983852331	0.0455	Arabidopsis	Disorder
2	high	V92	0.222723900026933	0.168823900026933	0.0539	Arabidopsis	Disorder
2	high	V93	0.213124973298492	0.170924973298492	0.0422	Arabidopsis	Disorder
2	high	V94	0.213008682766441	0.162208682766441	0.0508	Arabidopsis	Disorder
2	high	V95	0.218504342073081	0.163104342073081	0.0554	Arabidopsis	Disorder
2	high	V96	0.223077976003361	0.162677976003361	0.0604	Arabidopsis	Disorder
2	high	V97	0.226458212347022	0.206258212347022	0.0202	Arabidopsis	Disorder
2	high	V98	0.220605211403669	0.174205211403669	0.0464	Arabidopsis	Disorder
2	high	V99	0.218130119027087	0.174230119027087	0.0439	Arabidopsis	Disorder
2	low	V1	0.167282128881725	0.152082128881725	0.0152	Arabidopsis	Disorder
2	low	V10	0.171474827760492	0.124074827760492	0.0474	Arabidopsis	Disorder
2	low	V100	0.16927076710805	0.11557076710805	0.0537	Arabidopsis	Disorder
2	low	V11	0.170694278407216	0.115294278407216	0.0554	Arabidopsis	Disorder
2	low	V12	0.176807393468989	0.150507393468989	0.0263	Arabidopsis	Disorder
2	low	V13	0.170116649037005	0.141316649037005	0.0288	Arabidopsis	Disorder
2	low	V14	0.167027507476805	0.147727507476805	0.0193	Arabidopsis	Disorder
2	low	V15	0.171490794409941	0.150890794409941	0.0206	Arabidopsis	Disorder
2	low	V16	0.17140462101939	0.12200462101939	0.0494	Arabidopsis	Disorder
2	low	V17	0.168819021016232	0.140919021016232	0.0279	Arabidopsis	Disorder
2	low	V18	0.166031358248823	0.132031358248823	0.034	Arabidopsis	Disorder
2	low	V19	0.168460011182902	0.126060011182902	0.0424	Arabidopsis	Disorder
2	low	V2	0.173516907898135	0.151116907898135	0.0224	Arabidopsis	Disorder
2	low	V20	0.172827512189333	0.125727512189333	0.0471	Arabidopsis	Disorder
2	low	V21	0.170626712320558	0.158926712320558	0.0117	Arabidopsis	Disorder
2	low	V22	0.169510148225758	0.164810148225758	0.0047	Arabidopsis	Disorder
2	low	V23	0.170285468533235	0.148685468533235	0.0216	Arabidopsis	Disorder
2	low	V24	0.17475576679529	0.14825576679529	0.0265	Arabidopsis	Disorder
2	low	V25	0.168572935598298	0.157772935598298	0.0108	Arabidopsis	Disorder
2	low	V26	0.17627376286986	0.12857376286986	0.0477	Arabidopsis	Disorder
2	low	V27	0.17287558218027	0.14587558218027	0.027	Arabidopsis	Disorder
2	low	V28	0.16596381641929	0.12566381641929	0.0403	Arabidopsis	Disorder
2	low	V29	0.172221828270283	0.153321828270283	0.0189	Arabidopsis	Disorder
2	low	V3	0.167830743915647	0.119030743915647	0.0488	Arabidopsis	Disorder
2	low	V30	0.168711389912728	0.152011389912728	0.0167	Arabidopsis	Disorder
2	low	V31	0.170202927974587	0.160702927974587	0.0095	Arabidopsis	Disorder
2	low	V32	0.17144061495694	0.13624061495694	0.0352	Arabidopsis	Disorder
2	low	V33	0.166995510635064	0.126495510635064	0.0405	Arabidopsis	Disorder
2	low	V34	0.168486675987556	0.120486675987556	0.048	Arabidopsis	Disorder
2	low	V35	0.16825453203921	0.11695453203921	0.0513	Arabidopsis	Disorder
2	low	V36	0.171081274488345	0.129681274488345	0.0414	Arabidopsis	Disorder
2	low	V37	0.167039370472517	0.122439370472517	0.0446	Arabidopsis	Disorder
2	low	V38	0.171531471817316	0.159031471817316	0.0125	Arabidopsis	Disorder
2	low	V39	0.169502971339515	0.124402971339515	0.0451	Arabidopsis	Disorder
2	low	V4	0.169911663164114	0.148711663164114	0.0212	Arabidopsis	Disorder
2	low	V40	0.168678887994608	0.122678887994608	0.046	Arabidopsis	Disorder
2	low	V41	0.166204962349061	0.153604962349061	0.0126	Arabidopsis	Disorder
2	low	V42	0.172363444787743	0.124863444787743	0.0475	Arabidopsis	Disorder
2	low	V43	0.174214621280628	0.144714621280628	0.0295	Arabidopsis	Disorder
2	low	V44	0.167269972521914	0.128469972521914	0.0388	Arabidopsis	Disorder
2	low	V45	0.170517880418437	0.124817880418437	0.0457	Arabidopsis	Disorder
2	low	V46	0.168866393915432	0.167266393915432	0.0016	Arabidopsis	Disorder
2	low	V47	0.173735542743956	0.152535542743956	0.0212	Arabidopsis	Disorder
2	low	V48	0.167419421472954	0.127319421472954	0.0401	Arabidopsis	Disorder
2	low	V49	0.166378491810367	0.115978491810367	0.0504	Arabidopsis	Disorder
2	low	V5	0.169445925715116	0.123145925715116	0.0463	Arabidopsis	Disorder
2	low	V50	0.173083661577793	0.122283661577793	0.0508	Arabidopsis	Disorder
2	low	V51	0.170923792300264	0.122723792300264	0.0482	Arabidopsis	Disorder
2	low	V52	0.168233545928396	0.118133545928396	0.0501	Arabidopsis	Disorder
2	low	V53	0.163938760899472	0.123938760899472	0.04	Arabidopsis	Disorder
2	low	V54	0.167034558509024	0.147334558509024	0.0197	Arabidopsis	Disorder
2	low	V55	0.173584711875291	0.153284711875291	0.0203	Arabidopsis	Disorder
2	low	V56	0.162884179647053	0.125384179647053	0.0375	Arabidopsis	Disorder
2	low	V57	0.169910734522949	0.124710734522949	0.0452	Arabidopsis	Disorder
2	low	V58	0.169037742876892	0.128737742876892	0.0403	Arabidopsis	Disorder
2	low	V59	0.163208015222707	0.141708015222707	0.0215	Arabidopsis	Disorder
2	low	V6	0.171979039045286	0.120579039045286	0.0514	Arabidopsis	Disorder
2	low	V60	0.167675887478445	0.148075887478445	0.0196	Arabidopsis	Disorder
2	low	V61	0.168762285112779	0.149862285112779	0.0189	Arabidopsis	Disorder
2	low	V62	0.175884049102566	0.150884049102566	0.025	Arabidopsis	Disorder
2	low	V63	0.172206905150552	0.124306905150552	0.0479	Arabidopsis	Disorder
2	low	V64	0.170335887489562	0.122635887489562	0.0477	Arabidopsis	Disorder
2	low	V65	0.16793485421449	0.12023485421449	0.0477	Arabidopsis	Disorder
2	low	V66	0.16987432655474	0.15507432655474	0.0148	Arabidopsis	Disorder
2	low	V67	0.167106905113571	0.147606905113571	0.0195	Arabidopsis	Disorder
2	low	V68	0.167671908853407	0.132871908853407	0.0348	Arabidopsis	Disorder
2	low	V69	0.168388524087077	0.122188524087077	0.0462	Arabidopsis	Disorder
2	low	V7	0.166862359217389	0.123062359217389	0.0438	Arabidopsis	Disorder
2	low	V70	0.167869600906477	0.117469600906477	0.0504	Arabidopsis	Disorder
2	low	V71	0.165339685173901	0.150339685173901	0.015	Arabidopsis	Disorder
2	low	V72	0.167967767227609	0.120867767227609	0.0471	Arabidopsis	Disorder
2	low	V73	0.170773246272806	0.115973246272806	0.0548	Arabidopsis	Disorder
2	low	V74	0.171320459720693	0.152220459720693	0.0191	Arabidopsis	Disorder
2	low	V75	0.171931372284441	0.121831372284441	0.0501	Arabidopsis	Disorder
2	low	V76	0.172175417949618	0.114875417949618	0.0573	Arabidopsis	Disorder
2	low	V77	0.172421474056551	0.123121474056551	0.0493	Arabidopsis	Disorder
2	low	V78	0.169879636188666	0.156579636188666	0.0133	Arabidopsis	Disorder
2	low	V79	0.167173352681217	0.156873352681217	0.0103	Arabidopsis	Disorder
2	low	V8	0.170645960193518	0.147045960193518	0.0236	Arabidopsis	Disorder
2	low	V80	0.168190904080346	0.138990904080346	0.0292	Arabidopsis	Disorder
2	low	V81	0.171961358022646	0.120661358022646	0.0513	Arabidopsis	Disorder
2	low	V82	0.174406519810278	0.144906519810278	0.0295	Arabidopsis	Disorder
2	low	V83	0.171803005647629	0.116103005647629	0.0557	Arabidopsis	Disorder
2	low	V84	0.171515272190806	0.124415272190806	0.0471	Arabidopsis	Disorder
2	low	V85	0.172254356578091	0.156054356578091	0.0162	Arabidopsis	Disorder
2	low	V86	0.167383191094453	0.120383191094453	0.047	Arabidopsis	Disorder
2	low	V87	0.17479584205742	0.12389584205742	0.0509	Arabidopsis	Disorder
2	low	V88	0.168977901024312	0.119177901024312	0.0498	Arabidopsis	Disorder
2	low	V89	0.170966136092491	0.121766136092491	0.0492	Arabidopsis	Disorder
2	low	V9	0.173303955393638	0.125003955393638	0.0483	Arabidopsis	Disorder
2	low	V90	0.173497765952619	0.123497765952619	0.05	Arabidopsis	Disorder
2	low	V91	0.168256243465131	0.151056243465131	0.0172	Arabidopsis	Disorder
2	low	V92	0.172891937222008	0.125791937222008	0.0471	Arabidopsis	Disorder
2	low	V93	0.1694088969883	0.1507088969883	0.0187	Arabidopsis	Disorder
2	low	V94	0.169703461070855	0.122103461070855	0.0476	Arabidopsis	Disorder
2	low	V95	0.169351550409142	0.120151550409142	0.0492	Arabidopsis	Disorder
2	low	V96	0.169626993058887	0.120826993058887	0.0488	Arabidopsis	Disorder
2	low	V97	0.173087030114296	0.125087030114296	0.048	Arabidopsis	Disorder
2	low	V98	0.170898114760532	0.151898114760532	0.019	Arabidopsis	Disorder
2	low	V99	0.169890855848339	0.119590855848339	0.0503	Arabidopsis	Disorder
3	high	V1	0.219596904816725	0.196496904816725	0.0231	Arabidopsis	Disorder
3	high	V10	0.22382952766757	0.22892952766757	-0.0051	Arabidopsis	Disorder
3	high	V100	0.223727513737863	0.178527513737863	0.0452	Arabidopsis	Disorder
3	high	V11	0.22708558394435	0.17948558394435	0.0476	Arabidopsis	Disorder
3	high	V12	0.238040235918723	0.195440235918723	0.0426	Arabidopsis	Disorder
3	high	V13	0.238191629149035	0.213391629149035	0.0248	Arabidopsis	Disorder
3	high	V14	0.21935295404737	0.21505295404737	0.0043	Arabidopsis	Disorder
3	high	V15	0.228299044917701	0.239499044917701	-0.0112	Arabidopsis	Disorder
3	high	V16	0.213006275607226	0.234406275607226	-0.0214	Arabidopsis	Disorder
3	high	V17	0.226254495836184	0.250754495836184	-0.0245	Arabidopsis	Disorder
3	high	V18	0.222449800582151	0.218149800582151	0.0043	Arabidopsis	Disorder
3	high	V19	0.209733202450909	0.121733202450909	0.088	Arabidopsis	Disorder
3	high	V2	0.222718122173456	0.180318122173456	0.0424	Arabidopsis	Disorder
3	high	V20	0.231943386747931	0.168043386747931	0.0639	Arabidopsis	Disorder
3	high	V21	0.219471315284295	0.192171315284295	0.0273	Arabidopsis	Disorder
3	high	V22	0.224065040258669	0.170765040258669	0.0533	Arabidopsis	Disorder
3	high	V23	0.221734291670865	0.184634291670865	0.0371	Arabidopsis	Disorder
3	high	V24	0.23245573022372	0.19065573022372	0.0418	Arabidopsis	Disorder
3	high	V25	0.221648162508036	0.247548162508036	-0.0259	Arabidopsis	Disorder
3	high	V26	0.227265645837161	0.220165645837161	0.0071	Arabidopsis	Disorder
3	high	V27	0.227778797523599	0.215178797523599	0.0126	Arabidopsis	Disorder
3	high	V28	0.238433340046883	0.253033340046883	-0.0146	Arabidopsis	Disorder
3	high	V29	0.224976253938102	0.165576253938102	0.0594	Arabidopsis	Disorder
3	high	V3	0.225089377479859	0.198489377479859	0.0266	Arabidopsis	Disorder
3	high	V30	0.237145872229332	0.224945872229332	0.0122	Arabidopsis	Disorder
3	high	V31	0.218366493561254	0.186566493561254	0.0318	Arabidopsis	Disorder
3	high	V32	0.226852456928173	0.189252456928173	0.0376	Arabidopsis	Disorder
3	high	V33	0.229550172563959	0.226850172563959	0.0027	Arabidopsis	Disorder
3	high	V34	0.222364595076584	0.195064595076584	0.0273	Arabidopsis	Disorder
3	high	V35	0.218513239012572	0.189313239012572	0.0292	Arabidopsis	Disorder
3	high	V36	0.225300545781146	0.208500545781146	0.0168	Arabidopsis	Disorder
3	high	V37	0.22307126760831	0.17617126760831	0.0469	Arabidopsis	Disorder
3	high	V38	0.222957985747578	0.208457985747578	0.0145	Arabidopsis	Disorder
3	high	V39	0.216698177647063	0.193898177647063	0.0228	Arabidopsis	Disorder
3	high	V4	0.235334577882706	0.200134577882706	0.0352	Arabidopsis	Disorder
3	high	V40	0.234290813920753	0.261290813920753	-0.027	Arabidopsis	Disorder
3	high	V41	0.231286617173327	0.183786617173327	0.0475	Arabidopsis	Disorder
3	high	V42	0.226866466949176	0.231866466949176	-0.005	Arabidopsis	Disorder
3	high	V43	0.222873174744646	0.230073174744646	-0.0072	Arabidopsis	Disorder
3	high	V44	0.235644916743687	0.181944916743687	0.0537	Arabidopsis	Disorder
3	high	V45	0.22997846115445	0.24347846115445	-0.0135	Arabidopsis	Disorder
3	high	V46	0.216244731875147	0.175544731875147	0.0407	Arabidopsis	Disorder
3	high	V47	0.222450780685183	0.225850780685183	-0.0034	Arabidopsis	Disorder
3	high	V48	0.237108736215916	0.183308736215916	0.0538	Arabidopsis	Disorder
3	high	V49	0.215761480168711	0.171961480168711	0.0438	Arabidopsis	Disorder
3	high	V5	0.222408516706053	0.225908516706053	-0.0035	Arabidopsis	Disorder
3	high	V50	0.229534890975519	0.192834890975519	0.0367	Arabidopsis	Disorder
3	high	V51	0.242206788803192	0.214506788803192	0.0277	Arabidopsis	Disorder
3	high	V52	0.228634499985679	0.188034499985679	0.0406	Arabidopsis	Disorder
3	high	V53	0.227136003697525	0.247236003697525	-0.0201	Arabidopsis	Disorder
3	high	V54	0.222276651958203	0.210576651958203	0.0117	Arabidopsis	Disorder
3	high	V55	0.230905078653045	0.259705078653045	-0.0288	Arabidopsis	Disorder
3	high	V56	0.221610459291344	0.172610459291344	0.049	Arabidopsis	Disorder
3	high	V57	0.221370096102645	0.216070096102645	0.0053	Arabidopsis	Disorder
3	high	V58	0.222639093598082	0.202739093598082	0.0199	Arabidopsis	Disorder
3	high	V59	0.21987768840662	0.16917768840662	0.0507	Arabidopsis	Disorder
3	high	V6	0.233901912950452	0.191901912950452	0.042	Arabidopsis	Disorder
3	high	V60	0.23666166535082	0.23406166535082	0.0026	Arabidopsis	Disorder
3	high	V61	0.228354247342584	0.234854247342584	-0.0065	Arabidopsis	Disorder
3	high	V62	0.226900804930123	0.227600804930123	-7e-04	Arabidopsis	Disorder
3	high	V63	0.220626531783245	0.223526531783245	-0.0029	Arabidopsis	Disorder
3	high	V64	0.238249913035898	0.180849913035898	0.0574	Arabidopsis	Disorder
3	high	V65	0.238510200630508	0.188110200630508	0.0504	Arabidopsis	Disorder
3	high	V66	0.212749025778329	0.192449025778329	0.0203	Arabidopsis	Disorder
3	high	V67	0.225803534700114	0.206303534700114	0.0195	Arabidopsis	Disorder
3	high	V68	0.22486364124034	0.19146364124034	0.0334	Arabidopsis	Disorder
3	high	V69	0.229024551990555	0.203124551990555	0.0259	Arabidopsis	Disorder
3	high	V7	0.228095450561848	0.189095450561848	0.039	Arabidopsis	Disorder
3	high	V70	0.227549748412937	0.188649748412937	0.0389	Arabidopsis	Disorder
3	high	V71	0.23508292870995	0.21448292870995	0.0206	Arabidopsis	Disorder
3	high	V72	0.232866178853696	0.246666178853696	-0.0138	Arabidopsis	Disorder
3	high	V73	0.22177820759425	0.25997820759425	-0.0382	Arabidopsis	Disorder
3	high	V74	0.231300010869181	0.258500010869181	-0.0272	Arabidopsis	Disorder
3	high	V75	0.233316913474024	0.175216913474024	0.0581	Arabidopsis	Disorder
3	high	V76	0.219005780012546	0.181405780012546	0.0376	Arabidopsis	Disorder
3	high	V77	0.224871339802362	0.202071339802362	0.0228	Arabidopsis	Disorder
3	high	V78	0.224494141384417	0.180794141384417	0.0437	Arabidopsis	Disorder
3	high	V79	0.232130247876487	0.225930247876487	0.0062	Arabidopsis	Disorder
3	high	V8	0.229526877267032	0.230626877267032	-0.0011	Arabidopsis	Disorder
3	high	V80	0.222535359792309	0.216935359792309	0.0056	Arabidopsis	Disorder
3	high	V81	0.227580142215842	0.216780142215842	0.0108	Arabidopsis	Disorder
3	high	V82	0.22995102414659	0.23865102414659	-0.0087	Arabidopsis	Disorder
3	high	V83	0.240448639029952	0.199748639029952	0.0407	Arabidopsis	Disorder
3	high	V84	0.225354262290434	0.256254262290434	-0.0309	Arabidopsis	Disorder
3	high	V85	0.242069255193545	0.171169255193545	0.0709	Arabidopsis	Disorder
3	high	V86	0.225087849662304	0.163087849662304	0.062	Arabidopsis	Disorder
3	high	V87	0.226111522596153	0.214111522596153	0.012	Arabidopsis	Disorder
3	high	V88	0.221828736359531	0.193128736359531	0.0287	Arabidopsis	Disorder
3	high	V89	0.218442310142198	0.204542310142198	0.0139	Arabidopsis	Disorder
3	high	V9	0.23330148728904	0.19560148728904	0.0377	Arabidopsis	Disorder
3	high	V90	0.239199504691538	0.246699504691538	-0.0075	Arabidopsis	Disorder
3	high	V91	0.239492547217571	0.245992547217571	-0.0065	Arabidopsis	Disorder
3	high	V92	0.223695759860001	0.168495759860001	0.0552	Arabidopsis	Disorder
3	high	V93	0.230334035028044	0.151134035028044	0.0792	Arabidopsis	Disorder
3	high	V94	0.22823773972198	0.25013773972198	-0.0219	Arabidopsis	Disorder
3	high	V95	0.226381771076212	0.195581771076212	0.0308	Arabidopsis	Disorder
3	high	V96	0.221532314255653	0.180932314255653	0.0406	Arabidopsis	Disorder
3	high	V97	0.217457233364018	0.198457233364018	0.019	Arabidopsis	Disorder
3	high	V98	0.223854692994142	0.229154692994142	-0.0053	Arabidopsis	Disorder
3	high	V99	0.215387770279393	0.189287770279393	0.0261	Arabidopsis	Disorder
3	low	V1	0.169162561378581	0.114462561378581	0.0547	Arabidopsis	Disorder
3	low	V10	0.166654342851131	0.149054342851131	0.0176	Arabidopsis	Disorder
3	low	V100	0.16883545387645	0.16233545387645	0.0065	Arabidopsis	Disorder
3	low	V11	0.166148052096223	0.121048052096223	0.0451	Arabidopsis	Disorder
3	low	V12	0.180697483331052	0.132997483331052	0.0477	Arabidopsis	Disorder
3	low	V13	0.173420358021211	0.192120358021211	-0.0187	Arabidopsis	Disorder
3	low	V14	0.175194180038773	0.170294180038773	0.0049	Arabidopsis	Disorder
3	low	V15	0.186238519906848	0.210238519906847	-0.024	Arabidopsis	Disorder
3	low	V16	0.184397818229749	0.177797818229749	0.0066	Arabidopsis	Disorder
3	low	V17	0.171661903571659	0.221061903571659	-0.0494	Arabidopsis	Disorder
3	low	V18	0.185859133940059	0.192859133940059	-0.007	Arabidopsis	Disorder
3	low	V19	0.180599478020892	0.161799478020892	0.0188	Arabidopsis	Disorder
3	low	V2	0.16779000350558	0.23359000350558	-0.0658	Arabidopsis	Disorder
3	low	V20	0.194238276652938	0.165038276652938	0.0292	Arabidopsis	Disorder
3	low	V21	0.175766818677101	0.254266818677101	-0.0785	Arabidopsis	Disorder
3	low	V22	0.179949265437872	0.201749265437872	-0.0218	Arabidopsis	Disorder
3	low	V23	0.173324873956383	0.175624873956383	-0.0023	Arabidopsis	Disorder
3	low	V24	0.185311407277524	0.181411407277525	0.0039	Arabidopsis	Disorder
3	low	V25	0.18276926133096	0.17366926133096	0.0091	Arabidopsis	Disorder
3	low	V26	0.171868283714883	0.160268283714883	0.0116	Arabidopsis	Disorder
3	low	V27	0.160320625788941	0.187220625788941	-0.0269	Arabidopsis	Disorder
3	low	V28	0.174193583507202	0.186493583507202	-0.0123	Arabidopsis	Disorder
3	low	V29	0.179248474427069	0.261248474427069	-0.082	Arabidopsis	Disorder
3	low	V3	0.173747718862643	0.251647718862643	-0.0779	Arabidopsis	Disorder
3	low	V30	0.173675943220193	0.131675943220193	0.042	Arabidopsis	Disorder
3	low	V31	0.174352523415113	0.209252523415113	-0.0349	Arabidopsis	Disorder
3	low	V32	0.164170115120169	0.113070115120169	0.0511	Arabidopsis	Disorder
3	low	V33	0.162706043248093	0.157806043248093	0.0049	Arabidopsis	Disorder
3	low	V34	0.170174906081006	0.142474906081006	0.0277	Arabidopsis	Disorder
3	low	V35	0.166455828851083	0.148055828851083	0.0184	Arabidopsis	Disorder
3	low	V36	0.173283897694842	0.188883897694842	-0.0156	Arabidopsis	Disorder
3	low	V37	0.184642605230234	0.205042605230234	-0.0204	Arabidopsis	Disorder
3	low	V38	0.174897144507926	0.149597144507926	0.0253	Arabidopsis	Disorder
3	low	V39	0.175078979464824	0.186978979464824	-0.0119	Arabidopsis	Disorder
3	low	V4	0.188115834449227	0.187015834449227	0.0011	Arabidopsis	Disorder
3	low	V40	0.170262668190466	0.213962668190466	-0.0437	Arabidopsis	Disorder
3	low	V41	0.177351690254912	0.212351690254912	-0.035	Arabidopsis	Disorder
3	low	V42	0.179428568033727	0.201428568033727	-0.022	Arabidopsis	Disorder
3	low	V43	0.16832502031132	0.15942502031132	0.0089	Arabidopsis	Disorder
3	low	V44	0.171483802277988	0.128583802277988	0.0429	Arabidopsis	Disorder
3	low	V45	0.170774847860404	0.213674847860404	-0.0429	Arabidopsis	Disorder
3	low	V46	0.173310751564044	0.138610751564044	0.0347	Arabidopsis	Disorder
3	low	V47	0.163437678308916	0.140037678308916	0.0234	Arabidopsis	Disorder
3	low	V48	0.175034220041654	0.221134220041654	-0.0461	Arabidopsis	Disorder
3	low	V49	0.164185720877823	0.187885720877823	-0.0237	Arabidopsis	Disorder
3	low	V5	0.163214720739422	0.188814720739422	-0.0256	Arabidopsis	Disorder
3	low	V50	0.16193914230052	0.19033914230052	-0.0284	Arabidopsis	Disorder
3	low	V51	0.174551386129154	0.159051386129154	0.0155	Arabidopsis	Disorder
3	low	V52	0.180966811221508	0.225266811221508	-0.0443	Arabidopsis	Disorder
3	low	V53	0.168286848851683	0.135786848851683	0.0325	Arabidopsis	Disorder
3	low	V54	0.185367483390043	0.240267483390043	-0.0549	Arabidopsis	Disorder
3	low	V55	0.178293478129479	0.189593478129479	-0.0113	Arabidopsis	Disorder
3	low	V56	0.179182985574995	0.149982985574995	0.0292	Arabidopsis	Disorder
3	low	V57	0.172980402746018	0.246680402746018	-0.0737	Arabidopsis	Disorder
3	low	V58	0.171250066125157	0.220950066125157	-0.0497	Arabidopsis	Disorder
3	low	V59	0.167296399032193	0.0940963990321931	0.0732	Arabidopsis	Disorder
3	low	V6	0.187719583127073	0.233019583127073	-0.0453	Arabidopsis	Disorder
3	low	V60	0.170281130256979	0.153181130256979	0.0171	Arabidopsis	Disorder
3	low	V61	0.178610049722771	0.208210049722771	-0.0296	Arabidopsis	Disorder
3	low	V62	0.167548103947315	0.151648103947315	0.0159	Arabidopsis	Disorder
3	low	V63	0.159544127949747	0.200644127949747	-0.0411	Arabidopsis	Disorder
3	low	V64	0.18546853826278	0.16676853826278	0.0187	Arabidopsis	Disorder
3	low	V65	0.175523755865981	0.217823755865981	-0.0423	Arabidopsis	Disorder
3	low	V66	0.189441696247174	0.232941696247174	-0.0435	Arabidopsis	Disorder
3	low	V67	0.171104159884462	0.116904159884462	0.0542	Arabidopsis	Disorder
3	low	V68	0.170973473757153	0.192473473757153	-0.0215	Arabidopsis	Disorder
3	low	V69	0.170662126311919	0.131462126311919	0.0392	Arabidopsis	Disorder
3	low	V7	0.173198682906526	0.225998682906526	-0.0528	Arabidopsis	Disorder
3	low	V70	0.165937908869838	0.242337908869838	-0.0764	Arabidopsis	Disorder
3	low	V71	0.163994161100398	0.204894161100398	-0.0409	Arabidopsis	Disorder
3	low	V72	0.175695907898049	0.160495907898049	0.0152	Arabidopsis	Disorder
3	low	V73	0.170322115337424	0.170022115337424	3e-04	Arabidopsis	Disorder
3	low	V74	0.191357321004228	0.153657321004228	0.0377	Arabidopsis	Disorder
3	low	V75	0.177844903261005	0.202744903261005	-0.0249	Arabidopsis	Disorder
3	low	V76	0.179426566385896	0.213426566385896	-0.034	Arabidopsis	Disorder
3	low	V77	0.186502801229995	0.147802801229995	0.0387	Arabidopsis	Disorder
3	low	V78	0.173630354912931	0.197330354912931	-0.0237	Arabidopsis	Disorder
3	low	V79	0.170434086799393	0.190034086799393	-0.0196	Arabidopsis	Disorder
3	low	V8	0.164454226601389	0.144554226601389	0.0199	Arabidopsis	Disorder
3	low	V80	0.18322684692849	0.20172684692849	-0.0185	Arabidopsis	Disorder
3	low	V81	0.163182681627855	0.195182681627855	-0.032	Arabidopsis	Disorder
3	low	V82	0.169518459244648	0.127218459244648	0.0423	Arabidopsis	Disorder
3	low	V83	0.173395162876519	0.142695162876519	0.0307	Arabidopsis	Disorder
3	low	V84	0.176421795478886	0.221321795478886	-0.0449	Arabidopsis	Disorder
3	low	V85	0.179459217031289	0.228759217031289	-0.0493	Arabidopsis	Disorder
3	low	V86	0.156580481047744	0.171480481047744	-0.0149	Arabidopsis	Disorder
3	low	V87	0.166037002507534	0.132337002507534	0.0337	Arabidopsis	Disorder
3	low	V88	0.18138917821939	0.22088917821939	-0.0395	Arabidopsis	Disorder
3	low	V89	0.162378713688509	0.177678713688509	-0.0153	Arabidopsis	Disorder
3	low	V9	0.181178721197561	0.168878721197561	0.0123	Arabidopsis	Disorder
3	low	V90	0.164426575534916	0.174026575534916	-0.0096	Arabidopsis	Disorder
3	low	V91	0.181471402511109	0.145471402511109	0.036	Arabidopsis	Disorder
3	low	V92	0.181325577246397	0.171625577246397	0.0097	Arabidopsis	Disorder
3	low	V93	0.162512699410636	0.209812699410636	-0.0473	Arabidopsis	Disorder
3	low	V94	0.179311032047242	0.163311032047242	0.016	Arabidopsis	Disorder
3	low	V95	0.175850526875474	0.198350526875474	-0.0225	Arabidopsis	Disorder
3	low	V96	0.177472144111278	0.128372144111278	0.0491	Arabidopsis	Disorder
3	low	V97	0.164419323818129	0.150419323818129	0.014	Arabidopsis	Disorder
3	low	V98	0.163932302519046	0.126332302519046	0.0376	Arabidopsis	Disorder
3	low	V99	0.16794566028924	0.19914566028924	-0.0312	Arabidopsis	Disorder
4	high	V1	0.229998795289443	0.193598795289443	0.0364	Arabidopsis	Disorder
4	high	V10	0.232899972497271	0.205699972497271	0.0272	Arabidopsis	Disorder
4	high	V100	0.228635072181804	0.203635072181804	0.025	Arabidopsis	Disorder
4	high	V11	0.231601967766563	0.169901967766563	0.0617	Arabidopsis	Disorder
4	high	V12	0.235699930770237	0.225399930770237	0.0103	Arabidopsis	Disorder
4	high	V13	0.228852650685457	0.191852650685457	0.037	Arabidopsis	Disorder
4	high	V14	0.227288599843531	0.213988599843531	0.0133	Arabidopsis	Disorder
4	high	V15	0.224265600454514	0.175665600454514	0.0486	Arabidopsis	Disorder
4	high	V16	0.225801461098711	0.181801461098711	0.044	Arabidopsis	Disorder
4	high	V17	0.229905184206223	0.187305184206223	0.0426	Arabidopsis	Disorder
4	high	V18	0.228344887171154	0.195444887171154	0.0329	Arabidopsis	Disorder
4	high	V19	0.232823160968061	0.215623160968061	0.0172	Arabidopsis	Disorder
4	high	V2	0.227291297325653	0.175191297325653	0.0521	Arabidopsis	Disorder
4	high	V20	0.23079375637985	0.18289375637985	0.0479	Arabidopsis	Disorder
4	high	V21	0.235051786313971	0.200051786313971	0.035	Arabidopsis	Disorder
4	high	V22	0.22691695484396	0.21701695484396	0.0099	Arabidopsis	Disorder
4	high	V23	0.222790965903272	0.202890965903272	0.0199	Arabidopsis	Disorder
4	high	V24	0.249144983418164	0.214544983418164	0.0346	Arabidopsis	Disorder
4	high	V25	0.223341704138249	0.179641704138249	0.0437	Arabidopsis	Disorder
4	high	V26	0.228269824719012	0.193169824719012	0.0351	Arabidopsis	Disorder
4	high	V27	0.230941440575549	0.204741440575549	0.0262	Arabidopsis	Disorder
4	high	V28	0.22851016957094	0.19881016957094	0.0297	Arabidopsis	Disorder
4	high	V29	0.229445733653677	0.180645733653677	0.0488	Arabidopsis	Disorder
4	high	V3	0.232154492479266	0.172754492479266	0.0594	Arabidopsis	Disorder
4	high	V30	0.221875625405459	0.185975625405459	0.0359	Arabidopsis	Disorder
4	high	V31	0.231066648699355	0.195066648699355	0.036	Arabidopsis	Disorder
4	high	V32	0.216277408387328	0.191577408387328	0.0247	Arabidopsis	Disorder
4	high	V33	0.22347959322269	0.19497959322269	0.0285	Arabidopsis	Disorder
4	high	V34	0.228293413011554	0.181593413011554	0.0467	Arabidopsis	Disorder
4	high	V35	0.222388126474109	0.211888126474109	0.0105	Arabidopsis	Disorder
4	high	V36	0.22435139751005	0.16005139751005	0.0643	Arabidopsis	Disorder
4	high	V37	0.22521257486177	0.18311257486177	0.0421	Arabidopsis	Disorder
4	high	V38	0.233932451643159	0.190032451643159	0.0439	Arabidopsis	Disorder
4	high	V39	0.230564608322884	0.178364608322884	0.0522	Arabidopsis	Disorder
4	high	V4	0.223797235712856	0.199897235712856	0.0239	Arabidopsis	Disorder
4	high	V40	0.221821230413031	0.195921230413031	0.0259	Arabidopsis	Disorder
4	high	V41	0.22409371775174	0.18549371775174	0.0386	Arabidopsis	Disorder
4	high	V42	0.225753874055981	0.179153874055981	0.0466	Arabidopsis	Disorder
4	high	V43	0.230104104256	0.177704104256	0.0524	Arabidopsis	Disorder
4	high	V44	0.224122900417834	0.192422900417834	0.0317	Arabidopsis	Disorder
4	high	V45	0.23679724638279	0.19319724638279	0.0436	Arabidopsis	Disorder
4	high	V46	0.227178006790837	0.218278006790837	0.0089	Arabidopsis	Disorder
4	high	V47	0.228073130610384	0.178873130610384	0.0492	Arabidopsis	Disorder
4	high	V48	0.231177183493433	0.188577183493433	0.0426	Arabidopsis	Disorder
4	high	V49	0.227855684916598	0.174955684916598	0.0529	Arabidopsis	Disorder
4	high	V5	0.218777070700868	0.187077070700868	0.0317	Arabidopsis	Disorder
4	high	V50	0.226912918586887	0.177512918586887	0.0494	Arabidopsis	Disorder
4	high	V51	0.226390180371199	0.189090180371199	0.0373	Arabidopsis	Disorder
4	high	V52	0.232593858045739	0.201693858045739	0.0309	Arabidopsis	Disorder
4	high	V53	0.228837238955255	0.201137238955255	0.0277	Arabidopsis	Disorder
4	high	V54	0.230126340577075	0.183626340577074	0.0465	Arabidopsis	Disorder
4	high	V55	0.224801584787789	0.164901584787789	0.0599	Arabidopsis	Disorder
4	high	V56	0.22390037980501	0.19120037980501	0.0327	Arabidopsis	Disorder
4	high	V57	0.228970630155844	0.186770630155844	0.0422	Arabidopsis	Disorder
4	high	V58	0.228282443922763	0.194382443922763	0.0339	Arabidopsis	Disorder
4	high	V59	0.221380584594321	0.187380584594321	0.034	Arabidopsis	Disorder
4	high	V6	0.237755098847528	0.187955098847528	0.0498	Arabidopsis	Disorder
4	high	V60	0.22682709881077	0.18892709881077	0.0379	Arabidopsis	Disorder
4	high	V61	0.225112460316882	0.149512460316882	0.0756	Arabidopsis	Disorder
4	high	V62	0.216764775408308	0.164164775408308	0.0526	Arabidopsis	Disorder
4	high	V63	0.227354393626518	0.197254393626518	0.0301	Arabidopsis	Disorder
4	high	V64	0.231426091478872	0.203126091478872	0.0283	Arabidopsis	Disorder
4	high	V65	0.23787564604159	0.17577564604159	0.0621	Arabidopsis	Disorder
4	high	V66	0.232491911400935	0.180791911400935	0.0517	Arabidopsis	Disorder
4	high	V67	0.23944539983115	0.19574539983115	0.0437	Arabidopsis	Disorder
4	high	V68	0.23377467066239	0.18567467066239	0.0481	Arabidopsis	Disorder
4	high	V69	0.224793905250939	0.212493905250939	0.0123	Arabidopsis	Disorder
4	high	V7	0.227350341054552	0.219450341054552	0.0079	Arabidopsis	Disorder
4	high	V70	0.22790466530248	0.20980466530248	0.0181	Arabidopsis	Disorder
4	high	V71	0.238013329322185	0.186613329322185	0.0514	Arabidopsis	Disorder
4	high	V72	0.224674586910008	0.184974586910008	0.0397	Arabidopsis	Disorder
4	high	V73	0.22499501275832	0.16299501275832	0.062	Arabidopsis	Disorder
4	high	V74	0.225182804301951	0.198782804301951	0.0264	Arabidopsis	Disorder
4	high	V75	0.225366011004113	0.241066011004113	-0.0157	Arabidopsis	Disorder
4	high	V76	0.239914686157247	0.214314686157247	0.0256	Arabidopsis	Disorder
4	high	V77	0.230697920124633	0.207997920124633	0.0227	Arabidopsis	Disorder
4	high	V78	0.233297712179144	0.201297712179144	0.032	Arabidopsis	Disorder
4	high	V79	0.23059769357546	0.18989769357546	0.0407	Arabidopsis	Disorder
4	high	V8	0.218019616586902	0.181719616586902	0.0363	Arabidopsis	Disorder
4	high	V80	0.221393874161023	0.196393874161023	0.025	Arabidopsis	Disorder
4	high	V81	0.229014305013756	0.197614305013756	0.0314	Arabidopsis	Disorder
4	high	V82	0.234133112148669	0.180133112148669	0.054	Arabidopsis	Disorder
4	high	V83	0.221200213173883	0.164800213173883	0.0564	Arabidopsis	Disorder
4	high	V84	0.227444545890862	0.169844545890862	0.0576	Arabidopsis	Disorder
4	high	V85	0.237829241753173	0.193329241753173	0.0445	Arabidopsis	Disorder
4	high	V86	0.231772071812419	0.170072071812419	0.0617	Arabidopsis	Disorder
4	high	V87	0.228680874436351	0.198180874436351	0.0305	Arabidopsis	Disorder
4	high	V88	0.237832098600302	0.210932098600302	0.0269	Arabidopsis	Disorder
4	high	V89	0.227876062630686	0.180276062630686	0.0476	Arabidopsis	Disorder
4	high	V9	0.218857884310541	0.190657884310541	0.0282	Arabidopsis	Disorder
4	high	V90	0.233708279621203	0.208708279621203	0.025	Arabidopsis	Disorder
4	high	V91	0.235355389008871	0.177855389008871	0.0575	Arabidopsis	Disorder
4	high	V92	0.226424487556302	0.191324487556302	0.0351	Arabidopsis	Disorder
4	high	V93	0.221945789308993	0.193045789308993	0.0289	Arabidopsis	Disorder
4	high	V94	0.233277105777961	0.182177105777961	0.0511	Arabidopsis	Disorder
4	high	V95	0.23318179026789	0.20018179026789	0.033	Arabidopsis	Disorder
4	high	V96	0.229315500072304	0.208915500072304	0.0204	Arabidopsis	Disorder
4	high	V97	0.224785532532693	0.212885532532693	0.0119	Arabidopsis	Disorder
4	high	V98	0.237169312436324	0.168969312436324	0.0682	Arabidopsis	Disorder
4	high	V99	0.225843335406356	0.201343335406356	0.0245	Arabidopsis	Disorder
4	low	V1	0.208787718699593	0.205487718699593	0.0033	Arabidopsis	Disorder
4	low	V10	0.214094180534877	0.191594180534877	0.0225	Arabidopsis	Disorder
4	low	V100	0.199228641190975	0.185428641190975	0.0138	Arabidopsis	Disorder
4	low	V11	0.214535383941958	0.215435383941958	-9e-04	Arabidopsis	Disorder
4	low	V12	0.222478779811547	0.241278779811547	-0.0188	Arabidopsis	Disorder
4	low	V13	0.20912375003102	0.16822375003102	0.0409	Arabidopsis	Disorder
4	low	V14	0.206104298158544	0.189304298158544	0.0168	Arabidopsis	Disorder
4	low	V15	0.214194384571533	0.206094384571533	0.0081	Arabidopsis	Disorder
4	low	V16	0.216140267733161	0.144340267733161	0.0718	Arabidopsis	Disorder
4	low	V17	0.207205101879052	0.131105101879052	0.0761	Arabidopsis	Disorder
4	low	V18	0.202051167950111	0.192251167950111	0.0098	Arabidopsis	Disorder
4	low	V19	0.202813431977619	0.165613431977619	0.0372	Arabidopsis	Disorder
4	low	V2	0.203026158563152	0.181726158563151	0.0213	Arabidopsis	Disorder
4	low	V20	0.210343794600778	0.205543794600778	0.0048	Arabidopsis	Disorder
4	low	V21	0.213182262895679	0.193882262895679	0.0193	Arabidopsis	Disorder
4	low	V22	0.207628617983817	0.172128617983817	0.0355	Arabidopsis	Disorder
4	low	V23	0.205923092468685	0.182423092468685	0.0235	Arabidopsis	Disorder
4	low	V24	0.208946597922369	0.201146597922369	0.0078	Arabidopsis	Disorder
4	low	V25	0.200568461102452	0.206568461102452	-0.006	Arabidopsis	Disorder
4	low	V26	0.195476536916521	0.186876536916521	0.0086	Arabidopsis	Disorder
4	low	V27	0.207303658548014	0.183303658548014	0.024	Arabidopsis	Disorder
4	low	V28	0.201431415924693	0.174231415924693	0.0272	Arabidopsis	Disorder
4	low	V29	0.214992265297046	0.195292265297046	0.0197	Arabidopsis	Disorder
4	low	V3	0.214705892145653	0.154105892145653	0.0606	Arabidopsis	Disorder
4	low	V30	0.208015888545214	0.229515888545214	-0.0215	Arabidopsis	Disorder
4	low	V31	0.208573312029877	0.201473312029877	0.0071	Arabidopsis	Disorder
4	low	V32	0.206304356446637	0.183004356446637	0.0233	Arabidopsis	Disorder
4	low	V33	0.20285379821902	0.19975379821902	0.0031	Arabidopsis	Disorder
4	low	V34	0.211737163814513	0.199737163814513	0.012	Arabidopsis	Disorder
4	low	V35	0.20481402757869	0.19591402757869	0.0089	Arabidopsis	Disorder
4	low	V36	0.207434009127189	0.139734009127189	0.0677	Arabidopsis	Disorder
4	low	V37	0.212739732919259	0.161939732919259	0.0508	Arabidopsis	Disorder
4	low	V38	0.208884518811272	0.187084518811272	0.0218	Arabidopsis	Disorder
4	low	V39	0.201799752190462	0.175799752190462	0.026	Arabidopsis	Disorder
4	low	V4	0.210315259225904	0.173615259225904	0.0367	Arabidopsis	Disorder
4	low	V40	0.202096729872119	0.142496729872119	0.0596	Arabidopsis	Disorder
4	low	V41	0.208762491235804	0.183462491235804	0.0253	Arabidopsis	Disorder
4	low	V42	0.207064981742804	0.193164981742804	0.0139	Arabidopsis	Disorder
4	low	V43	0.212675224773847	0.224675224773847	-0.012	Arabidopsis	Disorder
4	low	V44	0.207851727390825	0.186051727390825	0.0218	Arabidopsis	Disorder
4	low	V45	0.210401084464359	0.210101084464359	3e-04	Arabidopsis	Disorder
4	low	V46	0.201030209524578	0.196430209524578	0.0046	Arabidopsis	Disorder
4	low	V47	0.20461959288517	0.19991959288517	0.0047	Arabidopsis	Disorder
4	low	V48	0.208450822070414	0.157750822070414	0.0507	Arabidopsis	Disorder
4	low	V49	0.196602087656035	0.175002087656035	0.0216	Arabidopsis	Disorder
4	low	V5	0.202036751900707	0.184836751900707	0.0172	Arabidopsis	Disorder
4	low	V50	0.200384049037583	0.183784049037583	0.0166	Arabidopsis	Disorder
4	low	V51	0.202969003051736	0.170569003051736	0.0324	Arabidopsis	Disorder
4	low	V52	0.193592708605339	0.174392708605339	0.0192	Arabidopsis	Disorder
4	low	V53	0.202780727253809	0.182380727253809	0.0204	Arabidopsis	Disorder
4	low	V54	0.207232767186889	0.192432767186889	0.0148	Arabidopsis	Disorder
4	low	V55	0.208200917065824	0.206500917065824	0.0017	Arabidopsis	Disorder
4	low	V56	0.206716701121967	0.146816701121967	0.0599	Arabidopsis	Disorder
4	low	V57	0.205918517128675	0.175718517128675	0.0302	Arabidopsis	Disorder
4	low	V58	0.211838895458998	0.190138895458998	0.0217	Arabidopsis	Disorder
4	low	V59	0.197805118471606	0.199105118471606	-0.0013	Arabidopsis	Disorder
4	low	V6	0.2061788762311	0.2186788762311	-0.0125	Arabidopsis	Disorder
4	low	V60	0.207462626341163	0.186862626341163	0.0206	Arabidopsis	Disorder
4	low	V61	0.218287157554869	0.207187157554869	0.0111	Arabidopsis	Disorder
4	low	V62	0.207848903288923	0.158148903288923	0.0497	Arabidopsis	Disorder
4	low	V63	0.217256966267554	0.205356966267554	0.0119	Arabidopsis	Disorder
4	low	V64	0.216076657103383	0.149676657103383	0.0664	Arabidopsis	Disorder
4	low	V65	0.205803321306271	0.171903321306271	0.0339	Arabidopsis	Disorder
4	low	V66	0.207208544697614	0.195308544697614	0.0119	Arabidopsis	Disorder
4	low	V67	0.207013470730581	0.173113470730581	0.0339	Arabidopsis	Disorder
4	low	V68	0.205144934732786	0.152244934732786	0.0529	Arabidopsis	Disorder
4	low	V69	0.204517026238846	0.143817026238846	0.0607	Arabidopsis	Disorder
4	low	V7	0.205111777851232	0.222811777851232	-0.0177	Arabidopsis	Disorder
4	low	V70	0.206455352503093	0.184355352503093	0.0221	Arabidopsis	Disorder
4	low	V71	0.202469161120417	0.193969161120417	0.0085	Arabidopsis	Disorder
4	low	V72	0.206728196897097	0.178628196897097	0.0281	Arabidopsis	Disorder
4	low	V73	0.204027081465842	0.187127081465842	0.0169	Arabidopsis	Disorder
4	low	V74	0.203517486758396	0.154317486758396	0.0492	Arabidopsis	Disorder
4	low	V75	0.204252625818784	0.186652625818784	0.0176	Arabidopsis	Disorder
4	low	V76	0.204027794249347	0.142727794249347	0.0613	Arabidopsis	Disorder
4	low	V77	0.205619271689286	0.188119271689286	0.0175	Arabidopsis	Disorder
4	low	V78	0.216100288886704	0.194400288886704	0.0217	Arabidopsis	Disorder
4	low	V79	0.208596103404604	0.202596103404604	0.006	Arabidopsis	Disorder
4	low	V8	0.201523305079114	0.159923305079114	0.0416	Arabidopsis	Disorder
4	low	V80	0.207303897358455	0.199603897358455	0.0077	Arabidopsis	Disorder
4	low	V81	0.197139061219735	0.181239061219735	0.0159	Arabidopsis	Disorder
4	low	V82	0.204790703947534	0.157990703947534	0.0468	Arabidopsis	Disorder
4	low	V83	0.208157251121581	0.187457251121581	0.0207	Arabidopsis	Disorder
4	low	V84	0.20002025492198	0.16432025492198	0.0357	Arabidopsis	Disorder
4	low	V85	0.209584865171511	0.192584865171511	0.017	Arabidopsis	Disorder
4	low	V86	0.20427374298781	0.16997374298781	0.0343	Arabidopsis	Disorder
4	low	V87	0.211280334754448	0.175180334754448	0.0361	Arabidopsis	Disorder
4	low	V88	0.202319388069354	0.182219388069354	0.0201	Arabidopsis	Disorder
4	low	V89	0.209430408664776	0.215730408664776	-0.0063	Arabidopsis	Disorder
4	low	V9	0.211831186863871	0.210431186863871	0.0014	Arabidopsis	Disorder
4	low	V90	0.201807448073312	0.164107448073313	0.0377	Arabidopsis	Disorder
4	low	V91	0.195719403629593	0.186119403629593	0.0096	Arabidopsis	Disorder
4	low	V92	0.205928934779307	0.178328934779307	0.0276	Arabidopsis	Disorder
4	low	V93	0.20944185338916	0.17614185338916	0.0333	Arabidopsis	Disorder
4	low	V94	0.208024511489307	0.159324511489307	0.0487	Arabidopsis	Disorder
4	low	V95	0.205169261818535	0.180569261818535	0.0246	Arabidopsis	Disorder
4	low	V96	0.206096804428324	0.207796804428324	-0.0017	Arabidopsis	Disorder
4	low	V97	0.212584792955068	0.203784792955068	0.0088	Arabidopsis	Disorder
4	low	V98	0.200509227293121	0.229909227293121	-0.0294	Arabidopsis	Disorder
4	low	V99	0.205756038882233	0.198156038882233	0.0076	Arabidopsis	Disorder
5	high	V1	0.257724054661032	0.140824054661032	0.1169	Arabidopsis	Disorder
5	high	V10	0.299285882759218	0.211685882759218	0.0876	Arabidopsis	Disorder
5	high	V100	0.307594527199673	0.302394527199673	0.0052	Arabidopsis	Disorder
5	high	V11	0.246277137126611	0.183377137126611	0.0629	Arabidopsis	Disorder
5	high	V12	0.271011087376657	0.158311087376657	0.1127	Arabidopsis	Disorder
5	high	V13	0.258446490037321	0.219546490037321	0.0389	Arabidopsis	Disorder
5	high	V14	0.283572595422269	0.245372595422269	0.0382	Arabidopsis	Disorder
5	high	V15	0.314730097109176	0.254230097109176	0.0605	Arabidopsis	Disorder
5	high	V16	0.288060434243592	0.323160434243592	-0.0351	Arabidopsis	Disorder
5	high	V17	0.266150708998305	0.236350708998305	0.0298	Arabidopsis	Disorder
5	high	V18	0.289957862841218	0.283657862841218	0.0063	Arabidopsis	Disorder
5	high	V19	0.267826019747421	0.181826019747421	0.086	Arabidopsis	Disorder
5	high	V2	0.288524357989997	0.344124357989997	-0.0556	Arabidopsis	Disorder
5	high	V20	0.290734056650472	0.219234056650472	0.0715	Arabidopsis	Disorder
5	high	V21	0.262069409676828	0.167069409676828	0.095	Arabidopsis	Disorder
5	high	V22	0.298542396725618	0.195142396725618	0.1034	Arabidopsis	Disorder
5	high	V23	0.301095233971359	0.208795233971359	0.0923	Arabidopsis	Disorder
5	high	V24	0.27199312329445	0.21779312329445	0.0542	Arabidopsis	Disorder
5	high	V25	0.288826151474234	0.206926151474234	0.0819	Arabidopsis	Disorder
5	high	V26	0.270744198718283	0.223944198718283	0.0468	Arabidopsis	Disorder
5	high	V27	0.289249544083204	0.198649544083204	0.0906	Arabidopsis	Disorder
5	high	V28	0.278151345925128	0.201551345925128	0.0766	Arabidopsis	Disorder
5	high	V29	0.276384922586446	0.213984922586446	0.0624	Arabidopsis	Disorder
5	high	V3	0.296233180246202	0.344433180246202	-0.0482	Arabidopsis	Disorder
5	high	V30	0.277535284199669	0.189135284199669	0.0884	Arabidopsis	Disorder
5	high	V31	0.278503988002123	0.215203988002123	0.0633	Arabidopsis	Disorder
5	high	V32	0.28579751843177	0.25849751843177	0.0273	Arabidopsis	Disorder
5	high	V33	0.301219651088212	0.241319651088212	0.0599	Arabidopsis	Disorder
5	high	V34	0.279252839737507	0.202752839737507	0.0765	Arabidopsis	Disorder
5	high	V35	0.270462557275062	0.215362557275062	0.0551	Arabidopsis	Disorder
5	high	V36	0.257291150565194	0.198291150565194	0.059	Arabidopsis	Disorder
5	high	V37	0.279702076267226	0.220702076267226	0.059	Arabidopsis	Disorder
5	high	V38	0.288125187687845	0.242225187687845	0.0459	Arabidopsis	Disorder
5	high	V39	0.279310277596227	0.165410277596227	0.1139	Arabidopsis	Disorder
5	high	V4	0.28379142903138	0.19539142903138	0.0884	Arabidopsis	Disorder
5	high	V40	0.30822271725119	0.19512271725119	0.1131	Arabidopsis	Disorder
5	high	V41	0.266253891880937	0.206053891880937	0.0602	Arabidopsis	Disorder
5	high	V42	0.268881001690338	0.188581001690338	0.0803	Arabidopsis	Disorder
5	high	V43	0.27557776619862	0.22107776619862	0.0545	Arabidopsis	Disorder
5	high	V44	0.295503480503122	0.172003480503122	0.1235	Arabidopsis	Disorder
5	high	V45	0.275184641055244	0.197884641055244	0.0773	Arabidopsis	Disorder
5	high	V46	0.291888255233588	0.239388255233588	0.0525	Arabidopsis	Disorder
5	high	V47	0.280997468707962	0.244497468707962	0.0365	Arabidopsis	Disorder
5	high	V48	0.296326845824722	0.208126845824722	0.0882	Arabidopsis	Disorder
5	high	V49	0.287797186109548	0.207997186109548	0.0798	Arabidopsis	Disorder
5	high	V5	0.312408549705679	0.219608549705679	0.0928	Arabidopsis	Disorder
5	high	V50	0.309195613923368	0.204295613923368	0.1049	Arabidopsis	Disorder
5	high	V51	0.278136346727884	0.180036346727884	0.0981	Arabidopsis	Disorder
5	high	V52	0.299642971987538	0.227942971987538	0.0717	Arabidopsis	Disorder
5	high	V53	0.308857127413695	0.245257127413695	0.0636	Arabidopsis	Disorder
5	high	V54	0.270833792673918	0.164433792673918	0.1064	Arabidopsis	Disorder
5	high	V55	0.290137944566472	0.160737944566472	0.1294	Arabidopsis	Disorder
5	high	V56	0.306834652842361	0.221534652842362	0.0853	Arabidopsis	Disorder
5	high	V57	0.289996268630669	0.288396268630669	0.0016	Arabidopsis	Disorder
5	high	V58	0.286368009338092	0.208168009338092	0.0782	Arabidopsis	Disorder
5	high	V59	0.307312868588607	0.219712868588607	0.0876	Arabidopsis	Disorder
5	high	V6	0.263216880888073	0.201916880888073	0.0613	Arabidopsis	Disorder
5	high	V60	0.284444008579867	0.232544008579867	0.0519	Arabidopsis	Disorder
5	high	V61	0.289084186081308	0.256684186081308	0.0324	Arabidopsis	Disorder
5	high	V62	0.289463370368338	0.196963370368338	0.0925	Arabidopsis	Disorder
5	high	V63	0.265087534119855	0.216787534119855	0.0483	Arabidopsis	Disorder
5	high	V64	0.252312114530171	0.178012114530171	0.0743	Arabidopsis	Disorder
5	high	V65	0.274007364419619	0.227907364419619	0.0461	Arabidopsis	Disorder
5	high	V66	0.291766584238447	0.195966584238447	0.0958	Arabidopsis	Disorder
5	high	V67	0.26946675647145	0.21376675647145	0.0557	Arabidopsis	Disorder
5	high	V68	0.25612550141559	0.27692550141559	-0.0208	Arabidopsis	Disorder
5	high	V69	0.271021653860868	0.171121653860868	0.0999	Arabidopsis	Disorder
5	high	V7	0.293666908783608	0.352066908783608	-0.0584	Arabidopsis	Disorder
5	high	V70	0.264411933317062	0.208611933317062	0.0558	Arabidopsis	Disorder
5	high	V71	0.278429290668696	0.217029290668696	0.0614	Arabidopsis	Disorder
5	high	V72	0.285895544205842	0.166495544205842	0.1194	Arabidopsis	Disorder
5	high	V73	0.290636172848746	0.188236172848746	0.1024	Arabidopsis	Disorder
5	high	V74	0.290785756937665	0.189085756937664	0.1017	Arabidopsis	Disorder
5	high	V75	0.281263502523254	0.262663502523254	0.0186	Arabidopsis	Disorder
5	high	V76	0.270991145259529	0.242291145259529	0.0287	Arabidopsis	Disorder
5	high	V77	0.285483590036852	0.199383590036852	0.0861	Arabidopsis	Disorder
5	high	V78	0.277730835616724	0.221230835616724	0.0565	Arabidopsis	Disorder
5	high	V79	0.306280845377819	0.232180845377819	0.0741	Arabidopsis	Disorder
5	high	V8	0.265869407927985	0.199369407927985	0.0665	Arabidopsis	Disorder
5	high	V80	0.270883975997834	0.199083975997834	0.0718	Arabidopsis	Disorder
5	high	V81	0.295969765191725	0.231569765191725	0.0644	Arabidopsis	Disorder
5	high	V82	0.279800526122827	0.216300526122827	0.0635	Arabidopsis	Disorder
5	high	V83	0.283402986245207	0.145602986245207	0.1378	Arabidopsis	Disorder
5	high	V84	0.296628473727213	0.164528473727213	0.1321	Arabidopsis	Disorder
5	high	V85	0.311916138339214	0.230716138339214	0.0812	Arabidopsis	Disorder
5	high	V86	0.293141585789023	0.283741585789023	0.0094	Arabidopsis	Disorder
5	high	V87	0.266873380950315	0.243473380950315	0.0234	Arabidopsis	Disorder
5	high	V88	0.267985250358503	0.193185250358503	0.0748	Arabidopsis	Disorder
5	high	V89	0.29730931998106	0.17730931998106	0.12	Arabidopsis	Disorder
5	high	V9	0.284446447843837	0.196146447843837	0.0883	Arabidopsis	Disorder
5	high	V90	0.273424929116053	0.271124929116053	0.0023	Arabidopsis	Disorder
5	high	V91	0.283244834757795	0.207144834757795	0.0761	Arabidopsis	Disorder
5	high	V92	0.284723429734756	0.230623429734756	0.0541	Arabidopsis	Disorder
5	high	V93	0.269376007694429	0.260676007694429	0.0087	Arabidopsis	Disorder
5	high	V94	0.261714671986381	0.214314671986381	0.0474	Arabidopsis	Disorder
5	high	V95	0.294445393792106	0.171945393792106	0.1225	Arabidopsis	Disorder
5	high	V96	0.296541845261558	0.238041845261558	0.0585	Arabidopsis	Disorder
5	high	V97	0.315582353630339	0.209982353630339	0.1056	Arabidopsis	Disorder
5	high	V98	0.298728955082034	0.199528955082033	0.0992	Arabidopsis	Disorder
5	high	V99	0.29352352400046	0.21982352400046	0.0737	Arabidopsis	Disorder
5	low	V1	0.249747752241406	0.198547752241406	0.0512	Arabidopsis	Disorder
5	low	V10	0.232654705985438	0.218554705985438	0.0141	Arabidopsis	Disorder
5	low	V100	0.232427222507929	0.164327222507929	0.0681	Arabidopsis	Disorder
5	low	V11	0.186399539566771	0.158299539566771	0.0281	Arabidopsis	Disorder
5	low	V12	0.228551382256833	0.218051382256833	0.0105	Arabidopsis	Disorder
5	low	V13	0.233226418778766	0.179526418778766	0.0537	Arabidopsis	Disorder
5	low	V14	0.237294147445338	0.204194147445338	0.0331	Arabidopsis	Disorder
5	low	V15	0.231708326328643	0.241908326328643	-0.0102	Arabidopsis	Disorder
5	low	V16	0.232256897442887	0.276556897442887	-0.0443	Arabidopsis	Disorder
5	low	V17	0.206244957950982	0.187644957950982	0.0186	Arabidopsis	Disorder
5	low	V18	0.229509683948269	0.180409683948269	0.0491	Arabidopsis	Disorder
5	low	V19	0.233055746779712	0.229255746779712	0.0038	Arabidopsis	Disorder
5	low	V2	0.214391806425281	0.198091806425281	0.0163	Arabidopsis	Disorder
5	low	V20	0.216705214688569	0.205505214688569	0.0112	Arabidopsis	Disorder
5	low	V21	0.202442219227223	0.178042219227223	0.0244	Arabidopsis	Disorder
5	low	V22	0.233094313365228	0.169194313365228	0.0639	Arabidopsis	Disorder
5	low	V23	0.229827087983358	0.286327087983358	-0.0565	Arabidopsis	Disorder
5	low	V24	0.20314399887667	0.22974399887667	-0.0266	Arabidopsis	Disorder
5	low	V25	0.231683291824871	0.292983291824871	-0.0613	Arabidopsis	Disorder
5	low	V26	0.226596230611001	0.295096230611001	-0.0685	Arabidopsis	Disorder
5	low	V27	0.223316781233367	0.259716781233367	-0.0364	Arabidopsis	Disorder
5	low	V28	0.222159384966933	0.186859384966933	0.0353	Arabidopsis	Disorder
5	low	V29	0.224856882756205	0.188156882756205	0.0367	Arabidopsis	Disorder
5	low	V3	0.206137846768944	0.185837846768944	0.0203	Arabidopsis	Disorder
5	low	V30	0.22178616647684	0.19808616647684	0.0237	Arabidopsis	Disorder
5	low	V31	0.214989143844167	0.245189143844167	-0.0302	Arabidopsis	Disorder
5	low	V32	0.226183152264152	0.190383152264152	0.0358	Arabidopsis	Disorder
5	low	V33	0.211329696689443	0.245329696689443	-0.034	Arabidopsis	Disorder
5	low	V34	0.209867832414865	0.217667832414865	-0.0078	Arabidopsis	Disorder
5	low	V35	0.22167103064762	0.19447103064762	0.0272	Arabidopsis	Disorder
5	low	V36	0.206069864958806	0.203969864958806	0.0021	Arabidopsis	Disorder
5	low	V37	0.211792455139416	0.226192455139416	-0.0144	Arabidopsis	Disorder
5	low	V38	0.230451571327284	0.196651571327284	0.0338	Arabidopsis	Disorder
5	low	V39	0.198148135010877	0.164548135010877	0.0336	Arabidopsis	Disorder
5	low	V4	0.273063624745946	0.227663624745946	0.0454	Arabidopsis	Disorder
5	low	V40	0.19561337026181	0.31091337026181	-0.1153	Arabidopsis	Disorder
5	low	V41	0.193441373785719	0.181441373785719	0.012	Arabidopsis	Disorder
5	low	V42	0.229211718744127	0.238111718744127	-0.0089	Arabidopsis	Disorder
5	low	V43	0.228100559583444	0.201200559583444	0.0269	Arabidopsis	Disorder
5	low	V44	0.238361710692852	0.256961710692852	-0.0186	Arabidopsis	Disorder
5	low	V45	0.250758476712671	0.210358476712671	0.0404	Arabidopsis	Disorder
5	low	V46	0.25673053516923	0.17073053516923	0.086	Arabidopsis	Disorder
5	low	V47	0.208568871664206	0.345468871664205	-0.1369	Arabidopsis	Disorder
5	low	V48	0.222003508306824	0.205003508306824	0.017	Arabidopsis	Disorder
5	low	V49	0.243210458333058	0.234010458333058	0.0092	Arabidopsis	Disorder
5	low	V5	0.265844395441131	0.256144395441131	0.0097	Arabidopsis	Disorder
5	low	V50	0.229386474705529	0.289686474705529	-0.0603	Arabidopsis	Disorder
5	low	V51	0.231786083752461	0.17498608375246	0.0568	Arabidopsis	Disorder
5	low	V52	0.227237370363108	0.210137370363108	0.0171	Arabidopsis	Disorder
5	low	V53	0.193813971689819	0.178113971689819	0.0157	Arabidopsis	Disorder
5	low	V54	0.245722968297942	0.187522968297942	0.0582	Arabidopsis	Disorder
5	low	V55	0.215384308621727	0.197384308621727	0.018	Arabidopsis	Disorder
5	low	V56	0.22304625492795	0.20644625492795	0.0166	Arabidopsis	Disorder
5	low	V57	0.201811922814478	0.166011922814478	0.0358	Arabidopsis	Disorder
5	low	V58	0.235672167416655	0.168972167416655	0.0667	Arabidopsis	Disorder
5	low	V59	0.218836267252506	0.227836267252506	-0.009	Arabidopsis	Disorder
5	low	V6	0.223964191956932	0.164864191956932	0.0591	Arabidopsis	Disorder
5	low	V60	0.20968621224401	0.23608621224401	-0.0264	Arabidopsis	Disorder
5	low	V61	0.208463065696485	0.235463065696485	-0.027	Arabidopsis	Disorder
5	low	V62	0.213958440849145	0.180758440849145	0.0332	Arabidopsis	Disorder
5	low	V63	0.197534405792701	0.167434405792701	0.0301	Arabidopsis	Disorder
5	low	V64	0.215424169242635	0.215724169242635	-3e-04	Arabidopsis	Disorder
5	low	V65	0.238610654099671	0.378410654099671	-0.1398	Arabidopsis	Disorder
5	low	V66	0.219681203832048	0.216881203832048	0.0028	Arabidopsis	Disorder
5	low	V67	0.232184941834049	0.261184941834049	-0.029	Arabidopsis	Disorder
5	low	V68	0.215401635110218	0.197601635110217	0.0178	Arabidopsis	Disorder
5	low	V69	0.251367403321395	0.212167403321395	0.0392	Arabidopsis	Disorder
5	low	V7	0.21286658953298	0.19636658953298	0.0165	Arabidopsis	Disorder
5	low	V70	0.213179434818115	0.185079434818115	0.0281	Arabidopsis	Disorder
5	low	V71	0.209578523725728	0.231178523725728	-0.0216	Arabidopsis	Disorder
5	low	V72	0.237592836817925	0.256792836817925	-0.0192	Arabidopsis	Disorder
5	low	V73	0.232227418790799	0.198327418790799	0.0339	Arabidopsis	Disorder
5	low	V74	0.208704563486394	0.169904563486394	0.0388	Arabidopsis	Disorder
5	low	V75	0.19821830449138	0.13421830449138	0.064	Arabidopsis	Disorder
5	low	V76	0.225202448007861	0.309802448007861	-0.0846	Arabidopsis	Disorder
5	low	V77	0.218421936024594	0.140021936024594	0.0784	Arabidopsis	Disorder
5	low	V78	0.22178370696601	0.25138370696601	-0.0296	Arabidopsis	Disorder
5	low	V79	0.205189353336679	0.210789353336679	-0.0056	Arabidopsis	Disorder
5	low	V8	0.272953968449268	0.189753968449268	0.0832	Arabidopsis	Disorder
5	low	V80	0.204306507209164	0.252006507209164	-0.0477	Arabidopsis	Disorder
5	low	V81	0.208574703326751	0.192074703326751	0.0165	Arabidopsis	Disorder
5	low	V82	0.222536147821756	0.222136147821756	4e-04	Arabidopsis	Disorder
5	low	V83	0.212425998894066	0.216425998894066	-0.004	Arabidopsis	Disorder
5	low	V84	0.188363159504295	0.195463159504295	-0.0071	Arabidopsis	Disorder
5	low	V85	0.241624468420614	0.266524468420614	-0.0249	Arabidopsis	Disorder
5	low	V86	0.237049813181796	0.242049813181796	-0.005	Arabidopsis	Disorder
5	low	V87	0.220442348991315	0.194442348991315	0.026	Arabidopsis	Disorder
5	low	V88	0.21582516664167	0.20392516664167	0.0119	Arabidopsis	Disorder
5	low	V89	0.223241262292427	0.194741262292427	0.0285	Arabidopsis	Disorder
5	low	V9	0.208056563000769	0.181256563000769	0.0268	Arabidopsis	Disorder
5	low	V90	0.240063243971479	0.219863243971479	0.0202	Arabidopsis	Disorder
5	low	V91	0.245600145580269	0.201700145580269	0.0439	Arabidopsis	Disorder
5	low	V92	0.246822343869791	0.198122343869791	0.0487	Arabidopsis	Disorder
5	low	V93	0.236177688326523	0.251477688326523	-0.0153	Arabidopsis	Disorder
5	low	V94	0.233158966683814	0.170158966683814	0.063	Arabidopsis	Disorder
5	low	V95	0.228682107704814	0.402782107704814	-0.1741	Arabidopsis	Disorder
5	low	V96	0.247644618838189	0.243144618838189	0.0045	Arabidopsis	Disorder
5	low	V97	0.205795342809558	0.308895342809558	-0.1031	Arabidopsis	Disorder
5	low	V98	0.223141155850765	0.210841155850765	0.0123	Arabidopsis	Disorder
5	low	V99	0.258752804283475	0.254552804283475	0.0042	Arabidopsis	Disorder
6	high	V1	0.296941270402915	0.240941270402915	0.056	Arabidopsis	Disorder
6	high	V10	0.290527913013722	0.208527913013722	0.082	Arabidopsis	Disorder
6	high	V100	0.297909973611533	0.200509973611533	0.0974	Arabidopsis	Disorder
6	high	V11	0.277540220710005	0.206040220710005	0.0715	Arabidopsis	Disorder
6	high	V12	0.31316268951133	0.21426268951133	0.0989	Arabidopsis	Disorder
6	high	V13	0.292214510979939	0.275814510979939	0.0164	Arabidopsis	Disorder
6	high	V14	0.291630809481514	0.200830809481514	0.0908	Arabidopsis	Disorder
6	high	V15	0.294187028247819	0.215287028247819	0.0789	Arabidopsis	Disorder
6	high	V16	0.2917813775252	0.2332813775252	0.0585	Arabidopsis	Disorder
6	high	V17	0.290384646317967	0.221084646317967	0.0693	Arabidopsis	Disorder
6	high	V18	0.289739157413448	0.245039157413448	0.0447	Arabidopsis	Disorder
6	high	V19	0.318127617425324	0.233227617425324	0.0849	Arabidopsis	Disorder
6	high	V2	0.295652298206398	0.213852298206398	0.0818	Arabidopsis	Disorder
6	high	V20	0.319221973619003	0.227421973619003	0.0918	Arabidopsis	Disorder
6	high	V21	0.282659376136995	0.209459376136995	0.0732	Arabidopsis	Disorder
6	high	V22	0.296204600984956	0.204304600984957	0.0919	Arabidopsis	Disorder
6	high	V23	0.310135570897488	0.245435570897488	0.0647	Arabidopsis	Disorder
6	high	V24	0.285049405465436	0.182449405465436	0.1026	Arabidopsis	Disorder
6	high	V25	0.306445830732663	0.207945830732663	0.0985	Arabidopsis	Disorder
6	high	V26	0.302680536928803	0.201080536928803	0.1016	Arabidopsis	Disorder
6	high	V27	0.303311622232914	0.294611622232914	0.0087	Arabidopsis	Disorder
6	high	V28	0.295724409469929	0.265224409469929	0.0305	Arabidopsis	Disorder
6	high	V29	0.289974489831161	0.250874489831161	0.0391	Arabidopsis	Disorder
6	high	V3	0.297456305295942	0.211956305295942	0.0855	Arabidopsis	Disorder
6	high	V30	0.301511953600903	0.207011953600903	0.0945	Arabidopsis	Disorder
6	high	V31	0.289035820477414	0.222735820477414	0.0663	Arabidopsis	Disorder
6	high	V32	0.281056217685824	0.222056217685824	0.059	Arabidopsis	Disorder
6	high	V33	0.311080778748835	0.172180778748835	0.1389	Arabidopsis	Disorder
6	high	V34	0.297973942380835	0.253473942380835	0.0445	Arabidopsis	Disorder
6	high	V35	0.285259453089201	0.206259453089201	0.079	Arabidopsis	Disorder
6	high	V36	0.303245745546166	0.242245745546166	0.061	Arabidopsis	Disorder
6	high	V37	0.302972522316101	0.255172522316101	0.0478	Arabidopsis	Disorder
6	high	V38	0.304911334605189	0.207011334605189	0.0979	Arabidopsis	Disorder
6	high	V39	0.280394653686375	0.226894653686375	0.0535	Arabidopsis	Disorder
6	high	V4	0.309463917321339	0.201163917321339	0.1083	Arabidopsis	Disorder
6	high	V40	0.296968653342771	0.215968653342771	0.081	Arabidopsis	Disorder
6	high	V41	0.29475857123325	0.21725857123325	0.0775	Arabidopsis	Disorder
6	high	V42	0.29618273025041	0.21468273025041	0.0815	Arabidopsis	Disorder
6	high	V43	0.293972087579793	0.200172087579793	0.0938	Arabidopsis	Disorder
6	high	V44	0.30278382451353	0.24808382451353	0.0547	Arabidopsis	Disorder
6	high	V45	0.294904969693416	0.219304969693416	0.0756	Arabidopsis	Disorder
6	high	V46	0.287509954502364	0.201709954502364	0.0858	Arabidopsis	Disorder
6	high	V47	0.291047592209261	0.311247592209261	-0.0202	Arabidopsis	Disorder
6	high	V48	0.296128776001602	0.208028776001602	0.0881	Arabidopsis	Disorder
6	high	V49	0.297340880057643	0.211140880057643	0.0862	Arabidopsis	Disorder
6	high	V5	0.298347888055088	0.188747888055088	0.1096	Arabidopsis	Disorder
6	high	V50	0.295629187797256	0.244729187797256	0.0509	Arabidopsis	Disorder
6	high	V51	0.305318617990019	0.226018617990019	0.0793	Arabidopsis	Disorder
6	high	V52	0.307842309978556	0.217142309978556	0.0907	Arabidopsis	Disorder
6	high	V53	0.290579347844932	0.227179347844932	0.0634	Arabidopsis	Disorder
6	high	V54	0.289776028223974	0.215376028223974	0.0744	Arabidopsis	Disorder
6	high	V55	0.301325542595515	0.206125542595515	0.0952	Arabidopsis	Disorder
6	high	V56	0.291208387318269	0.221608387318269	0.0696	Arabidopsis	Disorder
6	high	V57	0.285255599399951	0.192955599399951	0.0923	Arabidopsis	Disorder
6	high	V58	0.314508958770321	0.232508958770321	0.082	Arabidopsis	Disorder
6	high	V59	0.306449158033445	0.182449158033445	0.124	Arabidopsis	Disorder
6	high	V6	0.308117631305718	0.226017631305718	0.0821	Arabidopsis	Disorder
6	high	V60	0.296008090270385	0.216108090270385	0.0799	Arabidopsis	Disorder
6	high	V61	0.28487624718678	0.25487624718678	0.03	Arabidopsis	Disorder
6	high	V62	0.308565603100845	0.194065603100845	0.1145	Arabidopsis	Disorder
6	high	V63	0.285688996579868	0.240388996579868	0.0453	Arabidopsis	Disorder
6	high	V64	0.301682424436816	0.203182424436816	0.0985	Arabidopsis	Disorder
6	high	V65	0.306348517411	0.200048517411	0.1063	Arabidopsis	Disorder
6	high	V66	0.317377105851788	0.235077105851788	0.0823	Arabidopsis	Disorder
6	high	V67	0.320152381632045	0.247352381632045	0.0728	Arabidopsis	Disorder
6	high	V68	0.305705045862756	0.216205045862756	0.0895	Arabidopsis	Disorder
6	high	V69	0.305987455216961	0.190187455216961	0.1158	Arabidopsis	Disorder
6	high	V7	0.30327338381269	0.23977338381269	0.0635	Arabidopsis	Disorder
6	high	V70	0.292119717323116	0.201419717323116	0.0907	Arabidopsis	Disorder
6	high	V71	0.302882992683249	0.229782992683249	0.0731	Arabidopsis	Disorder
6	high	V72	0.289344921767711	0.203744921767711	0.0856	Arabidopsis	Disorder
6	high	V73	0.305842729893349	0.223242729893349	0.0826	Arabidopsis	Disorder
6	high	V74	0.304857559553753	0.213657559553753	0.0912	Arabidopsis	Disorder
6	high	V75	0.286699103575399	0.249699103575399	0.037	Arabidopsis	Disorder
6	high	V76	0.295075935728638	0.189775935728638	0.1053	Arabidopsis	Disorder
6	high	V77	0.282714585161251	0.234714585161251	0.048	Arabidopsis	Disorder
6	high	V78	0.284621026968577	0.239221026968577	0.0454	Arabidopsis	Disorder
6	high	V79	0.300385486664668	0.216185486664668	0.0842	Arabidopsis	Disorder
6	high	V8	0.300285765314515	0.197585765314515	0.1027	Arabidopsis	Disorder
6	high	V80	0.28168895931568	0.17938895931568	0.1023	Arabidopsis	Disorder
6	high	V81	0.287943434574166	0.194243434574166	0.0937	Arabidopsis	Disorder
6	high	V82	0.303459655876062	0.204559655876062	0.0989	Arabidopsis	Disorder
6	high	V83	0.30131358933129	0.26741358933129	0.0339	Arabidopsis	Disorder
6	high	V84	0.299830939642763	0.227030939642763	0.0728	Arabidopsis	Disorder
6	high	V85	0.293246493039613	0.218346493039613	0.0749	Arabidopsis	Disorder
6	high	V86	0.307657170941386	0.208657170941386	0.099	Arabidopsis	Disorder
6	high	V87	0.276260794103836	0.188660794103836	0.0876	Arabidopsis	Disorder
6	high	V88	0.290450304049959	0.212750304049959	0.0777	Arabidopsis	Disorder
6	high	V89	0.310376949893698	0.307676949893698	0.0027	Arabidopsis	Disorder
6	high	V9	0.303470903297457	0.215370903297457	0.0881	Arabidopsis	Disorder
6	high	V90	0.2988141497509	0.2036141497509	0.0952	Arabidopsis	Disorder
6	high	V91	0.295390714380818	0.291590714380818	0.0038	Arabidopsis	Disorder
6	high	V92	0.299706457020873	0.171406457020873	0.1283	Arabidopsis	Disorder
6	high	V93	0.299982492095679	0.195282492095679	0.1047	Arabidopsis	Disorder
6	high	V94	0.298364106680955	0.230264106680955	0.0681	Arabidopsis	Disorder
6	high	V95	0.292583177990212	0.215883177990212	0.0767	Arabidopsis	Disorder
6	high	V96	0.296550440921054	0.202950440921054	0.0936	Arabidopsis	Disorder
6	high	V97	0.287839475314139	0.187439475314139	0.1004	Arabidopsis	Disorder
6	high	V98	0.300261615048542	0.290461615048542	0.0098	Arabidopsis	Disorder
6	high	V99	0.28772218442282	0.20182218442282	0.0859	Arabidopsis	Disorder
6	low	V1	0.300432619974628	0.162932619974628	0.1375	Arabidopsis	Disorder
6	low	V10	0.279587804661239	0.171187804661239	0.1084	Arabidopsis	Disorder
6	low	V100	0.281715111451872	0.171115111451872	0.1106	Arabidopsis	Disorder
6	low	V11	0.256868708038754	0.191968708038754	0.0649	Arabidopsis	Disorder
6	low	V12	0.264815732297286	0.188815732297286	0.076	Arabidopsis	Disorder
6	low	V13	0.261990489744814	0.252290489744814	0.0097	Arabidopsis	Disorder
6	low	V14	0.237329236262813	0.180229236262813	0.0571	Arabidopsis	Disorder
6	low	V15	0.274978669143991	0.198378669143991	0.0766	Arabidopsis	Disorder
6	low	V16	0.250698692517093	0.171298692517093	0.0794	Arabidopsis	Disorder
6	low	V17	0.257516869030563	0.148316869030563	0.1092	Arabidopsis	Disorder
6	low	V18	0.251461233881726	0.243461233881726	0.008	Arabidopsis	Disorder
6	low	V19	0.273752739291228	0.177952739291228	0.0958	Arabidopsis	Disorder
6	low	V2	0.282607272445154	0.189707272445154	0.0929	Arabidopsis	Disorder
6	low	V20	0.265819029641754	0.120919029641754	0.1449	Arabidopsis	Disorder
6	low	V21	0.28046936121139	0.24356936121139	0.0369	Arabidopsis	Disorder
6	low	V22	0.289344677408883	0.189344677408883	0.1	Arabidopsis	Disorder
6	low	V23	0.288770151864593	0.207370151864593	0.0814	Arabidopsis	Disorder
6	low	V24	0.274803171368127	0.261503171368127	0.0133	Arabidopsis	Disorder
6	low	V25	0.289875718003755	0.302375718003755	-0.0125	Arabidopsis	Disorder
6	low	V26	0.277605747550095	0.155805747550095	0.1218	Arabidopsis	Disorder
6	low	V27	0.30528409487408	0.16348409487408	0.1418	Arabidopsis	Disorder
6	low	V28	0.249620845369597	0.173320845369597	0.0763	Arabidopsis	Disorder
6	low	V29	0.264086666997792	0.246986666997792	0.0171	Arabidopsis	Disorder
6	low	V3	0.250024851234997	0.169224851234997	0.0808	Arabidopsis	Disorder
6	low	V30	0.264476166064685	0.253876166064685	0.0106	Arabidopsis	Disorder
6	low	V31	0.248603873985237	0.161003873985237	0.0876	Arabidopsis	Disorder
6	low	V32	0.273159767097591	0.221259767097591	0.0519	Arabidopsis	Disorder
6	low	V33	0.311160955353948	0.242660955353948	0.0685	Arabidopsis	Disorder
6	low	V34	0.286833611248267	0.230733611248267	0.0561	Arabidopsis	Disorder
6	low	V35	0.28666869586264	0.21886869586264	0.0678	Arabidopsis	Disorder
6	low	V36	0.284032846364752	0.290732846364752	-0.0067	Arabidopsis	Disorder
6	low	V37	0.29990887450711	0.20890887450711	0.091	Arabidopsis	Disorder
6	low	V38	0.279968295125881	0.167568295125881	0.1124	Arabidopsis	Disorder
6	low	V39	0.275016114023847	0.208816114023847	0.0662	Arabidopsis	Disorder
6	low	V4	0.257579008688046	0.159879008688046	0.0977	Arabidopsis	Disorder
6	low	V40	0.254314656924286	0.162714656924286	0.0916	Arabidopsis	Disorder
6	low	V41	0.30905493125725	0.18555493125725	0.1235	Arabidopsis	Disorder
6	low	V42	0.252506894908522	0.161006894908522	0.0915	Arabidopsis	Disorder
6	low	V43	0.260164009929943	0.164164009929943	0.096	Arabidopsis	Disorder
6	low	V44	0.266633723229177	0.168433723229177	0.0982	Arabidopsis	Disorder
6	low	V45	0.263630057697577	0.169330057697577	0.0943	Arabidopsis	Disorder
6	low	V46	0.251621987679176	0.130121987679176	0.1215	Arabidopsis	Disorder
6	low	V47	0.265549928168268	0.131849928168268	0.1337	Arabidopsis	Disorder
6	low	V48	0.268713411487419	0.196313411487419	0.0724	Arabidopsis	Disorder
6	low	V49	0.253104476955783	0.149904476955783	0.1032	Arabidopsis	Disorder
6	low	V5	0.286324250446538	0.227224250446538	0.0591	Arabidopsis	Disorder
6	low	V50	0.25055820086924	0.18915820086924	0.0614	Arabidopsis	Disorder
6	low	V51	0.261379266314378	0.178879266314378	0.0825	Arabidopsis	Disorder
6	low	V52	0.309129354961285	0.176729354961285	0.1324	Arabidopsis	Disorder
6	low	V53	0.251230917433859	0.214530917433859	0.0367	Arabidopsis	Disorder
6	low	V54	0.292219742592217	0.225419742592217	0.0668	Arabidopsis	Disorder
6	low	V55	0.29689134312408	0.23149134312408	0.0654	Arabidopsis	Disorder
6	low	V56	0.273951734560525	0.235751734560525	0.0382	Arabidopsis	Disorder
6	low	V57	0.240793359470199	0.210693359470199	0.0301	Arabidopsis	Disorder
6	low	V58	0.289995391546574	0.178395391546574	0.1116	Arabidopsis	Disorder
6	low	V59	0.29695996221505	0.23445996221505	0.0625	Arabidopsis	Disorder
6	low	V6	0.282893687701006	0.161993687701006	0.1209	Arabidopsis	Disorder
6	low	V60	0.286050669619732	0.204150669619732	0.0819	Arabidopsis	Disorder
6	low	V61	0.267413869164923	0.181813869164923	0.0856	Arabidopsis	Disorder
6	low	V62	0.28123226471606	0.179232264716061	0.102	Arabidopsis	Disorder
6	low	V63	0.245758890338856	0.232158890338856	0.0136	Arabidopsis	Disorder
6	low	V64	0.306004669703692	0.220804669703692	0.0852	Arabidopsis	Disorder
6	low	V65	0.25891340995698	0.20271340995698	0.0562	Arabidopsis	Disorder
6	low	V66	0.234221078922367	0.134321078922367	0.0999	Arabidopsis	Disorder
6	low	V67	0.254046901900719	0.227646901900719	0.0264	Arabidopsis	Disorder
6	low	V68	0.263144279032801	0.230144279032801	0.033	Arabidopsis	Disorder
6	low	V69	0.25618748747872	0.24148748747872	0.0147	Arabidopsis	Disorder
6	low	V7	0.25218995842727	0.23608995842727	0.0161	Arabidopsis	Disorder
6	low	V70	0.254579022397841	0.191579022397841	0.063	Arabidopsis	Disorder
6	low	V71	0.312752864188826	0.189252864188826	0.1235	Arabidopsis	Disorder
6	low	V72	0.327231095683664	0.202231095683664	0.125	Arabidopsis	Disorder
6	low	V73	0.270261561338828	0.156661561338828	0.1136	Arabidopsis	Disorder
6	low	V74	0.25944480477232	0.17824480477232	0.0812	Arabidopsis	Disorder
6	low	V75	0.244218949149557	0.193418949149557	0.0508	Arabidopsis	Disorder
6	low	V76	0.271764240106756	0.224164240106756	0.0476	Arabidopsis	Disorder
6	low	V77	0.243160686124926	0.154860686124926	0.0883	Arabidopsis	Disorder
6	low	V78	0.26967212394827	0.18307212394827	0.0866	Arabidopsis	Disorder
6	low	V79	0.273305656603435	0.227405656603435	0.0459	Arabidopsis	Disorder
6	low	V8	0.212216861143422	0.183116861143422	0.0291	Arabidopsis	Disorder
6	low	V80	0.261430601667574	0.142130601667574	0.1193	Arabidopsis	Disorder
6	low	V81	0.265987257989311	0.173387257989311	0.0926	Arabidopsis	Disorder
6	low	V82	0.27090843343824	0.15620843343824	0.1147	Arabidopsis	Disorder
6	low	V83	0.254428819301023	0.186628819301023	0.0678	Arabidopsis	Disorder
6	low	V84	0.26266332493193	0.18876332493193	0.0739	Arabidopsis	Disorder
6	low	V85	0.256588193040969	0.125388193040969	0.1312	Arabidopsis	Disorder
6	low	V86	0.256435555503777	0.255535555503777	9e-04	Arabidopsis	Disorder
6	low	V87	0.274212603878289	0.231512603878289	0.0427	Arabidopsis	Disorder
6	low	V88	0.276339484074421	0.183839484074421	0.0925	Arabidopsis	Disorder
6	low	V89	0.245564075673442	0.156764075673442	0.0888	Arabidopsis	Disorder
6	low	V9	0.257322298389201	0.236522298389201	0.0208	Arabidopsis	Disorder
6	low	V90	0.275880680715977	0.149480680715977	0.1264	Arabidopsis	Disorder
6	low	V91	0.290639760988554	0.182539760988554	0.1081	Arabidopsis	Disorder
6	low	V92	0.263905936268215	0.207805936268215	0.0561	Arabidopsis	Disorder
6	low	V93	0.246357656466352	0.217857656466352	0.0285	Arabidopsis	Disorder
6	low	V94	0.285766201672924	0.187066201672924	0.0987	Arabidopsis	Disorder
6	low	V95	0.261657678667305	0.163457678667305	0.0982	Arabidopsis	Disorder
6	low	V96	0.247217802914209	0.283417802914209	-0.0362	Arabidopsis	Disorder
6	low	V97	0.243864231348897	0.192664231348897	0.0512	Arabidopsis	Disorder
6	low	V98	0.264265241804625	0.233965241804625	0.0303	Arabidopsis	Disorder
6	low	V99	0.264390913872628	0.201890913872628	0.0625	Arabidopsis	Disorder
7	high	V1	0.349159506492127	0.247459506492127	0.1017	Arabidopsis	Disorder
7	high	V10	0.329060922771164	0.241460922771164	0.0876	Arabidopsis	Disorder
7	high	V100	0.338658413774765	0.288558413774765	0.0501	Arabidopsis	Disorder
7	high	V11	0.3293960672213	0.2348960672213	0.0945	Arabidopsis	Disorder
7	high	V12	0.350127898125097	0.284827898125097	0.0653	Arabidopsis	Disorder
7	high	V13	0.33341947943771	0.22181947943771	0.1116	Arabidopsis	Disorder
7	high	V14	0.36596913491707	0.28086913491707	0.0851	Arabidopsis	Disorder
7	high	V15	0.349308250013219	0.277208250013219	0.0721	Arabidopsis	Disorder
7	high	V16	0.34136870682822	0.24466870682822	0.0967	Arabidopsis	Disorder
7	high	V17	0.351097280030185	0.211597280030185	0.1395	Arabidopsis	Disorder
7	high	V18	0.370120932587968	0.303320932587968	0.0668	Arabidopsis	Disorder
7	high	V19	0.345530856788348	0.230830856788348	0.1147	Arabidopsis	Disorder
7	high	V2	0.337219698881752	0.268719698881752	0.0685	Arabidopsis	Disorder
7	high	V20	0.353202543396134	0.251502543396134	0.1017	Arabidopsis	Disorder
7	high	V21	0.338288433651297	0.277288433651297	0.061	Arabidopsis	Disorder
7	high	V22	0.354055590393194	0.342655590393194	0.0114	Arabidopsis	Disorder
7	high	V23	0.336649455472499	0.259649455472499	0.077	Arabidopsis	Disorder
7	high	V24	0.347447095350968	0.273947095350968	0.0735	Arabidopsis	Disorder
7	high	V25	0.356948034587592	0.281548034587592	0.0754	Arabidopsis	Disorder
7	high	V26	0.355840857603593	0.268840857603593	0.087	Arabidopsis	Disorder
7	high	V27	0.350900643736323	0.340500643736323	0.0104	Arabidopsis	Disorder
7	high	V28	0.346022975005291	0.359322975005291	-0.0133	Arabidopsis	Disorder
7	high	V29	0.360633253136356	0.260633253136356	0.1	Arabidopsis	Disorder
7	high	V3	0.363488022608991	0.243588022608991	0.1199	Arabidopsis	Disorder
7	high	V30	0.35896746993223	0.25836746993223	0.1006	Arabidopsis	Disorder
7	high	V31	0.351365344339473	0.261965344339473	0.0894	Arabidopsis	Disorder
7	high	V32	0.352453373566136	0.255853373566136	0.0966	Arabidopsis	Disorder
7	high	V33	0.350990272927121	0.277690272927121	0.0733	Arabidopsis	Disorder
7	high	V34	0.345933139580235	0.248433139580235	0.0975	Arabidopsis	Disorder
7	high	V35	0.350515763292476	0.308115763292476	0.0424	Arabidopsis	Disorder
7	high	V36	0.339469079712806	0.217369079712806	0.1221	Arabidopsis	Disorder
7	high	V37	0.370440138798209	0.306440138798209	0.064	Arabidopsis	Disorder
7	high	V38	0.357412007053291	0.266312007053291	0.0911	Arabidopsis	Disorder
7	high	V39	0.327385420995546	0.271085420995546	0.0563	Arabidopsis	Disorder
7	high	V4	0.352802095956918	0.238802095956918	0.114	Arabidopsis	Disorder
7	high	V40	0.330008318564227	0.218408318564227	0.1116	Arabidopsis	Disorder
7	high	V41	0.333784279229232	0.264184279229232	0.0696	Arabidopsis	Disorder
7	high	V42	0.363893965431251	0.258493965431251	0.1054	Arabidopsis	Disorder
7	high	V43	0.347472099104147	0.268372099104147	0.0791	Arabidopsis	Disorder
7	high	V44	0.337024813054619	0.253424813054619	0.0836	Arabidopsis	Disorder
7	high	V45	0.349651307742174	0.244551307742174	0.1051	Arabidopsis	Disorder
7	high	V46	0.386251243280288	0.278551243280288	0.1077	Arabidopsis	Disorder
7	high	V47	0.336426655161542	0.273626655161542	0.0628	Arabidopsis	Disorder
7	high	V48	0.353665359135195	0.280265359135195	0.0734	Arabidopsis	Disorder
7	high	V49	0.335493990019058	0.309393990019058	0.0261	Arabidopsis	Disorder
7	high	V5	0.337062847134069	0.239962847134069	0.0971	Arabidopsis	Disorder
7	high	V50	0.35079735608678	0.22929735608678	0.1215	Arabidopsis	Disorder
7	high	V51	0.337480205079518	0.242380205079518	0.0951	Arabidopsis	Disorder
7	high	V52	0.353814786560497	0.227314786560497	0.1265	Arabidopsis	Disorder
7	high	V53	0.327448637075954	0.252848637075954	0.0746	Arabidopsis	Disorder
7	high	V54	0.36455874463884	0.24025874463884	0.1243	Arabidopsis	Disorder
7	high	V55	0.336373219961319	0.214773219961319	0.1216	Arabidopsis	Disorder
7	high	V56	0.338379382209688	0.266979382209688	0.0714	Arabidopsis	Disorder
7	high	V57	0.330555084363534	0.243055084363534	0.0875	Arabidopsis	Disorder
7	high	V58	0.337852115205641	0.222352115205641	0.1155	Arabidopsis	Disorder
7	high	V59	0.360119827561961	0.270819827561961	0.0893	Arabidopsis	Disorder
7	high	V6	0.333580792835244	0.265080792835244	0.0685	Arabidopsis	Disorder
7	high	V60	0.340493377956565	0.259393377956565	0.0811	Arabidopsis	Disorder
7	high	V61	0.345482888730385	0.268682888730385	0.0768	Arabidopsis	Disorder
7	high	V62	0.32129694259857	0.24269694259857	0.0786	Arabidopsis	Disorder
7	high	V63	0.335121922087213	0.261321922087213	0.0738	Arabidopsis	Disorder
7	high	V64	0.352482694066162	0.271682694066162	0.0808	Arabidopsis	Disorder
7	high	V65	0.354166575611205	0.292466575611205	0.0617	Arabidopsis	Disorder
7	high	V66	0.356082329735496	0.273882329735496	0.0822	Arabidopsis	Disorder
7	high	V67	0.358952100859047	0.248352100859047	0.1106	Arabidopsis	Disorder
7	high	V68	0.345476613535936	0.227276613535936	0.1182	Arabidopsis	Disorder
7	high	V69	0.370127433318537	0.246427433318537	0.1237	Arabidopsis	Disorder
7	high	V7	0.32202264713977	0.27772264713977	0.0443	Arabidopsis	Disorder
7	high	V70	0.354615947930782	0.244215947930782	0.1104	Arabidopsis	Disorder
7	high	V71	0.358913188275096	0.228713188275096	0.1302	Arabidopsis	Disorder
7	high	V72	0.357339416089805	0.349839416089805	0.0075	Arabidopsis	Disorder
7	high	V73	0.353371639338524	0.275571639338524	0.0778	Arabidopsis	Disorder
7	high	V74	0.330748541010319	0.280848541010319	0.0499	Arabidopsis	Disorder
7	high	V75	0.347356901189726	0.239956901189726	0.1074	Arabidopsis	Disorder
7	high	V76	0.342434438408261	0.300634438408261	0.0418	Arabidopsis	Disorder
7	high	V77	0.356791525540979	0.317591525540979	0.0392	Arabidopsis	Disorder
7	high	V78	0.348279483934223	0.309379483934223	0.0389	Arabidopsis	Disorder
7	high	V79	0.352768037866884	0.219468037866884	0.1333	Arabidopsis	Disorder
7	high	V8	0.321722104083453	0.288222104083453	0.0335	Arabidopsis	Disorder
7	high	V80	0.355501433262371	0.264801433262371	0.0907	Arabidopsis	Disorder
7	high	V81	0.329269238471337	0.280569238471337	0.0487	Arabidopsis	Disorder
7	high	V82	0.332434257538596	0.247634257538596	0.0848	Arabidopsis	Disorder
7	high	V83	0.351601785017871	0.244001785017871	0.1076	Arabidopsis	Disorder
7	high	V84	0.360671410690027	0.247071410690027	0.1136	Arabidopsis	Disorder
7	high	V85	0.343450064431049	0.260750064431049	0.0827	Arabidopsis	Disorder
7	high	V86	0.327922870201228	0.294522870201228	0.0334	Arabidopsis	Disorder
7	high	V87	0.355620070596834	0.267720070596834	0.0879	Arabidopsis	Disorder
7	high	V88	0.311821124769436	0.221121124769436	0.0907	Arabidopsis	Disorder
7	high	V89	0.334946283743838	0.252746283743838	0.0822	Arabidopsis	Disorder
7	high	V9	0.338128265489715	0.229728265489715	0.1084	Arabidopsis	Disorder
7	high	V90	0.367921321966483	0.229721321966483	0.1382	Arabidopsis	Disorder
7	high	V91	0.337452157411152	0.255052157411152	0.0824	Arabidopsis	Disorder
7	high	V92	0.335184716720761	0.232684716720761	0.1025	Arabidopsis	Disorder
7	high	V93	0.337216017441064	0.270216017441064	0.067	Arabidopsis	Disorder
7	high	V94	0.330827834194004	0.308327834194004	0.0225	Arabidopsis	Disorder
7	high	V95	0.323551915635288	0.240851915635288	0.0827	Arabidopsis	Disorder
7	high	V96	0.356852430285976	0.272752430285976	0.0841	Arabidopsis	Disorder
7	high	V97	0.35445390559618	0.277453905596179	0.077	Arabidopsis	Disorder
7	high	V98	0.354493139581925	0.242393139581925	0.1121	Arabidopsis	Disorder
7	high	V99	0.367037111175265	0.273537111175265	0.0935	Arabidopsis	Disorder
7	low	V1	0.463004133729509	0.462804133729509	2e-04	Arabidopsis	Disorder
7	low	V10	0.448950108527732	0.332450108527732	0.1165	Arabidopsis	Disorder
7	low	V100	0.444093723426272	0.302493723426272	0.1416	Arabidopsis	Disorder
7	low	V11	0.416201747938518	0.462001747938518	-0.0458	Arabidopsis	Disorder
7	low	V12	0.429273510215256	0.411373510215256	0.0179	Arabidopsis	Disorder
7	low	V13	0.431009561996228	0.321409561996228	0.1096	Arabidopsis	Disorder
7	low	V14	0.358990845170854	0.401990845170854	-0.043	Arabidopsis	Disorder
7	low	V15	0.383595932006185	0.286395932006185	0.0972	Arabidopsis	Disorder
7	low	V16	0.364615092413003	0.286915092413003	0.0777	Arabidopsis	Disorder
7	low	V17	0.447512309219242	0.293612309219242	0.1539	Arabidopsis	Disorder
7	low	V18	0.416620626367263	0.254820626367263	0.1618	Arabidopsis	Disorder
7	low	V19	0.410801343956824	0.210301343956824	0.2005	Arabidopsis	Disorder
7	low	V2	0.423732971837264	0.320232971837264	0.1035	Arabidopsis	Disorder
7	low	V20	0.36564476585345	0.28814476585345	0.0775	Arabidopsis	Disorder
7	low	V21	0.394495278425382	0.231395278425382	0.1631	Arabidopsis	Disorder
7	low	V22	0.395998465300716	0.294098465300716	0.1019	Arabidopsis	Disorder
7	low	V23	0.389154203672182	0.396554203672182	-0.0074	Arabidopsis	Disorder
7	low	V24	0.428521576399743	0.317621576399743	0.1109	Arabidopsis	Disorder
7	low	V25	0.398659106607031	0.260159106607031	0.1385	Arabidopsis	Disorder
7	low	V26	0.451210504139002	0.272710504139002	0.1785	Arabidopsis	Disorder
7	low	V27	0.389820614512656	0.284720614512656	0.1051	Arabidopsis	Disorder
7	low	V28	0.456819697728563	0.374719697728563	0.0821	Arabidopsis	Disorder
7	low	V29	0.44193079163176	0.35693079163176	0.085	Arabidopsis	Disorder
7	low	V3	0.401088809942571	0.327888809942571	0.0732	Arabidopsis	Disorder
7	low	V30	0.387553828876477	0.272853828876477	0.1147	Arabidopsis	Disorder
7	low	V31	0.425896290093405	0.359896290093405	0.066	Arabidopsis	Disorder
7	low	V32	0.418210060638073	0.320410060638073	0.0978	Arabidopsis	Disorder
7	low	V33	0.407740944202276	0.378840944202276	0.0289	Arabidopsis	Disorder
7	low	V34	0.40032145956067	0.28552145956067	0.1148	Arabidopsis	Disorder
7	low	V35	0.369881493963682	0.305781493963682	0.0641	Arabidopsis	Disorder
7	low	V36	0.409798266939578	0.329898266939578	0.0799	Arabidopsis	Disorder
7	low	V37	0.447370107531398	0.348370107531398	0.099	Arabidopsis	Disorder
7	low	V38	0.454750434594883	0.362850434594883	0.0919	Arabidopsis	Disorder
7	low	V39	0.431648206682641	0.334948206682641	0.0967	Arabidopsis	Disorder
7	low	V4	0.474264651492286	0.278864651492286	0.1954	Arabidopsis	Disorder
7	low	V40	0.453237900342069	0.364137900342069	0.0891	Arabidopsis	Disorder
7	low	V41	0.431037131476086	0.354737131476086	0.0763	Arabidopsis	Disorder
7	low	V42	0.393190356839975	0.303290356839975	0.0899	Arabidopsis	Disorder
7	low	V43	0.422621548078152	0.379721548078152	0.0429	Arabidopsis	Disorder
7	low	V44	0.417164356583366	0.236464356583366	0.1807	Arabidopsis	Disorder
7	low	V45	0.43018529196079	0.35568529196079	0.0745	Arabidopsis	Disorder
7	low	V46	0.448353740882924	0.256853740882924	0.1915	Arabidopsis	Disorder
7	low	V47	0.433350520516556	0.439550520516556	-0.0062	Arabidopsis	Disorder
7	low	V48	0.422829991838158	0.245629991838158	0.1772	Arabidopsis	Disorder
7	low	V49	0.398747132862924	0.340147132862924	0.0586	Arabidopsis	Disorder
7	low	V5	0.404232942315356	0.324132942315356	0.0801	Arabidopsis	Disorder
7	low	V50	0.46444401376372	0.23254401376372	0.2319	Arabidopsis	Disorder
7	low	V51	0.411526699274233	0.358226699274233	0.0533	Arabidopsis	Disorder
7	low	V52	0.405587296356677	0.294387296356677	0.1112	Arabidopsis	Disorder
7	low	V53	0.454203198790271	0.304303198790271	0.1499	Arabidopsis	Disorder
7	low	V54	0.426709356416277	0.296609356416277	0.1301	Arabidopsis	Disorder
7	low	V55	0.411309183870881	0.428409183870881	-0.0171	Arabidopsis	Disorder
7	low	V56	0.42470877422225	0.40410877422225	0.0206	Arabidopsis	Disorder
7	low	V57	0.400526879799713	0.409126879799713	-0.0086	Arabidopsis	Disorder
7	low	V58	0.441780077749406	0.303280077749406	0.1385	Arabidopsis	Disorder
7	low	V59	0.364138307736562	0.413338307736562	-0.0492	Arabidopsis	Disorder
7	low	V6	0.395080059948021	0.303280059948021	0.0918	Arabidopsis	Disorder
7	low	V60	0.439317951409587	0.259917951409587	0.1794	Arabidopsis	Disorder
7	low	V61	0.379388941311327	0.282588941311327	0.0968	Arabidopsis	Disorder
7	low	V62	0.422213533942289	0.312613533942289	0.1096	Arabidopsis	Disorder
7	low	V63	0.432728006925797	0.307728006925797	0.125	Arabidopsis	Disorder
7	low	V64	0.399772809664665	0.333572809664665	0.0662	Arabidopsis	Disorder
7	low	V65	0.437745452011851	0.215845452011851	0.2219	Arabidopsis	Disorder
7	low	V66	0.443229663253715	0.194629663253715	0.2486	Arabidopsis	Disorder
7	low	V67	0.437774483033033	0.315874483033033	0.1219	Arabidopsis	Disorder
7	low	V68	0.446365125914717	0.379565125914717	0.0668	Arabidopsis	Disorder
7	low	V69	0.45021137055669	0.33721137055669	0.113	Arabidopsis	Disorder
7	low	V7	0.408935138562811	0.294635138562811	0.1143	Arabidopsis	Disorder
7	low	V70	0.41276964814118	0.41156964814118	0.0012	Arabidopsis	Disorder
7	low	V71	0.409764325879729	0.244664325879729	0.1651	Arabidopsis	Disorder
7	low	V72	0.475934007364846	0.267334007364846	0.2086	Arabidopsis	Disorder
7	low	V73	0.409732803288067	0.194232803288067	0.2155	Arabidopsis	Disorder
7	low	V74	0.436220851784842	0.487520851784842	-0.0513	Arabidopsis	Disorder
7	low	V75	0.420000377037781	0.363800377037781	0.0562	Arabidopsis	Disorder
7	low	V76	0.435363379029737	0.228463379029737	0.2069	Arabidopsis	Disorder
7	low	V77	0.416852928844001	0.419652928844001	-0.0028	Arabidopsis	Disorder
7	low	V78	0.435328489977908	0.304928489977908	0.1304	Arabidopsis	Disorder
7	low	V79	0.450067965747432	0.343767965747432	0.1063	Arabidopsis	Disorder
7	low	V8	0.446900848875402	0.386100848875402	0.0608	Arabidopsis	Disorder
7	low	V80	0.438046690262125	0.421846690262125	0.0162	Arabidopsis	Disorder
7	low	V81	0.406492242876349	0.279092242876349	0.1274	Arabidopsis	Disorder
7	low	V82	0.449479800272523	0.339279800272523	0.1102	Arabidopsis	Disorder
7	low	V83	0.391314538400106	0.349714538400106	0.0416	Arabidopsis	Disorder
7	low	V84	0.449579105589316	0.316679105589316	0.1329	Arabidopsis	Disorder
7	low	V85	0.411485326382749	0.327285326382749	0.0842	Arabidopsis	Disorder
7	low	V86	0.397542184774199	0.249142184774199	0.1484	Arabidopsis	Disorder
7	low	V87	0.419217089013083	0.308417089013083	0.1108	Arabidopsis	Disorder
7	low	V88	0.434692909121758	0.302492909121758	0.1322	Arabidopsis	Disorder
7	low	V89	0.383430456160017	0.306130456160017	0.0773	Arabidopsis	Disorder
7	low	V9	0.400368592775778	0.408368592775778	-0.008	Arabidopsis	Disorder
7	low	V90	0.406731271412467	0.270031271412467	0.1367	Arabidopsis	Disorder
7	low	V91	0.371608319499352	0.432308319499352	-0.0607	Arabidopsis	Disorder
7	low	V92	0.404161515137714	0.261061515137714	0.1431	Arabidopsis	Disorder
7	low	V93	0.395177545373133	0.301977545373133	0.0932	Arabidopsis	Disorder
7	low	V94	0.426303501593765	0.317503501593765	0.1088	Arabidopsis	Disorder
7	low	V95	0.379499146342447	0.416599146342447	-0.0371	Arabidopsis	Disorder
7	low	V96	0.435567354700895	0.195567354700895	0.24	Arabidopsis	Disorder
7	low	V97	0.444640649007401	0.326340649007401	0.1183	Arabidopsis	Disorder
7	low	V98	0.425278079035566	0.329178079035566	0.0961	Arabidopsis	Disorder
[truncated: 2,801 more rows]
