# Supplementary material for: Strong evidence for the adaptive walk model of gene evolution in Drosophila and Arabidopsis
Source: PLoS Biol. 2022 Sep 13;20(9):e3001775. doi: 10.1371/journal.pbio.3001775 (PMC9470001; doi:10.1371/journal.pbio.3001775)
Supplement: S11 Data — (CSV) [file pbio.3001775.s025.csv]

species	variable	category	Kendall.tau	p.value	co_factor
Arabidopsis	omega	High	0.866666666666667	0.0145950349193167	Expression
Arabidopsis	omega	Low	0.866666666666667	0.0145950349193167	Expression
Arabidopsis	omega[na]	High	0.866666666666667	0.0145950349193167	Expression
Arabidopsis	omega[na]	Low	1	0.00483224086889614	Expression
Arabidopsis	omega[a]	High	0.466666666666667	0.188486038067375	Expression
Arabidopsis	omega[a]	Low	0.333333333333333	0.347558036741169	Expression
Drosophila	omega	High	0.866666666666667	0.0145950349193167	Expression
Drosophila	omega	Low	0.866666666666667	0.0145950349193167	Expression
Drosophila	omega[na]	High	1	0.00483224086889614	Expression
Drosophila	omega[na]	Low	0.733333333333333	0.0387775043923066	Expression
Drosophila	omega[a]	High	0.6	0.090873939986249	Expression
Drosophila	omega[a]	Low	1	0.00483224086889614	Expression
