# Supplementary material for: Strong evidence for the adaptive walk model of gene evolution in Drosophila and Arabidopsis
Source: PLoS Biol. 2022 Sep 13;20(9):e3001775. doi: 10.1371/journal.pbio.3001775 (PMC9470001; doi:10.1371/journal.pbio.3001775)
Supplement: S12 Data — (CSV) [file pbio.3001775.s026.csv]

variable	species	category	Kendall.tau	p.value	co_factor
omega	Arabidopsis	High	0.944444444444445	0.000392993026414879	RSA
omega	Arabidopsis	Low	1	0.00017455002670346	RSA
omega	Drosophila	High	0.636363636363636	0.00643509123155912	RSA
omega	Drosophila	Low	0.636363636363636	0.00643509123155912	RSA
omega[na]	Arabidopsis	High	0.888888888888889	0.000849226830819177	RSA
omega[na]	Arabidopsis	Low	0.777777777777778	0.00350928970474506	RSA
omega[na]	Drosophila	High	0.672727272727273	0.00397112854491422	RSA
omega[na]	Drosophila	Low	0.490909090909091	0.035557905699921	RSA
omega[a]	Arabidopsis	High	0.722222222222222	0.00671438978554947	RSA
omega[a]	Arabidopsis	Low	0.666666666666667	0.012343360353455	RSA
omega[a]	Drosophila	High	0.563636363636364	0.0158067746073023	RSA
omega[a]	Drosophila	Low	0.563636363636364	0.0158067746073023	RSA
