# Supplementary material for: Strong evidence for the adaptive walk model of gene evolution in Drosophila and Arabidopsis
Source: PLoS Biol. 2022 Sep 13;20(9):e3001775. doi: 10.1371/journal.pbio.3001775 (PMC9470001; doi:10.1371/journal.pbio.3001775)
Supplement: S13 Data — (CSV) [file pbio.3001775.s027.csv]

variable	species	category	Kendall.tau	p.value	co_factor
omega	Arabidopsis	high	1	6.01708259547616e-06	Disorder
omega	Arabidopsis	low	0.96969696969697	1.14060083142733e-05	Disorder
omega	Drosophila	high	0.696969696969697	0.00160863093201934	Disorder
omega	Drosophila	low	0.636363636363636	0.00397615864572307	Disorder
omega[na]	Arabidopsis	high	0.939393939393939	2.12345421948598e-05	Disorder
omega[na]	Arabidopsis	low	0.909090909090909	3.8826707883649e-05	Disorder
omega[na]	Drosophila	high	0.303030303030303	0.170234420060903	Disorder
omega[na]	Drosophila	low	0.575757575757576	0.00916715182189101	Disorder
omega[a]	Arabidopsis	high	0.636363636363636	0.00397615864572307	Disorder
omega[a]	Arabidopsis	low	0.454545454545455	0.0396692565644989	Disorder
omega[a]	Drosophila	high	0.515151515151515	0.0197287673453216	Disorder
omega[a]	Drosophila	low	0.272727272727273	0.217088950766232	Disorder
