# Supplementary material for: Strong evidence for the adaptive walk model of gene evolution in Drosophila and Arabidopsis
Source: PLoS Biol. 2022 Sep 13;20(9):e3001775. doi: 10.1371/journal.pbio.3001775 (PMC9470001; doi:10.1371/journal.pbio.3001775)
Supplement: S14 Data — (CSV) [file pbio.3001775.s028.csv]

species	category	GeneAge	mean.rsa	variable	value
Arabidopsis	High	1	0.451472344220498	mean_o	0.165887570666374
Arabidopsis	High	13	0.589242965019569	mean_o	0.545208462110399
Arabidopsis	High	2	0.500306829733373	mean_o	0.221057785250015
Arabidopsis	High	3	0.519252171238111	mean_o	0.212621851092516
Arabidopsis	High	4	0.532423907563306	mean_o	0.226132265724498
Arabidopsis	High	5	0.539839610765712	mean_o	0.259471289811293
Arabidopsis	High	6	0.598471009935276	mean_o	0.288148342626784
Arabidopsis	High	7	0.605924214497288	mean_o	0.327422588823564
Arabidopsis	High	9	0.592749940170397	mean_o	0.372294469099958
Arabidopsis	Low	1	0.315370523641614	mean_o	0.141651464309818
Arabidopsis	Low	13	0.351723946246991	mean_o	0.581436057614676
Arabidopsis	Low	2	0.327425896053268	mean_o	0.167301501178957
Arabidopsis	Low	3	0.337125387130581	mean_o	0.185794763331056
Arabidopsis	Low	4	0.335485607258124	mean_o	0.207590620907361
Arabidopsis	Low	5	0.345222606837653	mean_o	0.253814810861142
Arabidopsis	Low	6	0.332301898963597	mean_o	0.286810113333311
Arabidopsis	Low	7	0.318511148872397	mean_o	0.440645676780951
Arabidopsis	Low	9	0.34551104484076	mean_o	0.505748072101341
Drosophila	High	1	0.470145001509538	mean_o	0.151537220619124
Drosophila	High	10	0.549645482502212	mean_o	0.211262889726953
Drosophila	High	11	0.552895468973988	mean_o	0.29199759236983
Drosophila	High	12	0.587092066446782	mean_o	0.465648396118657
Drosophila	High	2	0.511215539884991	mean_o	0.145275834259945
Drosophila	High	3	0.522497375837132	mean_o	0.135265864144257
Drosophila	High	4	0.53739180156322	mean_o	0.146505250658669
Drosophila	High	5	0.541694836383783	mean_o	0.225063276753296
Drosophila	High	6	0.554156066829837	mean_o	0.197856514916431
Drosophila	High	7	0.51737983469539	mean_o	0.183991362551963
Drosophila	High	9	0.545449661366778	mean_o	0.220694984560805
Drosophila	Low	1	0.313236331526007	mean_o	0.110301647227882
Drosophila	Low	10	0.339937184955567	mean_o	0.200854330599052
Drosophila	Low	11	0.35146891626334	mean_o	0.231923589889847
Drosophila	Low	12	0.353994557124275	mean_o	0.508601115134985
Drosophila	Low	2	0.331818870414213	mean_o	0.122190966754685
Drosophila	Low	3	0.344021334658967	mean_o	0.124780067254471
Drosophila	Low	4	0.34642993076536	mean_o	0.169839605231024
Drosophila	Low	5	0.347196001731752	mean_o	0.121013556118799
Drosophila	Low	6	0.334545809639103	mean_o	0.216876520071544
Drosophila	Low	7	0.357858380506481	mean_o	0.117880767869247
Drosophila	Low	9	0.348929925239054	mean_o	0.189074728824242
Arabidopsis	High	1	0.451472344220498	mean_oNA	0.138349570666374
Arabidopsis	High	13	0.589242965019569	mean_oNA	0.414301462110399
Arabidopsis	High	2	0.500306829733373	mean_oNA	0.188508785250015
Arabidopsis	High	3	0.519252171238111	mean_oNA	0.187959851092516
Arabidopsis	High	4	0.532423907563306	mean_oNA	0.193884265724498
Arabidopsis	High	5	0.539839610765712	mean_oNA	0.220533289811293
Arabidopsis	High	6	0.598471009935276	mean_oNA	0.218990342626784
Arabidopsis	High	7	0.605924214497288	mean_oNA	0.240373588823564
Arabidopsis	High	9	0.592749940170397	mean_oNA	0.316204469099958
Arabidopsis	Low	1	0.315370523641614	mean_oNA	0.110272464309818
Arabidopsis	Low	13	0.351723946246991	mean_oNA	0.352390057614676
Arabidopsis	Low	2	0.327425896053268	mean_oNA	0.124077501178957
Arabidopsis	Low	3	0.337125387130581	mean_oNA	0.209193763331056
Arabidopsis	Low	4	0.335485607258124	mean_oNA	0.181208620907361
Arabidopsis	Low	5	0.345222606837653	mean_oNA	0.220751810861142
Arabidopsis	Low	6	0.332301898963597	mean_oNA	0.220748113333311
Arabidopsis	Low	7	0.318511148872397	mean_oNA	0.381812676780951
Arabidopsis	Low	9	0.34551104484076	mean_oNA	0.384503072101341
Drosophila	High	1	0.470145001509538	mean_oNA	0.0551862206191236
Drosophila	High	10	0.549645482502212	mean_oNA	0.0884418897269528
Drosophila	High	11	0.552895468973988	mean_oNA	0.14903559236983
Drosophila	High	12	0.587092066446782	mean_oNA	0.206727396118657
Drosophila	High	2	0.511215539884991	mean_oNA	0.0616938342599447
Drosophila	High	3	0.522497375837132	mean_oNA	0.0587278641442573
Drosophila	High	4	0.53739180156322	mean_oNA	0.0852002506586693
Drosophila	High	5	0.541694836383783	mean_oNA	0.143084276753296
Drosophila	High	6	0.554156066829837	mean_oNA	0.0901805149164314
Drosophila	High	7	0.51737983469539	mean_oNA	0.0793933625519627
Drosophila	High	9	0.545449661366778	mean_oNA	0.133703984560805
Drosophila	Low	1	0.313236331526007	mean_oNA	0.0678686472278819
Drosophila	Low	10	0.339937184955567	mean_oNA	0.130184330599052
Drosophila	Low	11	0.35146891626334	mean_oNA	0.106708589889847
Drosophila	Low	12	0.353994557124275	mean_oNA	0.218333115134985
Drosophila	Low	2	0.331818870414213	mean_oNA	0.059230966754685
Drosophila	Low	3	0.344021334658967	mean_oNA	0.0634900672544708
Drosophila	Low	4	0.34642993076536	mean_oNA	0.0574036052310235
Drosophila	Low	5	0.347196001731752	mean_oNA	0.0691355561187992
Drosophila	Low	6	0.334545809639103	mean_oNA	0.111285520071544
Drosophila	Low	7	0.357858380506481	mean_oNA	0.0548957678692475
Drosophila	Low	9	0.348929925239054	mean_oNA	0.0976097288242419
Arabidopsis	High	1	0.451472344220498	mean_oA	0.027538
Arabidopsis	High	13	0.589242965019569	mean_oA	0.130907
Arabidopsis	High	2	0.500306829733373	mean_oA	0.032549
Arabidopsis	High	3	0.519252171238111	mean_oA	0.024662
Arabidopsis	High	4	0.532423907563306	mean_oA	0.032248
Arabidopsis	High	5	0.539839610765712	mean_oA	0.038938
Arabidopsis	High	6	0.598471009935276	mean_oA	0.069158
Arabidopsis	High	7	0.605924214497288	mean_oA	0.087049
Arabidopsis	High	9	0.592749940170397	mean_oA	0.05609
Arabidopsis	Low	1	0.315370523641614	mean_oA	0.031379
Arabidopsis	Low	13	0.351723946246991	mean_oA	0.229046
Arabidopsis	Low	2	0.327425896053268	mean_oA	0.043224
Arabidopsis	Low	3	0.337125387130581	mean_oA	-0.023399
Arabidopsis	Low	4	0.335485607258124	mean_oA	0.026382
Arabidopsis	Low	5	0.345222606837653	mean_oA	0.033063
Arabidopsis	Low	6	0.332301898963597	mean_oA	0.066062
Arabidopsis	Low	7	0.318511148872397	mean_oA	0.058833
Arabidopsis	Low	9	0.34551104484076	mean_oA	0.121245
Drosophila	High	1	0.470145001509538	mean_oA	0.096351
Drosophila	High	10	0.549645482502212	mean_oA	0.122821
Drosophila	High	11	0.552895468973988	mean_oA	0.142962
Drosophila	High	12	0.587092066446782	mean_oA	0.258921
Drosophila	High	2	0.511215539884991	mean_oA	0.083582
Drosophila	High	3	0.522497375837132	mean_oA	0.076538
Drosophila	High	4	0.53739180156322	mean_oA	0.061305
Drosophila	High	5	0.541694836383783	mean_oA	0.081979
Drosophila	High	6	0.554156066829837	mean_oA	0.107676
Drosophila	High	7	0.51737983469539	mean_oA	0.104598
Drosophila	High	9	0.545449661366778	mean_oA	0.086991
Drosophila	Low	1	0.313236331526007	mean_oA	0.042433
Drosophila	Low	10	0.339937184955567	mean_oA	0.07067
Drosophila	Low	11	0.35146891626334	mean_oA	0.125215
Drosophila	Low	12	0.353994557124275	mean_oA	0.290268
Drosophila	Low	2	0.331818870414213	mean_oA	0.06296
Drosophila	Low	3	0.344021334658967	mean_oA	0.06129
Drosophila	Low	4	0.34642993076536	mean_oA	0.112436
Drosophila	Low	5	0.347196001731752	mean_oA	0.051878
Drosophila	Low	6	0.334545809639103	mean_oA	0.105591
Drosophila	Low	7	0.357858380506481	mean_oA	0.062985
Drosophila	Low	9	0.348929925239054	mean_oA	0.091465
