# Supplementary material for: Strong evidence for the adaptive walk model of gene evolution in Drosophila and Arabidopsis
Source: PLoS Biol. 2022 Sep 13;20(9):e3001775. doi: 10.1371/journal.pbio.3001775 (PMC9470001; doi:10.1371/journal.pbio.3001775)
Supplement: S15 Data — (CSV) [file pbio.3001775.s029.csv]

species	category	GeneAge	mean.dis	variable	value
Arabidopsis	high	1	0.103607111936477	mean_o	0.153389298877599
Arabidopsis	high	10	0.117796927725664	mean_o	0.513150476417987
Arabidopsis	high	11	0.123835379174991	mean_o	0.633847894162645
Arabidopsis	high	12	0.146171566888392	mean_o	0.737318743103319
Arabidopsis	high	2	0.107593627202316	mean_o	0.219469942004447
Arabidopsis	high	3	0.110759380589265	mean_o	0.226783557759741
Arabidopsis	high	4	0.110055858581448	mean_o	0.228666364219706
Arabidopsis	high	5	0.111149170598309	mean_o	0.283676388636805
Arabidopsis	high	6	0.122472495280953	mean_o	0.297349357542857
Arabidopsis	high	7	0.1205736583529	mean_o	0.346257472919277
Arabidopsis	high	8	0.124816771160992	mean_o	0.395969926715603
Arabidopsis	high	9	0.127219044460777	mean_o	0.430391448577791
Arabidopsis	low	1	0.0726357880417968	mean_o	0.141820476943536
Arabidopsis	low	10	0.0745976608743514	mean_o	0.497299065662834
Arabidopsis	low	11	0.0744510627076188	mean_o	0.580778015094073
Arabidopsis	low	12	0.0691306445653697	mean_o	0.855015311286883
Arabidopsis	low	2	0.0708592145111884	mean_o	0.169985863893491
Arabidopsis	low	3	0.0742054939649047	mean_o	0.173829876774982
Arabidopsis	low	4	0.0720749244895862	mean_o	0.20671185089692
Arabidopsis	low	5	0.0724497730985914	mean_o	0.223778072476476
Arabidopsis	low	6	0.0741858048819258	mean_o	0.269240870893884
Arabidopsis	low	7	0.074639830584358	mean_o	0.420015088881336
Arabidopsis	low	8	0.0686880484959334	mean_o	0.34744541400132
Arabidopsis	low	9	0.0738883443815304	mean_o	0.432841701487332
Drosophila	high	1	0.102416572721267	mean_o	0.129790695150853
Drosophila	high	10	0.106405166200538	mean_o	0.271986004517906
Drosophila	high	11	0.108756802165752	mean_o	0.331294976244691
Drosophila	high	12	0.120501147675235	mean_o	0.424476913640741
Drosophila	high	2	0.106379099158271	mean_o	0.15048557523355
Drosophila	high	3	0.104250077388021	mean_o	0.163534924884692
Drosophila	high	4	0.110164834034615	mean_o	0.226740467871009
Drosophila	high	5	0.10834263159787	mean_o	0.273432516445819
Drosophila	high	6	0.105083117667096	mean_o	0.250655793153411
Drosophila	high	7	0.100138051039076	mean_o	0.317432760043706
Drosophila	high	8	0.0979393599139527	mean_o	0.157938369791494
Drosophila	high	9	0.102016865531548	mean_o	0.268677223883459
Drosophila	low	1	0.068986372157695	mean_o	0.107262588297594
Drosophila	low	10	0.0663946479123541	mean_o	0.146557277787791
Drosophila	low	11	0.0666492441470158	mean_o	0.216325373996142
Drosophila	low	12	0.0667744671315741	mean_o	0.359077982062329
Drosophila	low	2	0.0675130915078385	mean_o	0.116551138479393
Drosophila	low	3	0.0675143745111084	mean_o	0.130266261048239
Drosophila	low	4	0.0696565152869485	mean_o	0.131409603718763
Drosophila	low	5	0.0687515410898701	mean_o	0.143658235256998
Drosophila	low	6	0.0698517711986336	mean_o	0.223062144992254
Drosophila	low	7	0.0676104660226317	mean_o	0.105217585173453
Drosophila	low	8	0.0692468676427656	mean_o	0.139552886090343
Drosophila	low	9	0.0662071952646665	mean_o	0.178240238784697
Arabidopsis	high	1	0.103607111936477	mean_oNA	0.117680298877599
Arabidopsis	high	10	0.117796927725664	mean_oNA	0.348060476417987
Arabidopsis	high	11	0.123835379174991	mean_oNA	0.401295894162645
Arabidopsis	high	12	0.146171566888392	mean_oNA	0.579767743103319
Arabidopsis	high	2	0.107593627202316	mean_oNA	0.172626942004447
Arabidopsis	high	3	0.110759380589265	mean_oNA	0.205996557759741
Arabidopsis	high	4	0.110055858581448	mean_oNA	0.191421364219706
Arabidopsis	high	5	0.111149170598309	mean_oNA	0.217996388636805
Arabidopsis	high	6	0.122472495280953	mean_oNA	0.221052357542857
Arabidopsis	high	7	0.1205736583529	mean_oNA	0.263085472919277
Arabidopsis	high	8	0.124816771160992	mean_oNA	0.281038926715603
Arabidopsis	high	9	0.127219044460777	mean_oNA	0.400528448577791
Arabidopsis	low	1	0.0726357880417968	mean_oNA	0.111523476943536
Arabidopsis	low	10	0.0745976608743514	mean_oNA	0.371694065662834
Arabidopsis	low	11	0.0744510627076188	mean_oNA	0.577833015094073
Arabidopsis	low	12	0.0691306445653697	mean_oNA	0.464985311286883
Arabidopsis	low	2	0.0708592145111884	mean_oNA	0.134536863893491
Arabidopsis	low	3	0.0742054939649047	mean_oNA	0.180294876774982
Arabidopsis	low	4	0.0720749244895862	mean_oNA	0.18475585089692
Arabidopsis	low	5	0.0724497730985914	mean_oNA	0.218232072476476
Arabidopsis	low	6	0.0741858048819258	mean_oNA	0.195613870893884
Arabidopsis	low	7	0.074639830584358	mean_oNA	0.323483088881336
Arabidopsis	low	8	0.0686880484959334	mean_oNA	0.23915941400132
Arabidopsis	low	9	0.0738883443815304	mean_oNA	0.343693701487332
Drosophila	high	1	0.102416572721267	mean_oNA	0.079456695150853
Drosophila	high	10	0.106405166200538	mean_oNA	0.103919004517906
Drosophila	high	11	0.108756802165752	mean_oNA	0.109154976244691
Drosophila	high	12	0.120501147675235	mean_oNA	0.242878913640741
Drosophila	high	2	0.106379099158271	mean_oNA	0.0846095752335497
Drosophila	high	3	0.104250077388021	mean_oNA	0.053434924884692
Drosophila	high	4	0.110164834034615	mean_oNA	0.0628594678710088
Drosophila	high	5	0.10834263159787	mean_oNA	0.196447516445819
Drosophila	high	6	0.105083117667096	mean_oNA	0.113528793153411
Drosophila	high	7	0.100138051039076	mean_oNA	0.0360997600437058
Drosophila	high	8	0.0979393599139527	mean_oNA	0.0618013697914936
Drosophila	high	9	0.102016865531548	mean_oNA	0.187673223883459
Drosophila	low	1	0.068986372157695	mean_oNA	0.0538135882975943
Drosophila	low	10	0.0663946479123541	mean_oNA	0.139332277787791
Drosophila	low	11	0.0666492441470158	mean_oNA	0.124166373996142
Drosophila	low	12	0.0667744671315741	mean_oNA	0.245027982062329
Drosophila	low	2	0.0675130915078385	mean_oNA	0.0443591384793935
Drosophila	low	3	0.0675143745111084	mean_oNA	0.0564302610482389
Drosophila	low	4	0.0696565152869485	mean_oNA	0.070586603718763
Drosophila	low	5	0.0687515410898701	mean_oNA	0.142264235256998
Drosophila	low	6	0.0698517711986336	mean_oNA	0.089881144992254
Drosophila	low	7	0.0676104660226317	mean_oNA	0.109729585173453
Drosophila	low	8	0.0692468676427656	mean_oNA	0.055204886090343
Drosophila	low	9	0.0662071952646665	mean_oNA	0.0743462387846966
Arabidopsis	high	1	0.103607111936477	mean_oA	0.035709
Arabidopsis	high	10	0.117796927725664	mean_oA	0.16509
Arabidopsis	high	11	0.123835379174991	mean_oA	0.232552
Arabidopsis	high	12	0.146171566888392	mean_oA	0.157551
Arabidopsis	high	2	0.107593627202316	mean_oA	0.046843
Arabidopsis	high	3	0.110759380589265	mean_oA	0.020787
Arabidopsis	high	4	0.110055858581448	mean_oA	0.037245
Arabidopsis	high	5	0.111149170598309	mean_oA	0.06568
Arabidopsis	high	6	0.122472495280953	mean_oA	0.076297
Arabidopsis	high	7	0.1205736583529	mean_oA	0.083172
Arabidopsis	high	8	0.124816771160992	mean_oA	0.114931
Arabidopsis	high	9	0.127219044460777	mean_oA	0.029863
Arabidopsis	low	1	0.0726357880417968	mean_oA	0.030297
Arabidopsis	low	10	0.0745976608743514	mean_oA	0.125605
Arabidopsis	low	11	0.0744510627076188	mean_oA	0.002945
Arabidopsis	low	12	0.0691306445653697	mean_oA	0.39003
Arabidopsis	low	2	0.0708592145111884	mean_oA	0.035449
Arabidopsis	low	3	0.0742054939649047	mean_oA	-0.006465
Arabidopsis	low	4	0.0720749244895862	mean_oA	0.021956
Arabidopsis	low	5	0.0724497730985914	mean_oA	0.005546
Arabidopsis	low	6	0.0741858048819258	mean_oA	0.073627
Arabidopsis	low	7	0.074639830584358	mean_oA	0.096532
Arabidopsis	low	8	0.0686880484959334	mean_oA	0.108286
Arabidopsis	low	9	0.0738883443815304	mean_oA	0.089148
Drosophila	high	1	0.102416572721267	mean_oA	0.050334
Drosophila	high	10	0.106405166200538	mean_oA	0.168067
Drosophila	high	11	0.108756802165752	mean_oA	0.22214
Drosophila	high	12	0.120501147675235	mean_oA	0.181598
Drosophila	high	2	0.106379099158271	mean_oA	0.065876
Drosophila	high	3	0.104250077388021	mean_oA	0.1101
Drosophila	high	4	0.110164834034615	mean_oA	0.163881
Drosophila	high	5	0.10834263159787	mean_oA	0.076985
Drosophila	high	6	0.105083117667096	mean_oA	0.137127
Drosophila	high	7	0.100138051039076	mean_oA	0.281333
Drosophila	high	8	0.0979393599139527	mean_oA	0.096137
Drosophila	high	9	0.102016865531548	mean_oA	0.081004
Drosophila	low	1	0.068986372157695	mean_oA	0.053449
Drosophila	low	10	0.0663946479123541	mean_oA	0.007225
Drosophila	low	11	0.0666492441470158	mean_oA	0.092159
Drosophila	low	12	0.0667744671315741	mean_oA	0.11405
Drosophila	low	2	0.0675130915078385	mean_oA	0.072192
Drosophila	low	3	0.0675143745111084	mean_oA	0.073836
Drosophila	low	4	0.0696565152869485	mean_oA	0.060823
Drosophila	low	5	0.0687515410898701	mean_oA	0.001394
Drosophila	low	6	0.0698517711986336	mean_oA	0.133181
Drosophila	low	7	0.0676104660226317	mean_oA	-0.004512
Drosophila	low	8	0.0692468676427656	mean_oA	0.084348
Drosophila	low	9	0.0662071952646665	mean_oA	0.103894
