# Supplementary material for: Strong evidence for the adaptive walk model of gene evolution in Drosophila and Arabidopsis
Source: PLoS Biol. 2022 Sep 13;20(9):e3001775. doi: 10.1371/journal.pbio.3001775 (PMC9470001; doi:10.1371/journal.pbio.3001775)
Supplement: S16 Data — (CSV) [file pbio.3001775.s030.csv]

species	category	GeneAge	mean.length	variable	value
Arabidopsis	long	1	2908.6715	mean_o	0.144268015859642
Arabidopsis	long	12	2335.32653061224	mean_o	0.467633385868979
Arabidopsis	long	2	2956.40035067212	mean_o	0.191121837481503
Arabidopsis	long	3	2502.88852459016	mean_o	0.212366664194925
Arabidopsis	long	4	2445.11046511628	mean_o	0.221407251265467
Arabidopsis	long	7	2305.67741935484	mean_o	0.32617098041342
Arabidopsis	short	1	1152.5565307176	mean_o	0.149513653453698
Arabidopsis	short	12	489.767621998451	mean_o	0.464842891236365
Arabidopsis	short	2	1070.17028522776	mean_o	0.184489698000054
Arabidopsis	short	3	961.035874439462	mean_o	0.195853694790475
Arabidopsis	short	4	904.913991520291	mean_o	0.216432069775464
Arabidopsis	short	7	772.405451448041	mean_o	0.300798948186417
Drosophila	long	1	6023.60536398467	mean_o	0.105517300529339
Drosophila	long	12	3479.31279620853	mean_o	0.356583304510983
Drosophila	long	2	6277.5910652921	mean_o	0.122051778613324
Drosophila	long	4	8410.46117647059	mean_o	0.158191623977563
Drosophila	long	6	8452.22330097087	mean_o	0.201280296727687
Drosophila	long	9	5895.51140065147	mean_o	0.192019053222687
Drosophila	short	1	981.528598365808	mean_o	0.140068552372391
Drosophila	short	12	696.07756232687	mean_o	0.327932833851156
Drosophila	short	2	914.753653444676	mean_o	0.155788049415962
Drosophila	short	4	872.267857142857	mean_o	0.150920012200391
Drosophila	short	6	835.542105263158	mean_o	0.194963000881066
Drosophila	short	9	889.53470437018	mean_o	0.181397222515578
Arabidopsis	long	1	2908.6715	mean_oNA	0.110722015859642
Arabidopsis	long	12	2335.32653061224	mean_oNA	0.451074385868979
Arabidopsis	long	2	2956.40035067212	mean_oNA	0.144077837481503
Arabidopsis	long	3	2502.88852459016	mean_oNA	0.195688664194925
Arabidopsis	long	4	2445.11046511628	mean_oNA	0.182396251265467
Arabidopsis	long	7	2305.67741935484	mean_oNA	0.28290398041342
Arabidopsis	short	1	1152.5565307176	mean_oNA	0.120312653453698
Arabidopsis	short	12	489.767621998451	mean_oNA	0.378822891236365
Arabidopsis	short	2	1070.17028522776	mean_oNA	0.150675698000054
Arabidopsis	short	3	961.035874439462	mean_oNA	0.192647694790475
Arabidopsis	short	4	904.913991520291	mean_oNA	0.187065069775464
Arabidopsis	short	7	772.405451448041	mean_oNA	0.237886948186417
Drosophila	long	1	6023.60536398467	mean_oNA	0.0561783005293386
Drosophila	long	12	3479.31279620853	mean_oNA	0.169349304510983
Drosophila	long	2	6277.5910652921	mean_oNA	0.0519607786133245
Drosophila	long	4	8410.46117647059	mean_oNA	0.0520926239775631
Drosophila	long	6	8452.22330097087	mean_oNA	0.0922802967276873
Drosophila	long	9	5895.51140065147	mean_oNA	0.084788053222687
Drosophila	short	1	981.528598365808	mean_oNA	0.0814075523723909
Drosophila	short	12	696.07756232687	mean_oNA	0.138993833851156
Drosophila	short	2	914.753653444676	mean_oNA	0.0868920494159624
Drosophila	short	4	872.267857142857	mean_oNA	0.095381012200391
Drosophila	short	6	835.542105263158	mean_oNA	0.125833000881066
Drosophila	short	9	889.53470437018	mean_oNA	0.114832222515578
Arabidopsis	long	1	2908.6715	mean_oA	0.033546
Arabidopsis	long	12	2335.32653061224	mean_oA	0.016559
Arabidopsis	long	2	2956.40035067212	mean_oA	0.047044
Arabidopsis	long	3	2502.88852459016	mean_oA	0.016678
Arabidopsis	long	4	2445.11046511628	mean_oA	0.039011
Arabidopsis	long	7	2305.67741935484	mean_oA	0.043267
Arabidopsis	short	1	1152.5565307176	mean_oA	0.029201
Arabidopsis	short	12	489.767621998451	mean_oA	0.08602
Arabidopsis	short	2	1070.17028522776	mean_oA	0.033814
Arabidopsis	short	3	961.035874439462	mean_oA	0.003206
Arabidopsis	short	4	904.913991520291	mean_oA	0.029367
Arabidopsis	short	7	772.405451448041	mean_oA	0.062912
Drosophila	long	1	6023.60536398467	mean_oA	0.049339
Drosophila	long	12	3479.31279620853	mean_oA	0.187234
Drosophila	long	2	6277.5910652921	mean_oA	0.070091
Drosophila	long	4	8410.46117647059	mean_oA	0.106099
Drosophila	long	6	8452.22330097087	mean_oA	0.109
Drosophila	long	9	5895.51140065147	mean_oA	0.107231
Drosophila	short	1	981.528598365808	mean_oA	0.058661
Drosophila	short	12	696.07756232687	mean_oA	0.188939
Drosophila	short	2	914.753653444676	mean_oA	0.068896
Drosophila	short	4	872.267857142857	mean_oA	0.055539
Drosophila	short	6	835.542105263158	mean_oA	0.06913
Drosophila	short	9	889.53470437018	mean_oA	0.066565
