# Supplementary material for: Strong evidence for the adaptive walk model of gene evolution in Drosophila and Arabidopsis
Source: PLoS Biol. 2022 Sep 13;20(9):e3001775. doi: 10.1371/journal.pbio.3001775 (PMC9470001; doi:10.1371/journal.pbio.3001775)
Supplement: S17 Data — (CSV) [file pbio.3001775.s031.csv]

species	category	GeneAge	mean.exp	variable	value
Arabidopsis	High	1	58.9006546795758	mean_o	0.116118019265099
Arabidopsis	High	12	48.4933738425926	mean_o	0.423604295531276
Arabidopsis	High	2	46.85625	mean_o	0.158145976456489
Arabidopsis	High	3	44.6642530487805	mean_o	0.186519399456809
Arabidopsis	High	4	39.4402351738241	mean_o	0.176962975342286
Arabidopsis	High	7	66.7028192371476	mean_o	0.25095841570834
Arabidopsis	Low	1	4.40549379915306	mean_o	0.18476221375341
Arabidopsis	Low	12	2.11569200779727	mean_o	0.485476963451454
Arabidopsis	Low	2	4.36915244375485	mean_o	0.222526118556854
Arabidopsis	Low	3	4.28300330033003	mean_o	0.218408549448964
Arabidopsis	Low	4	3.9265332877337	mean_o	0.244688218824864
Arabidopsis	Low	7	3.28955696202532	mean_o	0.330265538062251
Drosophila	High	1	135.472490974729	mean_o	0.0868658079931923
Drosophila	High	12	126.399621212121	mean_o	0.278916624297114
Drosophila	High	2	82.3906926406927	mean_o	0.107289514542822
Drosophila	High	4	62.963141025641	mean_o	0.14641027533325
Drosophila	High	6	69.2818791946309	mean_o	0.17125829593907
Drosophila	High	9	77.8522108843537	mean_o	0.162636386614568
Drosophila	Low	1	6.77745283018868	mean_o	0.118775499611697
Drosophila	Low	12	4.6708064516129	mean_o	0.313621965975813
Drosophila	Low	2	8.13281036834925	mean_o	0.11988506826713
Drosophila	Low	4	6.5452657807309	mean_o	0.160465566359159
Drosophila	Low	6	6.75104166666667	mean_o	0.218666874677592
Drosophila	Low	9	5.65225	mean_o	0.191096790704767
Arabidopsis	High	1	58.9006546795758	mean_oNA	0.0824560192650993
Arabidopsis	High	12	48.4933738425926	mean_oNA	0.277216295531276
Arabidopsis	High	2	46.85625	mean_oNA	0.107326976456489
Arabidopsis	High	3	44.6642530487805	mean_oNA	0.168184399456809
Arabidopsis	High	4	39.4402351738241	mean_oNA	0.132408975342286
Arabidopsis	High	7	66.7028192371476	mean_oNA	0.203725415708341
Arabidopsis	Low	1	4.40549379915306	mean_oNA	0.14493721375341
Arabidopsis	Low	12	2.11569200779727	mean_oNA	0.392888963451454
Arabidopsis	Low	2	4.36915244375485	mean_oNA	0.190394118556854
Arabidopsis	Low	3	4.28300330033003	mean_oNA	0.207848549448964
Arabidopsis	Low	4	3.9265332877337	mean_oNA	0.226982218824864
Arabidopsis	Low	7	3.28955696202532	mean_oNA	0.249472538062251
Drosophila	High	1	135.472490974729	mean_oNA	0.0407388079931923
Drosophila	High	12	126.399621212121	mean_oNA	0.181830624297114
Drosophila	High	2	82.3906926406927	mean_oNA	0.0465345145428219
Drosophila	High	4	62.963141025641	mean_oNA	0.05711127533325
Drosophila	High	6	69.2818791946309	mean_oNA	0.0623802959390698
Drosophila	High	9	77.8522108843537	mean_oNA	0.0993043866145675
Drosophila	Low	1	6.77745283018868	mean_oNA	0.0654254996116972
Drosophila	Low	12	4.6708064516129	mean_oNA	0.123257965975813
Drosophila	Low	2	8.13281036834925	mean_oNA	0.06401006826713
Drosophila	Low	4	6.5452657807309	mean_oNA	0.0672935663591586
Drosophila	Low	6	6.75104166666667	mean_oNA	0.117421874677592
Drosophila	Low	9	5.65225	mean_oNA	0.0874207907047671
Arabidopsis	High	1	58.9006546795758	mean_oA	0.033662
Arabidopsis	High	12	48.4933738425926	mean_oA	0.146388
Arabidopsis	High	2	46.85625	mean_oA	0.050819
Arabidopsis	High	3	44.6642530487805	mean_oA	0.018335
Arabidopsis	High	4	39.4402351738241	mean_oA	0.044554
Arabidopsis	High	7	66.7028192371476	mean_oA	0.047233
Arabidopsis	Low	1	4.40549379915306	mean_oA	0.039825
Arabidopsis	Low	12	2.11569200779727	mean_oA	0.092588
Arabidopsis	Low	2	4.36915244375485	mean_oA	0.032132
Arabidopsis	Low	3	4.28300330033003	mean_oA	0.01056
Arabidopsis	Low	4	3.9265332877337	mean_oA	0.017706
Arabidopsis	Low	7	3.28955696202532	mean_oA	0.080793
Drosophila	High	1	135.472490974729	mean_oA	0.046127
Drosophila	High	12	126.399621212121	mean_oA	0.097086
Drosophila	High	2	82.3906926406927	mean_oA	0.060755
Drosophila	High	4	62.963141025641	mean_oA	0.089299
Drosophila	High	6	69.2818791946309	mean_oA	0.108878
Drosophila	High	9	77.8522108843537	mean_oA	0.063332
Drosophila	Low	1	6.77745283018868	mean_oA	0.05335
Drosophila	Low	12	4.6708064516129	mean_oA	0.190364
Drosophila	Low	2	8.13281036834925	mean_oA	0.055875
Drosophila	Low	4	6.5452657807309	mean_oA	0.093172
Drosophila	Low	6	6.75104166666667	mean_oA	0.101245
Drosophila	Low	9	5.65225	mean_oA	0.103676
