# Supplementary material for: Strong evidence for the adaptive walk model of gene evolution in Drosophila and Arabidopsis
Source: PLoS Biol. 2022 Sep 13;20(9):e3001775. doi: 10.1371/journal.pbio.3001775 (PMC9470001; doi:10.1371/journal.pbio.3001775)
Supplement: S18 Data — (CSV) [file pbio.3001775.s032.csv]

Clade	median_value	firstQ	thirdQ	species	co_factor	category
1	363	312	372	Drosophila	Length	short
2	325	288	354.5	Drosophila	Length	short
3	307	247.5	372	Drosophila	Length	short
4	345.5	310.5	378.5	Drosophila	Length	short
5	339	332.5	352.5	Drosophila	Length	short
6	303	279	375	Drosophila	Length	short
7	257	210.75	345.25	Drosophila	Length	short
8	283	242.25	322.5	Drosophila	Length	short
9	279	246	312	Drosophila	Length	short
10	315	266.5	362.5	Drosophila	Length	short
11	305.5	248.5	349.75	Drosophila	Length	short
12	302	252	345	Drosophila	Length	short
1	309	278.25	311.25	Arabidopsis	Length	short
2	298.5	246.75	316.5	Arabidopsis	Length	short
3	321	268.5	345	Arabidopsis	Length	short
4	312	234	336	Arabidopsis	Length	short
5	321	292	344.5	Arabidopsis	Length	short
6	288	240	324	Arabidopsis	Length	short
7	285	234	334.5	Arabidopsis	Length	short
8	336	274.5	357	Arabidopsis	Length	short
9	275	228.75	321	Arabidopsis	Length	short
10	306	252	342	Arabidopsis	Length	short
11	315	251.25	338.25	Arabidopsis	Length	short
12	306	252	334	Arabidopsis	Length	short
13	286.5	233.25	348.25	Arabidopsis	Length	short
14	204	157.5	264	Arabidopsis	Length	short
15	156	123	207	Arabidopsis	Length	short
1	1599	1047	2362.25	Drosophila	Length	long
2	1527	914	2374	Drosophila	Length	long
3	1414.5	957.75	2291.25	Drosophila	Length	long
4	1372	767.75	2309.5	Drosophila	Length	long
5	1473	947.25	2482.75	Drosophila	Length	long
6	1425.5	771.75	2218	Drosophila	Length	long
7	1512	795.75	2349.25	Drosophila	Length	long
8	1668	984	2479	Drosophila	Length	long
9	1598	1013.75	2621	Drosophila	Length	long
10	1211	761.5	1827	Drosophila	Length	long
11	913	658.75	1420	Drosophila	Length	long
12	705	517.5	1089	Drosophila	Length	long
1	1946	1413	2684	Arabidopsis	Length	long
2	1743.5	1227.75	2410	Arabidopsis	Length	long
3	1390	898.75	2008	Arabidopsis	Length	long
4	1253	828	1880	Arabidopsis	Length	long
5	1060.5	686.75	1571.5	Arabidopsis	Length	long
6	937	605.25	1436.25	Arabidopsis	Length	long
7	918	598	1329	Arabidopsis	Length	long
8	625.5	466.5	1053	Arabidopsis	Length	long
9	556.5	423.5	776.75	Arabidopsis	Length	long
10	702	456	952	Arabidopsis	Length	long
11	751	520.25	1144	Arabidopsis	Length	long
12	528	425.5	783.5	Arabidopsis	Length	long
13	522	447	823	Arabidopsis	Length	long
14	536.5	448.25	860.75	Arabidopsis	Length	long
15	601	450	912	Arabidopsis	Length	long
1	0.310771262178022	0.285691805504938	0.340453474951028	Drosophila	RSA	low
2	0.332764696666667	0.308136009059084	0.35682805372093	Drosophila	RSA	low
3	0.349820284723282	0.325717662811634	0.365231951666667	Drosophila	RSA	low
4	0.350686355102643	0.330815360487823	0.370381347606068	Drosophila	RSA	low
5	0.349468170541124	0.334498481645521	0.371692597125314	Drosophila	RSA	low
6	0.337044284444444	0.305385946495968	0.366137774792627	Drosophila	RSA	low
7	0.358457134882051	0.329464274176895	0.37428226331544	Drosophila	RSA	low
8	0.365324318990826	0.352181294076531	0.375178404926554	Drosophila	RSA	low
9	0.35499436792	0.333234114841085	0.371688075570776	Drosophila	RSA	low
10	0.333518131388861	0.317018312256141	0.364678648674929	Drosophila	RSA	low
11	0.359991016512069	0.332909386687608	0.375756428270412	Drosophila	RSA	low
12	0.359117334134992	0.342204977160983	0.3734015402799	Drosophila	RSA	low
1	0.312884929818182	0.289116827318282	0.341747745130795	Arabidopsis	RSA	low
2	0.327048849974762	0.304938034669347	0.35099412561116	Arabidopsis	RSA	low
3	0.348095000847191	0.30897675905136	0.366229520373444	Arabidopsis	RSA	low
4	0.335757478798589	0.310928781411286	0.363518162056717	Arabidopsis	RSA	low
5	0.351043173494505	0.321531965051578	0.369243033190625	Arabidopsis	RSA	low
6	0.335446028076429	0.307697620376182	0.355921460300937	Arabidopsis	RSA	low
7	0.305320548451306	0.295470130642241	0.338664865590476	Arabidopsis	RSA	low
8	0.35166455214094	0.313830129566364	0.372814622841781	Arabidopsis	RSA	low
9	0.367255133006024	0.324186227301508	0.374141540762162	Arabidopsis	RSA	low
10	0.349449951521255	0.309717246961268	0.375254414866507	Arabidopsis	RSA	low
11	0.358579532074193	0.35047432338856	0.367551212029734	Arabidopsis	RSA	low
12	0.354005573498656	0.328821500419053	0.368703476403944	Arabidopsis	RSA	low
13	0.36241505256	0.342689474437725	0.372624901100144	Arabidopsis	RSA	low
14	0.359103399569231	0.359103399569231	0.359103399569231	Arabidopsis	RSA	low
15	0.374570878881579	0.367839435362319	0.38195937375	Arabidopsis	RSA	low
1	0.448350223059096	0.413847272194286	0.499673055857143	Drosophila	RSA	high
2	0.489023160293962	0.430224677763609	0.573873349028617	Drosophila	RSA	high
3	0.498797942341176	0.442916201527902	0.602056801772004	Drosophila	RSA	high
4	0.51078045375	0.45791975033208	0.602554797997232	Drosophila	RSA	high
5	0.522462079645572	0.454279218272086	0.636393471346354	Drosophila	RSA	high
6	0.537315359231729	0.469848736019192	0.623450225613326	Drosophila	RSA	high
7	0.512533925442177	0.421234202500661	0.577756410491719	Drosophila	RSA	high
8	0.507993426011984	0.437661082592227	0.598541581645408	Drosophila	RSA	high
9	0.526946051116427	0.438588089238909	0.637572850070067	Drosophila	RSA	high
10	0.543839441047619	0.45551954516129	0.623160529576852	Drosophila	RSA	high
11	0.539443115184492	0.461904745912409	0.62910716558908	Drosophila	RSA	high
12	0.584308925520833	0.490065507191377	0.677846384748368	Drosophila	RSA	high
1	0.437311650426198	0.407794284050205	0.477921472844037	Arabidopsis	RSA	high
2	0.482064433109333	0.428413277961538	0.556657079728507	Arabidopsis	RSA	high
3	0.502826006533615	0.437890670156417	0.585118912901132	Arabidopsis	RSA	high
4	0.51275057015544	0.447908905705521	0.603326697216495	Arabidopsis	RSA	high
5	0.527669843149892	0.463336231703392	0.605796265029238	Arabidopsis	RSA	high
6	0.598877063202536	0.491922491625301	0.694311668605372	Arabidopsis	RSA	high
7	0.618227291935484	0.518019017260274	0.701692113978495	Arabidopsis	RSA	high
8	0.596529082467532	0.455776954661017	0.69246519251962	Arabidopsis	RSA	high
9	0.644019473758865	0.510910794543392	0.706647057152686	Arabidopsis	RSA	high
10	0.560840818843499	0.493829707094645	0.684344022152318	Arabidopsis	RSA	high
11	0.631513372725516	0.556886664739011	0.710699837744565	Arabidopsis	RSA	high
12	0.542629228101266	0.481998216	0.659908316521739	Arabidopsis	RSA	high
13	0.572657480919922	0.498878337290426	0.704019431078711	Arabidopsis	RSA	high
14	0.583751195454545	0.519596686517375	0.704269611024197	Arabidopsis	RSA	high
15	0.637546068119658	0.549556899400253	0.689791176753049	Arabidopsis	RSA	high
1	0.0696778089887641	0.0640328547579299	0.0745508809746954	Drosophila	Disorder	low
2	0.0686927388996139	0.0610260929929171	0.074142869089317	Drosophila	Disorder	low
3	0.0704849404761905	0.0596784285714286	0.07468836996337	Drosophila	Disorder	low
4	0.0709205078125	0.064945788097836	0.0752768244360903	Drosophila	Disorder	low
5	0.0694152065471551	0.0637514178597505	0.073938256026515	Drosophila	Disorder	low
6	0.0701926534221105	0.0649434494794487	0.075850122880138	Drosophila	Disorder	low
7	0.0662422931454842	0.0615944173731183	0.0704594061315828	Drosophila	Disorder	low
8	0.0684472204472844	0.0644221946077178	0.0754955395604396	Drosophila	Disorder	low
9	0.0652787634408602	0.0620315991650216	0.0719664710641539	Drosophila	Disorder	low
10	0.0672471751412429	0.0566655799232974	0.0741086789181692	Drosophila	Disorder	low
11	0.0675879684472908	0.0606412291228505	0.072918120821662	Drosophila	Disorder	low
12	0.068366	0.0614152816901408	0.0734759915611814	Drosophila	Disorder	low
1	0.0737648607594937	0.0675138494623656	0.0786074757281553	Arabidopsis	Disorder	low
2	0.0716676119402985	0.0642982463051816	0.0779929042039871	Arabidopsis	Disorder	low
3	0.0760853333333333	0.0700708205675134	0.0800000828007486	Arabidopsis	Disorder	low
4	0.0728598542496891	0.0658175525554522	0.0787672038810981	Arabidopsis	Disorder	low
5	0.0743214362668075	0.0656069051479886	0.080034239336819	Arabidopsis	Disorder	low
6	0.0738795693779904	0.0700873796791444	0.0783282168674699	Arabidopsis	Disorder	low
7	0.0748929916879997	0.0700095882337254	0.0798894237622201	Arabidopsis	Disorder	low
8	0.0663391304347826	0.0622561016949153	0.0762028828828829	Arabidopsis	Disorder	low
9	0.0761938095238095	0.0699109473684211	0.079241512605042	Arabidopsis	Disorder	low
10	0.0760688637387388	0.0679752142195461	0.0792049878934624	Arabidopsis	Disorder	low
11	0.0805109951069035	0.077128712173394	0.0810522451431666	Arabidopsis	Disorder	low
12	0.0748359447171614	0.069365882751938	0.0805071943218052	Arabidopsis	Disorder	low
13	0.077590099009901	0.0686611822660099	0.0812833427172582	Arabidopsis	Disorder	low
14	0.0744963636363636	0.072824694117647	0.078920505319149	Arabidopsis	Disorder	low
15	0.0695474074074074	0.0580928263403264	0.0779758078817734	Arabidopsis	Disorder	low
1	0.0914603881238378	0.084745977292769	0.10352173993799	Drosophila	Disorder	high
2	0.0960008414239482	0.087318424251687	0.111005396343579	Drosophila	Disorder	high
3	0.09671771339014	0.0865153199056351	0.112822068808385	Drosophila	Disorder	high
4	0.0970486153846154	0.0865885111111111	0.113870283018868	Drosophila	Disorder	high
5	0.0952695559210526	0.084690313790256	0.119849285714286	Drosophila	Disorder	high
6	0.0972832530120482	0.0877003894247184	0.116252298109896	Drosophila	Disorder	high
7	0.0931693893129771	0.0884385049019608	0.106541538461538	Drosophila	Disorder	high
8	0.0920700336215178	0.0839937221561757	0.106571066261215	Drosophila	Disorder	high
9	0.0956950992063492	0.0879742328690808	0.10818099534736	Drosophila	Disorder	high
10	0.0991009160305344	0.0872132618747373	0.112570474199044	Drosophila	Disorder	high
11	0.1022725	0.0905897768586805	0.116413661161162	Drosophila	Disorder	high
12	0.110946221590909	0.0947924485431197	0.133682947514682	Drosophila	Disorder	high
1	0.0948570380704365	0.0887045640984756	0.106966862090507	Arabidopsis	Disorder	high
2	0.0998403946706888	0.0910738443516512	0.114511205465177	Arabidopsis	Disorder	high
3	0.105090835913313	0.0940987013182936	0.118101183317457	Arabidopsis	Disorder	high
4	0.103508554216867	0.0926367272727273	0.118278218181818	Arabidopsis	Disorder	high
5	0.103449918032787	0.0955573762057302	0.118571996708247	Arabidopsis	Disorder	high
6	0.116912923076923	0.101384079818752	0.136680097823429	Arabidopsis	Disorder	high
7	0.115298307692308	0.0991422222222222	0.135780540540541	Arabidopsis	Disorder	high
8	0.121522195121951	0.0986655026455026	0.142175128205128	Arabidopsis	Disorder	high
9	0.122024465648855	0.105371327160494	0.15014905566343	Arabidopsis	Disorder	high
10	0.109366993259905	0.0948530804916093	0.135354047456968	Arabidopsis	Disorder	high
11	0.111772135912698	0.101981628483876	0.13113728493412	Arabidopsis	Disorder	high
12	0.107867419499106	0.0940436810126582	0.127779052410901	Arabidopsis	Disorder	high
13	0.108182484695854	0.0952746792292214	0.121330446828359	Arabidopsis	Disorder	high
14	0.121282711864407	0.10119358490566	0.14178375	Arabidopsis	Disorder	high
15	0.123495384848485	0.105444406028369	0.162660796130952	Arabidopsis	Disorder	high
1	2.5	1.1125	4.75	Drosophila	Expression	low
2	3	1.24375	4.75	Drosophila	Expression	low
3	2.3625	0.725	4.68125	Drosophila	Expression	low
4	2.25	0.975	3.75	Drosophila	Expression	low
5	2.375	1.125	4.25	Drosophila	Expression	low
6	2.5	0.9375	4	Drosophila	Expression	low
7	2	0.7	4.25	Drosophila	Expression	low
8	2	1.21875	3.79375	Drosophila	Expression	low
9	2.375	1.2375	3.25	Drosophila	Expression	low
10	2.725	1.025	4.25	Drosophila	Expression	low
11	1.975	0.8625	4.1	Drosophila	Expression	low
12	1.6	0.575	2.9	Drosophila	Expression	low
1	4.225	1.7	7	Arabidopsis	Expression	low
2	4	1.5	7	Arabidopsis	Expression	low
3	4	1.21875	7	Arabidopsis	Expression	low
4	3.25	1.1	6.25	Arabidopsis	Expression	low
5	2.675	0.625	5.5875	Arabidopsis	Expression	low
6	3.175	1.1375	5.8375	Arabidopsis	Expression	low
7	1.8	0.46875	4.63125	Arabidopsis	Expression	low
8	1.5	0.45	4	Arabidopsis	Expression	low
9	1.38333333333334	0.4625	2.99375	Arabidopsis	Expression	low
10	1.55	0.4875	3.075	Arabidopsis	Expression	low
11	2.15	0.2	4.03333333333333	Arabidopsis	Expression	low
12	1	0.333333333333333	3	Arabidopsis	Expression	low
13	1.1	0.391666666666666	4	Arabidopsis	Expression	low
14	0.8	0.158333333333333	2.83333333333333	Arabidopsis	Expression	low
15	0.25	0.1	0.6125	Arabidopsis	Expression	low
1	26.25	14	55.5	Drosophila	Expression	high
2	26	14.5	48.25	Drosophila	Expression	high
3	24.125	15.3125	51.9375	Drosophila	Expression	high
4	25.875	13	50.25	Drosophila	Expression	high
5	18.5	11	44	Drosophila	Expression	high
6	25.75	15.0625	48.75	Drosophila	Expression	high
7	28	14	37.75	Drosophila	Expression	high
8	24.25	16.5	51.5	Drosophila	Expression	high
9	27.75	15.375	65.875	Drosophila	Expression	high
10	24.25	13.375	43.875	Drosophila	Expression	high
11	24.875	13	52.375	Drosophila	Expression	high
12	15.875	9.8125	54.6875	Drosophila	Expression	high
1	27	16.75	53.5	Arabidopsis	Expression	high
2	22	15.25	37.75	Arabidopsis	Expression	high
3	20.375	14.5	35.8125	Arabidopsis	Expression	high
4	20.75	14.75	36.475	Arabidopsis	Expression	high
5	22	14.5	39	Arabidopsis	Expression	high
6	21.75	14.4333333333334	41.625	Arabidopsis	Expression	high
7	21.525	14.6875	41.425	Arabidopsis	Expression	high
8	20.775	14.46875	39.125	Arabidopsis	Expression	high
9	26.625	15.8	41.4375	Arabidopsis	Expression	high
10	23	14.275	36.25	Arabidopsis	Expression	high
11	19.475	15.8375	23.375	Arabidopsis	Expression	high
12	26.05	17.2	59.725	Arabidopsis	Expression	high
13	21	16.125	31.2625	Arabidopsis	Expression	high
14	19.4875	14.25	31.19375	Arabidopsis	Expression	high
15	22.25	16.3125	31.625	Arabidopsis	Expression	high
