# Supplementary material for: Strong evidence for the adaptive walk model of gene evolution in Drosophila and Arabidopsis
Source: PLoS Biol. 2022 Sep 13;20(9):e3001775. doi: 10.1371/journal.pbio.3001775 (PMC9470001; doi:10.1371/journal.pbio.3001775)
Supplement: S20 Data — (GZ) [file pbio.3001775.s034.gz]

Archive with 1 entries (1 files):
- dmel_allvars_trans_0D_sites.tsv
