# Supplementary material for: Strong evidence for the adaptive walk model of gene evolution in Drosophila and Arabidopsis
Source: PLoS Biol. 2022 Sep 13;20(9):e3001775. doi: 10.1371/journal.pbio.3001775 (PMC9470001; doi:10.1371/journal.pbio.3001775)
Supplement: S23 Data — (CSV) [file pbio.3001775.s037.csv]

GeneID	Clade	evalue	species	analysis
CG10000	1	0	Drosophila	before
CG10001	4	0	Drosophila	before
CG10005	7	1.92e-175	Drosophila	before
CG10009	2	0	Drosophila	before
CG10013	11	NA	Drosophila	before
CG10014	10	0	Drosophila	before
CG10016	1	1.57e-57	Drosophila	before
CG10018	1	0	Drosophila	before
CG10021	1	0	Drosophila	before
CG10023	1	0	Drosophila	before
CG10026	2	0	Drosophila	before
CG10031	1	2.96e-82	Drosophila	before
CG10034	4	0	Drosophila	before
CG10035	10	0	Drosophila	before
CG10037	4	0	Drosophila	before
CG10038	2	0	Drosophila	before
CG1004	1	0	Drosophila	before
CG10042	2	0	Drosophila	before
CG10045	1	3.66e-154	Drosophila	before
CG10047	1	0	Drosophila	before
CG10050	1	0	Drosophila	before
CG10051	1	0	Drosophila	before
CG10053	2	0	Drosophila	before
CG10055	2	0	Drosophila	before
CG10059	2	3.32e-161	Drosophila	before
CG10060	1	0	Drosophila	before
CG10061	2	0	Drosophila	before
CG10062	1	0	Drosophila	before
CG10063	11	6.29e-143	Drosophila	before
CG10064	1	0	Drosophila	before
CG10067	1	0	Drosophila	before
CG10068	2	0	Drosophila	before
CG10069	1	0	Drosophila	before
CG1007	5	5.51e-146	Drosophila	before
CG10071	2	3.83e-52	Drosophila	before
CG10072	NA	0	Drosophila	before
CG10073	1	NA	Drosophila	before
CG10075	1	0	Drosophila	before
CG10077	1	0	Drosophila	before
CG10078	1	0	Drosophila	before
CG10079	1	0	Drosophila	before
CG10080	2	0	Drosophila	before
CG10083	2	0	Drosophila	before
CG10084	2	0	Drosophila	before
CG10086	2	0	Drosophila	before
CG10089	1	0	Drosophila	before
CG10093	1	0	Drosophila	before
CG10098	1	0	Drosophila	before
CG10102	NA	NA	Drosophila	before
CG10103	2	0	Drosophila	before
CG10104	1	0	Drosophila	before
CG10105	3	0	Drosophila	before
CG10106	4	1.38e-139	Drosophila	before
CG10108	11	0	Drosophila	before
CG10109	NA	0	Drosophila	before
CG10110	2	0	Drosophila	before
CG10112	9	1.12e-92	Drosophila	before
CG10117	NA	0	Drosophila	before
CG10121	4	0	Drosophila	before
CG10122	1	0	Drosophila	before
CG10123	1	0	Drosophila	before
CG10124	2	1.68e-169	Drosophila	before
CG10125	4	0	Drosophila	before
CG10128	1	3.2e-142	Drosophila	before
CG10129	1	0	Drosophila	before
CG10130	2	2.61e-67	Drosophila	before
CG10131	1	0	Drosophila	before
CG10132	1	0	Drosophila	before
CG10134	8	0	Drosophila	before
CG10137	2	0	Drosophila	before
CG10139	4	4.42e-168	Drosophila	before
CG10140	4	0	Drosophila	before
CG10142	1	0	Drosophila	before
CG10143	1	0	Drosophila	before
CG10144	2	0	Drosophila	before
CG10145	1	0	Drosophila	before
CG10146	10	1.46e-151	Drosophila	before
CG10147	1	0	Drosophila	before
CG10149	1	0	Drosophila	before
CG10151	4	0	Drosophila	before
CG10152	8	0	Drosophila	before
CG10153	NA	4.88e-147	Drosophila	before
CG10157	2	5.19e-155	Drosophila	before
CG10158	4	0	Drosophila	before
CG10159	11	0	Drosophila	before
CG10160	1	0	Drosophila	before
CG10161	2	0	Drosophila	before
CG10163	1	0	Drosophila	before
CG10166	1	1.34e-180	Drosophila	before
CG1017	2	0	Drosophila	before
CG10173	2	NA	Drosophila	before
CG10174	1	2.73e-83	Drosophila	before
CG10175	1	NA	Drosophila	before
CG10176	10	0	Drosophila	before
CG10177	1	0	Drosophila	before
CG10181	1	0	Drosophila	before
CG10182	1	0	Drosophila	before
CG10184	1	0	Drosophila	before
CG10188	2	0	Drosophila	before
CG10189	2	0	Drosophila	before
CG10191	1	0	Drosophila	before
CG10203	1	1.21e-175	Drosophila	before
CG10205	11	1.49e-161	Drosophila	before
CG10209	10	0	Drosophila	before
CG1021	4	0	Drosophila	before
CG10210	1	0	Drosophila	before
CG10214	1	2.96e-140	Drosophila	before
CG10215	1	0	Drosophila	before
CG10217	4	0	Drosophila	before
CG10219	3	1.36e-128	Drosophila	before
CG10221	1	0	Drosophila	before
CG10222	1	0	Drosophila	before
CG10226	1	NA	Drosophila	before
CG10229	1	0	Drosophila	before
CG10230	2	0	Drosophila	before
CG10232	1	0	Drosophila	before
CG10233	NA	1.23e-146	Drosophila	before
CG10234	1	0	Drosophila	before
CG10236	1	0	Drosophila	before
CG10237	2	0	Drosophila	before
CG10238	1	0	Drosophila	before
CG1024	6	0	Drosophila	before
CG10241	1	0	Drosophila	before
CG10242	1	0	Drosophila	before
CG10246	1	0	Drosophila	before
CG10248	1	0	Drosophila	before
CG10250	6	0	Drosophila	before
CG10252	2	2.95e-168	Drosophila	before
CG10253	1	0	Drosophila	before
CG10255	1	0	Drosophila	before
CG10257	3	3.41e-174	Drosophila	before
CG10262	1	0	Drosophila	before
CG10264	4	0	Drosophila	before
CG10265	11	0	Drosophila	before
CG10267	1	0	Drosophila	before
CG10268	2	2.21e-130	Drosophila	before
CG10270	1	0	Drosophila	before
CG10278	2	0	Drosophila	before
CG1028	NA	0	Drosophila	before
CG10280	1	0	Drosophila	before
CG10281	2	0	Drosophila	before
CG10283	6	0	Drosophila	before
CG10286	2	0	Drosophila	before
CG10289	2	0	Drosophila	before
CG10293	NA	0	Drosophila	before
CG10295	NA	0	Drosophila	before
CG10296	4	0	Drosophila	before
CG10297	4	1.93e-74	Drosophila	before
CG10298	1	1.66e-138	Drosophila	before
CG1030	2	0	Drosophila	before
CG10300	4	0	Drosophila	before
CG10301	4	0	Drosophila	before
CG10303	11	0	Drosophila	before
CG10305	NA	2.1e-81	Drosophila	before
CG10306	2	1.28e-168	Drosophila	before
CG10307	1	0	Drosophila	before
CG10308	2	0	Drosophila	before
CG1031	1	0	Drosophila	before
CG10311	10	1.32e-116	Drosophila	before
CG10315	1	0	Drosophila	before
CG10317	11	2.87e-134	Drosophila	before
CG10318	2	0	Drosophila	before
CG10321	1	0	Drosophila	before
CG10324	2	0	Drosophila	before
CG10325	2	0	Drosophila	before
CG10326	6	9.43e-132	Drosophila	before
CG10327	1	0	Drosophila	before
CG10328	1	0	Drosophila	before
CG10332	NA	1.04e-71	Drosophila	before
CG10333	1	0	Drosophila	before
CG10334	6	1.44e-177	Drosophila	before
CG10335	1	0	Drosophila	before
CG10336	2	NA	Drosophila	before
CG10337	11	4.93e-172	Drosophila	before
CG10338	2	0	Drosophila	before
CG10339	1	0	Drosophila	before
CG1034	2	7.26e-107	Drosophila	before
CG10343	2	1.96e-161	Drosophila	before
CG10344	2	0	Drosophila	before
CG10345	2	0	Drosophila	before
CG10347	4	0	Drosophila	before
CG10348	1	0	Drosophila	before
CG10354	2	0	Drosophila	before
CG10359	2	0	Drosophila	before
CG10360	2	0	Drosophila	before
CG10361	1	0	Drosophila	before
CG10362	3	0	Drosophila	before
CG10363	1	0	Drosophila	before
CG10364	11	0	Drosophila	before
CG10365	1	0	Drosophila	before
CG10366	1	NA	Drosophila	before
CG10367	NA	0	Drosophila	before
CG10369	1	0	Drosophila	before
CG10370	1	0	Drosophila	before
CG10371	1	5.37e-154	Drosophila	before
CG10372	2	0	Drosophila	before
CG10373	2	3.28e-147	Drosophila	before
CG10374	3	0	Drosophila	before
CG10375	1	0	Drosophila	before
CG10376	1	0	Drosophila	before
CG10377	1	0	Drosophila	before
CG10379	2	0	Drosophila	before
CG10382	1	0	Drosophila	before
CG10383	1	0	Drosophila	before
CG10384	2	0	Drosophila	before
CG10385	6	0	Drosophila	before
CG10390	2	0	Drosophila	before
CG10392	NA	3.45e-68	Drosophila	before
CG10393	4	1.27e-144	Drosophila	before
CG10396	3	2.83e-126	Drosophila	before
CG10399	1	0	Drosophila	before
CG10406	2	1.39e-81	Drosophila	before
CG10407	4	6.21e-176	Drosophila	before
CG10413	1	0	Drosophila	before
CG10414	1	0	Drosophila	before
CG10415	2	0	Drosophila	before
CG10417	1	0	Drosophila	before
CG10418	2	1.44e-67	Drosophila	before
CG10419	3	0	Drosophila	before
CG10423	1	6.52e-60	Drosophila	before
CG10424	1	NA	Drosophila	before
CG10425	1	0	Drosophila	before
CG10426	2	0	Drosophila	before
CG10428	1	0	Drosophila	before
CG10433	10	2.8e-89	Drosophila	before
CG10435	4	0	Drosophila	before
CG1044	3	0	Drosophila	before
CG10440	2	0	Drosophila	before
CG10445	1	NA	Drosophila	before
CG10446	4	0	Drosophila	before
CG10447	2	4.37e-114	Drosophila	before
CG10449	1	0	Drosophila	before
CG10459	1	0	Drosophila	before
CG1046	2	0	Drosophila	before
CG10460	2	4.78e-56	Drosophila	before
CG10462	1	0	Drosophila	before
CG10463	1	0	Drosophila	before
CG10465	2	0	Drosophila	before
CG10466	1	4.56e-116	Drosophila	before
CG10470	2	8.33e-138	Drosophila	before
CG10472	1	0	Drosophila	before
CG10473	NA	0	Drosophila	before
CG10475	1	1.36e-178	Drosophila	before
CG10476	10	1.81e-148	Drosophila	before
CG10478	2	0	Drosophila	before
CG10479	6	0	Drosophila	before
CG10480	1	0	Drosophila	before
CG10483	2	0	Drosophila	before
CG10484	NA	0	Drosophila	before
CG10488	3	0	Drosophila	before
CG1049	1	0	Drosophila	before
CG10491	4	0	Drosophila	before
CG10494	6	0	Drosophila	before
CG10496	10	0	Drosophila	before
CG10497	4	1.96e-168	Drosophila	before
CG10498	1	0	Drosophila	before
CG10501	1	0	Drosophila	before
CG10504	1	0	Drosophila	before
CG10508	8	0	Drosophila	before
CG10510	6	0	Drosophila	before
CG10512	1	0	Drosophila	before
CG10513	1	0	Drosophila	before
CG10514	1	0	Drosophila	before
CG10516	1	0	Drosophila	before
CG10521	3	0	Drosophila	before
CG10522	1	0	Drosophila	before
CG10523	1	0	Drosophila	before
CG10524	NA	0	Drosophila	before
CG10527	1	0	Drosophila	before
CG10528	3	0	Drosophila	before
CG10530	4	2.72e-47	Drosophila	before
CG10533	4	1.38e-34	Drosophila	before
CG10534	4	2.72e-47	Drosophila	before
CG10535	2	0	Drosophila	before
CG10536	NA	0	Drosophila	before
CG10537	1	0	Drosophila	before
CG10539	NA	0	Drosophila	before
CG10540	2	0	Drosophila	before
CG10542	NA	0	Drosophila	before
CG10545	1	0	Drosophila	before
CG10546	2	0	Drosophila	before
CG10553	6	0	Drosophila	before
CG10555	2	0	Drosophila	before
CG10561	1	0	Drosophila	before
CG10562	1	0	Drosophila	before
CG10563	2	0	Drosophila	before
CG10564	1	0	Drosophila	before
CG10565	1	0	Drosophila	before
CG10566	4	0	Drosophila	before
CG1057	2	3.19e-151	Drosophila	before
CG10570	11	3.34e-47	Drosophila	before
CG10571	1	0	Drosophila	before
CG10572	1	0	Drosophila	before
CG10575	1	0	Drosophila	before
CG10576	1	0	Drosophila	before
CG10578	NA	0	Drosophila	before
CG1058	2	0	Drosophila	before
CG10580	2	0	Drosophila	before
CG10582	2	0	Drosophila	before
CG10583	2	0	Drosophila	before
CG10584	1	0	Drosophila	before
CG10585	1	0	Drosophila	before
CG10586	1	0	Drosophila	before
CG10587	1	0	Drosophila	before
CG10588	1	0	Drosophila	before
CG1059	NA	0	Drosophila	before
CG10590	2	0	Drosophila	before
CG10592	1	0	Drosophila	before
CG10593	1	NA	Drosophila	before
CG10594	1	0	Drosophila	before
CG10596	8	0	Drosophila	before
CG10598	NA	0.004	Drosophila	before
CG10600	3	0	Drosophila	before
CG10602	NA	0	Drosophila	before
CG10604	1	0	Drosophila	before
CG10610	3	0	Drosophila	before
CG10612	10	NA	Drosophila	before
CG10616	6	0	Drosophila	before
CG10617	NA	0	Drosophila	before
CG10619	2	0	Drosophila	before
CG10620	2	0	Drosophila	before
CG10621	1	NA	Drosophila	before
CG10622	1	0	Drosophila	before
CG10623	1	0	Drosophila	before
CG10624	7	0	Drosophila	before
CG10626	3	NA	Drosophila	before
CG10627	1	0	Drosophila	before
CG10628	1	0	Drosophila	before
CG10630	5	4.01e-132	Drosophila	before
CG10635	2	4.23e-96	Drosophila	before
CG10638	1	0	Drosophila	before
CG10639	1	0	Drosophila	before
CG1064	2	0	Drosophila	before
CG10640	2	1.75e-108	Drosophila	before
CG10641	1	2.72e-161	Drosophila	before
CG10642	2	0	Drosophila	before
CG10645	2	0	Drosophila	before
CG10646	1	0	Drosophila	before
CG10648	2	1.39e-171	Drosophila	before
CG1065	1	0	Drosophila	before
CG10650	11	0	Drosophila	before
CG10652	NA	3.46e-79	Drosophila	before
CG10653	2	0	Drosophila	before
CG10654	1	0	Drosophila	before
CG10657	2	0	Drosophila	before
CG10658	12	NA	Drosophila	before
CG10664	3	3.34e-134	Drosophila	before
CG10667	NA	0	Drosophila	before
CG10669	1	0	Drosophila	before
CG10670	NA	0	Drosophila	before
CG10672	1	0	Drosophila	before
CG10673	1	9.14e-167	Drosophila	before
CG10674	2	7.55e-78	Drosophila	before
CG10679	1	1.48e-57	Drosophila	before
CG10680	12	7.53e-158	Drosophila	before
CG10681	2	3.81e-157	Drosophila	before
CG10682	NA	9.01e-133	Drosophila	before
CG10685	1	1.74e-76	Drosophila	before
CG10687	1	0	Drosophila	before
CG10688	1	NA	Drosophila	before
CG10689	1	0	Drosophila	before
CG10691	1	0	Drosophila	before
CG10693	1	0	Drosophila	before
CG10695	1	0	Drosophila	before
CG10697	1	0	Drosophila	before
CG10698	5	0	Drosophila	before
CG10699	2	0	Drosophila	before
CG10701	2	0	Drosophila	before
CG10702	4	0	Drosophila	before
CG10703	2	0	Drosophila	before
CG10704	2	0	Drosophila	before
CG1071	2	0	Drosophila	before
CG10710	8	NA	Drosophila	before
CG10711	NA	0	Drosophila	before
CG10713	10	0	Drosophila	before
CG10717	11	NA	Drosophila	before
CG10718	2	0	Drosophila	before
CG10719	1	0	Drosophila	before
CG1072	2	0	Drosophila	before
CG10721	1	0	Drosophila	before
CG10722	5	0	Drosophila	before
CG10723	1	0	Drosophila	before
CG10724	NA	0	Drosophila	before
CG10725	3	0	Drosophila	before
CG10728	1	0	Drosophila	before
CG10731	1	4.9e-151	Drosophila	before
CG10732	9	0	Drosophila	before
CG10733	2	6.64e-175	Drosophila	before
CG10734	12	NA	Drosophila	before
CG10738	1	0	Drosophila	before
CG10739	4	0	Drosophila	before
CG1074	1	0	Drosophila	before
CG10741	10	0	Drosophila	before
CG10742	3	0	Drosophila	before
CG10743	2	0	Drosophila	before
CG10748	1	NA	Drosophila	before
CG10749	1	0	Drosophila	before
CG10750	3	NA	Drosophila	before
CG10751	1	1.35e-68	Drosophila	before
CG10752	4	0	Drosophila	before
CG10753	NA	4.51e-86	Drosophila	before
CG10754	2	0	Drosophila	before
CG10755	1	NA	Drosophila	before
CG10756	2	8.32e-99	Drosophila	before
CG10757	1	8.21e-150	Drosophila	before
CG10759	10	0	Drosophila	before
CG1076	2	5.15e-79	Drosophila	before
CG10763	1	0	Drosophila	before
CG1077	1	0	Drosophila	before
CG10776	1	0	Drosophila	before
CG10777	1	0	Drosophila	before
CG10778	1	0	Drosophila	before
CG1078	2	0	Drosophila	before
CG10781	12	8.43e-13	Drosophila	before
CG10788	12	2.68e-12	Drosophila	before
CG10789	12	8.73e-37	Drosophila	before
CG1079	10	0	Drosophila	before
CG10794	10	6.56e-85	Drosophila	before
CG10795	1	1.68e-132	Drosophila	before
CG10799	12	2.88e-85	Drosophila	before
CG10800	12	0	Drosophila	before
CG10801	4	0	Drosophila	before
CG10803	1	0	Drosophila	before
CG10805	2	0	Drosophila	before
CG10806	1	0	Drosophila	before
CG10808	3	0	Drosophila	before
CG10809	1	0	Drosophila	before
CG1081	1	2.79e-136	Drosophila	before
CG10810	NA	7.04e-49	Drosophila	before
CG10812	7	3.56e-48	Drosophila	before
CG10816	12	2.51e-38	Drosophila	before
CG1082	1	0	Drosophila	before
CG10822	2	1.69e-81	Drosophila	before
CG10833	1	0	Drosophila	before
CG10834	1	7.05e-66	Drosophila	before
CG10838	1	NA	Drosophila	before
CG10839	1	7.73e-132	Drosophila	before
CG10841	2	0	Drosophila	before
CG10849	1	0	Drosophila	before
CG10850	2	0	Drosophila	before
CG10851	1	0	Drosophila	before
CG10853	11	1.02e-97	Drosophila	before
CG10855	10	0	Drosophila	before
CG10859	2	0	Drosophila	before
CG10861	2	1e-73	Drosophila	before
CG10862	1	8.46e-176	Drosophila	before
CG10863	1	0	Drosophila	before
CG10864	1	0	Drosophila	before
CG10866	2	1.68e-168	Drosophila	before
CG10868	2	0	Drosophila	before
CG10874	4	0	Drosophila	before
CG1088	NA	7.87e-165	Drosophila	before
CG10880	11	0	Drosophila	before
CG10882	NA	0	Drosophila	before
CG10887	2	0	Drosophila	before
CG10889	2	0	Drosophila	before
CG1089	NA	NA	Drosophila	before
CG10895	1	0	Drosophila	before
CG10898	1	0	Drosophila	before
CG10899	1	NA	Drosophila	before
CG1090	1	0	Drosophila	before
CG10901	10	0	Drosophila	before
CG10903	1	0	Drosophila	before
CG10904	4	0	Drosophila	before
CG10907	1	0	Drosophila	before
CG10908	NA	0	Drosophila	before
CG10909	1	0	Drosophila	before
CG10910	1	0	Drosophila	before
CG10911	11	2.21e-24	Drosophila	before
CG10912	11	1.11e-147	Drosophila	before
CG10913	1	0	Drosophila	before
CG10914	1	0	Drosophila	before
CG10915	5	0	Drosophila	before
CG10916	1	0	Drosophila	before
CG10917	1	0	Drosophila	before
CG10918	NA	NA	Drosophila	before
CG10919	11	2.25e-140	Drosophila	before
CG10920	2	0	Drosophila	before
CG10922	2	0	Drosophila	before
CG10923	2	0	Drosophila	before
CG10927	1	NA	Drosophila	before
CG1093	NA	0	Drosophila	before
CG10930	1	0	Drosophila	before
CG10931	1	0	Drosophila	before
CG10932	1	0	Drosophila	before
CG10933	2	0	Drosophila	before
CG10934	12	6.78e-121	Drosophila	before
CG10936	8	0	Drosophila	before
CG10938	1	3.35e-176	Drosophila	before
CG10939	1	0	Drosophila	before
CG10944	NA	0	Drosophila	before
CG10946	4	0	Drosophila	before
CG10947	1	0	Drosophila	before
CG10948	2	0	Drosophila	before
CG10949	4	0	Drosophila	before
CG10950	2	0	Drosophila	before
CG10953	NA	1.03e-157	Drosophila	before
CG10954	2	0	Drosophila	before
CG10955	2	0	Drosophila	before
CG10958	2	0	Drosophila	before
CG10959	1	0	Drosophila	before
CG10960	1	0	Drosophila	before
CG10961	NA	2.94e-24	Drosophila	before
CG10969	12	0	Drosophila	before
CG10970	2	3.17e-60	Drosophila	before
CG10972	4	NA	Drosophila	before
CG10973	2	0	Drosophila	before
CG1098	1	0	Drosophila	before
CG10981	2	NA	Drosophila	before
CG10984	4	0	Drosophila	before
CG10988	2	0	Drosophila	before
CG1099	2	0	Drosophila	before
CG10991	NA	7.73e-67	Drosophila	before
CG10992	1	0	Drosophila	before
CG10993	2	1.42e-64	Drosophila	before
CG10996	1	0	Drosophila	before
CG10997	2	0	Drosophila	before
CG10998	4	NA	Drosophila	before
CG10999	NA	0	Drosophila	before
CG1100	1	0	Drosophila	before
CG11001	1	6.69e-78	Drosophila	before
CG11006	NA	0	Drosophila	before
CG11007	1	0	Drosophila	before
CG11008	NA	NA	Drosophila	before
CG11009	2	0	Drosophila	before
CG1101	1	8.35e-176	Drosophila	before
CG11010	2	0	Drosophila	before
CG11015	2	1.17e-89	Drosophila	before
CG11018	12	0	Drosophila	before
CG11019	NA	3.71e-24	Drosophila	before
CG1102	1	0	Drosophila	before
CG11024	2	2.98e-92	Drosophila	before
CG11025	2	0	Drosophila	before
CG11030	2	0	Drosophila	before
CG11035	1	1.94e-170	Drosophila	before
CG11037	1	0	Drosophila	before
CG11041	1	1.12e-146	Drosophila	before
CG11048	2	0	Drosophila	before
CG1105	2	0	Drosophila	before
CG11050	1	0	Drosophila	before
CG11051	12	1.07e-33	Drosophila	before
CG11052	1	8.51e-104	Drosophila	before
CG11055	1	NA	Drosophila	before
CG1106	1	0	Drosophila	before
CG11061	4	0	Drosophila	before
CG11063	2	0	Drosophila	before
CG11066	1	0	Drosophila	before
CG11068	12	2.09e-115	Drosophila	before
CG11069	1	0	Drosophila	before
CG1107	1	0	Drosophila	before
CG11070	2	0	Drosophila	before
CG11071	NA	0	Drosophila	before
CG11073	11	0	Drosophila	before
CG1108	1	0	Drosophila	before
CG11084	2	0	Drosophila	before
CG11086	5	2.06e-118	Drosophila	before
CG11089	1	0	Drosophila	before
CG1109	1	0	Drosophila	before
CG11092	2	0	Drosophila	before
CG11094	4	0	Drosophila	before
CG11095	1	0	Drosophila	before
CG11099	1	0	Drosophila	before
CG11100	4	0	Drosophila	before
CG11101	3	0	Drosophila	before
CG11103	1	1.56e-129	Drosophila	before
CG11105	NA	0	Drosophila	before
CG11106	12	8.16e-73	Drosophila	before
CG11107	1	0	Drosophila	before
CG11109	1	NA	Drosophila	before
CG11110	1	4.68e-128	Drosophila	before
CG11111	1	0	Drosophila	before
CG11115	2	0	Drosophila	before
CG1112	1	0	Drosophila	before
CG11120	9	0	Drosophila	before
CG11121	2	0	Drosophila	before
CG11122	10	0	Drosophila	before
CG11123	2	0	Drosophila	before
CG11124	5	1.01e-140	Drosophila	before
CG11128	1	0	Drosophila	before
CG11129	1	0	Drosophila	before
CG11130	1	0	Drosophila	before
CG11131	11	2.98e-119	Drosophila	before
CG11132	2	0	Drosophila	before
CG11133	1	0	Drosophila	before
CG11136	1	0	Drosophila	before
CG11137	2	2.19e-119	Drosophila	before
CG11138	4	1.13e-125	Drosophila	before
CG11139	2	0	Drosophila	before
CG11140	1	0	Drosophila	before
CG11141	2	0	Drosophila	before
CG11142	3	0	Drosophila	before
CG11143	1	0	Drosophila	before
CG11146	NA	0	Drosophila	before
CG1115	5	1.8e-153	Drosophila	before
CG11156	2	0	Drosophila	before
CG11158	1	0	Drosophila	before
CG11159	6	2.95e-108	Drosophila	before
CG1116	2	0	Drosophila	before
CG11160	2	0	Drosophila	before
CG11162	1	0	Drosophila	before
CG11163	1	0	Drosophila	before
CG11164	2	0	Drosophila	before
CG11166	2	0	Drosophila	before
CG11168	1	0	Drosophila	before
CG11170	6	0	Drosophila	before
CG11173	2	0	Drosophila	before
CG11175	8	0	Drosophila	before
CG11178	2	0	Drosophila	before
CG11182	2	1.25e-166	Drosophila	before
CG11183	2	0	Drosophila	before
CG11184	2	0	Drosophila	before
CG11188	2	0	Drosophila	before
CG1119	1	0	Drosophila	before
CG11191	11	0	Drosophila	before
CG11192	1	0	Drosophila	before
CG11194	2	0	Drosophila	before
CG11196	1	0	Drosophila	before
CG11199	2	0	Drosophila	before
CG1120	4	0	Drosophila	before
CG11200	1	0	Drosophila	before
CG11201	1	0	Drosophila	before
CG11202	2	0	Drosophila	before
CG11207	2	0	Drosophila	before
CG11208	1	0	Drosophila	before
CG1121	1	0	Drosophila	before
CG11210	2	0	Drosophila	before
CG11211	1	7.83e-127	Drosophila	before
CG11212	NA	0	Drosophila	before
CG11213	11	0	Drosophila	before
CG11217	1	4.63e-123	Drosophila	before
CG11218	10	1.95e-91	Drosophila	before
CG11221	1	0	Drosophila	before
CG11226	12	8.62e-116	Drosophila	before
CG11227	11	0	Drosophila	before
CG11228	NA	0	Drosophila	before
CG11233	NA	4.71e-135	Drosophila	before
CG11237	1	0	Drosophila	before
CG1124	8	0	Drosophila	before
CG11242	2	0	Drosophila	before
CG11246	2	7.51e-111	Drosophila	before
CG11248	3	0	Drosophila	before
CG11249	1	0	Drosophila	before
CG11251	1	0	Drosophila	before
CG11253	NA	0	Drosophila	before
CG11255	1	0	Drosophila	before
CG11257	1	0	Drosophila	before
CG11258	1	1.85e-109	Drosophila	before
CG11259	2	0	Drosophila	before
CG1126	2	0	Drosophila	before
CG11262	1	0	Drosophila	before
CG11266	1	0	Drosophila	before
CG11267	1	2.28e-69	Drosophila	before
CG11268	1	0	Drosophila	before
CG11269	3	1.79e-75	Drosophila	before
CG11274	2	0	Drosophila	before
CG11275	2	0	Drosophila	before
CG11276	1	0	Drosophila	before
CG11278	2	0	Drosophila	before
CG11279	11	2.28e-66	Drosophila	before
CG11280	1	NA	Drosophila	before
CG11281	NA	0	Drosophila	before
CG11284	1	0	Drosophila	before
CG11286	11	1.3e-124	Drosophila	before
CG1129	1	0	Drosophila	before
CG11290	2	0	Drosophila	before
CG11291	1	0	Drosophila	before
CG11295	1	0	Drosophila	before
CG11298	12	7.05e-95	Drosophila	before
CG1130	1	0	Drosophila	before
CG11300	NA	0.002	Drosophila	before
CG11301	1	NA	Drosophila	before
CG11303	4	0	Drosophila	before
CG11305	1	0	Drosophila	before
CG11306	1	0	Drosophila	before
CG11307	10	0	Drosophila	before
CG11308	4	0	Drosophila	before
CG1131	1	0	Drosophila	before
CG11310	9	6.46e-93	Drosophila	before
CG11312	8	NA	Drosophila	before
CG11314	4	6.27e-113	Drosophila	before
CG11315	3	8.88e-95	Drosophila	before
CG11317	8	0	Drosophila	before
CG11318	2	NA	Drosophila	before
CG11319	1	0	Drosophila	before
CG1132	2	0	Drosophila	before
CG11322	2	NA	Drosophila	before
CG11325	4	NA	Drosophila	before
CG11329	2	1.59e-171	Drosophila	before
CG1133	1	0	Drosophila	before
CG11330	1	0	Drosophila	before
CG11333	1	7.62e-149	Drosophila	before
CG11334	1	0	Drosophila	before
CG11335	1	NA	Drosophila	before
CG1134	2	0	Drosophila	before
CG11342	1	NA	Drosophila	before
CG11345	12	6.04e-45	Drosophila	before
CG11348	1	0	Drosophila	before
CG11349	12	NA	Drosophila	before
CG1135	NA	0	Drosophila	before
CG11350	11	0	Drosophila	before
CG11352	1	0	Drosophila	before
CG11353	1	0	Drosophila	before
CG1136	8	0	Drosophila	before
CG11362	12	1.02e-45	Drosophila	before
CG11367	1	0	Drosophila	before
CG11368	12	1.47e-38	Drosophila	before
CG11369	12	0	Drosophila	before
CG11370	11	0	Drosophila	before
CG11371	10	0	Drosophila	before
CG11372	1	0	Drosophila	before
CG11373	12	9.14e-27	Drosophila	before
CG11375	2	NA	Drosophila	before
CG11376	2	0	Drosophila	before
CG11377	2	0	Drosophila	before
CG11378	8	0	Drosophila	before
CG11379	12	1.61e-142	Drosophila	before
CG1138	11	NA	Drosophila	before
CG11380	10	0	Drosophila	before
CG11382	11	NA	Drosophila	before
CG11386	NA	1.53e-25	Drosophila	before
CG11388	3	0	Drosophila	before
CG1139	2	0	Drosophila	before
CG11390	1	9.79e-90	Drosophila	before
CG11397	1	0	Drosophila	before
CG11399	2	0	Drosophila	before
CG1140	1	0	Drosophila	before
CG11400	12	1.61e-130	Drosophila	before
CG11401	1	0	Drosophila	before
CG11403	1	0	Drosophila	before
CG11404	12	1.98e-116	Drosophila	before
CG11406	1	0	Drosophila	before
CG11407	1	0	Drosophila	before
CG11409	10	0	Drosophila	before
CG11411	9	0	Drosophila	before
CG11412	1	0	Drosophila	before
CG11413	12	1.15e-89	Drosophila	before
CG11416	2	0	Drosophila	before
CG11417	2	0	Drosophila	before
CG11418	2	0	Drosophila	before
CG11419	2	2.3e-149	Drosophila	before
CG1142	2	0	Drosophila	before
CG11420	1	0	Drosophila	before
CG11421	10	5.21e-115	Drosophila	before
CG11422	10	NA	Drosophila	before
CG11425	1	0	Drosophila	before
CG11426	2	0	Drosophila	before
CG11427	2	0	Drosophila	before
CG1143	11	0	Drosophila	before
CG11430	3	0	Drosophila	before
CG11436	3	0	Drosophila	before
CG11437	2	NA	Drosophila	before
CG11438	2	0	Drosophila	before
CG11440	2	0	Drosophila	before
CG11444	2	2.47e-104	Drosophila	before
CG11447	1	0	Drosophila	before
CG11448	4	0	Drosophila	before
CG11449	2	0	Drosophila	before
CG11450	4	0	Drosophila	before
CG11451	11	0	Drosophila	before
CG11454	1	2.83e-156	Drosophila	before
CG11455	6	2.94e-74	Drosophila	before
CG11456	1	0	Drosophila	before
CG11458	NA	1.17e-06	Drosophila	before
CG11459	1	0	Drosophila	before
CG11462	NA	6.19e-52	Drosophila	before
CG11466	1	NA	Drosophila	before
CG1147	4	0	Drosophila	before
CG11471	1	0	Drosophila	before
CG11473	NA	0	Drosophila	before
CG11475	1	0	Drosophila	before
CG1148	10	0	Drosophila	before
CG11482	1	0	Drosophila	before
CG11488	1	2.15e-180	Drosophila	before
CG11490	2	0	Drosophila	before
CG11494	NA	0	Drosophila	before
CG11495	1	0	Drosophila	before
CG11498	5	0	Drosophila	before
CG1150	10	0	Drosophila	before
CG11500	2	6.78e-70	Drosophila	before
CG11501	10	4.18e-73	Drosophila	before
CG11504	4	0	Drosophila	before
CG11508	NA	0	Drosophila	before
CG1151	10	0	Drosophila	before
CG11518	3	0	Drosophila	before
CG11522	2	5.01e-177	Drosophila	before
CG11525	2	0	Drosophila	before
CG11526	2	0	Drosophila	before
CG11529	1	0	Drosophila	before
CG1153	10	4.08e-161	Drosophila	before
CG11534	2	0	Drosophila	before
CG11539	1	NA	Drosophila	before
CG1154	10	0	Drosophila	before
CG11546	3	0	Drosophila	before
CG1155	10	0	Drosophila	before
CG11550	4	0	Drosophila	before
CG11552	2	0	Drosophila	before
CG11555	NA	3.88e-151	Drosophila	before
CG11556	2	0	Drosophila	before
CG11560	7	0	Drosophila	before
CG11562	3	1.86e-88	Drosophila	before
CG11563	4	2.39e-154	Drosophila	before
CG11567	1	0	Drosophila	before
CG1157	11	1.11e-158	Drosophila	before
CG11570	NA	NA	Drosophila	before
CG11574	NA	6.72e-54	Drosophila	before
CG11575	7	0	Drosophila	before
CG11576	2	0	Drosophila	before
CG11577	3	1.34e-146	Drosophila	before
CG11579	2	0	Drosophila	before
CG11581	12	0	Drosophila	before
CG11582	NA	3.4e-84	Drosophila	before
CG11584	2	0	Drosophila	before
CG11585	12	1.82e-86	Drosophila	before
CG11586	2	7.28e-144	Drosophila	before
CG11588	3	NA	Drosophila	before
CG11590	1	7.78e-118	Drosophila	before
CG11596	1	0	Drosophila	before
CG11601	2	0	Drosophila	before
CG11604	NA	0	Drosophila	before
CG11606	NA	0	Drosophila	before
CG11607	1	0	Drosophila	before
CG11608	1	NA	Drosophila	before
CG11611	2	2.61e-64	Drosophila	before
CG11617	2	0	Drosophila	before
CG1162	NA	NA	Drosophila	before
CG11620	NA	0	Drosophila	before
CG11621	2	0	Drosophila	before
CG11622	2	0	Drosophila	before
CG11629	12	NA	Drosophila	before
CG1163	1	3.62e-93	Drosophila	before
CG11630	2	0	Drosophila	before
CG11634	11	0	Drosophila	before
CG11635	11	3.3e-149	Drosophila	before
CG11637	6	NA	Drosophila	before
CG11638	1	0	Drosophila	before
CG11639	2	4.23e-66	Drosophila	before
CG11641	NA	0	Drosophila	before
CG11642	2	0	Drosophila	before
CG11648	2	0	Drosophila	before
CG1165	1	NA	Drosophila	before
CG11650	4	6.55e-89	Drosophila	before
CG11652	1	0	Drosophila	before
CG11654	1	0	Drosophila	before
CG11655	1	0	Drosophila	before
CG11658	5	0	Drosophila	before
CG11663	12	2.24e-54	Drosophila	before
CG11664	1	3.99e-54	Drosophila	before
CG1167	1	3.45e-145	Drosophila	before
CG11672	11	1.4e-168	Drosophila	before
CG11674	7	0	Drosophila	before
CG11679	1	0	Drosophila	before
CG1168	4	0	Drosophila	before
CG11680	1	0	Drosophila	before
CG11686	8	1.06e-45	Drosophila	before
CG1169	10	NA	Drosophila	before
CG11693	10	0	Drosophila	before
CG11694	10	7.47e-106	Drosophila	before
CG11695	1	0	Drosophila	before
CG11696	1	0	Drosophila	before
CG11698	12	5.57e-138	Drosophila	before
CG11699	5	2.84e-101	Drosophila	before
CG11703	4	0	Drosophila	before
CG11709	1	1.71e-149	Drosophila	before
CG1171	10	1.7e-54	Drosophila	before
CG11711	NA	0	Drosophila	before
CG11714	2	0	Drosophila	before
CG11715	1	0	Drosophila	before
CG11719	11	0	Drosophila	before
CG1172	NA	0	Drosophila	before
CG11720	12	2.88e-28	Drosophila	before
CG11722	6	2.4e-151	Drosophila	before
CG11723	7	0	Drosophila	before
CG11727	NA	0	Drosophila	before
CG11737	2	0	Drosophila	before
CG11738	1	2.15e-176	Drosophila	before
CG11739	2	0	Drosophila	before
CG11742	10	0	Drosophila	before
CG11750	10	8.15e-88	Drosophila	before
CG11752	10	2.16e-55	Drosophila	before
CG11753	2	1.45e-119	Drosophila	before
CG11755	2	NA	Drosophila	before
CG11756	12	4e-125	Drosophila	before
CG11760	5	4.76e-109	Drosophila	before
CG11761	2	2.65e-167	Drosophila	before
CG11762	1	0	Drosophila	before
CG11763	NA	0	Drosophila	before
CG11765	1	2.79e-166	Drosophila	before
CG11767	10	0	Drosophila	before
CG11768	10	NA	Drosophila	before
CG11769	NA	6.52e-179	Drosophila	before
CG11770	2	0	Drosophila	before
CG11771	1	0	Drosophila	before
CG11777	1	1.07e-121	Drosophila	before
CG11778	1	0	Drosophila	before
CG11779	1	0	Drosophila	before
CG11780	1	0	Drosophila	before
CG11781	2	4.59e-78	Drosophila	before
CG11783	4	0	Drosophila	before
CG11785	2	1.36e-154	Drosophila	before
CG11788	2	0	Drosophila	before
CG1179	1	2.91e-104	Drosophila	before
CG11790	2	0	Drosophila	before
CG11793	NA	4.42e-110	Drosophila	before
CG11796	1	0	Drosophila	before
CG11797	10	6.97e-92	Drosophila	before
CG1180	1	4.73e-103	Drosophila	before
CG11802	4	0	Drosophila	before
CG11804	3	0	Drosophila	before
CG11807	2	0	Drosophila	before
CG11808	10	4e-87	Drosophila	before
CG11811	1	2.67e-171	Drosophila	before
CG11814	NA	0	Drosophila	before
CG11816	11	0	Drosophila	before
CG11820	5	9.59e-173	Drosophila	before
CG11821	1	NA	Drosophila	before
CG11822	1	0	Drosophila	before
CG11833	1	NA	Drosophila	before
CG11835	1	0	Drosophila	before
CG11837	1	0	Drosophila	before
CG11838	NA	0	Drosophila	before
CG11840	2	0	Drosophila	before
CG11841	1	0	Drosophila	before
CG11847	NA	0	Drosophila	before
CG11848	2	0	Drosophila	before
CG11851	2	0	Drosophila	before
CG11852	4	0	Drosophila	before
CG11853	8	NA	Drosophila	before
CG11857	2	4.88e-153	Drosophila	before
CG11858	1	5.59e-91	Drosophila	before
CG11859	1	0	Drosophila	before
CG11861	NA	0	Drosophila	before
CG11864	1	2.11e-180	Drosophila	before
CG11866	6	0	Drosophila	before
CG11874	1	0	Drosophila	before
CG11876	1	0	Drosophila	before
CG11877	3	0	Drosophila	before
CG11880	2	0	Drosophila	before
CG11881	4	0	Drosophila	before
CG11882	11	0	Drosophila	before
CG11885	11	9.64e-103	Drosophila	before
CG11886	2	6.18e-152	Drosophila	before
CG11887	1	0	Drosophila	before
CG11892	1	0	Drosophila	before
CG11893	6	0	Drosophila	before
CG11896	1	0	Drosophila	before
CG11897	1	0	Drosophila	before
CG11898	1	0	Drosophila	before
CG11899	1	0	Drosophila	before
CG11901	1	0	Drosophila	before
CG11902	1	0	Drosophila	before
CG11906	6	NA	Drosophila	before
CG11907	2	0	Drosophila	before
CG11909	NA	0	Drosophila	before
CG11919	1	0	Drosophila	before
CG11920	1	0	Drosophila	before
CG11921	2	0	Drosophila	before
CG11922	2	0	Drosophila	before
CG11926	2	0	Drosophila	before
CG11927	11	0	Drosophila	before
CG11929	11	0	Drosophila	before
CG1193	1	0	Drosophila	before
CG11941	1	7.73e-66	Drosophila	before
CG11949	1	0	Drosophila	before
CG11956	NA	0	Drosophila	before
CG11961	1	0	Drosophila	before
CG11967	1	0	Drosophila	before
CG11968	1	0	Drosophila	before
CG11970	2	0	Drosophila	before
CG11971	NA	0	Drosophila	before
CG11979	1	5.82e-159	Drosophila	before
CG11981	1	5.11e-157	Drosophila	before
CG11982	2	0	Drosophila	before
CG11983	10	0	Drosophila	before
CG11984	2	0	Drosophila	before
CG11985	2	7.74e-63	Drosophila	before
CG11986	1	0	Drosophila	before
CG11987	NA	0	Drosophila	before
CG11988	2	0	Drosophila	before
CG11989	NA	2.27e-150	Drosophila	before
CG11990	2	0	Drosophila	before
CG11993	11	5.81e-160	Drosophila	before
CG11994	1	0	Drosophila	before
CG1200	2	0	Drosophila	before
CG12000	NA	0	Drosophila	before
CG12001	2	0	Drosophila	before
CG12002	1	0	Drosophila	before
CG12003	11	NA	Drosophila	before
CG12005	2	0	Drosophila	before
CG12006	1	0	Drosophila	before
CG12007	2	0	Drosophila	before
CG12009	4	0	Drosophila	before
CG12010	1	0	Drosophila	before
CG12011	12	NA	Drosophila	before
CG12012	2	2.36e-88	Drosophila	before
CG12014	1	0	Drosophila	before
CG12015	1	9.53e-160	Drosophila	before
CG12016	1	0	Drosophila	before
CG12018	1	0	Drosophila	before
CG12019	2	0	Drosophila	before
CG12020	1	0	Drosophila	before
CG12021	3	0	Drosophila	before
CG12024	4	0	Drosophila	before
CG12025	2	5.15e-129	Drosophila	before
CG12026	NA	0	Drosophila	before
CG12027	4	8.29e-88	Drosophila	before
CG12028	1	0	Drosophila	before
CG12030	1	0	Drosophila	before
CG12031	2	0	Drosophila	before
CG12034	1	0	Drosophila	before
CG12035	11	1.91e-173	Drosophila	before
CG12038	4	0	Drosophila	before
CG12042	2	0	Drosophila	before
CG12045	4	3.33e-170	Drosophila	before
CG12047	1	0	Drosophila	before
CG12050	NA	NA	Drosophila	before
CG12051	1	0	Drosophila	before
CG12052	NA	0	Drosophila	before
CG12056	2	0	Drosophila	before
CG12057	11	3.72e-150	Drosophila	before
CG12058	NA	0	Drosophila	before
CG12065	1	0	Drosophila	before
CG12068	NA	0	Drosophila	before
CG12069	1	NA	Drosophila	before
CG12070	2	NA	Drosophila	before
CG12071	1	0	Drosophila	before
CG12073	3	0	Drosophila	before
CG12075	7	0	Drosophila	before
CG12076	2	0	Drosophila	before
CG12077	2	0	Drosophila	before
CG12078	1	1.47e-168	Drosophila	before
CG12079	NA	0	Drosophila	before
CG12081	1	0	Drosophila	before
CG12082	2	0	Drosophila	before
CG12084	3	0	Drosophila	before
CG12085	1	0	Drosophila	before
CG12086	1	0	Drosophila	before
CG12090	2	0	Drosophila	before
CG12091	2	0	Drosophila	before
CG12092	NA	0	Drosophila	before
CG12096	2	0	Drosophila	before
CG12099	2	0	Drosophila	before
CG12101	1	0	Drosophila	before
CG12104	5	0	Drosophila	before
CG12106	5	3.03e-155	Drosophila	before
CG12107	2	6.71e-98	Drosophila	before
CG12108	2	0	Drosophila	before
CG12111	1	1.52e-143	Drosophila	before
CG12114	10	0	Drosophila	before
CG12115	11	9.89e-154	Drosophila	before
CG12116	1	0	Drosophila	before
CG12117	1	0	Drosophila	before
CG12118	2	2.05e-159	Drosophila	before
CG12119	1	0	Drosophila	before
CG12120	1	0	Drosophila	before
CG12121	2	0	Drosophila	before
CG12123	2	9.32e-153	Drosophila	before
CG12124	NA	0	Drosophila	before
CG12126	12	4.47e-72	Drosophila	before
CG12127	1	0	Drosophila	before
CG12128	1	0	Drosophila	before
CG12129	2	0	Drosophila	before
CG1213	1	NA	Drosophila	before
CG12130	NA	NA	Drosophila	before
CG12131	2	2.73e-170	Drosophila	before
CG12132	2	0	Drosophila	before
CG12134	2	0	Drosophila	before
CG12135	2	0	Drosophila	before
CG12141	1	0	Drosophila	before
CG12143	5	7.39e-170	Drosophila	before
CG12147	1	0	Drosophila	before
CG12149	1	0	Drosophila	before
CG12151	2	0	Drosophila	before
CG12153	1	0	Drosophila	before
CG12155	6	0	Drosophila	before
CG12156	1	9.63e-75	Drosophila	before
CG12157	2	0	Drosophila	before
CG12158	NA	1.19e-09	Drosophila	before
CG12159	6	1.06e-127	Drosophila	before
CG1216	3	0	Drosophila	before
CG12161	1	0	Drosophila	before
CG12162	1	0	Drosophila	before
CG12163	NA	0	Drosophila	before
CG12164	6	0	Drosophila	before
CG12165	NA	0	Drosophila	before
CG12169	1	0	Drosophila	before
CG12170	1	0	Drosophila	before
CG12171	1	NA	Drosophila	before
CG12172	1	0	Drosophila	before
CG12173	1	3.66e-178	Drosophila	before
CG12177	1	0	Drosophila	before
CG12178	1	0	Drosophila	before
CG12179	10	0	Drosophila	before
CG1218	1	0	Drosophila	before
CG12182	11	0	Drosophila	before
CG12186	1	NA	Drosophila	before
CG12187	NA	0	Drosophila	before
CG12189	1	0	Drosophila	before
CG12190	4	3.02e-110	Drosophila	before
CG12191	6	0	Drosophila	before
CG12192	2	0	Drosophila	before
CG12193	10	NA	Drosophila	before
CG1220	10	2.52e-79	Drosophila	before
CG12201	1	0	Drosophila	before
CG12202	1	0	Drosophila	before
CG12203	1	1.15e-135	Drosophila	before
CG12204	11	0	Drosophila	before
CG12206	1	0	Drosophila	before
CG12207	NA	0	Drosophila	before
CG12209	11	1.35e-170	Drosophila	before
CG1221	6	9.21e-137	Drosophila	before
CG12210	2	2.16e-90	Drosophila	before
CG12214	NA	0	Drosophila	before
CG12217	1	0	Drosophila	before
CG12218	1	0	Drosophila	before
CG12219	2	0	Drosophila	before
CG12220	3	6.23e-145	Drosophila	before
CG12223	NA	0	Drosophila	before
CG12225	1	0	Drosophila	before
CG12227	1	1.86e-107	Drosophila	before
CG12230	2	0	Drosophila	before
CG12232	2	0	Drosophila	before
CG12233	1	0	Drosophila	before
CG12234	2	0	Drosophila	before
CG12235	1	0	Drosophila	before
CG12236	4	0	Drosophila	before
CG12239	12	0	Drosophila	before
CG12241	2	0	Drosophila	before
CG12244	NA	0	Drosophila	before
CG12245	5	0	Drosophila	before
CG1225	NA	0	Drosophila	before
CG12251	2	0	Drosophila	before
CG12252	2	0	Drosophila	before
CG12253	2	NA	Drosophila	before
CG12254	2	0	Drosophila	before
CG12255	4	5.48e-156	Drosophila	before
CG12256	1	NA	Drosophila	before
CG12259	2	0	Drosophila	before
CG12261	3	0	Drosophila	before
CG12262	1	0	Drosophila	before
CG12263	1	0	Drosophila	before
CG12264	1	0	Drosophila	before
CG12265	NA	2.23e-112	Drosophila	before
CG12267	2	0	Drosophila	before
CG1227	1	0	Drosophila	before
CG12272	2	0	Drosophila	before
CG12276	1	0	Drosophila	before
CG12278	11	NA	Drosophila	before
CG12279	1	NA	Drosophila	before
CG1228	NA	0	Drosophila	before
CG12284	NA	0	Drosophila	before
CG12287	3	NA	Drosophila	before
CG12290	6	0	Drosophila	before
CG12292	2	0	Drosophila	before
CG12295	NA	0	Drosophila	before
CG12296	1	0	Drosophila	before
CG12297	6	4.15e-156	Drosophila	before
CG12298	2	0	Drosophila	before
CG12299	1	0	Drosophila	before
CG12301	2	0	Drosophila	before
CG12304	3	0	Drosophila	before
CG12306	1	0	Drosophila	before
CG12307	12	2.2e-108	Drosophila	before
CG12309	1	0	Drosophila	before
CG12310	12	7.1e-54	Drosophila	before
CG12311	1	0	Drosophila	before
CG12313	1	0	Drosophila	before
CG12314	NA	7.5e-171	Drosophila	before
CG12316	10	0	Drosophila	before
CG12317	1	0	Drosophila	before
CG12320	2	0	Drosophila	before
CG12321	2	0	Drosophila	before
CG12323	1	0	Drosophila	before
CG12324	1	1.03e-93	Drosophila	before
CG12325	1	0	Drosophila	before
CG12327	2	0	Drosophila	before
CG1233	1	0	Drosophila	before
CG12330	4	NA	Drosophila	before
CG12334	2	1.7e-86	Drosophila	before
CG12338	1	0	Drosophila	before
CG1234	2	0	Drosophila	before
CG12340	5	NA	Drosophila	before
CG12341	3	NA	Drosophila	before
CG12342	NA	0	Drosophila	before
CG12345	1	0	Drosophila	before
CG12346	2	2.42e-167	Drosophila	before
CG12350	1	0	Drosophila	before
CG12351	1	3.99e-139	Drosophila	before
CG12352	1	1.72e-137	Drosophila	before
CG12357	1	4.29e-114	Drosophila	before
CG12358	6	7.45e-87	Drosophila	before
CG12361	NA	0	Drosophila	before
CG12362	2	0	Drosophila	before
CG12363	2	1.27e-81	Drosophila	before
CG12366	3	0	Drosophila	before
CG12367	1	0	Drosophila	before
CG12369	1	0	Drosophila	before
CG12372	2	1.41e-85	Drosophila	before
CG12373	1	2.6e-133	Drosophila	before
CG12375	1	0	Drosophila	before
CG12377	NA	0	Drosophila	before
CG12379	2	1.06e-59	Drosophila	before
CG12384	4	3.35e-66	Drosophila	before
CG12386	1	2.19e-172	Drosophila	before
CG12387	1	0	Drosophila	before
CG12388	1	0	Drosophila	before
CG12389	1	0	Drosophila	before
CG12390	1	0	Drosophila	before
CG12391	1	0	Drosophila	before
CG12393	2	0	Drosophila	before
CG12395	2	0	Drosophila	before
CG12396	2	0	Drosophila	before
CG12399	4	0	Drosophila	before
CG1240	1	1.6e-178	Drosophila	before
CG12400	6	1.82e-83	Drosophila	before
CG12403	NA	0	Drosophila	before
CG12404	2	0	Drosophila	before
CG12408	1	1.34e-108	Drosophila	before
CG1241	2	0	Drosophila	before
CG12410	6	0	Drosophila	before
CG12413	1	0	Drosophila	before
CG12418	NA	5.01e-48	Drosophila	before
CG1242	1	0	Drosophila	before
CG12424	3	0	Drosophila	before
CG12428	1	0	Drosophila	before
CG12432	NA	0	Drosophila	before
CG12433	NA	0	Drosophila	before
CG12437	1	0	Drosophila	before
CG12438	12	3.33e-149	Drosophila	before
CG12439	11	NA	Drosophila	before
CG1244	4	0	Drosophila	before
CG12446	1	0	Drosophila	before
CG1245	2	0	Drosophila	before
CG1246	10	0	Drosophila	before
CG12460	NA	9.38e-56	Drosophila	before
CG12464	12	3.98e-76	Drosophila	before
CG12470	11	1.32e-148	Drosophila	before
CG12473	2	0	Drosophila	before
CG12478	NA	0	Drosophila	before
CG12479	2	3.66e-50	Drosophila	before
CG12480	5	2.77e-156	Drosophila	before
CG12481	12	4.74e-83	Drosophila	before
CG12483	12	3.26e-19	Drosophila	before
CG12487	11	1.64e-40	Drosophila	before
CG12488	NA	0	Drosophila	before
CG12489	NA	0	Drosophila	before
CG1249	NA	5.96e-85	Drosophila	before
CG12493	5	9.63e-138	Drosophila	before
CG12496	11	0	Drosophila	before
CG12498	2	1.46e-180	Drosophila	before
CG1250	NA	0	Drosophila	before
CG12500	9	0	Drosophila	before
CG12501	10	0	Drosophila	before
CG12502	7	0	Drosophila	before
CG12505	10	2.2e-165	Drosophila	before
CG12506	NA	NA	Drosophila	before
CG12507	11	0	Drosophila	before
CG12508	NA	3.59e-16	Drosophila	before
CG12511	5	4.87e-67	Drosophila	before
CG12517	12	4.65e-86	Drosophila	before
CG12519	NA	NA	Drosophila	before
CG1252	4	3.43e-54	Drosophila	before
CG12521	12	5.06e-45	Drosophila	before
CG12522	NA	0.001	Drosophila	before
CG12526	10	NA	Drosophila	before
CG12529	1	0	Drosophila	before
CG12530	1	6.41e-142	Drosophila	before
CG12532	1	0	Drosophila	before
CG12534	2	6.6e-144	Drosophila	before
CG12535	11	1.05e-138	Drosophila	before
CG12540	10	6.17e-74	Drosophila	before
CG12543	NA	6.4e-122	Drosophila	before
CG12547	NA	0	Drosophila	before
CG12548	2	5.21e-52	Drosophila	before
CG12551	NA	1.31e-56	Drosophila	before
CG12565	NA	2.44e-109	Drosophila	before
CG1257	1	NA	Drosophila	before
CG12576	11	0	Drosophila	before
CG1258	2	0	Drosophila	before
CG12581	7	0	Drosophila	before
CG12582	1	0	Drosophila	before
CG12586	12	5.32e-64	Drosophila	before
CG12587	NA	3.25e-14	Drosophila	before
CG12589	12	4.47e-53	Drosophila	before
CG1259	4	3.21e-158	Drosophila	before
CG12590	12	0	Drosophila	before
CG12592	12	0	Drosophila	before
CG12598	2	0	Drosophila	before
CG12602	1	0	Drosophila	before
CG12605	1	0	Drosophila	before
CG12607	11	2.19e-103	Drosophila	before
CG12608	1	0	Drosophila	before
CG12609	10	0	Drosophila	before
CG12611	12	NA	Drosophila	before
CG1262	10	5.83e-71	Drosophila	before
CG12620	12	9.37e-167	Drosophila	before
CG12625	NA	NA	Drosophila	before
CG12626	NA	6.11e-50	Drosophila	before
CG1263	NA	0	Drosophila	before
CG12630	7	0	Drosophila	before
CG12632	NA	0	Drosophila	before
CG12637	11	0	Drosophila	before
CG1264	1	0	Drosophila	before
CG12643	12	3.79e-53	Drosophila	before
CG12644	NA	1.2e-59	Drosophila	before
CG1265	2	4.95e-159	Drosophila	before
CG12653	1	3.63e-63	Drosophila	before
CG12655	12	1.06e-11	Drosophila	before
CG12659	2	2.06e-80	Drosophila	before
CG12663	11	0	Drosophila	before
CG12664	9	0	Drosophila	before
CG12665	11	3.33e-108	Drosophila	before
CG12679	11	2.78e-108	Drosophila	before
CG12681	11	2.62e-26	Drosophila	before
CG12682	11	9.87e-141	Drosophila	before
CG12684	10	4.87e-148	Drosophila	before
CG12691	12	2.33e-104	Drosophila	before
CG12692	2	0	Drosophila	before
CG12693	11	0	Drosophila	before
CG12697	10	0	Drosophila	before
CG12698	1	0	Drosophila	before
CG12699	12	1.28e-57	Drosophila	before
CG12700	1	1.88e-66	Drosophila	before
CG12701	NA	0	Drosophila	before
CG12702	6	0	Drosophila	before
CG12703	1	0	Drosophila	before
CG12708	11	9.02e-60	Drosophila	before
CG1271	1	NA	Drosophila	before
CG12715	5	0	Drosophila	before
CG12717	2	0	Drosophila	before
CG12721	12	8.15e-91	Drosophila	before
CG12723	11	0	Drosophila	before
CG12725	12	1.54e-81	Drosophila	before
CG12728	6	0	Drosophila	before
CG12729	10	1.91e-127	Drosophila	before
CG1273	8	0	Drosophila	before
CG12730	8	1.09e-105	Drosophila	before
CG12736	1	0	Drosophila	before
CG1274	1	0	Drosophila	before
CG12740	2	2.7e-101	Drosophila	before
CG12743	2	0	Drosophila	before
CG12744	2	1.94e-105	Drosophila	before
CG12746	2	0	Drosophila	before
CG12749	1	0	Drosophila	before
CG1275	2	0	Drosophila	before
CG12750	NA	0	Drosophila	before
CG12752	2	2.71e-94	Drosophila	before
CG12754	10	0	Drosophila	before
CG12755	8	0	Drosophila	before
CG12756	2	4.51e-163	Drosophila	before
CG12758	7	0	Drosophila	before
CG12759	1	0	Drosophila	before
CG1276	3	0	Drosophila	before
CG12765	5	0	Drosophila	before
CG12767	4	0	Drosophila	before
CG12768	4	0	Drosophila	before
CG12769	1	0	Drosophila	before
CG12770	2	2.48e-157	Drosophila	before
CG12772	2	0	Drosophila	before
CG12773	1	0	Drosophila	before
CG12775	1	6.57e-117	Drosophila	before
CG12780	6	1.2e-68	Drosophila	before
CG12783	1	0	Drosophila	before
CG12784	12	1.74e-56	Drosophila	before
CG12785	NA	0	Drosophila	before
CG12788	1	0	Drosophila	before
CG12789	2	NA	Drosophila	before
CG1279	2	1.85e-100	Drosophila	before
CG12792	1	0	Drosophila	before
CG12794	NA	0.12	Drosophila	before
CG12797	1	0	Drosophila	before
CG12799	1	1.32e-111	Drosophila	before
CG12800	1	NA	Drosophila	before
CG12806	9	0	Drosophila	before
CG12809	2	0	Drosophila	before
CG12811	10	6.39e-149	Drosophila	before
CG12812	2	0	Drosophila	before
CG12813	4	1.89e-124	Drosophila	before
CG12818	4	0	Drosophila	before
CG12822	1	0	Drosophila	before
CG12826	11	1.88e-93	Drosophila	before
CG12831	11	NA	Drosophila	before
CG12832	6	NA	Drosophila	before
CG12833	NA	0	Drosophila	before
CG12835	NA	0	Drosophila	before
CG12837	3	2.3e-156	Drosophila	before
CG12838	4	1.98e-163	Drosophila	before
CG12839	8	1.09e-156	Drosophila	before
CG12840	6	1.89e-156	Drosophila	before
CG12841	5	4.57e-160	Drosophila	before
CG12842	NA	NA	Drosophila	before
CG12843	3	4.97e-164	Drosophila	before
CG12844	4	NA	Drosophila	before
CG12845	3	2.66e-162	Drosophila	before
CG12846	2	1.16e-166	Drosophila	before
CG12847	3	1.78e-142	Drosophila	before
CG12848	4	2.15e-87	Drosophila	before
CG12849	11	9.12e-123	Drosophila	before
CG12853	NA	0.06	Drosophila	before
CG12855	2	0	Drosophila	before
CG12857	4	0	Drosophila	before
CG12858	1	0	Drosophila	before
CG12859	4	7.45e-81	Drosophila	before
CG12860	11	0	Drosophila	before
CG12861	11	2.79e-172	Drosophila	before
CG12862	12	NA	Drosophila	before
CG12863	2	0	Drosophila	before
CG12868	12	5.69e-116	Drosophila	before
CG12869	1	0	Drosophila	before
CG1287	1	0	Drosophila	before
CG12876	2	0	Drosophila	before
CG12877	2	0	Drosophila	before
CG12878	6	0	Drosophila	before
CG12879	NA	NA	Drosophila	before
CG12880	10	0	Drosophila	before
CG12883	11	7.71e-115	Drosophila	before
CG12885	NA	0	Drosophila	before
CG12891	NA	0	Drosophila	before
CG12892	1	0	Drosophila	before
CG12895	1	6.4e-115	Drosophila	before
CG12896	1	2.15e-165	Drosophila	before
CG12905	11	6.37e-145	Drosophila	before
CG12908	1	0	Drosophila	before
CG12909	2	2.87e-180	Drosophila	before
CG1291	1	0	Drosophila	before
CG12910	1	0	Drosophila	before
CG12911	11	0	Drosophila	before
CG12913	2	0	Drosophila	before
CG12914	12	0	Drosophila	before
CG12918	NA	9.05e-140	Drosophila	before
CG12919	6	0	Drosophila	before
CG12920	11	0	Drosophila	before
CG12921	6	6.48e-90	Drosophila	before
CG12924	6	3.67e-176	Drosophila	before
CG12926	2	0	Drosophila	before
CG12934	12	2.08e-144	Drosophila	before
CG12935	3	7.87e-173	Drosophila	before
CG12936	2	NA	Drosophila	before
CG12942	1	0	Drosophila	before
CG12944	10	7.88e-97	Drosophila	before
CG12950	4	0	Drosophila	before
CG12952	4	0	Drosophila	before
CG12954	2	6.92e-121	Drosophila	before
CG12960	11	0	Drosophila	before
CG12964	10	0	Drosophila	before
CG12971	12	1.17e-132	Drosophila	before
CG12974	10	0	Drosophila	before
CG12975	2	1.35e-85	Drosophila	before
CG12976	NA	2.24e-138	Drosophila	before
CG12977	NA	0	Drosophila	before
CG1298	3	0	Drosophila	before
CG12985	10	6.61e-153	Drosophila	before
CG12986	10	2.79e-83	Drosophila	before
CG1299	1	0	Drosophila	before
CG12990	2	0	Drosophila	before
CG12991	7	0	Drosophila	before
CG12992	12	0	Drosophila	before
CG12993	10	0	Drosophila	before
CG12995	11	2.27e-150	Drosophila	before
CG12996	NA	NA	Drosophila	before
CG12997	NA	NA	Drosophila	before
CG12998	12	7.33e-64	Drosophila	before
CG13000	12	7.3e-72	Drosophila	before
CG13001	5	0	Drosophila	before
CG13005	11	0	Drosophila	before
CG13008	10	0	Drosophila	before
CG13010	12	1.18e-91	Drosophila	before
CG13011	NA	6.92e-128	Drosophila	before
CG13014	12	3.72e-168	Drosophila	before
CG13016	3	0	Drosophila	before
CG13018	2	2.72e-54	Drosophila	before
CG13023	11	0	Drosophila	before
CG13025	2	0	Drosophila	before
CG13026	12	NA	Drosophila	before
CG13031	12	NA	Drosophila	before
CG13032	3	0	Drosophila	before
CG13033	11	1.37e-145	Drosophila	before
CG13035	NA	0	Drosophila	before
CG13036	NA	1.83e-89	Drosophila	before
CG13037	NA	5.87e-137	Drosophila	before
CG13038	11	2.38e-62	Drosophila	before
CG13039	12	1.97e-84	Drosophila	before
CG1304	1	1.24e-172	Drosophila	before
CG13040	12	2.75e-112	Drosophila	before
CG13041	11	1.59e-75	Drosophila	before
CG13042	11	6.1e-78	Drosophila	before
CG13043	11	4.6e-92	Drosophila	before
CG13044	11	1.64e-96	Drosophila	before
CG13045	12	6.71e-119	Drosophila	before
CG13046	11	2.61e-115	Drosophila	before
CG13047	11	8.89e-108	Drosophila	before
CG13048	11	1.95e-132	Drosophila	before
CG13049	NA	3.19e-130	Drosophila	before
CG13050	NA	1.81e-82	Drosophila	before
CG13053	12	2.19e-58	Drosophila	before
CG13055	10	0	Drosophila	before
CG13057	11	3.57e-117	Drosophila	before
CG13058	11	NA	Drosophila	before
CG13059	6	9.14e-84	Drosophila	before
CG13060	11	6.58e-79	Drosophila	before
CG13061	12	9.94e-53	Drosophila	before
CG13063	11	1.62e-81	Drosophila	before
CG13064	11	3.35e-55	Drosophila	before
CG13065	12	7.88e-51	Drosophila	before
CG13066	NA	8.16e-56	Drosophila	before
CG13068	NA	7.1e-11	Drosophila	before
CG13069	2	2.08e-55	Drosophila	before
CG1307	NA	8.98e-133	Drosophila	before
CG13070	12	4.57e-87	Drosophila	before
CG13072	1	3.23e-93	Drosophila	before
CG13073	12	7.07e-176	Drosophila	before
CG13075	11	2.61e-170	Drosophila	before
CG13076	1	0	Drosophila	before
CG13077	6	0	Drosophila	before
CG13078	10	5.89e-160	Drosophila	before
CG13081	10	5.7e-126	Drosophila	before
CG13082	11	0	Drosophila	before
CG13083	12	0	Drosophila	before
CG13084	12	0	Drosophila	before
CG13085	11	NA	Drosophila	before
CG13086	11	5.57e-137	Drosophila	before
CG13087	NA	NA	Drosophila	before
CG13089	2	0	Drosophila	before
CG1309	1	0	Drosophila	before
CG13090	1	0	Drosophila	before
CG13091	1	0	Drosophila	before
CG13094	8	1.71e-83	Drosophila	before
CG13097	2	0	Drosophila	before
CG13098	4	3.09e-126	Drosophila	before
CG13101	2	0	Drosophila	before
CG13102	11	2.83e-99	Drosophila	before
CG13106	10	NA	Drosophila	before
CG13108	11	1.21e-163	Drosophila	before
CG13109	6	NA	Drosophila	before
CG1311	2	0	Drosophila	before
CG13110	11	3.46e-96	Drosophila	before
CG13113	11	NA	Drosophila	before
CG13114	11	0	Drosophila	before
CG13121	NA	7.7e-76	Drosophila	before
CG13123	2	0	Drosophila	before
CG13124	6	0	Drosophila	before
CG13125	1	NA	Drosophila	before
CG13126	1	0	Drosophila	before
CG13127	10	0	Drosophila	before
CG13133	4	3.41e-165	Drosophila	before
CG13134	NA	3.41e-107	Drosophila	before
CG13136	NA	5.37e-180	Drosophila	before
CG13137	1	0	Drosophila	before
CG13138	2	0	Drosophila	before
CG13139	4	0	Drosophila	before
CG13140	6	0	Drosophila	before
CG13142	2	0	Drosophila	before
CG13144	11	0	Drosophila	before
CG13148	2	0	Drosophila	before
CG1315	1	NA	Drosophila	before
CG13151	4	0	Drosophila	before
CG13154	11	0	Drosophila	before
CG13155	11	1.9e-159	Drosophila	before
CG13157	11	0	Drosophila	before
CG13159	NA	2.06e-18	Drosophila	before
CG1316	1	0	Drosophila	before
CG13160	1	0	Drosophila	before
CG13162	NA	0	Drosophila	before
CG13163	5	3.66e-148	Drosophila	before
CG13164	1	0	Drosophila	before
CG13165	NA	0	Drosophila	before
CG13167	1	0	Drosophila	before
CG13168	11	0	Drosophila	before
CG1317	2	NA	Drosophila	before
CG13170	11	3.51e-74	Drosophila	before
CG13171	12	1.16e-76	Drosophila	before
CG13175	2	4.39e-101	Drosophila	before
CG13176	2	0	Drosophila	before
CG1318	1	0	Drosophila	before
CG13183	4	0	Drosophila	before
CG13186	3	3e-84	Drosophila	before
CG13192	1	0	Drosophila	before
CG13195	11	0	Drosophila	before
CG13196	8	0	Drosophila	before
CG13197	2	0	Drosophila	before
CG1320	1	5.99e-109	Drosophila	before
CG13201	5	3.65e-139	Drosophila	before
CG13202	2	5.98e-55	Drosophila	before
CG13203	10	0	Drosophila	before
CG13204	4	0	Drosophila	before
CG13206	10	0	Drosophila	before
CG13208	11	NA	Drosophila	before
CG13209	7	0	Drosophila	before
CG13211	NA	4.83e-42	Drosophila	before
CG13213	2	0	Drosophila	before
CG13215	12	6.15e-70	Drosophila	before
CG13217	12	1.47e-68	Drosophila	before
CG13218	12	3.26e-23	Drosophila	before
CG13220	5	7e-111	Drosophila	before
CG13221	5	2.01e-132	Drosophila	before
CG13222	4	0	Drosophila	before
CG13223	1	0	Drosophila	before
CG13224	6	1.08e-149	Drosophila	before
CG13225	10	0	Drosophila	before
CG13226	NA	2.04e-149	Drosophila	before
CG13227	12	1.8e-30	Drosophila	before
CG13228	12	NA	Drosophila	before
CG13229	6	0	Drosophila	before
CG13230	11	4.42e-44	Drosophila	before
CG13231	11	6.87e-63	Drosophila	before
CG13232	1	0	Drosophila	before
CG13239	12	5.03e-101	Drosophila	before
CG1324	12	1.24e-178	Drosophila	before
CG13240	4	1.4e-123	Drosophila	before
CG13243	7	0	Drosophila	before
CG13245	12	7.59e-57	Drosophila	before
CG13247	NA	0	Drosophila	before
CG13248	1	0	Drosophila	before
CG13251	10	0	Drosophila	before
CG13252	6	0	Drosophila	before
CG13255	11	1.54e-42	Drosophila	before
CG13258	11	3.69e-149	Drosophila	before
CG13260	NA	0	Drosophila	before
CG1327	4	7.99e-153	Drosophila	before
CG13270	1	0	Drosophila	before
CG13277	NA	7.26e-78	Drosophila	before
CG13279	1	0	Drosophila	before
CG13280	1	0	Drosophila	before
CG13282	1	NA	Drosophila	before
CG13284	1	0	Drosophila	before
CG13285	12	3.74e-133	Drosophila	before
CG13287	6	0	Drosophila	before
CG13293	2	0	Drosophila	before
CG13295	2	0	Drosophila	before
CG13296	1	0	Drosophila	before
CG13297	11	3.87e-101	Drosophila	before
CG13298	1	4.92e-89	Drosophila	before
CG13299	12	1.29e-78	Drosophila	before
CG1330	4	5.38e-135	Drosophila	before
CG13300	10	0	Drosophila	before
CG13305	10	NA	Drosophila	before
CG13308	11	4.93e-125	Drosophila	before
CG1331	4	1.52e-104	Drosophila	before
CG13310	8	0	Drosophila	before
CG13311	11	NA	Drosophila	before
CG13313	8	0	Drosophila	before
CG13314	10	2.73e-92	Drosophila	before
CG13315	10	3.72e-48	Drosophila	before
CG13316	3	0	Drosophila	before
CG13317	6	2e-119	Drosophila	before
CG13318	1	0	Drosophila	before
CG13319	5	4.86e-93	Drosophila	before
CG13320	1	0	Drosophila	before
CG13321	1	0	Drosophila	before
CG13322	2	0	Drosophila	before
CG13324	5	1.32e-77	Drosophila	before
CG13325	1	NA	Drosophila	before
CG13326	4	0	Drosophila	before
CG13329	1	1.21e-151	Drosophila	before
CG1333	NA	0	Drosophila	before
CG13330	11	0	Drosophila	before
CG13333	11	0	Drosophila	before
CG13334	1	0	Drosophila	before
CG13338	4	0	Drosophila	before
CG13339	11	2.32e-110	Drosophila	before
CG13343	NA	0	Drosophila	before
CG13344	2	0	Drosophila	before
CG13345	2	0	Drosophila	before
CG13348	NA	0	Drosophila	before
CG13349	2	0	Drosophila	before
CG13359	1	0	Drosophila	before
CG13360	6	0	Drosophila	before
CG13361	11	0	Drosophila	before
CG13362	11	NA	Drosophila	before
CG13363	3	0	Drosophila	before
CG13364	NA	7.12e-38	Drosophila	before
CG13365	9	6.41e-83	Drosophila	before
CG13367	4	0	Drosophila	before
CG13369	1	0	Drosophila	before
CG13374	1	NA	Drosophila	before
CG13375	1	0	Drosophila	before
CG13376	12	7.32e-14	Drosophila	before
CG13377	NA	0	Drosophila	before
CG1338	12	1.36e-155	Drosophila	before
CG13384	2	0	Drosophila	before
CG13386	11	1.52e-177	Drosophila	before
CG13387	2	0	Drosophila	before
CG13388	11	0	Drosophila	before
CG13389	1	3.24e-108	Drosophila	before
CG1339	12	0	Drosophila	before
CG13390	1	NA	Drosophila	before
CG13391	1	NA	Drosophila	before
CG13393	NA	4.39e-79	Drosophila	before
CG13396	3	0	Drosophila	before
CG13398	3	0	Drosophila	before
CG13399	2	9.21e-86	Drosophila	before
CG1340	1	0	Drosophila	before
CG13400	2	0	Drosophila	before
CG13401	1	0	Drosophila	before
CG13402	2	1.96e-113	Drosophila	before
CG13403	12	3e-68	Drosophila	before
CG13405	11	1.51e-111	Drosophila	before
CG13407	11	0	Drosophila	before
CG13408	8	NA	Drosophila	before
CG13410	4	1.52e-129	Drosophila	before
CG13415	NA	9.87e-88	Drosophila	before
CG13417	11	NA	Drosophila	before
CG13418	1	7.99e-85	Drosophila	before
CG13419	4	2.31e-129	Drosophila	before
CG1342	1	0	Drosophila	before
CG13422	6	6.6e-108	Drosophila	before
CG13425	NA	0	Drosophila	before
CG13430	1	0	Drosophila	before
CG13431	1	0	Drosophila	before
CG13432	8	0	Drosophila	before
CG13437	11	3.29e-112	Drosophila	before
CG13438	11	4.96e-126	Drosophila	before
CG1344	2	0	Drosophila	before
CG13441	11	0	Drosophila	before
CG13443	11	0	Drosophila	before
CG13445	12	4.46e-67	Drosophila	before
CG1345	1	0	Drosophila	before
CG13454	12	NA	Drosophila	before
CG13458	2	0	Drosophila	before
CG13460	12	1.06e-131	Drosophila	before
CG13462	NA	1.48e-37	Drosophila	before
CG13463	12	6.19e-107	Drosophila	before
CG13466	NA	0	Drosophila	before
CG13471	12	3.53e-117	Drosophila	before
CG13472	2	0	Drosophila	before
CG13475	2	0	Drosophila	before
CG13476	12	1.22e-70	Drosophila	before
CG13477	12	9.36e-78	Drosophila	before
CG13478	1	0	Drosophila	before
CG13479	NA	1.21e-47	Drosophila	before
CG13480	11	3.71e-112	Drosophila	before
CG1349	NA	3.76e-144	Drosophila	before
CG13493	11	0	Drosophila	before
CG13494	NA	1.08e-08	Drosophila	before
CG13495	10	NA	Drosophila	before
CG13501	11	0	Drosophila	before
CG13510	2	NA	Drosophila	before
CG13516	2	3.74e-120	Drosophila	before
CG13518	10	7.37e-149	Drosophila	before
CG13519	11	2.61e-160	Drosophila	before
CG13524	10	1.96e-148	Drosophila	before
CG13527	1	NA	Drosophila	before
CG13532	8	0	Drosophila	before
CG13533	4	0	Drosophila	before
CG1354	1	0	Drosophila	before
CG13540	12	1.16e-62	Drosophila	before
CG13541	12	3.02e-99	Drosophila	before
CG13542	NA	NA	Drosophila	before
CG13544	2	0	Drosophila	before
CG13549	2	2.65e-118	Drosophila	before
CG13550	11	0	Drosophila	before
CG13551	4	5.45e-74	Drosophila	before
CG13558	7	6.58e-139	Drosophila	before
CG13562	5	0	Drosophila	before
CG13564	3	1.06e-56	Drosophila	before
CG13565	11	1.42e-96	Drosophila	before
CG13569	NA	0	Drosophila	before
CG13570	1	0	Drosophila	before
CG13575	5	0	Drosophila	before
CG13580	11	0	Drosophila	before
CG13587	10	0	Drosophila	before
CG13588	NA	0	Drosophila	before
CG1359	NA	6.19e-107	Drosophila	before
CG13590	11	4.05e-135	Drosophila	before
CG13591	2	8.94e-110	Drosophila	before
CG13594	10	0	Drosophila	before
CG13597	2	0	Drosophila	before
CG13599	3	0	Drosophila	before
CG1360	10	3.28e-159	Drosophila	before
CG13601	2	0	Drosophila	before
CG13603	6	3.24e-173	Drosophila	before
CG13605	1	0	Drosophila	before
CG13607	1	0	Drosophila	before
CG13608	4	2.8e-124	Drosophila	before
CG1361	12	5.53e-19	Drosophila	before
CG13610	1	NA	Drosophila	before
CG13611	NA	0	Drosophila	before
CG13615	10	0	Drosophila	before
CG13616	10	1.93e-173	Drosophila	before
CG13617	2	0	Drosophila	before
CG13618	4	0	Drosophila	before
CG1362	1	0	Drosophila	before
CG13622	12	1.28e-170	Drosophila	before
CG13623	1	2.17e-100	Drosophila	before
CG13626	3	0	Drosophila	before
CG13627	11	0	Drosophila	before
CG13628	1	8.48e-46	Drosophila	before
CG1363	11	0	Drosophila	before
CG13630	1	0	Drosophila	before
CG13631	11	1.91e-58	Drosophila	before
CG13632	NA	4.46e-99	Drosophila	before
CG13633	8	3.19e-110	Drosophila	before
CG13634	10	0	Drosophila	before
CG13636	10	5.36e-139	Drosophila	before
CG13640	12	1.21e-86	Drosophila	before
CG13643	4	0	Drosophila	before
CG13645	1	0	Drosophila	before
CG13646	NA	0	Drosophila	before
CG1365	11	8.92e-41	Drosophila	before
CG13651	5	0	Drosophila	before
CG13652	NA	NA	Drosophila	before
CG13653	11	2.63e-174	Drosophila	before
CG13667	1	0	Drosophila	before
CG1367	11	8.92e-41	Drosophila	before
CG13671	5	0	Drosophila	before
CG13674	NA	1.71e-06	Drosophila	before
CG13676	4	0	Drosophila	before
CG13678	NA	2.79e-28	Drosophila	before
CG1368	11	7.86e-110	Drosophila	before
CG13681	NA	2.58e-119	Drosophila	before
CG13685	11	0	Drosophila	before
CG13686	1	1.39e-180	Drosophila	before
CG13687	11	5.41e-157	Drosophila	before
CG13688	2	0	Drosophila	before
CG13691	1	NA	Drosophila	before
CG13692	2	1.81e-144	Drosophila	before
CG13694	11	1.05e-83	Drosophila	before
CG13695	9	2.12e-135	Drosophila	before
CG13698	8	0	Drosophila	before
CG13699	10	0	Drosophila	before
CG13700	12	NA	Drosophila	before
CG13701	11	2.67e-73	Drosophila	before
CG13704	10	7.35e-96	Drosophila	before
CG13707	11	3.49e-87	Drosophila	before
CG13711	11	4.02e-85	Drosophila	before
CG13712	12	3.66e-70	Drosophila	before
CG13713	11	5.24e-67	Drosophila	before
CG13715	NA	5.49e-51	Drosophila	before
CG13716	11	1.33e-71	Drosophila	before
CG1372	1	0	Drosophila	before
CG13720	11	NA	Drosophila	before
CG13721	12	4.19e-71	Drosophila	before
CG13722	12	0	Drosophila	before
CG13723	12	5.08e-67	Drosophila	before
CG13724	11	0	Drosophila	before
CG13725	12	1.38e-134	Drosophila	before
CG13726	11	0	Drosophila	before
CG13728	11	0	Drosophila	before
CG1373	11	6.85e-41	Drosophila	before
CG13733	12	0	Drosophila	before
CG13738	12	1.86e-42	Drosophila	before
CG1374	6	0	Drosophila	before
CG13741	12	0	Drosophila	before
CG13742	11	NA	Drosophila	before
CG13743	2	0	Drosophila	before
CG13745	2	NA	Drosophila	before
CG13746	2	8.44e-147	Drosophila	before
CG13748	1	5.54e-81	Drosophila	before
CG13751	10	1.09e-50	Drosophila	before
CG13758	NA	0	Drosophila	before
CG13759	1	1.4e-166	Drosophila	before
CG13760	2	1.47e-170	Drosophila	before
CG13761	2	0	Drosophila	before
CG13762	2	0	Drosophila	before
CG13766	11	0	Drosophila	before
CG13771	1	0	Drosophila	before
CG13772	1	0	Drosophila	before
CG13773	2	0	Drosophila	before
CG13775	2	0	Drosophila	before
CG13777	NA	0	Drosophila	before
CG13779	NA	2.92e-50	Drosophila	before
CG1378	4	0	Drosophila	before
CG13780	6	0	Drosophila	before
CG13786	12	0	Drosophila	before
CG13787	10	0	Drosophila	before
CG13791	NA	1.68e-56	Drosophila	before
CG13792	NA	0	Drosophila	before
CG13793	1	0	Drosophila	before
CG13795	2	0	Drosophila	before
CG13796	2	0	Drosophila	before
CG1380	1	0	Drosophila	before
CG13801	1	0	Drosophila	before
CG13804	1	0	Drosophila	before
CG13806	10	0	Drosophila	before
CG13807	10	4.93e-118	Drosophila	before
CG1381	1	0	Drosophila	before
CG13810	11	NA	Drosophila	before
CG13814	NA	1.62e-72	Drosophila	before
CG13822	2	2.69e-156	Drosophila	before
CG13826	NA	1.67e-48	Drosophila	before
CG13827	3	8.49e-174	Drosophila	before
CG13833	1	0	Drosophila	before
CG13836	NA	7.48e-88	Drosophila	before
CG13837	7	1.33e-157	Drosophila	before
CG13838	12	7.9e-44	Drosophila	before
CG13841	11	1.37e-84	Drosophila	before
CG13842	6	NA	Drosophila	before
CG13847	10	0	Drosophila	before
CG13848	3	0	Drosophila	before
CG13849	1	0	Drosophila	before
CG1385	6	1.05e-64	Drosophila	before
CG13852	2	7.29e-169	Drosophila	before
CG13855	2	0	Drosophila	before
CG13858	NA	1.15e-22	Drosophila	before
CG1386	1	0	Drosophila	before
CG13862	12	NA	Drosophila	before
CG13865	1	0	Drosophila	before
CG13867	3	0	Drosophila	before
CG13868	8	0	Drosophila	before
CG1387	12	0	Drosophila	before
CG13870	11	0	Drosophila	before
CG13871	12	0	Drosophila	before
CG13872	11	0	Drosophila	before
CG13874	10	4.85e-97	Drosophila	before
CG13875	6	0	Drosophila	before
CG13879	11	3.91e-103	Drosophila	before
CG13880	1	3.63e-127	Drosophila	before
CG13882	NA	0	Drosophila	before
CG13883	NA	9.15e-60	Drosophila	before
CG13885	NA	NA	Drosophila	before
CG13887	2	5.63e-169	Drosophila	before
CG13888	10	NA	Drosophila	before
CG13890	1	0	Drosophila	before
CG13891	12	NA	Drosophila	before
CG13892	1	2.03e-132	Drosophila	before
CG13894	10	0	Drosophila	before
CG13896	10	4.6e-138	Drosophila	before
CG13897	5	0	Drosophila	before
CG13898	1	1.54e-102	Drosophila	before
CG13900	2	0	Drosophila	before
CG13901	2	1.58e-166	Drosophila	before
CG13902	1	0	Drosophila	before
CG13905	11	NA	Drosophila	before
CG13906	3	0	Drosophila	before
CG1391	1	0	Drosophila	before
CG13912	11	1.23e-118	Drosophila	before
CG13917	4	0	Drosophila	before
CG13919	6	1.9e-91	Drosophila	before
CG13920	3	7.31e-118	Drosophila	before
CG13922	1	0	Drosophila	before
CG13923	NA	0	Drosophila	before
CG13925	NA	2.88e-125	Drosophila	before
CG13926	2	2.12e-146	Drosophila	before
CG13927	1	NA	Drosophila	before
CG13928	11	0	Drosophila	before
CG13929	1	0	Drosophila	before
CG13930	2	0	Drosophila	before
CG13931	12	3.28e-79	Drosophila	before
CG13933	1	0	Drosophila	before
CG13934	10	3.5e-103	Drosophila	before
CG13935	4	1.13e-138	Drosophila	before
CG13936	11	9.18e-138	Drosophila	before
CG13937	1	0	Drosophila	before
CG13939	10	6.76e-143	Drosophila	before
CG1394	12	5.96e-68	Drosophila	before
CG13941	2	1.77e-144	Drosophila	before
CG13946	NA	0.021	Drosophila	before
CG13947	NA	5.15e-07	Drosophila	before
CG13948	10	NA	Drosophila	before
CG13949	10	7.82e-84	Drosophila	before
CG1395	2	0	Drosophila	before
CG13950	4	0	Drosophila	before
CG13951	2	2.21e-155	Drosophila	before
CG13952	NA	0	Drosophila	before
CG13953	NA	2.81e-29	Drosophila	before
CG13956	1	0	Drosophila	before
CG13962	11	NA	Drosophila	before
CG13965	12	2.64e-85	Drosophila	before
CG13966	NA	0	Drosophila	before
CG13968	10	NA	Drosophila	before
CG13969	1	0	Drosophila	before
CG1397	NA	2.1e-106	Drosophila	before
CG13970	12	6.98e-125	Drosophila	before
CG13972	6	NA	Drosophila	before
CG13977	1	0	Drosophila	before
CG13978	1	0	Drosophila	before
CG13980	NA	NA	Drosophila	before
CG13981	NA	1.33e-87	Drosophila	before
CG13982	11	0	Drosophila	before
CG13983	12	1.05e-138	Drosophila	before
CG13989	12	NA	Drosophila	before
CG13990	11	5.56e-75	Drosophila	before
CG13991	11	0	Drosophila	before
CG13992	11	0	Drosophila	before
CG13993	2	2.04e-86	Drosophila	before
CG13994	2	2.77e-113	Drosophila	before
CG13995	5	0	Drosophila	before
CG13996	6	NA	Drosophila	before
CG13997	12	8.78e-68	Drosophila	before
CG13998	12	1.72e-65	Drosophila	before
CG14005	11	0	Drosophila	before
CG1401	2	0	Drosophila	before
CG14011	11	NA	Drosophila	before
CG14013	2	1.23e-179	Drosophila	before
CG14014	11	NA	Drosophila	before
CG14015	1	0	Drosophila	before
CG14016	2	8.96e-132	Drosophila	before
CG14017	2	NA	Drosophila	before
CG1402	1	0	Drosophila	before
CG14020	5	0	Drosophila	before
CG14021	2	0	Drosophila	before
CG14022	1	2.22e-73	Drosophila	before
CG14024	1	0	Drosophila	before
CG14025	6	NA	Drosophila	before
CG14026	1	0	Drosophila	before
CG14027	12	1.51e-82	Drosophila	before
CG14028	6	6.36e-53	Drosophila	before
CG14029	4	0	Drosophila	before
CG1403	1	0	Drosophila	before
CG14036	4	NA	Drosophila	before
[truncated: 46,564 more rows]
