# Supplementary material for: Strong evidence for the adaptive walk model of gene evolution in Drosophila and Arabidopsis
Source: PLoS Biol. 2022 Sep 13;20(9):e3001775. doi: 10.1371/journal.pbio.3001775 (PMC9470001; doi:10.1371/journal.pbio.3001775)
Supplement: S24 Data — (CSV) [file pbio.3001775.s038.csv]

GeneAge	variable	dnds	omegaNA	omegaA	species
1	V1	0.142918641449522	0.119918641449522	0.023	Arabidopsis
1	V10	0.14211730887547	0.11311730887547	0.029	Arabidopsis
1	V100	0.143714677837072	0.0978146778370716	0.0459	Arabidopsis
1	V11	0.147033074641962	0.111733074641962	0.0353	Arabidopsis
1	V12	0.143053230619385	0.100453230619385	0.0426	Arabidopsis
1	V13	0.145609727185054	0.117109727185054	0.0285	Arabidopsis
1	V14	0.144893861525413	0.117693861525413	0.0272	Arabidopsis
1	V15	0.142549547175132	0.0998495471751319	0.0427	Arabidopsis
1	V16	0.143227785037232	0.112127785037232	0.0311	Arabidopsis
1	V17	0.142447769522506	0.112647769522506	0.0298	Arabidopsis
1	V18	0.144009505135525	0.112809505135525	0.0312	Arabidopsis
1	V19	0.146228397220623	0.111028397220623	0.0352	Arabidopsis
1	V2	0.144542533855899	0.108242533855899	0.0363	Arabidopsis
1	V20	0.143278836439588	0.118078836439588	0.0252	Arabidopsis
1	V21	0.142509951852817	0.116309951852817	0.0262	Arabidopsis
1	V22	0.143494987184863	0.104294987184863	0.0392	Arabidopsis
1	V23	0.144492405671708	0.102192405671708	0.0423	Arabidopsis
1	V24	0.141867315742955	0.113767315742955	0.0281	Arabidopsis
1	V25	0.144530045089273	0.119930045089273	0.0246	Arabidopsis
1	V26	0.145780511365894	0.114180511365894	0.0316	Arabidopsis
1	V27	0.144321302375856	0.114321302375856	0.03	Arabidopsis
1	V28	0.143840958684935	0.116240958684935	0.0276	Arabidopsis
1	V29	0.143842856495395	0.109442856495395	0.0344	Arabidopsis
1	V3	0.14306426214782	0.11586426214782	0.0272	Arabidopsis
1	V30	0.142954442795435	0.113454442795435	0.0295	Arabidopsis
1	V31	0.143267444756698	0.0955674447566976	0.0477	Arabidopsis
1	V32	0.138828547285635	0.117328547285635	0.0215	Arabidopsis
1	V33	0.144496278650063	0.117096278650063	0.0274	Arabidopsis
1	V34	0.144841848712469	0.100341848712469	0.0445	Arabidopsis
1	V35	0.148278653999468	0.122078653999468	0.0262	Arabidopsis
1	V36	0.142052657966278	0.112452657966278	0.0296	Arabidopsis
1	V37	0.144753623197196	0.120053623197196	0.0247	Arabidopsis
1	V38	0.146314970891622	0.113814970891622	0.0325	Arabidopsis
1	V39	0.141989385539458	0.116289385539458	0.0257	Arabidopsis
1	V4	0.14401717300162	0.0975171730016198	0.0465	Arabidopsis
1	V40	0.142434696065465	0.115134696065465	0.0273	Arabidopsis
1	V41	0.145956323694235	0.114356323694235	0.0316	Arabidopsis
1	V42	0.146271736641779	0.119271736641779	0.027	Arabidopsis
1	V43	0.144699013954292	0.115999013954292	0.0287	Arabidopsis
1	V44	0.141224709048324	0.113324709048324	0.0279	Arabidopsis
1	V45	0.143237711545849	0.101137711545849	0.0421	Arabidopsis
1	V46	0.146210099162379	0.0998100991623789	0.0464	Arabidopsis
1	V47	0.142731040107061	0.0975310401070611	0.0452	Arabidopsis
1	V48	0.144363436419442	0.116163436419442	0.0282	Arabidopsis
1	V49	0.144038123148534	0.117438123148534	0.0266	Arabidopsis
1	V5	0.145641389508389	0.116541389508389	0.0291	Arabidopsis
1	V50	0.144894792263738	0.102394792263738	0.0425	Arabidopsis
1	V51	0.143743237804075	0.112343237804075	0.0314	Arabidopsis
1	V52	0.145556297957968	0.114956297957968	0.0306	Arabidopsis
1	V53	0.140206933862533	0.117006933862533	0.0232	Arabidopsis
1	V54	0.144234702482328	0.115734702482328	0.0285	Arabidopsis
1	V55	0.142132222532698	0.118232222532698	0.0239	Arabidopsis
1	V56	0.142113105619586	0.112213105619586	0.0299	Arabidopsis
1	V57	0.143803778566102	0.115603778566102	0.0282	Arabidopsis
1	V58	0.143769022895124	0.117569022895124	0.0262	Arabidopsis
1	V59	0.144255841839479	0.0989558418394788	0.0453	Arabidopsis
1	V6	0.141304187349293	0.113904187349293	0.0274	Arabidopsis
1	V60	0.145017288074686	0.117517288074686	0.0275	Arabidopsis
1	V61	0.145347131998339	0.114647131998339	0.0307	Arabidopsis
1	V62	0.147770890345546	0.113470890345546	0.0343	Arabidopsis
1	V63	0.142241513415184	0.117441513415184	0.0248	Arabidopsis
1	V64	0.145746688747015	0.120246688747015	0.0255	Arabidopsis
1	V65	0.143672938403593	0.120572938403593	0.0231	Arabidopsis
1	V66	0.143317059690544	0.0981170596905445	0.0452	Arabidopsis
1	V67	0.146286560605404	0.115286560605404	0.031	Arabidopsis
1	V68	0.143809994099787	0.119009994099787	0.0248	Arabidopsis
1	V69	0.143581655861408	0.113281655861408	0.0303	Arabidopsis
1	V7	0.145834722075569	0.11653472207557	0.0293	Arabidopsis
1	V70	0.143413870830346	0.116013870830346	0.0274	Arabidopsis
1	V71	0.142195262095259	0.111595262095259	0.0306	Arabidopsis
1	V72	0.143034290803916	0.114734290803916	0.0283	Arabidopsis
1	V73	0.143869741066952	0.117869741066952	0.026	Arabidopsis
1	V74	0.145242598778685	0.113742598778685	0.0315	Arabidopsis
1	V75	0.146583489397029	0.0998834893970292	0.0467	Arabidopsis
1	V76	0.141395003295495	0.114195003295495	0.0272	Arabidopsis
1	V77	0.144464637450991	0.115664637450991	0.0288	Arabidopsis
1	V78	0.14330058500566	0.0985005850056598	0.0448	Arabidopsis
1	V79	0.143784656816771	0.0982846568167708	0.0455	Arabidopsis
1	V8	0.142663315636191	0.114963315636191	0.0277	Arabidopsis
1	V80	0.142891812156756	0.110091812156756	0.0328	Arabidopsis
1	V81	0.14591877321299	0.11581877321299	0.0301	Arabidopsis
1	V82	0.142596801925909	0.109696801925909	0.0329	Arabidopsis
1	V83	0.14241253741524	0.11041253741524	0.032	Arabidopsis
1	V84	0.141654448565796	0.116154448565796	0.0255	Arabidopsis
1	V85	0.146108312152735	0.119708312152735	0.0264	Arabidopsis
1	V86	0.145182154693084	0.117282154693084	0.0279	Arabidopsis
1	V87	0.14121070869085	0.11651070869085	0.0247	Arabidopsis
1	V88	0.144736152863627	0.117936152863627	0.0268	Arabidopsis
1	V89	0.144443711107869	0.117743711107869	0.0267	Arabidopsis
1	V9	0.143247708106372	0.113647708106372	0.0296	Arabidopsis
1	V90	0.142268017967636	0.113168017967636	0.0291	Arabidopsis
1	V91	0.147016412979389	0.119716412979389	0.0273	Arabidopsis
1	V92	0.146798148093476	0.119498148093476	0.0273	Arabidopsis
1	V93	0.143996712092775	0.116296712092775	0.0277	Arabidopsis
1	V94	0.144554824436885	0.114454824436885	0.0301	Arabidopsis
1	V95	0.144808664234995	0.100408664234995	0.0444	Arabidopsis
1	V96	0.141445844957256	0.115745844957256	0.0257	Arabidopsis
1	V97	0.145730413895005	0.117330413895005	0.0284	Arabidopsis
1	V98	0.14282670890497	0.11482670890497	0.028	Arabidopsis
1	V99	0.143740551431152	0.107140551431152	0.0366	Arabidopsis
2	V1	0.188080200903483	0.133080200903483	0.055	Arabidopsis
2	V10	0.185039614119114	0.162239614119114	0.0228	Arabidopsis
2	V100	0.183858102735208	0.129558102735208	0.0543	Arabidopsis
2	V11	0.18875690870705	0.13485690870705	0.0539	Arabidopsis
2	V12	0.188957840459612	0.131457840459612	0.0575	Arabidopsis
2	V13	0.18879918101505	0.13609918101505	0.0527	Arabidopsis
2	V14	0.190166434154393	0.133366434154393	0.0568	Arabidopsis
2	V15	0.188151662099803	0.135351662099803	0.0528	Arabidopsis
2	V16	0.184400180173691	0.146700180173691	0.0377	Arabidopsis
2	V17	0.187504887481628	0.143004887481628	0.0445	Arabidopsis
2	V18	0.185114060181069	0.137814060181069	0.0473	Arabidopsis
2	V19	0.187681176636465	0.140681176636465	0.047	Arabidopsis
2	V2	0.189155931805334	0.151755931805334	0.0374	Arabidopsis
2	V20	0.187802008467922	0.141302008467922	0.0465	Arabidopsis
2	V21	0.188571544435337	0.140271544435337	0.0483	Arabidopsis
2	V22	0.187353262838318	0.140353262838318	0.047	Arabidopsis
2	V23	0.188287713889042	0.140687713889042	0.0476	Arabidopsis
2	V24	0.181963862580162	0.141563862580162	0.0404	Arabidopsis
2	V25	0.18331926591251	0.13591926591251	0.0474	Arabidopsis
2	V26	0.187618230408097	0.156118230408097	0.0315	Arabidopsis
2	V27	0.188619172266487	0.170619172266487	0.018	Arabidopsis
2	V28	0.188434832456792	0.161234832456792	0.0272	Arabidopsis
2	V29	0.188632885480465	0.133432885480465	0.0552	Arabidopsis
2	V3	0.187049328935008	0.134649328935008	0.0524	Arabidopsis
2	V30	0.188930910254074	0.153430910254074	0.0355	Arabidopsis
2	V31	0.188441405226404	0.130441405226404	0.058	Arabidopsis
2	V32	0.187555040888572	0.170255040888572	0.0173	Arabidopsis
2	V33	0.188545304033802	0.130445304033802	0.0581	Arabidopsis
2	V34	0.188912414741539	0.135712414741539	0.0532	Arabidopsis
2	V35	0.187603293968914	0.137103293968914	0.0505	Arabidopsis
2	V36	0.183161167573606	0.150061167573606	0.0331	Arabidopsis
2	V37	0.187476343917376	0.134676343917376	0.0528	Arabidopsis
2	V38	0.188456189598646	0.136356189598646	0.0521	Arabidopsis
2	V39	0.187224473915164	0.136924473915164	0.0503	Arabidopsis
2	V4	0.1918201454936	0.1422201454936	0.0496	Arabidopsis
2	V40	0.18713796674699	0.13723796674699	0.0499	Arabidopsis
2	V41	0.185152383015946	0.130352383015946	0.0548	Arabidopsis
2	V42	0.191865676831307	0.143465676831307	0.0484	Arabidopsis
2	V43	0.190150963088207	0.143550963088207	0.0466	Arabidopsis
2	V44	0.186499406655152	0.142499406655152	0.044	Arabidopsis
2	V45	0.188447016362576	0.137847016362576	0.0506	Arabidopsis
2	V46	0.186025471616581	0.136225471616581	0.0498	Arabidopsis
2	V47	0.187248915069678	0.136448915069678	0.0508	Arabidopsis
2	V48	0.187154523964653	0.128254523964653	0.0589	Arabidopsis
2	V49	0.190707531829343	0.142007531829343	0.0487	Arabidopsis
2	V5	0.184276572601926	0.135476572601926	0.0488	Arabidopsis
2	V50	0.188214005169724	0.131614005169724	0.0566	Arabidopsis
2	V51	0.186667572335413	0.132867572335413	0.0538	Arabidopsis
2	V52	0.187479671264437	0.142079671264437	0.0454	Arabidopsis
2	V53	0.18719825815935	0.13319825815935	0.054	Arabidopsis
2	V54	0.184470775250843	0.162970775250843	0.0215	Arabidopsis
2	V55	0.185701023316681	0.145001023316681	0.0407	Arabidopsis
2	V56	0.188106994373061	0.129406994373061	0.0587	Arabidopsis
2	V57	0.18538128035161	0.13158128035161	0.0538	Arabidopsis
2	V58	0.187210217849215	0.133110217849215	0.0541	Arabidopsis
2	V59	0.18359116475711	0.13839116475711	0.0452	Arabidopsis
2	V6	0.188505750737211	0.135705750737211	0.0528	Arabidopsis
2	V60	0.189470649650723	0.154370649650723	0.0351	Arabidopsis
2	V61	0.188057666687315	0.129557666687315	0.0585	Arabidopsis
2	V62	0.184691891060427	0.128891891060427	0.0558	Arabidopsis
2	V63	0.18710209415863	0.13910209415863	0.048	Arabidopsis
2	V64	0.18639489146481	0.13489489146481	0.0515	Arabidopsis
2	V65	0.18876776989481	0.15816776989481	0.0306	Arabidopsis
2	V66	0.187847371424331	0.134647371424331	0.0532	Arabidopsis
2	V67	0.188236913803893	0.131536913803893	0.0567	Arabidopsis
2	V68	0.185616219238872	0.133716219238872	0.0519	Arabidopsis
2	V69	0.185776880233454	0.130776880233454	0.055	Arabidopsis
2	V7	0.189821419045672	0.131921419045672	0.0579	Arabidopsis
2	V70	0.183805838124714	0.128405838124714	0.0554	Arabidopsis
2	V71	0.188397703361044	0.135097703361044	0.0533	Arabidopsis
2	V72	0.184243294057256	0.163543294057256	0.0207	Arabidopsis
2	V73	0.185870482048397	0.132070482048397	0.0538	Arabidopsis
2	V74	0.18825931030715	0.17125931030715	0.017	Arabidopsis
2	V75	0.188274210321172	0.126774210321172	0.0615	Arabidopsis
2	V76	0.187620873504763	0.131220873504763	0.0564	Arabidopsis
2	V77	0.185837199483348	0.135537199483348	0.0503	Arabidopsis
2	V78	0.186118603202267	0.134718603202267	0.0514	Arabidopsis
2	V79	0.191473651665633	0.139273651665633	0.0522	Arabidopsis
2	V8	0.188426921279436	0.165026921279436	0.0234	Arabidopsis
2	V80	0.185849676970822	0.133749676970822	0.0521	Arabidopsis
2	V81	0.190459338576824	0.149359338576824	0.0411	Arabidopsis
2	V82	0.188100689930704	0.139700689930704	0.0484	Arabidopsis
2	V83	0.18879288408728	0.15329288408728	0.0355	Arabidopsis
2	V84	0.187376389294767	0.136276389294767	0.0511	Arabidopsis
2	V85	0.185293149550038	0.127393149550038	0.0579	Arabidopsis
2	V86	0.186391684456037	0.125091684456037	0.0613	Arabidopsis
2	V87	0.185253241737245	0.132353241737245	0.0529	Arabidopsis
2	V88	0.187134226851449	0.137634226851449	0.0495	Arabidopsis
2	V89	0.186902955617903	0.140802955617903	0.0461	Arabidopsis
2	V9	0.185678646372643	0.140678646372643	0.045	Arabidopsis
2	V90	0.187001646505347	0.154301646505347	0.0327	Arabidopsis
2	V91	0.188546110254563	0.130146110254563	0.0584	Arabidopsis
2	V92	0.191219510563408	0.137519510563408	0.0537	Arabidopsis
2	V93	0.188328426265486	0.137928426265486	0.0504	Arabidopsis
2	V94	0.186941622763304	0.135941622763304	0.051	Arabidopsis
2	V95	0.186797468482993	0.131297468482993	0.0555	Arabidopsis
2	V96	0.18635807555951	0.16005807555951	0.0263	Arabidopsis
2	V97	0.188324653647168	0.137624653647168	0.0507	Arabidopsis
2	V98	0.190311711546115	0.153111711546115	0.0372	Arabidopsis
2	V99	0.187732666849203	0.133332666849203	0.0544	Arabidopsis
3	V1	0.201792641092322	0.134192641092322	0.0676	Arabidopsis
3	V10	0.214385613308448	0.223885613308448	-0.0095	Arabidopsis
3	V100	0.216321898234864	0.259321898234864	-0.043	Arabidopsis
3	V11	0.219678428496765	0.235978428496765	-0.0163	Arabidopsis
3	V12	0.201079359673662	0.241979359673662	-0.0409	Arabidopsis
3	V13	0.211715670187404	0.167115670187404	0.0446	Arabidopsis
3	V14	0.209940300439643	0.158140300439643	0.0518	Arabidopsis
3	V15	0.209296060621093	0.242396060621093	-0.0331	Arabidopsis
3	V16	0.197248249113235	0.218548249113235	-0.0213	Arabidopsis
3	V17	0.207924824181549	0.193824824181549	0.0141	Arabidopsis
3	V18	0.215828469582906	0.185528469582906	0.0303	Arabidopsis
3	V19	0.201690057012129	0.198890057012129	0.0028	Arabidopsis
3	V2	0.213139236111193	0.241639236111193	-0.0285	Arabidopsis
3	V20	0.190856807820893	0.150356807820893	0.0405	Arabidopsis
3	V21	0.217736400013733	0.212636400013733	0.0051	Arabidopsis
3	V22	0.207855274421225	0.193155274421225	0.0147	Arabidopsis
3	V23	0.217919063846472	0.277419063846472	-0.0595	Arabidopsis
3	V24	0.206544588365534	0.189944588365534	0.0166	Arabidopsis
3	V25	0.214496164508201	0.208296164508201	0.0062	Arabidopsis
3	V26	0.204307616082825	0.208907616082825	-0.0046	Arabidopsis
3	V27	0.213428151259522	0.215028151259522	-0.0016	Arabidopsis
3	V28	0.204846382043633	0.193446382043633	0.0114	Arabidopsis
3	V29	0.216812953047264	0.282712953047264	-0.0659	Arabidopsis
3	V3	0.216302966766988	0.243502966766988	-0.0272	Arabidopsis
3	V30	0.215241842612644	0.235641842612644	-0.0204	Arabidopsis
3	V31	0.212793160060344	0.215993160060344	-0.0032	Arabidopsis
3	V32	0.219445012343592	0.199945012343592	0.0195	Arabidopsis
3	V33	0.207130746391166	0.224530746391166	-0.0174	Arabidopsis
3	V34	0.210413174566203	0.179913174566203	0.0305	Arabidopsis
3	V35	0.209131273321573	0.225431273321573	-0.0163	Arabidopsis
3	V36	0.20242505556486	0.22942505556486	-0.027	Arabidopsis
3	V37	0.211396318636259	0.248496318636259	-0.0371	Arabidopsis
3	V38	0.215464081986907	0.244964081986907	-0.0295	Arabidopsis
3	V39	0.20479060240461	0.21469060240461	-0.0099	Arabidopsis
3	V4	0.20723712006208	0.19633712006208	0.0109	Arabidopsis
3	V40	0.210565435330156	0.199565435330156	0.011	Arabidopsis
3	V41	0.222768077243326	0.229868077243326	-0.0071	Arabidopsis
3	V42	0.21310156296794	0.25580156296794	-0.0427	Arabidopsis
3	V43	0.20557117322229	0.20317117322229	0.0024	Arabidopsis
3	V44	0.212825004470962	0.216325004470962	-0.0035	Arabidopsis
3	V45	0.216176079783583	0.250476079783583	-0.0343	Arabidopsis
3	V46	0.210870456119236	0.222370456119236	-0.0115	Arabidopsis
3	V47	0.205509182676526	0.211409182676526	-0.0059	Arabidopsis
3	V48	0.219320592020676	0.178720592020676	0.0406	Arabidopsis
3	V49	0.224638311468501	0.201238311468501	0.0234	Arabidopsis
3	V5	0.231479980039227	0.219479980039227	0.012	Arabidopsis
3	V50	0.200345838542518	0.205845838542518	-0.0055	Arabidopsis
3	V51	0.215119598840438	0.238919598840438	-0.0238	Arabidopsis
3	V52	0.21578382870579	0.18138382870579	0.0344	Arabidopsis
3	V53	0.205859659641481	0.230959659641481	-0.0251	Arabidopsis
3	V54	0.215523831985317	0.214823831985317	7e-04	Arabidopsis
3	V55	0.214406189605875	0.213506189605875	9e-04	Arabidopsis
3	V56	0.199811104197685	0.163911104197685	0.0359	Arabidopsis
3	V57	0.207779903834094	0.167879903834094	0.0399	Arabidopsis
3	V58	0.228843294867955	0.225443294867955	0.0034	Arabidopsis
3	V59	0.206860123087463	0.217060123087463	-0.0102	Arabidopsis
3	V6	0.2166072078784	0.2294072078784	-0.0128	Arabidopsis
3	V60	0.212438986007236	0.203038986007236	0.0094	Arabidopsis
3	V61	0.21337907924795	0.21057907924795	0.0028	Arabidopsis
3	V62	0.217348468374332	0.204548468374332	0.0128	Arabidopsis
3	V63	0.209433683880072	0.237733683880072	-0.0283	Arabidopsis
3	V64	0.205367478203015	0.244167478203015	-0.0388	Arabidopsis
3	V65	0.223152799303161	0.201052799303161	0.0221	Arabidopsis
3	V66	0.217326716352481	0.211126716352481	0.0062	Arabidopsis
3	V67	0.21019471794914	0.22639471794914	-0.0162	Arabidopsis
3	V68	0.206577990630241	0.246177990630241	-0.0396	Arabidopsis
3	V69	0.203210431448071	0.256510431448071	-0.0533	Arabidopsis
3	V7	0.212729044841792	0.154229044841792	0.0585	Arabidopsis
3	V70	0.219099989432925	0.175499989432925	0.0436	Arabidopsis
3	V71	0.213841579669561	0.220341579669561	-0.0065	Arabidopsis
3	V72	0.209454919113944	0.185754919113944	0.0237	Arabidopsis
3	V73	0.220244134302605	0.228644134302605	-0.0084	Arabidopsis
3	V74	0.203357420026882	0.218157420026882	-0.0148	Arabidopsis
3	V75	0.220555140223482	0.202155140223482	0.0184	Arabidopsis
3	V76	0.203216136576526	0.205816136576526	-0.0026	Arabidopsis
3	V77	0.213667220582491	0.132567220582491	0.0811	Arabidopsis
3	V78	0.211275175294671	0.183075175294671	0.0282	Arabidopsis
3	V79	0.211022636692309	0.176722636692309	0.0343	Arabidopsis
3	V8	0.214439237753618	0.180139237753618	0.0343	Arabidopsis
3	V80	0.214098221639894	0.249098221639894	-0.035	Arabidopsis
3	V81	0.227082283389315	0.219482283389315	0.0076	Arabidopsis
3	V82	0.20488882956722	0.24638882956722	-0.0415	Arabidopsis
3	V83	0.20428816898267	0.22718816898267	-0.0229	Arabidopsis
3	V84	0.21458948914035	0.22268948914035	-0.0081	Arabidopsis
3	V85	0.214284954269166	0.256984954269166	-0.0427	Arabidopsis
3	V86	0.215892069348516	0.198992069348516	0.0169	Arabidopsis
3	V87	0.206329690306072	0.189929690306072	0.0164	Arabidopsis
3	V88	0.220792607462722	0.208792607462722	0.012	Arabidopsis
3	V89	0.199044012554721	0.211844012554721	-0.0128	Arabidopsis
3	V9	0.215416746045782	0.249816746045782	-0.0344	Arabidopsis
3	V90	0.204907195093529	0.242807195093529	-0.0379	Arabidopsis
3	V91	0.203333704871545	0.257333704871545	-0.054	Arabidopsis
3	V92	0.208414460986836	0.246214460986836	-0.0378	Arabidopsis
3	V93	0.211636126626823	0.211136126626823	5e-04	Arabidopsis
3	V94	0.210456023678222	0.185956023678222	0.0245	Arabidopsis
3	V95	0.216959806920386	0.165459806920386	0.0515	Arabidopsis
3	V96	0.200027921239477	0.243427921239477	-0.0434	Arabidopsis
3	V97	0.216915073353201	0.196515073353201	0.0204	Arabidopsis
3	V98	0.213036519122901	0.203236519122901	0.0098	Arabidopsis
3	V99	0.216446171363788	0.195346171363788	0.0211	Arabidopsis
4	V1	0.205478004083887	0.175978004083887	0.0295	Arabidopsis
4	V10	0.20659386541979	0.13769386541979	0.0689	Arabidopsis
4	V100	0.205311443161043	0.178911443161043	0.0264	Arabidopsis
4	V11	0.199864639141465	0.132764639141465	0.0671	Arabidopsis
4	V12	0.206731702721035	0.165231702721035	0.0415	Arabidopsis
4	V13	0.217719687197855	0.216419687197855	0.0013	Arabidopsis
4	V14	0.211369826390777	0.191569826390777	0.0198	Arabidopsis
4	V15	0.203673429895217	0.191973429895217	0.0117	Arabidopsis
4	V16	0.211184518410939	0.185684518410939	0.0255	Arabidopsis
4	V17	0.206914780484784	0.174814780484784	0.0321	Arabidopsis
4	V18	0.206395015560047	0.146295015560047	0.0601	Arabidopsis
4	V19	0.20104121461156	0.16344121461156	0.0376	Arabidopsis
4	V2	0.210679758115238	0.185179758115238	0.0255	Arabidopsis
4	V20	0.209410176591667	0.141310176591667	0.0681	Arabidopsis
4	V21	0.210526474021442	0.177726474021442	0.0328	Arabidopsis
4	V22	0.20977752946891	0.15557752946891	0.0542	Arabidopsis
4	V23	0.210104329257263	0.187804329257263	0.0223	Arabidopsis
4	V24	0.205595413616575	0.153595413616575	0.052	Arabidopsis
4	V25	0.20509186774049	0.16509186774049	0.04	Arabidopsis
4	V26	0.20850084851376	0.15400084851376	0.0545	Arabidopsis
4	V27	0.216863332585625	0.190163332585625	0.0267	Arabidopsis
4	V28	0.213124124051779	0.143324124051779	0.0698	Arabidopsis
4	V29	0.209534763569343	0.194234763569343	0.0153	Arabidopsis
4	V3	0.208908185574405	0.145208185574405	0.0637	Arabidopsis
4	V30	0.205209309995813	0.144209309995813	0.061	Arabidopsis
4	V31	0.209044315739656	0.159344315739656	0.0497	Arabidopsis
4	V32	0.205596617105041	0.178496617105041	0.0271	Arabidopsis
4	V33	0.211865496643543	0.209065496643543	0.0028	Arabidopsis
4	V34	0.207489115097716	0.208589115097716	-0.0011	Arabidopsis
4	V35	0.212816137378438	0.184716137378438	0.0281	Arabidopsis
4	V36	0.20727017590009	0.17377017590009	0.0335	Arabidopsis
4	V37	0.204313646282092	0.160413646282092	0.0439	Arabidopsis
4	V38	0.203921424786634	0.185321424786634	0.0186	Arabidopsis
4	V39	0.215035940183061	0.164635940183061	0.0504	Arabidopsis
4	V4	0.210805373888772	0.170705373888772	0.0401	Arabidopsis
4	V40	0.215599241514273	0.168999241514273	0.0466	Arabidopsis
4	V41	0.204701539554288	0.196901539554288	0.0078	Arabidopsis
4	V42	0.207210577640403	0.162410577640403	0.0448	Arabidopsis
4	V43	0.205828486686473	0.185228486686473	0.0206	Arabidopsis
4	V44	0.213052486484601	0.182452486484601	0.0306	Arabidopsis
4	V45	0.206197389477118	0.165897389477118	0.0403	Arabidopsis
4	V46	0.206616839636386	0.179216839636386	0.0274	Arabidopsis
4	V47	0.198833628313472	0.180333628313472	0.0185	Arabidopsis
4	V48	0.203536138077519	0.202936138077519	6e-04	Arabidopsis
4	V49	0.212058162917107	0.178758162917107	0.0333	Arabidopsis
4	V5	0.201855456727817	0.182555456727817	0.0193	Arabidopsis
4	V50	0.206087164178035	0.152487164178035	0.0536	Arabidopsis
4	V51	0.203594884732813	0.195694884732813	0.0079	Arabidopsis
4	V52	0.208208760780378	0.164208760780378	0.044	Arabidopsis
4	V53	0.210878877175986	0.198178877175986	0.0127	Arabidopsis
4	V54	0.203136356972459	0.182936356972459	0.0202	Arabidopsis
4	V55	0.202259820568588	0.133959820568588	0.0683	Arabidopsis
4	V56	0.204688696900846	0.143288696900846	0.0614	Arabidopsis
4	V57	0.213487791782514	0.175687791782514	0.0378	Arabidopsis
4	V58	0.209433257044702	0.175133257044702	0.0343	Arabidopsis
4	V59	0.207246580130155	0.160446580130155	0.0468	Arabidopsis
4	V6	0.207036835784121	0.192036835784121	0.015	Arabidopsis
4	V60	0.202906398732071	0.184406398732071	0.0185	Arabidopsis
4	V61	0.207347320576389	0.165647320576389	0.0417	Arabidopsis
4	V62	0.204337151572787	0.196937151572787	0.0074	Arabidopsis
4	V63	0.201553379507422	0.152653379507422	0.0489	Arabidopsis
4	V64	0.210427937261757	0.201927937261757	0.0085	Arabidopsis
4	V65	0.211346942629824	0.165946942629824	0.0454	Arabidopsis
4	V66	0.209503513269383	0.184503513269383	0.025	Arabidopsis
4	V67	0.208770106956514	0.176170106956514	0.0326	Arabidopsis
4	V68	0.203875142390309	0.181775142390309	0.0221	Arabidopsis
4	V69	0.204942180239191	0.195642180239191	0.0093	Arabidopsis
4	V7	0.208862651301709	0.159662651301709	0.0492	Arabidopsis
4	V70	0.214210903973338	0.168810903973338	0.0454	Arabidopsis
4	V71	0.211753333450815	0.152453333450815	0.0593	Arabidopsis
4	V72	0.212174682677194	0.172274682677194	0.0399	Arabidopsis
4	V73	0.20108077476557	0.16028077476557	0.0408	Arabidopsis
4	V74	0.20715409892627	0.18065409892627	0.0265	Arabidopsis
4	V75	0.204491712340016	0.186691712340016	0.0178	Arabidopsis
4	V76	0.212041008498649	0.165941008498649	0.0461	Arabidopsis
4	V77	0.205954518049019	0.176954518049019	0.029	Arabidopsis
4	V78	0.211665038475792	0.172665038475792	0.039	Arabidopsis
4	V79	0.200555916001519	0.152355916001519	0.0482	Arabidopsis
4	V8	0.206795581395345	0.160595581395345	0.0462	Arabidopsis
4	V80	0.211365819235877	0.190065819235877	0.0213	Arabidopsis
4	V81	0.209246839871457	0.163446839871457	0.0458	Arabidopsis
4	V82	0.208352774297841	0.161652774297841	0.0467	Arabidopsis
4	V83	0.209212254642347	0.202312254642347	0.0069	Arabidopsis
4	V84	0.202319848417526	0.184819848417526	0.0175	Arabidopsis
4	V85	0.209389534013681	0.145289534013681	0.0641	Arabidopsis
4	V86	0.213773488566816	0.203173488566816	0.0106	Arabidopsis
4	V87	0.20584922760865	0.15684922760865	0.049	Arabidopsis
4	V88	0.217226031198709	0.214826031198709	0.0024	Arabidopsis
4	V89	0.209305459073081	0.195305459073081	0.014	Arabidopsis
4	V9	0.212372107203633	0.175372107203633	0.037	Arabidopsis
4	V90	0.211701653441613	0.190901653441613	0.0208	Arabidopsis
4	V91	0.21158171869625	0.15988171869625	0.0517	Arabidopsis
4	V92	0.206262056143042	0.192362056143042	0.0139	Arabidopsis
4	V93	0.207582087520289	0.179582087520289	0.028	Arabidopsis
4	V94	0.213877339548777	0.177977339548777	0.0359	Arabidopsis
4	V95	0.217478096559915	0.181878096559915	0.0356	Arabidopsis
4	V96	0.204228746344282	0.180128746344282	0.0241	Arabidopsis
4	V97	0.205840209107548	0.157740209107548	0.0481	Arabidopsis
4	V98	0.211679016178971	0.175379016178971	0.0363	Arabidopsis
4	V99	0.210237794773514	0.154137794773514	0.0561	Arabidopsis
5	V1	0.24188346899803	0.24538346899803	-0.0035	Arabidopsis
5	V10	0.267425605807291	0.227725605807291	0.0397	Arabidopsis
5	V100	0.262044317468183	0.296844317468183	-0.0348	Arabidopsis
5	V11	0.260620606749415	0.275320606749415	-0.0147	Arabidopsis
5	V12	0.287922280107496	0.199222280107496	0.0887	Arabidopsis
5	V13	0.289339528581356	0.215639528581356	0.0737	Arabidopsis
5	V14	0.260124165874346	0.201224165874346	0.0589	Arabidopsis
5	V15	0.281214892668223	0.250314892668223	0.0309	Arabidopsis
5	V16	0.244890794315743	0.187990794315743	0.0569	Arabidopsis
5	V17	0.245554116811062	0.186754116811062	0.0588	Arabidopsis
5	V18	0.257465198907152	0.231965198907152	0.0255	Arabidopsis
5	V19	0.251415791451112	0.237515791451112	0.0139	Arabidopsis
5	V2	0.247667255817796	0.180667255817796	0.067	Arabidopsis
5	V20	0.28372799793043	0.23732799793043	0.0464	Arabidopsis
5	V21	0.257165645444935	0.214465645444935	0.0427	Arabidopsis
5	V22	0.290822170356305	0.274222170356305	0.0166	Arabidopsis
5	V23	0.261800320402744	0.205200320402744	0.0566	Arabidopsis
5	V24	0.229778775014701	0.207478775014701	0.0223	Arabidopsis
5	V25	0.258251117375492	0.305651117375492	-0.0474	Arabidopsis
5	V26	0.253199496058983	0.176999496058983	0.0762	Arabidopsis
5	V27	0.262770946941942	0.206570946941942	0.0562	Arabidopsis
5	V28	0.252387065458006	0.184587065458006	0.0678	Arabidopsis
5	V29	0.254235245405195	0.226235245405195	0.028	Arabidopsis
5	V3	0.238277952726559	0.194177952726559	0.0441	Arabidopsis
5	V30	0.275851735373366	0.258151735373366	0.0177	Arabidopsis
5	V31	0.258739946484126	0.195739946484126	0.063	Arabidopsis
5	V32	0.252765741173037	0.193865741173037	0.0589	Arabidopsis
5	V33	0.277575141263307	0.286375141263307	-0.0088	Arabidopsis
5	V34	0.256417375912499	0.175917375912499	0.0805	Arabidopsis
5	V35	0.250765199508042	0.258165199508042	-0.0074	Arabidopsis
5	V36	0.28562199374104	0.27812199374104	0.0075	Arabidopsis
5	V37	0.272493386211385	0.247093386211385	0.0254	Arabidopsis
5	V38	0.314228494329426	0.228328494329426	0.0859	Arabidopsis
5	V39	0.262822620044244	0.210622620044244	0.0522	Arabidopsis
5	V4	0.234538076635134	0.198338076635134	0.0362	Arabidopsis
5	V40	0.260355450237254	0.153555450237254	0.1068	Arabidopsis
5	V41	0.248595362533184	0.206795362533184	0.0418	Arabidopsis
5	V42	0.27992086622621	0.22772086622621	0.0522	Arabidopsis
5	V43	0.262979702820503	0.200979702820503	0.062	Arabidopsis
5	V44	0.230720508385878	0.229720508385878	0.001	Arabidopsis
5	V45	0.274176883502503	0.202676883502503	0.0715	Arabidopsis
5	V46	0.271989658998549	0.183589658998549	0.0884	Arabidopsis
5	V47	0.251372889879244	0.232872889879245	0.0185	Arabidopsis
5	V48	0.255331722513773	0.246131722513773	0.0092	Arabidopsis
5	V49	0.23279074821319	0.23979074821319	-0.007	Arabidopsis
5	V5	0.282459473896483	0.206259473896483	0.0762	Arabidopsis
5	V50	0.24815393125485	0.18745393125485	0.0607	Arabidopsis
5	V51	0.312645929993852	0.202045929993852	0.1106	Arabidopsis
5	V52	0.273176315636857	0.222776315636857	0.0504	Arabidopsis
5	V53	0.259467307895351	0.205067307895351	0.0544	Arabidopsis
5	V54	0.25195373242528	0.16305373242528	0.0889	Arabidopsis
5	V55	0.235558560805437	0.189158560805437	0.0464	Arabidopsis
5	V56	0.25833009717533	0.20773009717533	0.0506	Arabidopsis
5	V57	0.280717418792341	0.273417418792341	0.0073	Arabidopsis
5	V58	0.30666933264444	0.26666933264444	0.04	Arabidopsis
5	V59	0.282327850076093	0.258827850076092	0.0235	Arabidopsis
5	V6	0.259744026703995	0.224644026703995	0.0351	Arabidopsis
5	V60	0.253636131477959	0.222936131477959	0.0307	Arabidopsis
5	V61	0.218562408327881	0.177862408327881	0.0407	Arabidopsis
5	V62	0.26697305404948	0.23677305404948	0.0302	Arabidopsis
5	V63	0.286012712699825	0.229112712699825	0.0569	Arabidopsis
5	V64	0.270109190865692	0.226509190865692	0.0436	Arabidopsis
5	V65	0.290872477003344	0.198372477003344	0.0925	Arabidopsis
5	V66	0.264522267678019	0.246122267678019	0.0184	Arabidopsis
5	V67	0.237199232435668	0.191799232435668	0.0454	Arabidopsis
5	V68	0.25745297792986	0.19225297792986	0.0652	Arabidopsis
5	V69	0.285098821226946	0.232998821226946	0.0521	Arabidopsis
5	V7	0.241896852930544	0.222596852930544	0.0193	Arabidopsis
5	V70	0.284638985234973	0.166938985234973	0.1177	Arabidopsis
5	V71	0.264743270339545	0.224443270339545	0.0403	Arabidopsis
5	V72	0.237526354402849	0.209226354402849	0.0283	Arabidopsis
5	V73	0.257968549334903	0.219768549334903	0.0382	Arabidopsis
5	V74	0.279445525914912	0.197345525914912	0.0821	Arabidopsis
5	V75	0.258605554183893	0.159305554183893	0.0993	Arabidopsis
5	V76	0.296652064032167	0.239352064032167	0.0573	Arabidopsis
5	V77	0.253164062510289	0.202564062510289	0.0506	Arabidopsis
5	V78	0.271020170807068	0.183020170807068	0.088	Arabidopsis
5	V79	0.26385602982912	0.30635602982912	-0.0425	Arabidopsis
5	V8	0.25344509187699	0.20514509187699	0.0483	Arabidopsis
5	V80	0.265723162875426	0.257023162875426	0.0087	Arabidopsis
5	V81	0.286190644564254	0.244290644564254	0.0419	Arabidopsis
5	V82	0.26009249419541	0.22619249419541	0.0339	Arabidopsis
5	V83	0.257365416968548	0.209565416968548	0.0478	Arabidopsis
5	V84	0.245705594322969	0.212605594322969	0.0331	Arabidopsis
5	V85	0.257667807411852	0.199567807411852	0.0581	Arabidopsis
5	V86	0.246849988788318	0.193849988788318	0.053	Arabidopsis
5	V87	0.278375307541179	0.238875307541179	0.0395	Arabidopsis
5	V88	0.249248520826592	0.204348520826592	0.0449	Arabidopsis
5	V89	0.250389161282751	0.238889161282751	0.0115	Arabidopsis
5	V9	0.257301279755179	0.313701279755179	-0.0564	Arabidopsis
5	V90	0.292224765065706	0.236224765065706	0.056	Arabidopsis
5	V91	0.281577922151581	0.217377922151581	0.0642	Arabidopsis
5	V92	0.266624989939221	0.190424989939221	0.0762	Arabidopsis
5	V93	0.283369865710965	0.252569865710965	0.0308	Arabidopsis
5	V94	0.259738330751052	0.230338330751052	0.0294	Arabidopsis
5	V95	0.23304063341048	0.22834063341048	0.0047	Arabidopsis
5	V96	0.263346316359584	0.212146316359584	0.0512	Arabidopsis
5	V97	0.266677346617818	0.238677346617818	0.028	Arabidopsis
5	V98	0.254912357835296	0.241212357835296	0.0137	Arabidopsis
5	V99	0.239791091690528	0.215791091690528	0.024	Arabidopsis
6	V1	0.291750917000104	0.188450917000104	0.1033	Arabidopsis
6	V10	0.293664072186243	0.236064072186243	0.0576	Arabidopsis
6	V100	0.253890043027315	0.211390043027315	0.0425	Arabidopsis
6	V11	0.30374283467975	0.25334283467975	0.0504	Arabidopsis
6	V12	0.275120614482166	0.157720614482166	0.1174	Arabidopsis
6	V13	0.282302976209811	0.215702976209811	0.0666	Arabidopsis
6	V14	0.284804285163957	0.202704285163957	0.0821	Arabidopsis
6	V15	0.308388276450747	0.209188276450747	0.0992	Arabidopsis
6	V16	0.326480548680082	0.263480548680082	0.063	Arabidopsis
6	V17	0.29341960778306	0.21501960778306	0.0784	Arabidopsis
6	V18	0.299535648086966	0.214035648086966	0.0855	Arabidopsis
6	V19	0.288086480414361	0.149386480414361	0.1387	Arabidopsis
6	V2	0.293996533930419	0.282996533930419	0.011	Arabidopsis
6	V20	0.301017940722486	0.205917940722486	0.0951	Arabidopsis
6	V21	0.317830857733778	0.310730857733778	0.0071	Arabidopsis
6	V22	0.275760932307402	0.212060932307402	0.0637	Arabidopsis
6	V23	0.287192305681535	0.190692305681535	0.0965	Arabidopsis
6	V24	0.296030378993263	0.195730378993263	0.1003	Arabidopsis
6	V25	0.307445451499179	0.220745451499179	0.0867	Arabidopsis
6	V26	0.299969604696674	0.244269604696674	0.0557	Arabidopsis
6	V27	0.288538521409127	0.184438521409127	0.1041	Arabidopsis
6	V28	0.308844631496881	0.230044631496881	0.0788	Arabidopsis
6	V29	0.275853202777227	0.236553202777227	0.0393	Arabidopsis
6	V3	0.29340782812971	0.17700782812971	0.1164	Arabidopsis
6	V30	0.269292201387493	0.222392201387493	0.0469	Arabidopsis
6	V31	0.30484659746489	0.21354659746489	0.0913	Arabidopsis
6	V32	0.290503194097768	0.185103194097768	0.1054	Arabidopsis
6	V33	0.280248274334847	0.258848274334847	0.0214	Arabidopsis
6	V34	0.276271754592716	0.204771754592716	0.0715	Arabidopsis
6	V35	0.267833941527013	0.217133941527013	0.0507	Arabidopsis
6	V36	0.325146674717153	0.212046674717153	0.1131	Arabidopsis
6	V37	0.29762901420164	0.18302901420164	0.1146	Arabidopsis
6	V38	0.294506431478193	0.217206431478193	0.0773	Arabidopsis
6	V39	0.289055760148144	0.256955760148144	0.0321	Arabidopsis
6	V4	0.308435172968524	0.233435172968524	0.075	Arabidopsis
6	V40	0.27448637241187	0.20628637241187	0.0682	Arabidopsis
6	V41	0.292155755291059	0.227655755291059	0.0645	Arabidopsis
6	V42	0.328380613904051	0.221780613904051	0.1066	Arabidopsis
6	V43	0.284490028686781	0.217890028686781	0.0666	Arabidopsis
6	V44	0.267109511775737	0.192409511775737	0.0747	Arabidopsis
6	V45	0.290780613603922	0.284080613603922	0.0067	Arabidopsis
6	V46	0.255621628812232	0.193821628812232	0.0618	Arabidopsis
6	V47	0.266552599316968	0.199552599316968	0.067	Arabidopsis
6	V48	0.279274545435562	0.190574545435562	0.0887	Arabidopsis
6	V49	0.316118325514727	0.156518325514727	0.1596	Arabidopsis
6	V5	0.284574118772237	0.198974118772237	0.0856	Arabidopsis
6	V50	0.271362780630879	0.241562780630879	0.0298	Arabidopsis
6	V51	0.280988658022149	0.201388658022149	0.0796	Arabidopsis
6	V52	0.278811527056234	0.169111527056234	0.1097	Arabidopsis
6	V53	0.300107071167234	0.221207071167234	0.0789	Arabidopsis
6	V54	0.299127746082033	0.191727746082033	0.1074	Arabidopsis
6	V55	0.306886682302048	0.222286682302048	0.0846	Arabidopsis
6	V56	0.30678864316837	0.23688864316837	0.0699	Arabidopsis
6	V57	0.290786616021595	0.229486616021595	0.0613	Arabidopsis
6	V58	0.286164547337978	0.218964547337978	0.0672	Arabidopsis
6	V59	0.294594903855827	0.199394903855827	0.0952	Arabidopsis
6	V6	0.318329135303791	0.210129135303791	0.1082	Arabidopsis
6	V60	0.308439670198666	0.217639670198666	0.0908	Arabidopsis
6	V61	0.298217665874567	0.209917665874567	0.0883	Arabidopsis
6	V62	0.303427299694815	0.234027299694815	0.0694	Arabidopsis
6	V63	0.297516443743842	0.224816443743842	0.0727	Arabidopsis
6	V64	0.291040197197717	0.238540197197717	0.0525	Arabidopsis
6	V65	0.277886551698177	0.231086551698177	0.0468	Arabidopsis
6	V66	0.28789565477927	0.22789565477927	0.06	Arabidopsis
6	V67	0.30597374501529	0.23267374501529	0.0733	Arabidopsis
6	V68	0.273553906698056	0.237653906698056	0.0359	Arabidopsis
6	V69	0.299168662042827	0.237868662042827	0.0613	Arabidopsis
6	V7	0.270958407074037	0.217458407074037	0.0535	Arabidopsis
6	V70	0.261461228845169	0.194761228845169	0.0667	Arabidopsis
6	V71	0.285748413677497	0.211348413677497	0.0744	Arabidopsis
6	V72	0.316697082291041	0.222697082291041	0.094	Arabidopsis
6	V73	0.27831329974766	0.25891329974766	0.0194	Arabidopsis
6	V74	0.303890700463724	0.228190700463724	0.0757	Arabidopsis
6	V75	0.290738627026974	0.215638627026974	0.0751	Arabidopsis
6	V76	0.279700261504837	0.195500261504837	0.0842	Arabidopsis
6	V77	0.281710539314967	0.214210539314967	0.0675	Arabidopsis
6	V78	0.290223046622827	0.228323046622827	0.0619	Arabidopsis
6	V79	0.308147660954513	0.244347660954513	0.0638	Arabidopsis
6	V8	0.307002200804749	0.152702200804749	0.1543	Arabidopsis
6	V80	0.297562510691519	0.237862510691519	0.0597	Arabidopsis
6	V81	0.289466357831155	0.237266357831155	0.0522	Arabidopsis
6	V82	0.318411764972616	0.191911764972616	0.1265	Arabidopsis
6	V83	0.289110681385691	0.194510681385691	0.0946	Arabidopsis
6	V84	0.272084061940424	0.206184061940424	0.0659	Arabidopsis
6	V85	0.299254270239309	0.192554270239309	0.1067	Arabidopsis
6	V86	0.309929781645279	0.193529781645279	0.1164	Arabidopsis
6	V87	0.283745515737884	0.205345515737884	0.0784	Arabidopsis
6	V88	0.318760274610876	0.267760274610876	0.051	Arabidopsis
6	V89	0.305705691972675	0.230105691972675	0.0756	Arabidopsis
6	V9	0.283145820412051	0.189745820412051	0.0934	Arabidopsis
6	V90	0.2903297607908	0.2303297607908	0.06	Arabidopsis
6	V91	0.304843667029455	0.218043667029455	0.0868	Arabidopsis
6	V92	0.286368867476002	0.244668867476002	0.0417	Arabidopsis
6	V93	0.288129506976096	0.232529506976096	0.0556	Arabidopsis
6	V94	0.284022834062915	0.208522834062915	0.0755	Arabidopsis
6	V95	0.307994921276566	0.236894921276566	0.0711	Arabidopsis
6	V96	0.281140623964095	0.170940623964094	0.1102	Arabidopsis
6	V97	0.291848075952866	0.147648075952866	0.1442	Arabidopsis
6	V98	0.293055463940278	0.212555463940278	0.0805	Arabidopsis
6	V99	0.267863751180655	0.185063751180655	0.0828	Arabidopsis
7	V1	0.419256471255423	0.380656471255423	0.0386	Arabidopsis
7	V10	0.390520436174927	0.380120436174927	0.0104	Arabidopsis
7	V100	0.404865626903519	0.291065626903519	0.1138	Arabidopsis
7	V11	0.400206908238539	0.370406908238539	0.0298	Arabidopsis
7	V12	0.425178240538536	0.345078240538536	0.0801	Arabidopsis
7	V13	0.389031536962406	0.326931536962406	0.0621	Arabidopsis
7	V14	0.431343888380138	0.363343888380138	0.068	Arabidopsis
7	V15	0.422888462493682	0.313588462493682	0.1093	Arabidopsis
7	V16	0.421487142263481	0.366387142263482	0.0551	Arabidopsis
7	V17	0.405882942222235	0.367482942222235	0.0384	Arabidopsis
7	V18	0.423193940613746	0.384493940613746	0.0387	Arabidopsis
7	V19	0.400095594991374	0.318595594991374	0.0815	Arabidopsis
7	V2	0.384359648442734	0.371959648442734	0.0124	Arabidopsis
7	V20	0.422401601235954	0.376501601235954	0.0459	Arabidopsis
7	V21	0.410424307524015	0.326324307524015	0.0841	Arabidopsis
7	V22	0.395161085907037	0.373461085907037	0.0217	Arabidopsis
7	V23	0.400503792116413	0.310503792116413	0.09	Arabidopsis
7	V24	0.438046412561227	0.428046412561227	0.01	Arabidopsis
7	V25	0.411216482935675	0.396616482935675	0.0146	Arabidopsis
7	V26	0.409370246651877	0.412070246651877	-0.0027	Arabidopsis
7	V27	0.429852707698684	0.339652707698684	0.0902	Arabidopsis
7	V28	0.455554357145307	0.365854357145307	0.0897	Arabidopsis
7	V29	0.404691910661567	0.314991910661567	0.0897	Arabidopsis
7	V3	0.442294650064958	0.316894650064958	0.1254	Arabidopsis
7	V30	0.423062566926183	0.315562566926183	0.1075	Arabidopsis
7	V31	0.431375785345066	0.374875785345066	0.0565	Arabidopsis
7	V32	0.417526000771844	0.387626000771844	0.0299	Arabidopsis
7	V33	0.422763409604669	0.300163409604669	0.1226	Arabidopsis
7	V34	0.427056393155039	0.446756393155039	-0.0197	Arabidopsis
7	V35	0.433096440820219	0.306996440820219	0.1261	Arabidopsis
7	V36	0.42744479994235	0.32024479994235	0.1072	Arabidopsis
7	V37	0.406914125607968	0.279714125607968	0.1272	Arabidopsis
7	V38	0.423814968642854	0.421914968642854	0.0019	Arabidopsis
7	V39	0.437479646369594	0.359979646369594	0.0775	Arabidopsis
7	V4	0.434833148307074	0.321333148307074	0.1135	Arabidopsis
7	V40	0.428920975687441	0.312820975687441	0.1161	Arabidopsis
7	V41	0.423365926830853	0.439865926830853	-0.0165	Arabidopsis
7	V42	0.425110793759491	0.369910793759491	0.0552	Arabidopsis
7	V43	0.474701010595185	0.381101010595185	0.0936	Arabidopsis
7	V44	0.449280260293259	0.274680260293259	0.1746	Arabidopsis
7	V45	0.419852417794728	0.415152417794728	0.0047	Arabidopsis
7	V46	0.425349937792322	0.460449937792322	-0.0351	Arabidopsis
7	V47	0.464355574151621	0.375055574151621	0.0893	Arabidopsis
7	V48	0.441622208294085	0.401122208294085	0.0405	Arabidopsis
7	V49	0.398792341563601	0.350692341563601	0.0481	Arabidopsis
7	V5	0.408435533078482	0.323535533078482	0.0849	Arabidopsis
7	V50	0.418378269256509	0.396478269256509	0.0219	Arabidopsis
7	V51	0.447734638853397	0.375534638853397	0.0722	Arabidopsis
7	V52	0.426153585432792	0.422953585432792	0.0032	Arabidopsis
7	V53	0.427890553677764	0.357690553677764	0.0702	Arabidopsis
7	V54	0.408761816270663	0.373461816270663	0.0353	Arabidopsis
7	V55	0.403592870190179	0.357392870190179	0.0462	Arabidopsis
7	V56	0.394442934597905	0.378342934597905	0.0161	Arabidopsis
7	V57	0.383218079751525	0.412818079751525	-0.0296	Arabidopsis
7	V58	0.441088669370998	0.373288669370998	0.0678	Arabidopsis
7	V59	0.403453227123004	0.383953227123004	0.0195	Arabidopsis
7	V6	0.406610913005372	0.252410913005372	0.1542	Arabidopsis
7	V60	0.427987169476376	0.428587169476376	-6e-04	Arabidopsis
7	V61	0.39101983777519	0.34481983777519	0.0462	Arabidopsis
7	V62	0.408598936162057	0.383198936162057	0.0254	Arabidopsis
7	V63	0.406583074801367	0.313083074801367	0.0935	Arabidopsis
7	V64	0.410562382121243	0.312062382121243	0.0985	Arabidopsis
7	V65	0.40944862228211	0.40134862228211	0.0081	Arabidopsis
7	V66	0.401658049846478	0.331958049846478	0.0697	Arabidopsis
7	V67	0.373124529361928	0.361424529361928	0.0117	Arabidopsis
7	V68	0.386132592420673	0.431532592420673	-0.0454	Arabidopsis
7	V69	0.389490476743662	0.310390476743662	0.0791	Arabidopsis
7	V7	0.386414981493107	0.327114981493107	0.0593	Arabidopsis
7	V70	0.453898221845931	0.306398221845931	0.1475	Arabidopsis
7	V71	0.415628042893064	0.346028042893064	0.0696	Arabidopsis
7	V72	0.357923103493604	0.314223103493604	0.0437	Arabidopsis
7	V73	0.476238179825726	0.320938179825726	0.1553	Arabidopsis
7	V74	0.437690229495102	0.387590229495102	0.0501	Arabidopsis
7	V75	0.451008340560452	0.350708340560452	0.1003	Arabidopsis
7	V76	0.431408717782579	0.330408717782579	0.101	Arabidopsis
7	V77	0.44565311144878	0.35215311144878	0.0935	Arabidopsis
7	V78	0.395213078516354	0.314513078516354	0.0807	Arabidopsis
7	V79	0.424904989198468	0.309204989198468	0.1157	Arabidopsis
7	V8	0.41584146162935	0.33304146162935	0.0828	Arabidopsis
7	V80	0.416817223658404	0.395617223658404	0.0212	Arabidopsis
7	V81	0.431798007926505	0.346298007926505	0.0855	Arabidopsis
7	V82	0.397637868666077	0.307337868666077	0.0903	Arabidopsis
7	V83	0.452408485218822	0.335808485218822	0.1166	Arabidopsis
7	V84	0.468741225198849	0.322341225198849	0.1464	Arabidopsis
7	V85	0.423442892958473	0.312542892958473	0.1109	Arabidopsis
7	V86	0.443598729189339	0.301998729189339	0.1416	Arabidopsis
7	V87	0.398838777682102	0.318838777682102	0.08	Arabidopsis
7	V88	0.427247275932391	0.350647275932391	0.0766	Arabidopsis
7	V89	0.387459028305568	0.318559028305568	0.0689	Arabidopsis
7	V9	0.392441542508307	0.375841542508307	0.0166	Arabidopsis
7	V90	0.414340389796669	0.286240389796669	0.1281	Arabidopsis
7	V91	0.409207352814978	0.317007352814978	0.0922	Arabidopsis
7	V92	0.438373141192085	0.357473141192085	0.0809	Arabidopsis
7	V93	0.425387797322259	0.391587797322259	0.0338	Arabidopsis
7	V94	0.420077341544696	0.330577341544696	0.0895	Arabidopsis
7	V95	0.450078178505263	0.372578178505263	0.0775	Arabidopsis
7	V96	0.418738051617619	0.421538051617619	-0.0028	Arabidopsis
7	V97	0.407514865014624	0.273414865014624	0.1341	Arabidopsis
7	V98	0.387800836123146	0.409400836123146	-0.0216	Arabidopsis
7	V99	0.437531527365016	0.372931527365016	0.0646	Arabidopsis
8	V1	0.432695747367795	0.0885957473677947	0.3441	Arabidopsis
8	V10	0.452197177361111	0.286297177361111	0.1659	Arabidopsis
8	V100	0.42766756520609	0.39186756520609	0.0358	Arabidopsis
8	V11	0.477584545812532	0.538584545812532	-0.061	Arabidopsis
8	V12	0.424243447128481	0.229943447128481	0.1943	Arabidopsis
8	V13	0.44458798437976	0.24988798437976	0.1947	Arabidopsis
8	V14	0.483955944882593	0.172655944882593	0.3113	Arabidopsis
8	V15	0.466068693303922	0.456868693303922	0.0092	Arabidopsis
8	V16	0.443337377704663	0.425037377704663	0.0183	Arabidopsis
8	V17	0.487506620849909	0.363806620849909	0.1237	Arabidopsis
8	V18	0.456153346854976	0.383153346854976	0.073	Arabidopsis
8	V19	0.424523877508435	0.305123877508435	0.1194	Arabidopsis
8	V2	0.432594468930701	0.422694468930701	0.0099	Arabidopsis
8	V20	0.421306845019286	0.270506845019286	0.1508	Arabidopsis
8	V21	0.402269321555899	0.194869321555899	0.2074	Arabidopsis
8	V22	0.464993190322534	0.283493190322534	0.1815	Arabidopsis
8	V23	0.472359991715097	0.165259991715097	0.3071	Arabidopsis
8	V24	0.521890957603726	0.394890957603726	0.127	Arabidopsis
8	V25	0.431170592455248	0.196870592455248	0.2343	Arabidopsis
8	V26	0.481973859117799	0.335973859117799	0.146	Arabidopsis
8	V27	0.439416759207458	0.418116759207458	0.0213	Arabidopsis
8	V28	0.446541114087854	0.229641114087854	0.2169	Arabidopsis
8	V29	0.499037411710939	0.113137411710939	0.3859	Arabidopsis
8	V3	0.447900668185945	0.133900668185945	0.314	Arabidopsis
8	V30	0.446653007750989	0.225253007750989	0.2214	Arabidopsis
8	V31	0.473443869203747	0.328543869203747	0.1449	Arabidopsis
8	V32	0.485611754590755	0.268711754590755	0.2169	Arabidopsis
8	V33	0.526780929976261	0.379580929976261	0.1472	Arabidopsis
8	V34	0.414891496005578	0.103791496005578	0.3111	Arabidopsis
8	V35	0.41354590313507	0.49194590313507	-0.0784	Arabidopsis
8	V36	0.459353718750029	0.452753718750029	0.0066	Arabidopsis
8	V37	0.433744284297159	0.260444284297159	0.1733	Arabidopsis
8	V38	0.405373451606687	0.330073451606687	0.0753	Arabidopsis
8	V39	0.497310114613314	0.426210114613314	0.0711	Arabidopsis
8	V4	0.445237156674648	0.305837156674648	0.1394	Arabidopsis
8	V40	0.480992089821744	0.234392089821744	0.2466	Arabidopsis
8	V41	0.533695605997285	0.440495605997285	0.0932	Arabidopsis
8	V42	0.437156419807771	0.387356419807771	0.0498	Arabidopsis
8	V43	0.45906810118538	0.298168101185381	0.1609	Arabidopsis
8	V44	0.42735177975227	0.17555177975227	0.2518	Arabidopsis
8	V45	0.465781523508475	0.374781523508475	0.091	Arabidopsis
8	V46	0.401297230914901	0.329097230914901	0.0722	Arabidopsis
8	V47	0.490295406679882	0.269195406679882	0.2211	Arabidopsis
8	V48	0.448657459728945	0.356657459728945	0.092	Arabidopsis
8	V49	0.49057061439253	0.40507061439253	0.0855	Arabidopsis
8	V5	0.428443902240219	0.277343902240219	0.1511	Arabidopsis
8	V50	0.477975333161893	0.216675333161893	0.2613	Arabidopsis
8	V51	0.464239142328296	0.246439142328297	0.2178	Arabidopsis
8	V52	0.458620314878293	0.424620314878293	0.034	Arabidopsis
8	V53	0.451426417958812	0.364126417958812	0.0873	Arabidopsis
8	V54	0.455022522600216	0.214522522600216	0.2405	Arabidopsis
8	V55	0.409422276198714	0.196122276198714	0.2133	Arabidopsis
8	V56	0.483113369970013	0.299013369970013	0.1841	Arabidopsis
8	V57	0.499219143845994	0.383119143845994	0.1161	Arabidopsis
8	V58	0.453464911203047	0.329364911203047	0.1241	Arabidopsis
8	V59	0.439941550531528	0.382341550531528	0.0576	Arabidopsis
8	V6	0.409120735953807	0.291420735953807	0.1177	Arabidopsis
8	V60	0.4416492107874	0.2106492107874	0.231	Arabidopsis
8	V61	0.442674547200193	0.287574547200193	0.1551	Arabidopsis
8	V62	0.463093942756497	0.323093942756497	0.14	Arabidopsis
8	V63	0.444301579063665	0.352901579063665	0.0914	Arabidopsis
8	V64	0.427245978910574	0.254645978910574	0.1726	Arabidopsis
8	V65	0.45200768583505	0.26340768583505	0.1886	Arabidopsis
8	V66	0.425017381843149	0.386117381843149	0.0389	Arabidopsis
8	V67	0.465052795760112	0.340052795760112	0.125	Arabidopsis
8	V68	0.445395178415792	0.327595178415792	0.1178	Arabidopsis
8	V69	0.455248565350518	0.309148565350518	0.1461	Arabidopsis
8	V7	0.47047034613646	0.33397034613646	0.1365	Arabidopsis
8	V70	0.458220360498516	0.384820360498516	0.0734	Arabidopsis
8	V71	0.462454177273971	0.173954177273971	0.2885	Arabidopsis
8	V72	0.403153633460616	0.374353633460616	0.0288	Arabidopsis
8	V73	0.383813036752117	0.232813036752117	0.151	Arabidopsis
8	V74	0.441795823778956	0.315495823778956	0.1263	Arabidopsis
8	V75	0.468948691404159	0.310548691404159	0.1584	Arabidopsis
8	V76	0.419580913044555	0.269980913044555	0.1496	Arabidopsis
8	V77	0.444823008865676	0.459423008865676	-0.0146	Arabidopsis
8	V78	0.40076418165457	0.25876418165457	0.142	Arabidopsis
8	V79	0.450275689411768	0.334075689411768	0.1162	Arabidopsis
8	V8	0.450962128108373	0.167362128108373	0.2836	Arabidopsis
8	V80	0.397127217108326	0.322127217108326	0.075	Arabidopsis
8	V81	0.441167109351676	0.297467109351676	0.1437	Arabidopsis
8	V82	0.464418083765125	0.308418083765125	0.156	Arabidopsis
8	V83	0.430917157500656	0.258217157500656	0.1727	Arabidopsis
8	V84	0.450266758319237	0.433166758319237	0.0171	Arabidopsis
8	V85	0.43664524346362	0.18014524346362	0.2565	Arabidopsis
8	V86	0.523948466385956	0.344648466385956	0.1793	Arabidopsis
8	V87	0.425518815914385	0.254218815914384	0.1713	Arabidopsis
8	V88	0.48707166701091	0.30737166701091	0.1797	Arabidopsis
8	V89	0.505135443506436	0.359235443506436	0.1459	Arabidopsis
8	V9	0.472849318928262	0.465649318928262	0.0072	Arabidopsis
8	V90	0.412625512112023	0.451825512112023	-0.0392	Arabidopsis
8	V91	0.437286383408602	0.247186383408602	0.1901	Arabidopsis
8	V92	0.473293623123849	0.313093623123849	0.1602	Arabidopsis
8	V93	0.434332350162426	0.363732350162426	0.0706	Arabidopsis
8	V94	0.461062451080015	0.435462451080015	0.0256	Arabidopsis
8	V95	0.451578746914241	0.428678746914241	0.0229	Arabidopsis
8	V96	0.423065109499325	0.353965109499325	0.0691	Arabidopsis
8	V97	0.421802949794948	0.388502949794948	0.0333	Arabidopsis
8	V98	0.441748276540084	0.184748276540084	0.257	Arabidopsis
8	V99	0.477417824673085	0.521617824673085	-0.0442	Arabidopsis
1	V1	0.118199878590322	0.0690998785903223	0.0491	Drosophila
1	V10	0.117715174858752	0.0645151748587521	0.0532	Drosophila
1	V100	0.119120111707913	0.059120111707913	0.06	Drosophila
1	V11	0.115274606512346	0.0756746065123462	0.0396	Drosophila
1	V12	0.113819535339601	0.0682195353396006	0.0456	Drosophila
1	V13	0.120891830244177	0.0663918302441769	0.0545	Drosophila
1	V14	0.11742202712027	0.0647220271202699	0.0527	Drosophila
1	V15	0.117203923206439	0.0641039232064394	0.0531	Drosophila
1	V16	0.117910466568331	0.0776104665683315	0.0403	Drosophila
1	V17	0.12220307631708	0.0732030763170801	0.049	Drosophila
1	V18	0.125810619769814	0.0355106197698135	0.0903	Drosophila
1	V19	0.115747797943108	0.070047797943108	0.0457	Drosophila
1	V2	0.117511210000777	0.073211210000777	0.0443	Drosophila
1	V20	0.116220823112513	0.0335208231125128	0.0827	Drosophila
1	V21	0.110152510242294	0.068952510242294	0.0412	Drosophila
1	V22	0.121245926279162	0.0688459262791615	0.0524	Drosophila
1	V23	0.121335278984554	0.0692352789845538	0.0521	Drosophila
1	V24	0.112620637184841	0.0743206371848412	0.0383	Drosophila
1	V25	0.117937482362173	0.0328374823621729	0.0851	Drosophila
1	V26	0.117283337284314	0.0650833372843138	0.0522	Drosophila
1	V27	0.119986983415871	0.0328869834158714	0.0871	Drosophila
1	V28	0.117846807376892	0.0718468073768922	0.046	Drosophila
1	V29	0.112277128946013	0.0713771289460129	0.0409	Drosophila
1	V3	0.115770165014429	0.0679701650144289	0.0478	Drosophila
1	V30	0.120763936299408	0.0746639362994079	0.0461	Drosophila
1	V31	0.120888954656265	0.0705889546562646	0.0503	Drosophila
1	V32	0.116116842633248	0.0720168426332479	0.0441	Drosophila
1	V33	0.1124760336737	0.0674760336737003	0.045	Drosophila
1	V34	0.118267059009529	0.0681670590095291	0.0501	Drosophila
1	V35	0.116379953537383	0.0700799535373835	0.0463	Drosophila
1	V36	0.119153471079234	0.0736534710792341	0.0455	Drosophila
1	V37	0.119638191468898	0.0753381914688977	0.0443	Drosophila
1	V38	0.115590675018022	0.0728906750180225	0.0427	Drosophila
1	V39	0.12013203121181	0.0332320312118104	0.0869	Drosophila
1	V4	0.123899880590524	0.0670998805905244	0.0568	Drosophila
1	V40	0.116113182217934	0.0708131822179343	0.0453	Drosophila
1	V41	0.124654364440586	0.0831543644405859	0.0415	Drosophila
1	V42	0.123753906538101	0.0716539065381014	0.0521	Drosophila
1	V43	0.112807792169166	0.0712077921691661	0.0416	Drosophila
1	V44	0.123987640436433	0.0730876404364335	0.0509	Drosophila
1	V45	0.115351684158411	0.0658516841584108	0.0495	Drosophila
1	V46	0.114546886086551	0.0685468860865515	0.046	Drosophila
1	V47	0.119539419397201	0.0711394193972009	0.0484	Drosophila
1	V48	0.118594521743383	0.067294521743383	0.0513	Drosophila
1	V49	0.118801681823066	0.0627016818230665	0.0561	Drosophila
1	V5	0.114372463657651	0.0710724636576511	0.0433	Drosophila
1	V50	0.117004078382237	0.0748040783822368	0.0422	Drosophila
1	V51	0.115204749879967	0.0625047498799667	0.0527	Drosophila
1	V52	0.117583190560702	0.071783190560702	0.0458	Drosophila
1	V53	0.117220278506079	0.0726202785060791	0.0446	Drosophila
1	V54	0.113113453880787	0.0653134538807866	0.0478	Drosophila
1	V55	0.119449932978107	0.0336499329781071	0.0858	Drosophila
1	V56	0.121362471723466	0.0723624717234665	0.049	Drosophila
1	V57	0.117591124265334	0.062191124265334	0.0554	Drosophila
1	V58	0.115201720344905	0.0587017203449048	0.0565	Drosophila
1	V59	0.111044963162671	0.0640449631626714	0.047	Drosophila
1	V6	0.115946940831138	0.0702469408311384	0.0457	Drosophila
1	V60	0.115284858278942	0.0666848582789419	0.0486	Drosophila
1	V61	0.116333408134576	0.0740334081345762	0.0423	Drosophila
1	V62	0.116048317532702	0.0758483175327021	0.0402	Drosophila
1	V63	0.116678496294128	0.0699784962941285	0.0467	Drosophila
1	V64	0.118249507839864	0.0759495078398638	0.0423	Drosophila
1	V65	0.119438864920096	0.0703388649200962	0.0491	Drosophila
1	V66	0.118548916270674	0.0672489162706743	0.0513	Drosophila
1	V67	0.117096324804726	0.0586963248047258	0.0584	Drosophila
1	V68	0.121014399733816	0.0749143997338158	0.0461	Drosophila
1	V69	0.116711291638197	0.0722112916381974	0.0445	Drosophila
1	V7	0.119573879714061	0.0666738797140613	0.0529	Drosophila
1	V70	0.116492817940337	0.0699928179403367	0.0465	Drosophila
1	V71	0.120891242253605	0.0716912422536047	0.0492	Drosophila
1	V72	0.118175134045882	0.0609751340458817	0.0572	Drosophila
1	V73	0.122977494991982	0.0753774949919823	0.0476	Drosophila
1	V74	0.121214483453538	0.075514483453538	0.0457	Drosophila
1	V75	0.11656693619732	0.0617669361973197	0.0548	Drosophila
1	V76	0.115875408548809	0.0674754085488094	0.0484	Drosophila
1	V77	0.114303475524906	0.0634034755249063	0.0509	Drosophila
1	V78	0.116466700376324	0.0717667003763242	0.0447	Drosophila
1	V79	0.120438403267403	0.0653384032674034	0.0551	Drosophila
1	V8	0.115110687500671	0.0714106875006709	0.0437	Drosophila
1	V80	0.118253282584341	0.059953282584341	0.0583	Drosophila
1	V81	0.121315155509455	0.0605151555094552	0.0608	Drosophila
1	V82	0.119037686251129	0.0616376862511291	0.0574	Drosophila
1	V83	0.117252722064502	0.0641527220645023	0.0531	Drosophila
1	V84	0.116179418432461	0.0682794184324613	0.0479	Drosophila
1	V85	0.117176217699291	0.0656762176992913	0.0515	Drosophila
1	V86	0.11665795255212	0.0636579525521198	0.053	Drosophila
1	V87	0.116282310608196	0.0692823106081958	0.047	Drosophila
1	V88	0.11958168641831	0.0760816864183101	0.0435	Drosophila
1	V89	0.123121442035966	0.0714214420359657	0.0517	Drosophila
1	V9	0.118659295070369	0.0731592950703687	0.0455	Drosophila
1	V90	0.122080736892029	0.0658807368920292	0.0562	Drosophila
1	V91	0.11920319981553	0.0718031998155299	0.0474	Drosophila
1	V92	0.115633091365203	0.0774330913652028	0.0382	Drosophila
1	V93	0.116436735645285	0.0757367356452855	0.0407	Drosophila
1	V94	0.117185588438826	0.0641855884388257	0.053	Drosophila
1	V95	0.121590788526488	0.0775907885264881	0.044	Drosophila
1	V96	0.118082572177705	0.0724825721777047	0.0456	Drosophila
1	V97	0.116846550137485	0.0643465501374848	0.0525	Drosophila
1	V98	0.118161131393027	0.0583611313930274	0.0598	Drosophila
1	V99	0.11837628925451	0.0664762892545101	0.0519	Drosophila
10	V1	0.21270254049314	0.0778025404931404	0.1349	Drosophila
10	V10	0.208565460866934	0.114765460866934	0.0938	Drosophila
10	V100	0.201095298955668	0.105295298955668	0.0958	Drosophila
10	V11	0.198160499691048	0.0696604996910477	0.1285	Drosophila
10	V12	0.197256919783875	0.0698569197838748	0.1274	Drosophila
10	V13	0.187765642830956	0.0728656428309561	0.1149	Drosophila
10	V14	0.202733252953645	0.0670332529536446	0.1357	Drosophila
10	V15	0.201823271074732	0.0766232710747319	0.1252	Drosophila
10	V16	0.20330344402266	0.0823034440226595	0.121	Drosophila
10	V17	0.187739718859547	0.0821397188595472	0.1056	Drosophila
10	V18	0.178016487366344	0.0891164873663439	0.0889	Drosophila
10	V19	0.184810020876186	0.114110020876186	0.0707	Drosophila
10	V2	0.200114777227145	0.081514777227145	0.1186	Drosophila
10	V20	0.200679461417113	0.0939794614171127	0.1067	Drosophila
10	V21	0.23756350461998	0.0898635046199802	0.1477	Drosophila
10	V22	0.185966361608757	0.0808663616087567	0.1051	Drosophila
10	V23	0.183146869608876	0.0755468696088763	0.1076	Drosophila
10	V24	0.204837292506297	0.0871372925062966	0.1177	Drosophila
10	V25	0.212479318774875	0.145279318774875	0.0672	Drosophila
10	V26	0.217220620183806	0.0898206201838064	0.1274	Drosophila
10	V27	0.171488332485521	0.0851883324855212	0.0863	Drosophila
10	V28	0.192412772087055	0.123612772087055	0.0688	Drosophila
10	V29	0.192759455212993	0.0642594552129927	0.1285	Drosophila
10	V3	0.199855451153978	0.0762554511539776	0.1236	Drosophila
10	V30	0.218138765987639	0.0928387659876394	0.1253	Drosophila
10	V31	0.201271949574824	0.0862719495748235	0.115	Drosophila
10	V32	0.214614950428623	0.0867149504286227	0.1279	Drosophila
10	V33	0.188150949157868	0.0830509491578679	0.1051	Drosophila
10	V34	0.186321917140244	0.0910219171402438	0.0953	Drosophila
10	V35	0.204247290652861	0.0862472906528607	0.118	Drosophila
10	V36	0.188979423814774	0.0729794238147737	0.116	Drosophila
10	V37	0.18051967532987	0.12851967532987	0.052	Drosophila
10	V38	0.202922121729398	0.0779221217293982	0.125	Drosophila
10	V39	0.184129676274674	0.0981296762746744	0.086	Drosophila
10	V4	0.197388669022962	0.0846886690229624	0.1127	Drosophila
10	V40	0.202184501193336	0.071484501193336	0.1307	Drosophila
10	V41	0.203392088986913	0.0801920889869128	0.1232	Drosophila
10	V42	0.203344895593577	0.0855448955935769	0.1178	Drosophila
10	V43	0.203910358054073	0.110410358054073	0.0935	Drosophila
10	V44	0.185858927115105	0.0791589271151053	0.1067	Drosophila
10	V45	0.20529808452656	0.0903980845265599	0.1149	Drosophila
10	V46	0.223055626095011	0.0971556260950106	0.1259	Drosophila
10	V47	0.191200995105997	0.0994009951059972	0.0918	Drosophila
10	V48	0.179450562801997	0.0796505628019968	0.0998	Drosophila
10	V49	0.178188969428035	0.138088969428035	0.0401	Drosophila
10	V5	0.207028830897705	0.0776288308977053	0.1294	Drosophila
10	V50	0.199254421166632	0.0766544211666319	0.1226	Drosophila
10	V51	0.203490035425608	0.142990035425608	0.0605	Drosophila
10	V52	0.219021274734616	0.0900212747346156	0.129	Drosophila
10	V53	0.186831928053517	0.0975319280535169	0.0893	Drosophila
10	V54	0.208097120078163	0.0891971200781634	0.1189	Drosophila
10	V55	0.188567925781933	0.0824679257819328	0.1061	Drosophila
10	V56	0.212554065613937	0.0941540656139369	0.1184	Drosophila
10	V57	0.205140263640172	0.0893402636401723	0.1158	Drosophila
10	V58	0.194367486414166	0.0894674864141655	0.1049	Drosophila
10	V59	0.192544656195337	0.0576446561953371	0.1349	Drosophila
10	V6	0.201022556112829	0.0838225561128289	0.1172	Drosophila
10	V60	0.191148728922387	0.119048728922387	0.0721	Drosophila
10	V61	0.203819148769766	0.083419148769766	0.1204	Drosophila
10	V62	0.213356200421181	0.0970562004211812	0.1163	Drosophila
10	V63	0.2012382970044	0.1435382970044	0.0577	Drosophila
10	V64	0.200121627277081	0.0945216272770807	0.1056	Drosophila
10	V65	0.186168164364609	0.0765681643646089	0.1096	Drosophila
10	V66	0.199135450685439	0.110535450685439	0.0886	Drosophila
10	V67	0.206085908853409	0.0771859088534094	0.1289	Drosophila
10	V68	0.194710675013896	0.152210675013896	0.0425	Drosophila
10	V69	0.186012790297842	0.0841127902978424	0.1019	Drosophila
10	V7	0.204949992011598	0.0859499920115978	0.119	Drosophila
10	V70	0.186466379227362	0.0930663792273621	0.0934	Drosophila
10	V71	0.178714998432374	0.0766149984323741	0.1021	Drosophila
10	V72	0.220663789837587	0.0710637898375871	0.1496	Drosophila
10	V73	0.197014566232313	0.072614566232313	0.1244	Drosophila
10	V74	0.192979279343346	0.0898792793433463	0.1031	Drosophila
10	V75	0.20106959613342	0.0803695961334203	0.1207	Drosophila
10	V76	0.219990468637679	0.0884904686376789	0.1315	Drosophila
10	V77	0.185805049608263	0.121605049608263	0.0642	Drosophila
10	V78	0.225301130537946	0.0852011305379464	0.1401	Drosophila
10	V79	0.227001705654659	0.150701705654659	0.0763	Drosophila
10	V8	0.197060305793277	0.0959603057932769	0.1011	Drosophila
10	V80	0.194257970829448	0.0828579708294482	0.1114	Drosophila
10	V81	0.212868245327351	0.0800682453273513	0.1328	Drosophila
10	V82	0.199692750978694	0.132892750978694	0.0668	Drosophila
10	V83	0.195556158949283	0.0993561589492827	0.0962	Drosophila
10	V84	0.199586981073381	0.0908869810733806	0.1087	Drosophila
10	V85	0.206913225062385	0.136913225062385	0.07	Drosophila
10	V86	0.186611154410711	0.085411154410711	0.1012	Drosophila
10	V87	0.189166549546005	0.0773665495460052	0.1118	Drosophila
10	V88	0.203117250880651	0.144617250880651	0.0585	Drosophila
10	V89	0.197087358031935	0.0925873580319348	0.1045	Drosophila
10	V9	0.215708130860077	0.0769081308600774	0.1388	Drosophila
10	V90	0.215527732136231	0.0852277321362307	0.1303	Drosophila
10	V91	0.21447140718483	0.12967140718483	0.0848	Drosophila
10	V92	0.185650220912424	0.0690502209124239	0.1166	Drosophila
10	V93	0.214415776175394	0.0802157761753945	0.1342	Drosophila
10	V94	0.207196982146624	0.137996982146624	0.0692	Drosophila
10	V95	0.197556357683691	0.0833563576836907	0.1142	Drosophila
10	V96	0.216782572135682	0.0938825721356825	0.1229	Drosophila
10	V97	0.196970548396111	0.130170548396111	0.0668	Drosophila
10	V98	0.217930030907195	0.0813300309071947	0.1366	Drosophila
10	V99	0.201715483825756	0.120815483825756	0.0809	Drosophila
11	V1	0.251073831193735	0.0841738311937347	0.1669	Drosophila
11	V10	0.251591996627786	0.155791996627786	0.0958	Drosophila
11	V100	0.254505219107575	0.146405219107575	0.1081	Drosophila
11	V11	0.263722266139655	0.177022266139655	0.0867	Drosophila
11	V12	0.253149555466547	0.144849555466547	0.1083	Drosophila
11	V13	0.240255639505864	0.0921556395058644	0.1481	Drosophila
11	V14	0.243189676165311	0.144889676165311	0.0983	Drosophila
11	V15	0.252293019841249	0.0764930198412486	0.1758	Drosophila
11	V16	0.279317049946793	0.176117049946793	0.1032	Drosophila
11	V17	0.234015490990232	0.0872154909902321	0.1468	Drosophila
11	V18	0.262177636545778	0.0919776365457783	0.1702	Drosophila
11	V19	0.251871353252921	0.0929713532529213	0.1589	Drosophila
11	V2	0.249581497847084	0.103681497847084	0.1459	Drosophila
11	V20	0.254401064718916	0.153701064718916	0.1007	Drosophila
11	V21	0.259567810411757	0.0978678104117569	0.1617	Drosophila
11	V22	0.260902623926519	0.0974026239265187	0.1635	Drosophila
11	V23	0.248787860859369	0.0958878608593688	0.1529	Drosophila
11	V24	0.276935857534699	0.0774358575346988	0.1995	Drosophila
11	V25	0.26820609141979	0.11180609141979	0.1564	Drosophila
11	V26	0.26872214487142	0.0954221448714196	0.1733	Drosophila
11	V27	0.263625770624795	0.154925770624795	0.1087	Drosophila
11	V28	0.276285471751788	0.182985471751788	0.0933	Drosophila
11	V29	0.258427000699463	0.0963270006994629	0.1621	Drosophila
11	V3	0.265161352915677	0.0924613529156771	0.1727	Drosophila
11	V30	0.255668319553237	0.118168319553237	0.1375	Drosophila
11	V31	0.268675440730842	0.0972754407308424	0.1714	Drosophila
11	V32	0.268025914538244	0.170625914538244	0.0974	Drosophila
11	V33	0.269478975477423	0.110078975477423	0.1594	Drosophila
11	V34	0.273843874963148	0.100743874963148	0.1731	Drosophila
11	V35	0.274497118158882	0.0918971181588824	0.1826	Drosophila
11	V36	0.26666370752066	0.17116370752066	0.0955	Drosophila
11	V37	0.249151664524909	0.0947516645249089	0.1544	Drosophila
11	V38	0.26200837972403	0.10210837972403	0.1599	Drosophila
11	V39	0.256993551215886	0.086793551215886	0.1702	Drosophila
11	V4	0.2786607812637	0.1551607812637	0.1235	Drosophila
11	V40	0.263890872412584	0.103690872412584	0.1602	Drosophila
11	V41	0.258764033567998	0.143864033567998	0.1149	Drosophila
11	V42	0.27128165188429	0.0939816518842899	0.1773	Drosophila
11	V43	0.26187427167131	0.15297427167131	0.1089	Drosophila
11	V44	0.261419253016977	0.096419253016977	0.165	Drosophila
11	V45	0.246722377509794	0.0900223775097941	0.1567	Drosophila
11	V46	0.267787659594953	0.173387659594953	0.0944	Drosophila
11	V47	0.266015080878442	0.156915080878442	0.1091	Drosophila
11	V48	0.272654535278203	0.0868545352782026	0.1858	Drosophila
11	V49	0.269979470875822	0.159979470875822	0.11	Drosophila
11	V5	0.24754677327667	0.17904677327667	0.0685	Drosophila
11	V50	0.263611537399675	0.102111537399675	0.1615	Drosophila
11	V51	0.24887191566072	0.0957719156607205	0.1531	Drosophila
11	V52	0.265815249585618	0.0925152495856176	0.1733	Drosophila
11	V53	0.265154185692482	0.163554185692482	0.1016	Drosophila
11	V54	0.275448763660124	0.160048763660124	0.1154	Drosophila
11	V55	0.275890252411704	0.194490252411704	0.0814	Drosophila
11	V56	0.268694470443582	0.101894470443582	0.1668	Drosophila
11	V57	0.263472332512624	0.124772332512624	0.1387	Drosophila
11	V58	0.235760088883631	0.0830600888836309	0.1527	Drosophila
11	V59	0.273946964888446	0.0913469648884464	0.1826	Drosophila
11	V6	0.259429848405077	0.0931298484050768	0.1663	Drosophila
11	V60	0.257813452136083	0.0854134521360825	0.1724	Drosophila
11	V61	0.244090863402985	0.077690863402985	0.1664	Drosophila
11	V62	0.267834498151999	0.0975344981519992	0.1703	Drosophila
11	V63	0.263471742368238	0.151071742368238	0.1124	Drosophila
11	V64	0.255122024517753	0.101622024517753	0.1535	Drosophila
11	V65	0.263241442011109	0.126941442011109	0.1363	Drosophila
11	V66	0.259853358879607	0.168753358879607	0.0911	Drosophila
11	V67	0.2547468884854	0.1164468884854	0.1383	Drosophila
11	V68	0.252165827092822	0.133765827092822	0.1184	Drosophila
11	V69	0.267496596665106	0.0992965966651059	0.1682	Drosophila
11	V7	0.261590616232716	0.084090616232716	0.1775	Drosophila
11	V70	0.265297433026015	0.0882974330260149	0.177	Drosophila
11	V71	0.25001463199057	0.13761463199057	0.1124	Drosophila
11	V72	0.264954431613546	0.135554431613546	0.1294	Drosophila
11	V73	0.26669101852973	0.10869101852973	0.158	Drosophila
11	V74	0.263855605518682	0.090955605518682	0.1729	Drosophila
11	V75	0.253348929463964	0.148448929463964	0.1049	Drosophila
11	V76	0.260377771102001	0.0975777711020013	0.1628	Drosophila
11	V77	0.257499042069056	0.185299042069056	0.0722	Drosophila
11	V78	0.267239782920465	0.0911397829204651	0.1761	Drosophila
11	V79	0.258192631633953	0.113692631633953	0.1445	Drosophila
11	V8	0.251563405064529	0.089363405064529	0.1622	Drosophila
11	V80	0.25570474658072	0.10570474658072	0.15	Drosophila
11	V81	0.261223618604576	0.114523618604576	0.1467	Drosophila
11	V82	0.273124167379928	0.121324167379928	0.1518	Drosophila
11	V83	0.254008317210535	0.0962083172105348	0.1578	Drosophila
11	V84	0.257872096230883	0.0955720962308828	0.1623	Drosophila
11	V85	0.270322932611798	0.165822932611798	0.1045	Drosophila
11	V86	0.250971767439891	0.151571767439891	0.0994	Drosophila
11	V87	0.2654231278174	0.0948231278174003	0.1706	Drosophila
11	V88	0.248672440985471	0.142672440985471	0.106	Drosophila
11	V89	0.269289720653281	0.160889720653281	0.1084	Drosophila
11	V9	0.254485342343624	0.104185342343624	0.1503	Drosophila
11	V90	0.246927869253963	0.200627869253963	0.0463	Drosophila
11	V91	0.238653907458835	0.184153907458835	0.0545	Drosophila
11	V92	0.277990215027743	0.107390215027743	0.1706	Drosophila
11	V93	0.272941031646967	0.0965410316469671	0.1764	Drosophila
11	V94	0.27347874118937	0.0839787411893703	0.1895	Drosophila
11	V95	0.261227995487929	0.0766279954879286	0.1846	Drosophila
11	V96	0.262847007986156	0.108147007986156	0.1547	Drosophila
11	V97	0.238473854892709	0.093073854892709	0.1454	Drosophila
11	V98	0.264565192264996	0.154965192264996	0.1096	Drosophila
11	V99	0.247918340194203	0.0869183401942032	0.161	Drosophila
12	V1	0.494653925167646	0.164053925167646	0.3306	Drosophila
12	V10	0.487471745009544	0.180871745009544	0.3066	Drosophila
12	V100	0.500076505106921	0.216776505106921	0.2833	Drosophila
12	V11	0.472890608826596	0.176590608826596	0.2963	Drosophila
12	V12	0.480463724007341	0.219763724007341	0.2607	Drosophila
12	V13	0.479204913552617	0.260704913552617	0.2185	Drosophila
12	V14	0.527158976459598	0.223458976459598	0.3037	Drosophila
12	V15	0.440189399943513	0.133589399943513	0.3066	Drosophila
12	V16	0.474630502622585	0.235930502622585	0.2387	Drosophila
12	V17	0.472296414371025	0.187696414371025	0.2846	Drosophila
12	V18	0.453769329596031	0.162269329596031	0.2915	Drosophila
12	V19	0.483760209904677	0.186660209904677	0.2971	Drosophila
12	V2	0.492729105835299	0.191429105835299	0.3013	Drosophila
12	V20	0.489990632485438	0.207290632485438	0.2827	Drosophila
12	V21	0.49235535610624	0.16665535610624	0.3257	Drosophila
12	V22	0.489747841306873	0.157047841306873	0.3327	Drosophila
12	V23	0.487005683090567	0.232405683090567	0.2546	Drosophila
12	V24	0.500425693725056	0.141225693725056	0.3592	Drosophila
12	V25	0.510873609674622	0.184673609674622	0.3262	Drosophila
12	V26	0.498674066888044	0.199974066888044	0.2987	Drosophila
12	V27	0.450962733534619	0.262662733534619	0.1883	Drosophila
12	V28	0.472095117284395	0.246295117284395	0.2258	Drosophila
12	V29	0.458056418575169	0.155256418575169	0.3028	Drosophila
12	V3	0.477971165759097	0.179871165759097	0.2981	Drosophila
12	V30	0.458059242241197	0.155459242241197	0.3026	Drosophila
12	V31	0.504323890213833	0.169623890213833	0.3347	Drosophila
12	V32	0.436471301583706	0.230771301583706	0.2057	Drosophila
12	V33	0.496787380413878	0.218887380413878	0.2779	Drosophila
12	V34	0.470812938096603	0.180812938096603	0.29	Drosophila
12	V35	0.485594272494001	0.233594272494001	0.252	Drosophila
12	V36	0.503598537019037	0.188198537019037	0.3154	Drosophila
12	V37	0.482230114513359	0.217530114513359	0.2647	Drosophila
12	V38	0.49413260640426	0.20843260640426	0.2857	Drosophila
12	V39	0.489734670714978	0.258934670714978	0.2308	Drosophila
12	V4	0.479648327834714	0.159348327834714	0.3203	Drosophila
12	V40	0.496954861282226	0.219454861282226	0.2775	Drosophila
12	V41	0.501385298892168	0.153085298892168	0.3483	Drosophila
12	V42	0.479871371006244	0.158171371006244	0.3217	Drosophila
12	V43	0.466046985952928	0.283346985952928	0.1827	Drosophila
12	V44	0.49459867523104	0.21449867523104	0.2801	Drosophila
12	V45	0.497209433097886	0.176809433097886	0.3204	Drosophila
12	V46	0.508856030184652	0.202456030184652	0.3064	Drosophila
12	V47	0.477070678876294	0.206870678876294	0.2702	Drosophila
12	V48	0.498828650939448	0.163828650939448	0.335	Drosophila
12	V49	0.502778470055781	0.211278470055781	0.2915	Drosophila
12	V5	0.46793230533178	0.148132305331781	0.3198	Drosophila
12	V50	0.526415448037817	0.228915448037817	0.2975	Drosophila
12	V51	0.413741143227614	0.160441143227614	0.2533	Drosophila
12	V52	0.49295397685065	0.13145397685065	0.3615	Drosophila
12	V53	0.514531523776982	0.246931523776982	0.2676	Drosophila
12	V54	0.482323826520224	0.176323826520224	0.306	Drosophila
12	V55	0.47055827510281	0.15755827510281	0.313	Drosophila
12	V56	0.498993160049314	0.177193160049314	0.3218	Drosophila
12	V57	0.477310366952978	0.213510366952978	0.2638	Drosophila
12	V58	0.46007846312862	0.17657846312862	0.2835	Drosophila
12	V59	0.483934398413466	0.174734398413466	0.3092	Drosophila
12	V6	0.513607120173391	0.245507120173391	0.2681	Drosophila
12	V60	0.483340952040841	0.222640952040841	0.2607	Drosophila
12	V61	0.510698829086774	0.180998829086774	0.3297	Drosophila
12	V62	0.474944954764046	0.214444954764046	0.2605	Drosophila
12	V63	0.476574938394461	0.157074938394461	0.3195	Drosophila
12	V64	0.487207820345838	0.154607820345838	0.3326	Drosophila
12	V65	0.497602532138594	0.170402532138594	0.3272	Drosophila
12	V66	0.485565542628281	0.176565542628282	0.309	Drosophila
12	V67	0.489257601519949	0.246757601519949	0.2425	Drosophila
12	V68	0.475413640220055	0.187513640220055	0.2879	Drosophila
12	V69	0.451189220596282	0.165189220596282	0.286	Drosophila
12	V7	0.470647484439879	0.167347484439879	0.3033	Drosophila
12	V70	0.47287884319141	0.18477884319141	0.2881	Drosophila
12	V71	0.477330522289912	0.161330522289912	0.316	Drosophila
12	V72	0.503232152818155	0.209232152818155	0.294	Drosophila
12	V73	0.458683787567131	0.150183787567131	0.3085	Drosophila
12	V74	0.468980073692752	0.151880073692752	0.3171	Drosophila
12	V75	0.486750808954582	0.245350808954582	0.2414	Drosophila
12	V76	0.482967834304031	0.207067834304031	0.2759	Drosophila
12	V77	0.462790691799216	0.134890691799216	0.3279	Drosophila
12	V78	0.486492763717429	0.204292763717429	0.2822	Drosophila
12	V79	0.458701871153758	0.162801871153758	0.2959	Drosophila
12	V8	0.472994643184444	0.124794643184444	0.3482	Drosophila
12	V80	0.476293499480257	0.227093499480257	0.2492	Drosophila
12	V81	0.449224431845048	0.163224431845048	0.286	Drosophila
12	V82	0.546475905961907	0.212175905961907	0.3343	Drosophila
12	V83	0.484635898326597	0.222635898326597	0.262	Drosophila
12	V84	0.438609141427357	0.190709141427357	0.2479	Drosophila
12	V85	0.434199481809395	0.115999481809395	0.3182	Drosophila
12	V86	0.488894962371268	0.161394962371268	0.3275	Drosophila
12	V87	0.471689473555881	0.155089473555881	0.3166	Drosophila
12	V88	0.466637025606048	0.152837025606048	0.3138	Drosophila
12	V89	0.49044660767403	0.12634660767403	0.3641	Drosophila
12	V9	0.485357648734392	0.166557648734392	0.3188	Drosophila
12	V90	0.487728510315286	0.160228510315286	0.3275	Drosophila
12	V91	0.463001775385859	0.137001775385859	0.326	Drosophila
12	V92	0.450496714169115	0.164696714169115	0.2858	Drosophila
12	V93	0.458739673241674	0.143839673241674	0.3149	Drosophila
12	V94	0.519540254681263	0.163840254681263	0.3557	Drosophila
12	V95	0.522527052594714	0.157527052594714	0.365	Drosophila
12	V96	0.471740001012681	0.170640001012681	0.3011	Drosophila
12	V97	0.513417283226114	0.149317283226114	0.3641	Drosophila
12	V98	0.483537676465337	0.149937676465337	0.3336	Drosophila
12	V99	0.527557979457046	0.180057979457046	0.3475	Drosophila
2	V1	0.133116355485786	0.0615163554857864	0.0716	Drosophila
2	V10	0.135871770406733	0.073971770406733	0.0619	Drosophila
2	V100	0.134950843427025	0.0606508434270249	0.0743	Drosophila
2	V11	0.12628713290112	0.0760871329011204	0.0502	Drosophila
2	V12	0.132388091651664	0.057388091651664	0.075	Drosophila
2	V13	0.137889493629445	0.0327894936294448	0.1051	Drosophila
2	V14	0.130678925738652	0.0585789257386519	0.0721	Drosophila
2	V15	0.136449045581217	0.0313490455812166	0.1051	Drosophila
2	V16	0.127704444044785	0.0691044440447851	0.0586	Drosophila
2	V17	0.126514948741907	0.0549149487419071	0.0716	Drosophila
2	V18	0.131460465334503	0.0353604653345033	0.0961	Drosophila
2	V19	0.125247529365868	0.0640475293658682	0.0612	Drosophila
2	V2	0.122242691919413	0.0588426919194131	0.0634	Drosophila
2	V20	0.127617419729228	0.0368174197292279	0.0908	Drosophila
2	V21	0.130174533288548	0.0326745332885482	0.0975	Drosophila
2	V22	0.125563631115196	0.0606636311151959	0.0649	Drosophila
2	V23	0.131374641190432	0.0693746411904317	0.062	Drosophila
2	V24	0.136412985200634	0.0780129852006342	0.0584	Drosophila
2	V25	0.123153511677447	0.0670535116774466	0.0561	Drosophila
2	V26	0.133050821381796	0.0324508213817963	0.1006	Drosophila
2	V27	0.125700789055513	0.0777007890555127	0.048	Drosophila
2	V28	0.131686643556327	0.0688866435563269	0.0628	Drosophila
2	V29	0.137278658527569	0.0683786585275686	0.0689	Drosophila
2	V3	0.13839931233404	0.0752993123340397	0.0631	Drosophila
2	V30	0.124765931119964	0.0710659311199639	0.0537	Drosophila
2	V31	0.132087725542903	0.0732877255429035	0.0588	Drosophila
2	V32	0.133272605451052	0.0760726054510517	0.0572	Drosophila
2	V33	0.133487350729427	0.0675873507294268	0.0659	Drosophila
2	V34	0.13150003199688	0.0644000319968798	0.0671	Drosophila
2	V35	0.13337653006485	0.0325765300648497	0.1008	Drosophila
2	V36	0.125159813001489	0.057359813001489	0.0678	Drosophila
2	V37	0.12688887933458	0.0779888793345803	0.0489	Drosophila
2	V38	0.127679069516064	0.0599790695160637	0.0677	Drosophila
2	V39	0.139729460885431	0.0613294608854305	0.0784	Drosophila
2	V4	0.127148394630779	0.038848394630779	0.0883	Drosophila
2	V40	0.131319309711366	0.0633193097113663	0.068	Drosophila
2	V41	0.136601314107649	0.0644013141076486	0.0722	Drosophila
2	V42	0.129766185140213	0.0545661851402129	0.0752	Drosophila
2	V43	0.131432447986128	0.0314324479861283	0.1	Drosophila
2	V44	0.128226245733558	0.0355262457335578	0.0927	Drosophila
2	V45	0.126989759878401	0.0668897598784014	0.0601	Drosophila
2	V46	0.134211928162824	0.0587119281628241	0.0755	Drosophila
2	V47	0.125366186277719	0.0668661862777185	0.0585	Drosophila
2	V48	0.130260522652308	0.0521605226523075	0.0781	Drosophila
2	V49	0.133388836069172	0.0403888360691718	0.093	Drosophila
2	V5	0.12994366992022	0.0676436699202199	0.0623	Drosophila
2	V50	0.121104942996887	0.0447049429968867	0.0764	Drosophila
2	V51	0.122198345820007	0.0735983458200067	0.0486	Drosophila
2	V52	0.128988528421621	0.0784885284216209	0.0505	Drosophila
2	V53	0.131545384057644	0.0332453840576436	0.0983	Drosophila
2	V54	0.131797024853893	0.0330970248538934	0.0987	Drosophila
2	V55	0.140580127714708	0.0339801277147082	0.1066	Drosophila
2	V56	0.126605583148757	0.0748055831487572	0.0518	Drosophila
2	V57	0.126708499555299	0.0522084995552988	0.0745	Drosophila
2	V58	0.134892199130032	0.0651921991300321	0.0697	Drosophila
2	V59	0.132435786598673	0.0704357865986731	0.062	Drosophila
2	V6	0.130913757120738	0.0663137571207384	0.0646	Drosophila
2	V60	0.133352705084703	0.0341527050847026	0.0992	Drosophila
2	V61	0.129483229912443	0.0641832299124428	0.0653	Drosophila
2	V62	0.129406935985759	0.031806935985759	0.0976	Drosophila
2	V63	0.131024398819918	0.0492243988199179	0.0818	Drosophila
2	V64	0.126969075966064	0.0714690759660645	0.0555	Drosophila
2	V65	0.132053972093437	0.0776539720934368	0.0544	Drosophila
2	V66	0.1270487816146	0.0301487816146001	0.0969	Drosophila
2	V67	0.133682553966178	0.058282553966178	0.0754	Drosophila
2	V68	0.130934912301094	0.0734349123010935	0.0575	Drosophila
2	V69	0.132982979950605	0.055782979950605	0.0772	Drosophila
2	V7	0.132285600726637	0.0321856007266367	0.1001	Drosophila
2	V70	0.13350418763604	0.0528041876360396	0.0807	Drosophila
2	V71	0.134211620703114	0.0659116207031142	0.0683	Drosophila
2	V72	0.133812544545813	0.050112544545813	0.0837	Drosophila
2	V73	0.131436707771057	0.0704367077710574	0.061	Drosophila
2	V74	0.133985543915444	0.0662855439154439	0.0677	Drosophila
2	V75	0.130590864712237	0.0576908647122373	0.0729	Drosophila
2	V76	0.131778775817981	0.0689787758179814	0.0628	Drosophila
2	V77	0.125056688748633	0.037956688748633	0.0871	Drosophila
2	V78	0.124998263052171	0.0557982630521706	0.0692	Drosophila
2	V79	0.121962284682245	0.0332622846822446	0.0887	Drosophila
2	V8	0.129141420262136	0.0399414202621364	0.0892	Drosophila
2	V80	0.12826705776431	0.0341670577643099	0.0941	Drosophila
2	V81	0.126687281501962	0.0799872815019623	0.0467	Drosophila
2	V82	0.128960075867261	0.0713600758672612	0.0576	Drosophila
2	V83	0.1294412346745	0.0681412346745	0.0613	Drosophila
2	V84	0.132458757608762	0.0339587576087616	0.0985	Drosophila
2	V85	0.126429585313572	0.070429585313572	0.056	Drosophila
2	V86	0.134105871737252	0.0720058717372523	0.0621	Drosophila
2	V87	0.127865777023638	0.0626657770236379	0.0652	Drosophila
2	V88	0.133983001893761	0.0642830018937608	0.0697	Drosophila
2	V89	0.127060444931672	0.0693604449316724	0.0577	Drosophila
2	V9	0.132605048277743	0.0642050482777435	0.0684	Drosophila
2	V90	0.128973152429995	0.0690731524299946	0.0599	Drosophila
2	V91	0.118517756830367	0.0616177568303665	0.0569	Drosophila
2	V92	0.133321094914117	0.0705210949141165	0.0628	Drosophila
2	V93	0.134233123466375	0.0773331234663754	0.0569	Drosophila
2	V94	0.142522094148352	0.0707220941483519	0.0718	Drosophila
2	V95	0.135779816341529	0.0597798163415293	0.076	Drosophila
2	V96	0.121324932094819	0.0510249320948186	0.0703	Drosophila
2	V97	0.136026990561061	0.0321269905610614	0.1039	Drosophila
2	V98	0.132414810784162	0.0663148107841617	0.0661	Drosophila
2	V99	0.133583473625543	0.0680834736255435	0.0655	Drosophila
3	V1	0.133790086431784	0.0608900864317837	0.0729	Drosophila
3	V10	0.116319280419178	0.081019280419178	0.0353	Drosophila
3	V100	0.122204296964595	0.0791042969645949	0.0431	Drosophila
3	V11	0.13351269960269	0.0786126996026902	0.0549	Drosophila
3	V12	0.141480699313292	0.101380699313292	0.0401	Drosophila
3	V13	0.124716995932429	0.0715169959324286	0.0532	Drosophila
3	V14	0.135420476186858	0.038120476186858	0.0973	Drosophila
3	V15	0.117505082885319	0.0435050828853194	0.074	Drosophila
3	V16	0.122440406381247	0.0489404063812466	0.0735	Drosophila
3	V17	0.124348527227994	0.0737485272279936	0.0506	Drosophila
3	V18	0.118829678331904	0.0295296783319044	0.0893	Drosophila
3	V19	0.133610016964602	0.0389100169646016	0.0947	Drosophila
3	V2	0.127213470826844	0.0731134708268435	0.0541	Drosophila
3	V20	0.112251116401256	0.0665511164012562	0.0457	Drosophila
3	V21	0.127335698490478	0.0454356984904784	0.0819	Drosophila
3	V22	0.123560125881793	0.0909601258817927	0.0326	Drosophila
3	V23	0.128734115075425	0.0525341150754245	0.0762	Drosophila
3	V24	0.131895648894842	0.0731956488948421	0.0587	Drosophila
3	V25	0.12478312834934	0.0589831283493404	0.0658	Drosophila
3	V26	0.131235599112962	0.0718355991129615	0.0594	Drosophila
3	V27	0.118514944884457	0.0914149448844572	0.0271	Drosophila
3	V28	0.113694383078994	0.0868943830789942	0.0268	Drosophila
3	V29	0.134047031821894	0.0940470318218937	0.04	Drosophila
3	V3	0.139560383619254	0.0392603836192539	0.1003	Drosophila
3	V30	0.141917813862816	0.062017813862816	0.0799	Drosophila
3	V31	0.123762846431391	0.0626628464313913	0.0611	Drosophila
3	V32	0.116120499778457	0.078820499778457	0.0373	Drosophila
3	V33	0.13288033713709	0.0666803371370901	0.0662	Drosophila
3	V34	0.128392624170155	0.0831926241701554	0.0452	Drosophila
3	V35	0.118972289574411	0.0594722895744114	0.0595	Drosophila
3	V36	0.123703458644386	0.0461034586443863	0.0776	Drosophila
3	V37	0.128229711354943	0.0552297113549433	0.073	Drosophila
3	V38	0.132977664772247	0.0821776647722475	0.0508	Drosophila
3	V39	0.126956991940636	0.0572569919406361	0.0697	Drosophila
3	V4	0.143146161250266	0.0760461612502658	0.0671	Drosophila
3	V40	0.128903728664716	0.074903728664716	0.054	Drosophila
3	V41	0.116285488758543	0.0623854887585434	0.0539	Drosophila
3	V42	0.132492840906139	0.0718928409061391	0.0606	Drosophila
3	V43	0.119679887251254	0.0680798872512537	0.0516	Drosophila
3	V44	0.12213035996342	0.0827303599634196	0.0394	Drosophila
3	V45	0.123923713168758	0.0626237131687582	0.0613	Drosophila
3	V46	0.123437237974066	0.0761372379740661	0.0473	Drosophila
3	V47	0.11142136516826	0.0559213651682599	0.0555	Drosophila
3	V48	0.140244318926432	0.0889443189264323	0.0513	Drosophila
3	V49	0.113107846146773	0.072007846146773	0.0411	Drosophila
3	V5	0.153900891128626	0.0864008911286265	0.0675	Drosophila
3	V50	0.122165582010113	0.0613655820101133	0.0608	Drosophila
3	V51	0.13349293662605	0.10259293662605	0.0309	Drosophila
3	V52	0.12070827788053	0.0626082778805303	0.0581	Drosophila
3	V53	0.122468158449827	0.063768158449827	0.0587	Drosophila
3	V54	0.131196573561251	0.0416965735612512	0.0895	Drosophila
3	V55	0.162095468790597	0.0637954687905975	0.0983	Drosophila
3	V56	0.123817320983351	0.0871173209833513	0.0367	Drosophila
3	V57	0.140935602649996	0.0995356026499957	0.0414	Drosophila
3	V58	0.13612563057172	0.0829256305717201	0.0532	Drosophila
3	V59	0.122842948826827	0.0768429488268271	0.046	Drosophila
3	V6	0.128726258315243	0.0992262583152432	0.0295	Drosophila
3	V60	0.12332712162572	0.0813271216257196	0.042	Drosophila
3	V61	0.118023426097476	0.0842234260974765	0.0338	Drosophila
3	V62	0.11543944695635	0.07063944695635	0.0448	Drosophila
3	V63	0.136258831202789	0.082158831202789	0.0541	Drosophila
3	V64	0.103739643653111	0.0795396436531107	0.0242	Drosophila
3	V65	0.115692232649451	0.086892232649451	0.0288	Drosophila
3	V66	0.139808510078655	0.0839085100786551	0.0559	Drosophila
3	V67	0.121811331149499	0.0686113311494993	0.0532	Drosophila
3	V68	0.124623169059237	0.0681231690592374	0.0565	Drosophila
3	V69	0.130546321887092	0.0859463218870923	0.0446	Drosophila
3	V7	0.125793530168475	0.0798935301684749	0.0459	Drosophila
3	V70	0.141059081797466	0.0905590817974655	0.0505	Drosophila
3	V71	0.13629269194864	0.0563926919486396	0.0799	Drosophila
3	V72	0.116442331849905	0.0650423318499055	0.0514	Drosophila
3	V73	0.124774567374096	0.0793745673740957	0.0454	Drosophila
3	V74	0.136201146463945	0.0851011464639455	0.0511	Drosophila
3	V75	0.120203085812953	0.0941030858129527	0.0261	Drosophila
3	V76	0.133848817744911	0.0911488177449113	0.0427	Drosophila
3	V77	0.105134708776958	0.0509347087769578	0.0542	Drosophila
3	V78	0.147288093561654	0.0939880935616541	0.0533	Drosophila
3	V79	0.13388976348628	0.0472897634862799	0.0866	Drosophila
3	V8	0.135220801632338	0.0709208016323375	0.0643	Drosophila
3	V80	0.138140185829004	0.0904401858290036	0.0477	Drosophila
3	V81	0.115210483191388	0.0688104831913884	0.0464	Drosophila
3	V82	0.119623391634333	0.053623391634333	0.066	Drosophila
3	V83	0.117703481623018	0.0548034816230182	0.0629	Drosophila
3	V84	0.131448904245269	0.0730489042452693	0.0584	Drosophila
3	V85	0.109652997028598	0.0939529970285976	0.0157	Drosophila
3	V86	0.128054621467236	0.0685546214672358	0.0595	Drosophila
3	V87	0.114169661604083	0.0800696616040834	0.0341	Drosophila
3	V88	0.123852534093675	0.0872525340936751	0.0366	Drosophila
3	V89	0.115218936898854	0.0345189368988542	0.0807	Drosophila
3	V9	0.136818237729932	0.0734182377299319	0.0634	Drosophila
3	V90	0.10507695565168	0.0989769556516797	0.0061	Drosophila
3	V91	0.121321387783524	0.0694213877835239	0.0519	Drosophila
3	V92	0.109697193772053	0.0580971937720529	0.0516	Drosophila
3	V93	0.116681747024326	0.081581747024326	0.0351	Drosophila
3	V94	0.103988067346819	0.064188067346819	0.0398	Drosophila
3	V95	0.112832274973346	0.0540322749733461	0.0588	Drosophila
3	V96	0.12947715063525	0.0774771506352502	0.052	Drosophila
3	V97	0.122076997549368	0.052376997549368	0.0697	Drosophila
3	V98	0.1107082900602	0.0454082900601998	0.0653	Drosophila
3	V99	0.117438009235489	0.0513380092354888	0.0661	Drosophila
4	V1	0.144644576788157	0.0448445767881571	0.0998	Drosophila
4	V10	0.140240647211714	0.065940647211714	0.0743	Drosophila
4	V100	0.168285195368794	0.0915851953687938	0.0767	Drosophila
4	V11	0.162072965841928	0.0839729658419283	0.0781	Drosophila
4	V12	0.140623359935818	0.0922233599358179	0.0484	Drosophila
4	V13	0.154035143918629	0.0528351439186292	0.1012	Drosophila
4	V14	0.148656147220343	0.0861561472203431	0.0625	Drosophila
4	V15	0.141489319665568	0.0790893196655676	0.0624	Drosophila
4	V16	0.166663189696298	0.057763189696298	0.1089	Drosophila
4	V17	0.143490239681974	0.0447902396819744	0.0987	Drosophila
4	V18	0.136650377885445	0.0600503778854453	0.0766	Drosophila
4	V19	0.153673063465361	0.0758730634653607	0.0778	Drosophila
4	V2	0.145893477537038	0.0499934775370377	0.0959	Drosophila
4	V20	0.14758410528163	0.0866841052816296	0.0609	Drosophila
4	V21	0.132777916268557	0.0490779162685569	0.0837	Drosophila
4	V22	0.158653799384467	0.0570537993844669	0.1016	Drosophila
4	V23	0.155984382249112	0.101984382249112	0.054	Drosophila
4	V24	0.137413414538612	0.0786134145386122	0.0588	Drosophila
4	V25	0.183572065647909	0.0555720656479093	0.128	Drosophila
4	V26	0.148122253593551	0.0685222535935509	0.0796	Drosophila
4	V27	0.13533965583054	0.0847396558305399	0.0506	Drosophila
4	V28	0.156221591829436	0.0514215918294357	0.1048	Drosophila
4	V29	0.168683295545358	0.093583295545358	0.0751	Drosophila
4	V3	0.143936186026401	0.0483361860264008	0.0956	Drosophila
4	V30	0.150446478281133	0.0774464782811334	0.073	Drosophila
4	V31	0.118437803588051	0.0728378035880513	0.0456	Drosophila
4	V32	0.164461090685364	0.0431610906853638	0.1213	Drosophila
4	V33	0.124132717729163	0.0756327177291631	0.0485	Drosophila
4	V34	0.176424793660288	0.0933247936602877	0.0831	Drosophila
4	V35	0.157013667118559	0.0982136671185594	0.0588	Drosophila
4	V36	0.142889527456795	0.0518895274567949	0.091	Drosophila
4	V37	0.148949781813666	0.0483497818136658	0.1006	Drosophila
4	V38	0.13498713490399	0.0802871349039902	0.0547	Drosophila
4	V39	0.143886655185785	0.0835866551857854	0.0603	Drosophila
4	V4	0.165691759434429	0.0545917594344285	0.1111	Drosophila
4	V40	0.151744771221413	0.0405447712214133	0.1112	Drosophila
4	V41	0.171383245942416	0.0559832459424161	0.1154	Drosophila
4	V42	0.144236730481541	0.0492367304815411	0.095	Drosophila
4	V43	0.136548942596371	0.0741489425963714	0.0624	Drosophila
4	V44	0.140783243018291	0.0738832430182913	0.0669	Drosophila
4	V45	0.151518533252352	0.0758185332523523	0.0757	Drosophila
4	V46	0.141883064036195	0.0794830640361954	0.0624	Drosophila
4	V47	0.136686593548306	0.0537865935483055	0.0829	Drosophila
4	V48	0.154310528406607	0.0792105284066072	0.0751	Drosophila
4	V49	0.158664478402301	0.0905644784023013	0.0681	Drosophila
4	V5	0.135994137953035	0.0364941379530349	0.0995	Drosophila
4	V50	0.149635915691452	0.0522359156914516	0.0974	Drosophila
4	V51	0.138483097063142	0.0600830970631425	0.0784	Drosophila
4	V52	0.132551646699197	0.0701516466991973	0.0624	Drosophila
4	V53	0.133054071077016	0.0794540710770161	0.0536	Drosophila
4	V54	0.16682810204266	0.08112810204266	0.0857	Drosophila
4	V55	0.153540591947376	0.0524405919473757	0.1011	Drosophila
4	V56	0.155539355809644	0.101439355809644	0.0541	Drosophila
4	V57	0.167270374509468	0.0712703745094678	0.096	Drosophila
4	V58	0.143604535989543	0.0520045359895426	0.0916	Drosophila
4	V59	0.138136271919053	0.078336271919053	0.0598	Drosophila
4	V6	0.15947842849401	0.0598784284940095	0.0996	Drosophila
4	V60	0.14199403733949	0.0855940373394897	0.0564	Drosophila
4	V61	0.143466149537331	0.0625661495373306	0.0809	Drosophila
4	V62	0.143073497160233	0.103173497160233	0.0399	Drosophila
4	V63	0.157690056444402	0.0788900564444022	0.0788	Drosophila
4	V64	0.143989839250605	0.051389839250605	0.0926	Drosophila
4	V65	0.152922759139501	0.045122759139501	0.1078	Drosophila
4	V66	0.150851395750627	0.0502513957506275	0.1006	Drosophila
4	V67	0.131063620448585	0.0451636204485853	0.0859	Drosophila
4	V68	0.166398116412906	0.0926981164129061	0.0737	Drosophila
4	V69	0.147853988409934	0.0414539884099339	0.1064	Drosophila
4	V7	0.171578579926346	0.0391785799263458	0.1324	Drosophila
4	V70	0.166144251954529	0.103444251954529	0.0627	Drosophila
4	V71	0.153770611572254	0.0899706115722545	0.0638	Drosophila
4	V72	0.148321917432888	0.0557219174328878	0.0926	Drosophila
4	V73	0.154443405770748	0.0789434057707476	0.0755	Drosophila
4	V74	0.159274060745605	0.0972740607456046	0.062	Drosophila
4	V75	0.170161840152566	0.092561840152566	0.0776	Drosophila
4	V76	0.154430556388433	0.0593305563884325	0.0951	Drosophila
4	V77	0.135918553571767	0.0698185535717671	0.0661	Drosophila
4	V78	0.163244944007624	0.0506449440076238	0.1126	Drosophila
4	V79	0.151435559876217	0.0467355598762169	0.1047	Drosophila
4	V8	0.142799306931847	0.0524993069318471	0.0903	Drosophila
4	V80	0.127085071490065	0.0712850714900651	0.0558	Drosophila
4	V81	0.137692226886589	0.0495922268865888	0.0881	Drosophila
4	V82	0.154914787235716	0.0829147872357165	0.072	Drosophila
4	V83	0.145642254848786	0.0517422548487857	0.0939	Drosophila
4	V84	0.127332678244368	0.0893326782443676	0.038	Drosophila
4	V85	0.155435560556073	0.0497355605560727	0.1057	Drosophila
4	V86	0.139317750391426	0.087917750391426	0.0514	Drosophila
4	V87	0.141479575124134	0.0695795751241341	0.0719	Drosophila
4	V88	0.149339394888886	0.0451393948888857	0.1042	Drosophila
4	V89	0.161941972464315	0.0847419724643148	0.0772	Drosophila
4	V9	0.160090143627157	0.0584901436271574	0.1016	Drosophila
4	V90	0.142066388348556	0.0507663883485562	0.0913	Drosophila
4	V91	0.160040225992672	0.089840225992672	0.0702	Drosophila
4	V92	0.137648152711763	0.0454481527117631	0.0922	Drosophila
4	V93	0.135712281999491	0.0813122819994906	0.0544	Drosophila
4	V94	0.142261782624041	0.0745617826240405	0.0677	Drosophila
4	V95	0.143436622151612	0.0422366221516123	0.1012	Drosophila
4	V96	0.146213167239039	0.0852131672390388	0.061	Drosophila
4	V97	0.142212610551632	0.0906126105516319	0.0516	Drosophila
4	V98	0.151766458444273	0.0848664584442731	0.0669	Drosophila
4	V99	0.147329776655628	0.0849297766556281	0.0624	Drosophila
5	V1	0.201154719763466	0.0886547197634659	0.1125	Drosophila
5	V10	0.205387929451823	0.130587929451823	0.0748	Drosophila
5	V100	0.208114580399987	0.087414580399987	0.1207	Drosophila
5	V11	0.123706226311226	0.0735062263112255	0.0502	Drosophila
5	V12	0.135499412697285	0.0748994126972851	0.0606	Drosophila
5	V13	0.180562755683754	0.100562755683754	0.08	Drosophila
5	V14	0.153441579523188	0.0524415795231881	0.101	Drosophila
5	V15	0.210388954322668	0.103988954322668	0.1064	Drosophila
5	V16	0.237462428530029	0.124362428530029	0.1131	Drosophila
5	V17	0.168277607219515	0.061577607219515	0.1067	Drosophila
5	V18	0.185147129710774	0.0673471297107738	0.1178	Drosophila
5	V19	0.200646802653049	0.0713468026530486	0.1293	Drosophila
5	V2	0.194862765240209	0.0585627652402091	0.1363	Drosophila
5	V20	0.181718623866189	0.0407186238661889	0.141	Drosophila
5	V21	0.199575706403962	0.121075706403962	0.0785	Drosophila
5	V22	0.191286857767918	0.0529868577679179	0.1383	Drosophila
5	V23	0.207083642877729	0.0769836428777288	0.1301	Drosophila
5	V24	0.164572272346361	0.0509722723463613	0.1136	Drosophila
5	V25	0.185084223721622	0.0886842237216218	0.0964	Drosophila
5	V26	0.152193993824154	0.0697939938241535	0.0824	Drosophila
5	V27	0.175755519709603	0.110955519709603	0.0648	Drosophila
5	V28	0.17464270876445	0.0610427087644495	0.1136	Drosophila
5	V29	0.243103445669725	0.129103445669725	0.114	Drosophila
5	V3	0.211207803240647	0.104007803240647	0.1072	Drosophila
5	V30	0.219297098513698	0.101897098513698	0.1174	Drosophila
5	V31	0.154169601891086	0.106269601891086	0.0479	Drosophila
5	V32	0.207674422168899	0.147274422168899	0.0604	Drosophila
5	V33	0.166220230822414	0.0907202308224142	0.0755	Drosophila
5	V34	0.144904745389649	0.0529047453896494	0.092	Drosophila
5	V35	0.139993911346328	0.0873939113463276	0.0526	Drosophila
5	V36	0.18987127749668	0.0656712774966802	0.1242	Drosophila
5	V37	0.149517717456201	0.0595177174562006	0.09	Drosophila
5	V38	0.163692067093458	0.0508920670934584	0.1128	Drosophila
5	V39	0.296873670924696	0.185173670924696	0.1117	Drosophila
5	V4	0.131990781939411	0.0754907819394107	0.0565	Drosophila
5	V40	0.215903344822957	0.0984033448229568	0.1175	Drosophila
5	V41	0.188777138805438	0.130077138805438	0.0587	Drosophila
5	V42	0.218526798325396	0.0764267983253957	0.1421	Drosophila
5	V43	0.196213798565242	0.0820137985652423	0.1142	Drosophila
5	V44	0.199293997683829	0.187693997683829	0.0116	Drosophila
5	V45	0.138157096860115	0.0630570968601148	0.0751	Drosophila
5	V46	0.168739273937264	0.078739273937264	0.09	Drosophila
5	V47	0.198116625632216	0.157016625632216	0.0411	Drosophila
5	V48	0.222827869620792	0.0592278696207924	0.1636	Drosophila
5	V49	0.199273423593026	0.0705734235930258	0.1287	Drosophila
5	V5	0.20371505316401	0.0522150531640104	0.1515	Drosophila
5	V50	0.183088444579247	0.0885884445792468	0.0945	Drosophila
5	V51	0.244505845878642	0.0553058458786422	0.1892	Drosophila
5	V52	0.177348942790647	0.116348942790647	0.061	Drosophila
5	V53	0.188089829675668	0.105589829675668	0.0825	Drosophila
5	V54	0.183563197718013	0.0439631977180132	0.1396	Drosophila
5	V55	0.174191818174928	0.0561918181749282	0.118	Drosophila
5	V56	0.181611519683573	0.056011519683573	0.1256	Drosophila
5	V57	0.192842450780202	0.0527424507802025	0.1401	Drosophila
5	V58	0.206557865703628	0.0703578657036284	0.1362	Drosophila
5	V59	0.232850601843826	0.150050601843826	0.0828	Drosophila
5	V6	0.249179881137365	0.0947798811373651	0.1544	Drosophila
5	V60	0.186238593958948	0.129138593958948	0.0571	Drosophila
5	V61	0.185269982070949	0.086369982070949	0.0989	Drosophila
5	V62	0.193505973848465	0.0625059738484652	0.131	Drosophila
5	V63	0.200367650773825	0.0849676507738251	0.1154	Drosophila
5	V64	0.181344511454366	0.119144511454366	0.0622	Drosophila
5	V65	0.147559279035729	0.0988592790357294	0.0487	Drosophila
5	V66	0.203266928096492	0.0672669280964923	0.136	Drosophila
5	V67	0.211472038415052	0.101072038415052	0.1104	Drosophila
5	V68	0.205211511150201	0.0774115111502013	0.1278	Drosophila
5	V69	0.182978763898196	0.0489787638981959	0.134	Drosophila
5	V7	0.179199602453708	0.0760996024537083	0.1031	Drosophila
5	V70	0.198514224482702	0.125714224482702	0.0728	Drosophila
5	V71	0.198703894028102	0.107403894028102	0.0913	Drosophila
5	V72	0.209156887681053	0.0964568876810532	0.1127	Drosophila
5	V73	0.233741151058272	0.101541151058272	0.1322	Drosophila
5	V74	0.13839914106332	0.11209914106332	0.0263	Drosophila
5	V75	0.18236787575399	0.0938678757539896	0.0885	Drosophila
5	V76	0.245272064405501	0.0610720644055009	0.1842	Drosophila
5	V77	0.134862825833971	0.0775628258339706	0.0573	Drosophila
5	V78	0.238917240086117	0.078517240086117	0.1604	Drosophila
5	V79	0.157470813906088	0.0516708139060876	0.1058	Drosophila
5	V8	0.13683276803218	0.0440327680321801	0.0928	Drosophila
5	V80	0.198323104452398	0.0507231044523981	0.1476	Drosophila
5	V81	0.211393986353733	0.0971939863537331	0.1142	Drosophila
5	V82	0.246873040396288	0.129773040396288	0.1171	Drosophila
5	V83	0.144980085807346	0.0937800858073456	0.0512	Drosophila
5	V84	0.237429079278363	0.158929079278363	0.0785	Drosophila
5	V85	0.192359994605653	0.0453599946056528	0.147	Drosophila
5	V86	0.23524646014927	0.15154646014927	0.0837	Drosophila
5	V87	0.218619230897895	0.117719230897895	0.1009	Drosophila
5	V88	0.20987745405908	0.14317745405908	0.0667	Drosophila
5	V89	0.21294218715571	0.0930421871557099	0.1199	Drosophila
5	V9	0.196670656566734	0.0889706565667338	0.1077	Drosophila
5	V90	0.224537857477415	0.0762378574774153	0.1483	Drosophila
5	V91	0.173033988709377	0.0438339887093769	0.1292	Drosophila
5	V92	0.184521150816822	0.079921150816822	0.1046	Drosophila
5	V93	0.182108583289339	0.0894085832893392	0.0927	Drosophila
5	V94	0.152724920705148	0.0436249207051483	0.1091	Drosophila
5	V95	0.172150613410488	0.129950613410488	0.0422	Drosophila
5	V96	0.214284533112874	0.089184533112874	0.1251	Drosophila
5	V97	0.158603688741463	0.0552036887414629	0.1034	Drosophila
5	V98	0.205169852232058	0.0564698522320578	0.1487	Drosophila
5	V99	0.15453645775881	0.11643645775881	0.0381	Drosophila
6	V1	0.178763337655076	0.0704633376550764	0.1083	Drosophila
6	V10	0.185326404833672	0.0880264048336722	0.0973	Drosophila
6	V100	0.220080036080409	0.0950800360804093	0.125	Drosophila
6	V11	0.214350001649925	0.0654500016499245	0.1489	Drosophila
6	V12	0.186033600592484	0.084533600592484	0.1015	Drosophila
6	V13	0.21856098232575	0.0946609823257498	0.1239	Drosophila
6	V14	0.19788570731261	0.0672857073126099	0.1306	Drosophila
6	V15	0.21481285952546	0.0721128595254601	0.1427	Drosophila
6	V16	0.200132774686826	0.0829327746868264	0.1172	Drosophila
6	V17	0.212483791597402	0.0694837915974016	0.143	Drosophila
6	V18	0.167899671493903	0.0724996714939029	0.0954	Drosophila
6	V19	0.23009661882622	0.0755966188262201	0.1545	Drosophila
6	V2	0.175714198399105	0.0625141983991051	0.1132	Drosophila
6	V20	0.240345973173036	0.0833459731730362	0.157	Drosophila
6	V21	0.191906136523596	0.0978061365235956	0.0941	Drosophila
6	V22	0.20420077828939	0.0803007782893897	0.1239	Drosophila
6	V23	0.20870580271435	0.0732058027143496	0.1355	Drosophila
6	V24	0.213555380003754	0.0681553800037544	0.1454	Drosophila
6	V25	0.214474327531821	0.0541743275318207	0.1603	Drosophila
6	V26	0.207536223412573	0.108336223412573	0.0992	Drosophila
6	V27	0.212793744926578	0.111893744926578	0.1009	Drosophila
6	V28	0.228912206970541	0.0722122069705414	0.1567	Drosophila
6	V29	0.192877878766926	0.0648778787669259	0.128	Drosophila
6	V3	0.207169875928725	0.0839698759287249	0.1232	Drosophila
6	V30	0.196329326638691	0.0787293266386913	0.1176	Drosophila
6	V31	0.182186555781228	0.0753865557812282	0.1068	Drosophila
6	V32	0.234165060373466	0.0875650603734662	0.1466	Drosophila
6	V33	0.185110085109023	0.0715100851090231	0.1136	Drosophila
6	V34	0.195440883642141	0.0950408836421408	0.1004	Drosophila
6	V35	0.211741718292895	0.0704417182928948	0.1413	Drosophila
6	V36	0.198548663164528	0.0526486631645281	0.1459	Drosophila
6	V37	0.230050623981338	0.131650623981338	0.0984	Drosophila
6	V38	0.213039140205943	0.0823391402059429	0.1307	Drosophila
6	V39	0.162771343152128	0.0696713431521277	0.0931	Drosophila
6	V4	0.222523872261355	0.0690238722613553	0.1535	Drosophila
6	V40	0.228779464106388	0.0921794641063875	0.1366	Drosophila
6	V41	0.178613032021275	0.0771130320212753	0.1015	Drosophila
6	V42	0.229678679802468	0.0734786798024675	0.1562	Drosophila
6	V43	0.198707000891923	0.0746070008919226	0.1241	Drosophila
6	V44	0.197563524787353	0.0895635247873534	0.108	Drosophila
6	V45	0.158593917056875	0.0907939170568748	0.0678	Drosophila
6	V46	0.241397361397809	0.0724973613978088	0.1689	Drosophila
6	V47	0.200644660708065	0.0960446607080654	0.1046	Drosophila
6	V48	0.218084047764822	0.0932840477648216	0.1248	Drosophila
6	V49	0.202479866134412	0.0780798661344118	0.1244	Drosophila
6	V5	0.194974353188183	0.0773743531881831	0.1176	Drosophila
6	V50	0.179646016489025	0.0600460164890252	0.1196	Drosophila
6	V51	0.220620968302379	0.0874209683023794	0.1332	Drosophila
6	V52	0.21534830030385	0.10524830030385	0.1101	Drosophila
6	V53	0.197191742765883	0.0638917427658833	0.1333	Drosophila
6	V54	0.223733313711159	0.0936333137111592	0.1301	Drosophila
6	V55	0.229569411668681	0.0572694116686813	0.1723	Drosophila
6	V56	0.205594910077478	0.0683949100774784	0.1372	Drosophila
6	V57	0.180523795103523	0.0920237951035231	0.0885	Drosophila
6	V58	0.182159221514377	0.058959221514377	0.1232	Drosophila
6	V59	0.215598055066388	0.0701980550663878	0.1454	Drosophila
6	V6	0.232705556773405	0.0726055567734051	0.1601	Drosophila
6	V60	0.195190673244287	0.0565906732442875	0.1386	Drosophila
6	V61	0.178604877672149	0.0725048776721488	0.1061	Drosophila
6	V62	0.185242554827739	0.0610425548277391	0.1242	Drosophila
6	V63	0.237044868108378	0.0809448681083782	0.1561	Drosophila
6	V64	0.188520660609935	0.0619206606099346	0.1266	Drosophila
6	V65	0.200111224129369	0.0762112241293687	0.1239	Drosophila
6	V66	0.185941652208191	0.0736416522081913	0.1123	Drosophila
6	V67	0.214134780620332	0.0714347806203321	0.1427	Drosophila
6	V68	0.18717572082293	0.0687757208229296	0.1184	Drosophila
6	V69	0.191806177992954	0.0856061779929535	0.1062	Drosophila
6	V7	0.210578734215019	0.0811787342150191	0.1294	Drosophila
6	V70	0.163908661776784	0.079408661776784	0.0845	Drosophila
6	V71	0.197783984581247	0.0841839845812465	0.1136	Drosophila
6	V72	0.203854854288059	0.0905548542880592	0.1133	Drosophila
6	V73	0.206541593211213	0.096841593211213	0.1097	Drosophila
6	V74	0.191302550426433	0.0938025504264335	0.0975	Drosophila
6	V75	0.224206326378926	0.121406326378926	0.1028	Drosophila
6	V76	0.182031594681586	0.0698315946815864	0.1122	Drosophila
6	V77	0.235994538932235	0.0890945389322354	0.1469	Drosophila
6	V78	0.176377253842923	0.0557772538429226	0.1206	Drosophila
6	V79	0.204642634400641	0.0884426344006405	0.1162	Drosophila
6	V8	0.226549576321339	0.0907495763213386	0.1358	Drosophila
6	V80	0.193376890822992	0.0968768908229919	0.0965	Drosophila
6	V81	0.183877863128649	0.0739778631286493	0.1099	Drosophila
6	V82	0.19094967488873	0.0744496748887297	0.1165	Drosophila
6	V83	0.20462078484536	0.0771207848453604	0.1275	Drosophila
6	V84	0.222068244097911	0.0982682440979107	0.1238	Drosophila
6	V85	0.183326086334783	0.0914260863347831	0.0919	Drosophila
6	V86	0.173459402804439	0.0946594028044393	0.0788	Drosophila
6	V87	0.21566866460269	0.0773686646026897	0.1383	Drosophila
6	V88	0.187339078959261	0.119939078959261	0.0674	Drosophila
6	V89	0.194055896271725	0.0916558962717254	0.1024	Drosophila
6	V9	0.213863320666294	0.0932633206662937	0.1206	Drosophila
6	V90	0.201215551862358	0.0889155518623577	0.1123	Drosophila
6	V91	0.221646128061054	0.0702461280610537	0.1514	Drosophila
6	V92	0.188919340288646	0.0732193402886456	0.1157	Drosophila
6	V93	0.190960387585148	0.0741603875851477	0.1168	Drosophila
6	V94	0.209479026211619	0.0823790262116194	0.1271	Drosophila
6	V95	0.234755548745227	0.0826555487452265	0.1521	Drosophila
6	V96	0.216530061126266	0.0693300611262657	0.1472	Drosophila
6	V97	0.192206161247002	0.0816061612470018	0.1106	Drosophila
6	V98	0.227975923146207	0.0773759231462065	0.1506	Drosophila
6	V99	0.185063366051757	0.0713633660517567	0.1137	Drosophila
7	V1	0.206267184366003	0.0836671843660032	0.1226	Drosophila
7	V10	0.216526077829415	0.0409260778294154	0.1756	Drosophila
7	V100	0.146319380179361	0.0668193801793613	0.0795	Drosophila
7	V11	0.241213851463999	0.0605138514639992	0.1807	Drosophila
7	V12	0.162873145381852	0.0765731453818518	0.0863	Drosophila
7	V13	0.300444002611556	0.0636440026115559	0.2368	Drosophila
7	V14	0.213165720005719	0.0619657200057195	0.1512	Drosophila
7	V15	0.150246926899415	0.0721469268994155	0.0781	Drosophila
7	V16	0.367270840678615	0.112170840678615	0.2551	Drosophila
7	V17	0.125014381309279	0.0461143813092785	0.0789	Drosophila
7	V18	0.274390127464598	0.0846901274645975	0.1897	Drosophila
7	V19	0.128352811716543	0.0621528117165427	0.0662	Drosophila
7	V2	0.121495705491351	0.0704957054913515	0.051	Drosophila
7	V20	0.165322786104459	0.0766227861044587	0.0887	Drosophila
7	V21	0.186426546998313	0.051426546998313	0.135	Drosophila
7	V22	0.16199491077961	0.0416949107796099	0.1203	Drosophila
7	V23	0.163700057122674	0.0760000571226735	0.0877	Drosophila
7	V24	0.26211637151784	0.0604163715178402	0.2017	Drosophila
7	V25	0.250539899893007	0.0631398998930072	0.1874	Drosophila
7	V26	0.15754492091677	0.0849449209167705	0.0726	Drosophila
7	V27	0.198166453100396	0.0571664531003957	0.141	Drosophila
7	V28	0.134754363125622	0.0576543631256224	0.0771	Drosophila
7	V29	0.189595977223852	0.0767959772238521	0.1128	Drosophila
7	V3	0.202484318019169	0.0612843180191694	0.1412	Drosophila
7	V30	0.137225719571705	0.0567257195717045	0.0805	Drosophila
7	V31	0.163089767583218	0.0642897675832183	0.0988	Drosophila
7	V32	0.221100483594532	0.0516004835945318	0.1695	Drosophila
7	V33	0.148541293759592	0.0571412937595924	0.0914	Drosophila
7	V34	0.186768869336205	0.0505688693362048	0.1362	Drosophila
7	V35	0.123548300651257	0.0542483006512569	0.0693	Drosophila
7	V36	0.195620805456174	0.067120805456174	0.1285	Drosophila
7	V37	0.26070803169764	0.0631080316976401	0.1976	Drosophila
7	V38	0.219745135834135	0.0572451358341353	0.1625	Drosophila
7	V39	0.197663454768177	0.0851634547681766	0.1125	Drosophila
7	V4	0.154810572733297	0.0425105727332972	0.1123	Drosophila
7	V40	0.214409481520537	0.0576094815205374	0.1568	Drosophila
7	V41	0.279020097588061	0.0685200975880614	0.2105	Drosophila
7	V42	0.265091874484885	0.0861918744848852	0.1789	Drosophila
7	V43	0.158702237930186	0.0442022379301864	0.1145	Drosophila
7	V44	0.165236713995132	0.0701367139951322	0.0951	Drosophila
7	V45	0.200135064933611	0.0498350649336108	0.1503	Drosophila
7	V46	0.274846899789384	0.067946899789384	0.2069	Drosophila
7	V47	0.254994314327635	0.0755943143276355	0.1794	Drosophila
7	V48	0.316318096571842	0.062818096571842	0.2535	Drosophila
7	V49	0.223199713206067	0.0492997132060671	0.1739	Drosophila
7	V5	0.174950279681823	0.0566502796818226	0.1183	Drosophila
7	V50	0.150552448417538	0.0746524484175385	0.0759	Drosophila
7	V51	0.136014368172911	0.0576143681729114	0.0784	Drosophila
7	V52	0.24839885138099	0.0629988513809902	0.1854	Drosophila
7	V53	0.217951626778393	0.0988516267783929	0.1191	Drosophila
7	V54	0.194785236309513	0.0569852363095132	0.1378	Drosophila
7	V55	0.225288556002404	0.0535885560024043	0.1717	Drosophila
7	V56	0.128242349554063	0.0669423495540631	0.0613	Drosophila
7	V57	0.168901608507039	0.0633016085070392	0.1056	Drosophila
7	V58	0.169815746681463	0.0529157466814629	0.1169	Drosophila
7	V59	0.338761150849084	0.0611611508490839	0.2776	Drosophila
7	V6	0.206274515486783	0.0708745154867834	0.1354	Drosophila
7	V60	0.213683306779005	0.0643833067790047	0.1493	Drosophila
7	V61	0.208023078313098	0.0597230783130983	0.1483	Drosophila
7	V62	0.228880907186212	0.0448809071862116	0.184	Drosophila
7	V63	0.251031056108775	0.0772310561087753	0.1738	Drosophila
7	V64	0.155442312295319	0.0685423122953194	0.0869	Drosophila
7	V65	0.163719353312714	0.0544193533127138	0.1093	Drosophila
7	V66	0.20122606526621	0.0755260652662104	0.1257	Drosophila
7	V67	0.135103731668343	0.0576037316683432	0.0775	Drosophila
7	V68	0.159351739274546	0.055851739274546	0.1035	Drosophila
7	V69	0.17981104090529	0.0597110409052899	0.1201	Drosophila
7	V7	0.213459936739935	0.0646599367399351	0.1488	Drosophila
7	V70	0.26781569053639	0.0638156905363904	0.204	Drosophila
7	V71	0.160197403250929	0.0580974032509294	0.1021	Drosophila
7	V72	0.217689223079625	0.0668892230796247	0.1508	Drosophila
7	V73	0.222871593022643	0.0498715930226427	0.173	Drosophila
7	V74	0.267500255318357	0.071300255318357	0.1962	Drosophila
7	V75	0.160443220728139	0.0606432207281393	0.0998	Drosophila
7	V76	0.207432264212173	0.0796322642121729	0.1278	Drosophila
7	V77	0.217206555016207	0.0567065550162067	0.1605	Drosophila
7	V78	0.216091500802734	0.0724915008027339	0.1436	Drosophila
7	V79	0.19274034602491	0.0653403460249103	0.1274	Drosophila
7	V8	0.259886589397314	0.089486589397314	0.1704	Drosophila
7	V80	0.199514314059998	0.0680143140599983	0.1315	Drosophila
7	V81	0.191275984697748	0.0450759846977475	0.1462	Drosophila
7	V82	0.196910819932479	0.0505108199324786	0.1464	Drosophila
7	V83	0.166739371053999	0.052539371053999	0.1142	Drosophila
7	V84	0.267703725097299	0.0599037250972987	0.2078	Drosophila
7	V85	0.110682007741762	0.0560820077417623	0.0546	Drosophila
7	V86	0.170093111341061	0.0537931113410609	0.1163	Drosophila
7	V87	0.235697053241112	0.0596970532411122	0.176	Drosophila
7	V88	0.235966508582326	0.0610665085823259	0.1749	Drosophila
7	V89	0.228025548632889	0.0544255486328889	0.1736	Drosophila
7	V9	0.158759525918206	0.0593595259182059	0.0994	Drosophila
7	V90	0.208542680936957	0.0713426809369569	0.1372	Drosophila
7	V91	0.184155960953945	0.0626559609539452	0.1215	Drosophila
7	V92	0.162569730931754	0.0579697309317537	0.1046	Drosophila
7	V93	0.17042674527824	0.0521267452782401	0.1183	Drosophila
7	V94	0.17225358975262	0.0743535897526204	0.0979	Drosophila
7	V95	0.300099992409553	0.0803999924095528	0.2197	Drosophila
7	V96	0.178649304847766	0.0563493048477661	0.1223	Drosophila
7	V97	0.284894734314554	0.0517947343145537	0.2331	Drosophila
7	V98	0.225135396839832	0.0699353968398316	0.1552	Drosophila
7	V99	0.230860612373421	0.0435606123734209	0.1873	Drosophila
8	V1	0.129777863131297	0.0446778631312974	0.0851	Drosophila
8	V10	0.140320101255084	0.0865201012550845	0.0538	Drosophila
8	V100	0.117178430609982	0.0639784306099815	0.0532	Drosophila
8	V11	0.135946917060904	0.0653469170609036	0.0706	Drosophila
8	V12	0.105962404730868	0.0479624047308684	0.058	Drosophila
8	V13	0.114052306417467	0.0569523064174671	0.0571	Drosophila
8	V14	0.12712344858679	0.0575234485867897	0.0696	Drosophila
8	V15	0.131391300296655	0.0462913002966547	0.0851	Drosophila
8	V16	0.185999936250165	0.131099936250165	0.0549	Drosophila
8	V17	0.146130845787061	0.104530845787061	0.0416	Drosophila
8	V18	0.17164057868038	0.10034057868038	0.0713	Drosophila
8	V19	0.164464476629376	0.0821644766293758	0.0823	Drosophila
8	V2	0.117779339735643	0.0641793397356427	0.0536	Drosophila
8	V20	0.118765886826894	0.0534658868268938	0.0653	Drosophila
8	V21	0.141382905080867	0.0978829050808669	0.0435	Drosophila
8	V22	0.129579129168362	0.0704791291683616	0.0591	Drosophila
8	V23	0.123544275449105	0.0709442754491052	0.0526	Drosophila
8	V24	0.151341092201113	0.0957410922011134	0.0556	Drosophila
8	V25	0.145533524876989	0.0910335248769888	0.0545	Drosophila
8	V26	0.135598129256189	0.0463981292561887	0.0892	Drosophila
8	V27	0.172145904846199	0.106445904846199	0.0657	Drosophila
8	V28	0.121201447086046	0.0986014470860464	0.0226	Drosophila
8	V29	0.126525505733535	0.084225505733535	0.0423	Drosophila
8	V3	0.0908117273979388	0.0791117273979388	0.0117	Drosophila
8	V30	0.123963884482016	0.0772638844820157	0.0467	Drosophila
8	V31	0.115916252966386	0.0604162529663859	0.0555	Drosophila
8	V32	0.142505876498902	0.0672058764989016	0.0753	Drosophila
8	V33	0.109695053686731	0.0519950536867306	0.0577	Drosophila
8	V34	0.120794852088653	0.0860948520886535	0.0347	Drosophila
8	V35	0.119491035694136	0.0719910356941356	0.0475	Drosophila
8	V36	0.121687114005171	0.119387114005171	0.0023	Drosophila
8	V37	0.117948780207943	0.0641487802079427	0.0538	Drosophila
8	V38	0.117334165577879	0.0338341655778787	0.0835	Drosophila
8	V39	0.0954152542481087	0.0644152542481087	0.031	Drosophila
8	V4	0.120864344454534	0.0460643444545341	0.0748	Drosophila
8	V40	0.126275999264229	0.101675999264229	0.0246	Drosophila
8	V41	0.14219498050106	0.0704949805010603	0.0717	Drosophila
8	V42	0.111059783564859	0.104459783564859	0.0066	Drosophila
8	V43	0.13680911924035	0.0699091192403502	0.0669	Drosophila
8	V44	0.12148045081914	0.0680804508191398	0.0534	Drosophila
8	V45	0.132747036104272	0.0730470361042724	0.0597	Drosophila
8	V46	0.140937596389616	0.066937596389616	0.074	Drosophila
8	V47	0.158606375925818	0.0925063759258179	0.0661	Drosophila
8	V48	0.110223818320867	0.0647238183208665	0.0455	Drosophila
8	V49	0.14487949337895	0.0826794933789495	0.0622	Drosophila
8	V5	0.14096632761697	0.0564663276169702	0.0845	Drosophila
8	V50	0.12652718246443	0.10122718246443	0.0253	Drosophila
8	V51	0.118517635263409	0.0588176352634089	0.0597	Drosophila
8	V52	0.135045225801363	0.053645225801363	0.0814	Drosophila
8	V53	0.0989515726885134	0.0557515726885134	0.0432	Drosophila
8	V54	0.128387750503021	0.0986877505030209	0.0297	Drosophila
8	V55	0.107059881372585	0.0525598813725849	0.0545	Drosophila
8	V56	0.097942414286972	0.047042414286972	0.0509	Drosophila
8	V57	0.113862316121917	0.0866623161219171	0.0272	Drosophila
8	V58	0.13209991652828	0.0721999165282804	0.0599	Drosophila
8	V59	0.128104868494494	0.0633048684944939	0.0648	Drosophila
8	V6	0.117828289376254	0.0588282893762539	0.059	Drosophila
8	V60	0.108888648932801	0.0499886489328014	0.0589	Drosophila
8	V61	0.143081584385744	0.0797815843857436	0.0633	Drosophila
8	V62	0.136274110584161	0.0521741105841606	0.0841	Drosophila
8	V63	0.120892253592819	0.054892253592819	0.066	Drosophila
8	V64	0.125235285954856	0.0574352859548563	0.0678	Drosophila
8	V65	0.132406717670506	0.0931067176705063	0.0393	Drosophila
8	V66	0.128883888925051	0.099883888925051	0.029	Drosophila
8	V67	0.142407172814857	0.100307172814857	0.0421	Drosophila
8	V68	0.134942685340855	0.101242685340855	0.0337	Drosophila
8	V69	0.125388679511011	0.081188679511011	0.0442	Drosophila
8	V7	0.150037886464432	0.111737886464432	0.0383	Drosophila
8	V70	0.156191877790251	0.126191877790251	0.03	Drosophila
8	V71	0.100936115877905	0.107536115877905	-0.0066	Drosophila
8	V72	0.138899028452984	0.055899028452984	0.083	Drosophila
8	V73	0.135555070312733	0.0942550703127326	0.0413	Drosophila
8	V74	0.120716821458872	0.0695168214588724	0.0512	Drosophila
8	V75	0.171478802994746	0.0567788029947457	0.1147	Drosophila
8	V76	0.10542204877244	0.0872220487724404	0.0182	Drosophila
8	V77	0.124990798713497	0.056690798713497	0.0683	Drosophila
8	V78	0.133902524446988	0.0990025244469877	0.0349	Drosophila
8	V79	0.112016080918886	0.0631160809188862	0.0489	Drosophila
8	V8	0.128209400918176	0.093209400918176	0.035	Drosophila
8	V80	0.14648167752028	0.09008167752028	0.0564	Drosophila
8	V81	0.13522263527624	0.0991226352762402	0.0361	Drosophila
8	V82	0.138469850392118	0.0733698503921177	0.0651	Drosophila
8	V83	0.127042239692477	0.0633422396924768	0.0637	Drosophila
8	V84	0.135173508362474	0.0579735083624741	0.0772	Drosophila
8	V85	0.150373248323094	0.0719732483230937	0.0784	Drosophila
8	V86	0.121838131163695	0.0953381311636951	0.0265	Drosophila
8	V87	0.114807407906119	0.0559074079061194	0.0589	Drosophila
8	V88	0.127272884750923	0.0565728847509233	0.0707	Drosophila
8	V89	0.106766842734383	0.0553668427343833	0.0514	Drosophila
8	V9	0.142643898666198	0.0864438986661977	0.0562	Drosophila
8	V90	0.110063884023196	0.100163884023196	0.0099	Drosophila
8	V91	0.164565597203171	0.0885655972031714	0.076	Drosophila
8	V92	0.15435022214103	0.0931502221410302	0.0612	Drosophila
8	V93	0.122839770154012	0.0666397701540123	0.0562	Drosophila
8	V94	0.130359539574695	0.0577595395746948	0.0726	Drosophila
8	V95	0.112787922569165	0.0477879225691649	0.065	Drosophila
8	V96	0.156905447258772	0.116905447258772	0.04	Drosophila
8	V97	0.14639091510434	0.0820909151043403	0.0643	Drosophila
8	V98	0.137025904830381	0.114725904830381	0.0223	Drosophila
8	V99	0.128312234518434	0.0522122345184344	0.0761	Drosophila
9	V1	0.201590427381973	0.192690427381973	0.0089	Drosophila
9	V10	0.227018239178101	0.181318239178101	0.0457	Drosophila
9	V100	0.202501336200648	0.126801336200648	0.0757	Drosophila
9	V11	0.205470187500669	0.101970187500669	0.1035	Drosophila
9	V12	0.203455811084263	0.116255811084263	0.0872	Drosophila
9	V13	0.189360535250567	0.0816605352505668	0.1077	Drosophila
9	V14	0.190514043617199	0.0816140436171988	0.1089	Drosophila
9	V15	0.176654584446695	0.128654584446695	0.048	Drosophila
9	V16	0.237594164292617	0.108894164292617	0.1287	Drosophila
9	V17	0.153253585192031	0.0807535851920312	0.0725	Drosophila
9	V18	0.190381759564994	0.119781759564994	0.0706	Drosophila
9	V19	0.194527291900016	0.0885272919000163	0.106	Drosophila
9	V2	0.173269066606682	0.100369066606682	0.0729	Drosophila
9	V20	0.169525104689999	0.0829251046899993	0.0866	Drosophila
9	V21	0.190900805581138	0.169900805581138	0.021	Drosophila
9	V22	0.167646804399671	0.0815468043996706	0.0861	Drosophila
9	V23	0.216850248156011	0.115650248156011	0.1012	Drosophila
9	V24	0.228261608953315	0.103061608953315	0.1252	Drosophila
9	V25	0.229188913934012	0.209088913934012	0.0201	Drosophila
9	V26	0.203280831195064	0.106880831195064	0.0964	Drosophila
9	V27	0.188754964402487	0.141354964402487	0.0474	Drosophila
9	V28	0.195980015761814	0.0601800157618144	0.1358	Drosophila
9	V29	0.232791491452766	0.163491491452766	0.0693	Drosophila
9	V3	0.196995897861382	0.0739958978613822	0.123	Drosophila
9	V30	0.21220109072125	0.0953010907212496	0.1169	Drosophila
9	V31	0.205535822705349	0.0724358227053494	0.1331	Drosophila
9	V32	0.234332868859054	0.135132868859054	0.0992	Drosophila
9	V33	0.199137264391438	0.0936372643914378	0.1055	Drosophila
9	V34	0.210117944809158	0.150917944809158	0.0592	Drosophila
9	V35	0.221001936304562	0.0712019363045617	0.1498	Drosophila
9	V36	0.195381347926698	0.0739813479266982	0.1214	Drosophila
9	V37	0.200747426870414	0.109347426870414	0.0914	Drosophila
9	V38	0.193752733171201	0.103252733171201	0.0905	Drosophila
9	V39	0.228810745300505	0.165310745300505	0.0635	Drosophila
9	V4	0.255011969764161	0.160811969764161	0.0942	Drosophila
9	V40	0.257518270313891	0.154818270313891	0.1027	Drosophila
9	V41	0.225669737747163	0.160569737747163	0.0651	Drosophila
9	V42	0.226765317204476	0.132965317204476	0.0938	Drosophila
9	V43	0.191739255075441	0.0798392550754406	0.1119	Drosophila
9	V44	0.1795842150462	0.1097842150462	0.0698	Drosophila
9	V45	0.144379113760153	0.0700791137601534	0.0743	Drosophila
9	V46	0.216236496491141	0.136536496491141	0.0797	Drosophila
9	V47	0.229530725005222	0.124730725005222	0.1048	Drosophila
9	V48	0.227842593736467	0.198542593736467	0.0293	Drosophila
9	V49	0.195646505322034	0.211146505322034	-0.0155	Drosophila
9	V5	0.221480012467721	0.170180012467721	0.0513	Drosophila
9	V50	0.219483548079015	0.0912835480790149	0.1282	Drosophila
9	V51	0.172058880010292	0.101658880010292	0.0704	Drosophila
9	V52	0.250292884274869	0.208492884274869	0.0418	Drosophila
9	V53	0.204027728869135	0.145727728869135	0.0583	Drosophila
9	V54	0.16513272024252	0.13293272024252	0.0322	Drosophila
9	V55	0.197154052765071	0.103554052765071	0.0936	Drosophila
9	V56	0.231713824254496	0.173613824254496	0.0581	Drosophila
9	V57	0.267326544024568	0.172226544024568	0.0951	Drosophila
9	V58	0.212262460797678	0.149862460797678	0.0624	Drosophila
9	V59	0.174199442460054	0.103499442460054	0.0707	Drosophila
9	V6	0.222347013482255	0.120247013482255	0.1021	Drosophila
9	V60	0.212390367282107	0.175590367282107	0.0368	Drosophila
9	V61	0.247259484315113	0.140659484315113	0.1066	Drosophila
9	V62	0.186590383590388	0.0762903835903883	0.1103	Drosophila
9	V63	0.247658591383076	0.112958591383076	0.1347	Drosophila
9	V64	0.221944278702331	0.156044278702331	0.0659	Drosophila
9	V65	0.216828821504423	0.100228821504423	0.1166	Drosophila
9	V66	0.193064619171711	0.158864619171711	0.0342	Drosophila
9	V67	0.200570268866996	0.0908702688669955	0.1097	Drosophila
9	V68	0.151353958091785	0.112553958091785	0.0388	Drosophila
9	V69	0.202154364994174	0.108454364994174	0.0937	Drosophila
9	V7	0.234038246768119	0.174338246768119	0.0597	Drosophila
9	V70	0.183418081669884	0.0939180816698837	0.0895	Drosophila
9	V71	0.188611979251052	0.0908119792510516	0.0978	Drosophila
9	V72	0.190406200816169	0.104506200816169	0.0859	Drosophila
9	V73	0.194499210033817	0.147599210033817	0.0469	Drosophila
9	V74	0.212631006170737	0.126231006170737	0.0864	Drosophila
9	V75	0.216795090361525	0.0968950903615254	0.1199	Drosophila
9	V76	0.212997728833381	0.0921977288333808	0.1208	Drosophila
9	V77	0.219405229724418	0.0935052297244181	0.1259	Drosophila
9	V78	0.211643063506129	0.0699430635061295	0.1417	Drosophila
9	V79	0.205031051119569	0.0957310511195686	0.1093	Drosophila
9	V8	0.213014226856805	0.203314226856805	0.0097	Drosophila
9	V80	0.24864737996887	0.11984737996887	0.1288	Drosophila
9	V81	0.223439476633454	0.173439476633454	0.05	Drosophila
9	V82	0.256085563868577	0.187385563868577	0.0687	Drosophila
9	V83	0.172833686363517	0.114333686363517	0.0585	Drosophila
9	V84	0.219563400514426	0.171263400514426	0.0483	Drosophila
9	V85	0.160428786417211	0.0866287864172106	0.0738	Drosophila
9	V86	0.213237506590151	0.115937506590151	0.0973	Drosophila
9	V87	0.24808632852218	0.12718632852218	0.1209	Drosophila
9	V88	0.19479062289906	0.0942906228990605	0.1005	Drosophila
9	V89	0.176253779309641	0.0795537793096414	0.0967	Drosophila
9	V9	0.242205557280881	0.12280555728088	0.1194	Drosophila
9	V90	0.276504579502074	0.191004579502074	0.0855	Drosophila
9	V91	0.184593516832833	0.104693516832833	0.0799	Drosophila
9	V92	0.198799942762287	0.0605999427622868	0.1382	Drosophila
9	V93	0.191365093681339	0.171265093681339	0.0201	Drosophila
9	V94	0.212577283709605	0.100977283709605	0.1116	Drosophila
9	V95	0.203239168240465	0.108139168240465	0.0951	Drosophila
9	V96	0.189538496616097	0.0764384966160973	0.1131	Drosophila
9	V97	0.215095499278696	0.157895499278696	0.0572	Drosophila
9	V98	0.201324581748317	0.092324581748317	0.109	Drosophila
[truncated: 1 more rows]
