# Supplementary material for: Strong evidence for the adaptive walk model of gene evolution in Drosophila and Arabidopsis
Source: PLoS Biol. 2022 Sep 13;20(9):e3001775. doi: 10.1371/journal.pbio.3001775 (PMC9470001; doi:10.1371/journal.pbio.3001775)
Supplement: S25 Data — (CSV) [file pbio.3001775.s039.csv]

GeneID	Chr	Clade	GO_slim	species
FBgn0000008	2R	3	anatomical structure development	Drosophila
FBgn0000008	2R	3	plasma membrane	Drosophila
FBgn0000014	3R	2	intracellular	Drosophila
FBgn0000014	3R	2	nucleus	Drosophila
FBgn0000014	3R	2	cellular nitrogen compound metabolic process	Drosophila
FBgn0000014	3R	2	anatomical structure development	Drosophila
FBgn0000014	3R	2	cell death	Drosophila
FBgn0000014	3R	2	embryo development	Drosophila
FBgn0000014	3R	2	reproduction	Drosophila
FBgn0000014	3R	2	transcription factor binding	Drosophila
FBgn0000014	3R	2	DNA binding	Drosophila
FBgn0000014	3R	2	organelle	Drosophila
FBgn0000014	3R	2	DNA-binding transcription factor activity	Drosophila
FBgn0000014	3R	2	cell differentiation	Drosophila
FBgn0000014	3R	2	anatomical structure formation involved in morphogenesis	Drosophila
FBgn0000014	3R	2	protein-containing complex	Drosophila
FBgn0000014	3R	2	locomotion	Drosophila
FBgn0000014	3R	2	biosynthetic process	Drosophila
FBgn0000014	3R	2	chromosome	Drosophila
FBgn0000014	3R	2	cell motility	Drosophila
FBgn0000015	3R	2	intracellular	Drosophila
FBgn0000015	3R	2	nucleus	Drosophila
FBgn0000015	3R	2	cellular nitrogen compound metabolic process	Drosophila
FBgn0000015	3R	2	anatomical structure development	Drosophila
FBgn0000015	3R	2	reproduction	Drosophila
FBgn0000015	3R	2	cell motility	Drosophila
FBgn0000015	3R	2	anatomical structure formation involved in morphogenesis	Drosophila
FBgn0000017	3L	1	ion binding	Drosophila
FBgn0000017	3L	1	cellular protein modification process	Drosophila
FBgn0000017	3L	1	kinase activity	Drosophila
FBgn0000017	3L	1	intracellular	Drosophila
FBgn0000017	3L	1	anatomical structure development	Drosophila
FBgn0000017	3L	1	cell differentiation	Drosophila
FBgn0000017	3L	1	locomotion	Drosophila
FBgn0000017	3L	1	cell-cell signaling	Drosophila
FBgn0000017	3L	1	cell junction organization	Drosophila
FBgn0000017	3L	1	cellular component assembly	Drosophila
FBgn0000017	3L	1	cell motility	Drosophila
FBgn0000017	3L	1	cytoskeleton organization	Drosophila
FBgn0000017	3L	1	reproduction	Drosophila
FBgn0000017	3L	1	plasma membrane	Drosophila
FBgn0000017	3L	1	protein transport	Drosophila
FBgn0000017	3L	1	nucleocytoplasmic transport	Drosophila
FBgn0000017	3L	1	anatomical structure formation involved in morphogenesis	Drosophila
FBgn0000017	3L	1	cytoplasm	Drosophila
FBgn0000017	3L	1	cytosol	Drosophila
FBgn0000017	3L	1	cell morphogenesis	Drosophila
FBgn0000017	3L	1	embryo development	Drosophila
FBgn0000017	3L	1	growth	Drosophila
FBgn0000017	3L	1	transport	Drosophila
FBgn0000017	3L	1	nervous system process	Drosophila
FBgn0000017	3L	1	cell population proliferation	Drosophila
FBgn0000018	2L	2	organelle	Drosophila
FBgn0000018	2L	2	chromosome	Drosophila
FBgn0000018	2L	2	anatomical structure development	Drosophila
FBgn0000018	2L	2	cell differentiation	Drosophila
FBgn0000018	2L	2	cellular nitrogen compound metabolic process	Drosophila
FBgn0000018	2L	2	biosynthetic process	Drosophila
FBgn0000022	X	5	intracellular	Drosophila
FBgn0000022	X	5	nucleus	Drosophila
FBgn0000022	X	5	cell cycle	Drosophila
FBgn0000022	X	5	mitotic cell cycle	Drosophila
FBgn0000022	X	5	biosynthetic process	Drosophila
FBgn0000022	X	5	DNA-binding transcription factor activity	Drosophila
FBgn0000022	X	5	immune system process	Drosophila
FBgn0000022	X	5	response to stress	Drosophila
FBgn0000022	X	5	protein-containing complex	Drosophila
FBgn0000022	X	5	cell population proliferation	Drosophila
FBgn0000022	X	5	DNA binding	Drosophila
FBgn0000022	X	5	organelle	Drosophila
FBgn0000022	X	5	anatomical structure development	Drosophila
FBgn0000022	X	5	cellular nitrogen compound metabolic process	Drosophila
FBgn0000022	X	5	cell differentiation	Drosophila
FBgn0000022	X	5	transcription factor binding	Drosophila
FBgn0000022	X	5	embryo development	Drosophila
FBgn0000028	X	3	intracellular	Drosophila
FBgn0000028	X	3	nucleus	Drosophila
FBgn0000028	X	3	biosynthetic process	Drosophila
FBgn0000028	X	3	DNA-binding transcription factor activity	Drosophila
FBgn0000028	X	3	cell differentiation	Drosophila
FBgn0000028	X	3	cell morphogenesis	Drosophila
FBgn0000028	X	3	nervous system process	Drosophila
FBgn0000032	3R	1	organelle	Drosophila
FBgn0000032	3R	1	phosphatase activity	Drosophila
FBgn0000032	3R	1	extracellular region	Drosophila
FBgn0000032	3R	1	extracellular space	Drosophila
FBgn0000036	3R	1	plasma membrane	Drosophila
FBgn0000036	3R	1	transport	Drosophila
FBgn0000036	3R	1	transmembrane transport	Drosophila
FBgn0000036	3R	1	signal transduction	Drosophila
FBgn0000036	3R	1	cell-cell signaling	Drosophila
FBgn0000036	3R	1	protein-containing complex	Drosophila
FBgn0000036	3R	1	transmembrane transporter activity	Drosophila
FBgn0000036	3R	1	nervous system process	Drosophila
FBgn0000037	2R	3	plasma membrane	Drosophila
FBgn0000037	2R	3	cell-cell signaling	Drosophila
FBgn0000038	3L	1	plasma membrane	Drosophila
FBgn0000038	3L	1	transport	Drosophila
FBgn0000038	3L	1	transmembrane transport	Drosophila
FBgn0000038	3L	1	signal transduction	Drosophila
FBgn0000038	3L	1	cell-cell signaling	Drosophila
FBgn0000038	3L	1	protein-containing complex	Drosophila
FBgn0000038	3L	1	transmembrane transporter activity	Drosophila
FBgn0000038	3L	1	nervous system process	Drosophila
FBgn0000039	3R	1	signal transduction	Drosophila
FBgn0000039	3R	1	cell-cell signaling	Drosophila
FBgn0000039	3R	1	transmembrane transport	Drosophila
FBgn0000039	3R	1	transmembrane transporter activity	Drosophila
FBgn0000039	3R	1	nervous system process	Drosophila
FBgn0000039	3R	1	plasma membrane	Drosophila
FBgn0000039	3R	1	transport	Drosophila
FBgn0000039	3R	1	protein-containing complex	Drosophila
FBgn0000042	X	1	intracellular	Drosophila
FBgn0000042	X	1	ion binding	Drosophila
FBgn0000042	X	1	organelle	Drosophila
FBgn0000042	X	1	cell cycle	Drosophila
FBgn0000042	X	1	mitotic cell cycle	Drosophila
FBgn0000042	X	1	cytoskeleton organization	Drosophila
FBgn0000042	X	1	reproduction	Drosophila
FBgn0000042	X	1	anatomical structure development	Drosophila
FBgn0000042	X	1	anatomical structure formation involved in morphogenesis	Drosophila
FBgn0000042	X	1	chromosome organization	Drosophila
FBgn0000042	X	1	nucleus	Drosophila
FBgn0000042	X	1	chromosome	Drosophila
FBgn0000042	X	1	cytoplasm	Drosophila
FBgn0000042	X	1	cytoskeleton	Drosophila
FBgn0000042	X	1	cell division	Drosophila
FBgn0000042	X	1	structural molecule activity	Drosophila
FBgn0000042	X	1	cell differentiation	Drosophila
FBgn0000042	X	1	protein-containing complex	Drosophila
FBgn0000042	X	1	nuclear chromosome	Drosophila
FBgn0000043	2R	1	intracellular	Drosophila
FBgn0000043	2R	1	ion binding	Drosophila
FBgn0000043	2R	1	cell division	Drosophila
FBgn0000043	2R	1	mitotic cell cycle	Drosophila
FBgn0000043	2R	1	cytoskeleton	Drosophila
FBgn0000043	2R	1	cytoskeleton organization	Drosophila
FBgn0000043	2R	1	protein-containing complex	Drosophila
FBgn0000043	2R	1	nucleus	Drosophila
FBgn0000043	2R	1	nuclear chromosome	Drosophila
FBgn0000043	2R	1	cytoplasm	Drosophila
FBgn0000043	2R	1	cell cycle	Drosophila
FBgn0000043	2R	1	organelle	Drosophila
FBgn0000043	2R	1	structural molecule activity	Drosophila
FBgn0000043	2R	1	chromosome	Drosophila
FBgn0000044	2R	1	intracellular	Drosophila
FBgn0000044	2R	1	ion binding	Drosophila
FBgn0000044	2R	1	plasma membrane	Drosophila
FBgn0000044	2R	1	cytoskeleton	Drosophila
FBgn0000044	2R	1	cell cycle	Drosophila
FBgn0000044	2R	1	cell division	Drosophila
FBgn0000044	2R	1	cytoskeleton organization	Drosophila
FBgn0000044	2R	1	structural molecule activity	Drosophila
FBgn0000044	2R	1	cell differentiation	Drosophila
FBgn0000044	2R	1	cytoplasm	Drosophila
FBgn0000044	2R	1	organelle	Drosophila
FBgn0000044	2R	1	anatomical structure development	Drosophila
FBgn0000044	2R	1	mitotic cell cycle	Drosophila
FBgn0000044	2R	1	cell junction organization	Drosophila
FBgn0000045	3L	1	intracellular	Drosophila
FBgn0000045	3L	1	ion binding	Drosophila
FBgn0000045	3L	1	organelle	Drosophila
FBgn0000045	3L	1	cell cycle	Drosophila
FBgn0000045	3L	1	mitotic cell cycle	Drosophila
FBgn0000045	3L	1	cytoskeleton organization	Drosophila
FBgn0000045	3L	1	cytoplasm	Drosophila
FBgn0000045	3L	1	cytoskeleton	Drosophila
FBgn0000045	3L	1	cell division	Drosophila
FBgn0000045	3L	1	structural molecule activity	Drosophila
FBgn0000046	3R	1	intracellular	Drosophila
FBgn0000046	3R	1	ion binding	Drosophila
FBgn0000046	3R	1	organelle	Drosophila
FBgn0000046	3R	1	cell cycle	Drosophila
FBgn0000046	3R	1	mitotic cell cycle	Drosophila
FBgn0000046	3R	1	cytoskeleton organization	Drosophila
FBgn0000046	3R	1	chromosome organization	Drosophila
FBgn0000046	3R	1	cellular protein modification process	Drosophila
FBgn0000046	3R	1	nucleus	Drosophila
FBgn0000046	3R	1	nucleoplasm	Drosophila
FBgn0000047	3R	1	intracellular	Drosophila
FBgn0000047	3R	1	ion binding	Drosophila
FBgn0000047	3R	1	organelle	Drosophila
FBgn0000047	3R	1	cell cycle	Drosophila
FBgn0000047	3R	1	mitotic cell cycle	Drosophila
FBgn0000047	3R	1	cytoskeleton organization	Drosophila
FBgn0000047	3R	1	anatomical structure development	Drosophila
FBgn0000047	3R	1	cell differentiation	Drosophila
FBgn0000047	3R	1	anatomical structure formation involved in morphogenesis	Drosophila
FBgn0000047	3R	1	cytoplasm	Drosophila
FBgn0000047	3R	1	cytoskeleton	Drosophila
FBgn0000047	3R	1	cell division	Drosophila
FBgn0000047	3R	1	structural molecule activity	Drosophila
FBgn0000047	3R	1	cellular component assembly	Drosophila
FBgn0000053	2L	1	ion binding	Drosophila
FBgn0000053	2L	1	small molecule metabolic process	Drosophila
FBgn0000053	2L	1	cellular nitrogen compound metabolic process	Drosophila
FBgn0000053	2L	1	ligase activity	Drosophila
FBgn0000053	2L	1	cytoplasm	Drosophila
FBgn0000053	2L	1	cytosol	Drosophila
FBgn0000053	2L	1	biosynthetic process	Drosophila
FBgn0000053	2L	1	intracellular	Drosophila
FBgn0000061	2L	1	intracellular	Drosophila
FBgn0000061	2L	1	nucleus	Drosophila
FBgn0000061	2L	1	biosynthetic process	Drosophila
FBgn0000061	2L	1	DNA-binding transcription factor activity	Drosophila
FBgn0000061	2L	1	cell differentiation	Drosophila
FBgn0000061	2L	1	protein-containing complex	Drosophila
FBgn0000061	2L	1	chromosome	Drosophila
FBgn0000061	2L	1	nuclear chromosome	Drosophila
FBgn0000061	2L	1	DNA binding	Drosophila
FBgn0000061	2L	1	organelle	Drosophila
FBgn0000061	2L	1	cellular nitrogen compound metabolic process	Drosophila
FBgn0000061	2L	1	anatomical structure development	Drosophila
FBgn0000061	2L	1	growth	Drosophila
FBgn0000063	3R	1	organelle	Drosophila
FBgn0000063	3R	1	ion binding	Drosophila
FBgn0000063	3R	1	cellular protein modification process	Drosophila
FBgn0000063	3R	1	cytoskeleton	Drosophila
FBgn0000063	3R	1	chromosome	Drosophila
FBgn0000063	3R	1	kinase activity	Drosophila
FBgn0000063	3R	1	cell cycle	Drosophila
FBgn0000063	3R	1	chromosome segregation	Drosophila
FBgn0000063	3R	1	mitotic cell cycle	Drosophila
FBgn0000063	3R	1	mitotic nuclear division	Drosophila
FBgn0000063	3R	1	anatomical structure development	Drosophila
FBgn0000063	3R	1	cell division	Drosophila
FBgn0000063	3R	1	protein-containing complex	Drosophila
FBgn0000063	3R	1	nuclear chromosome	Drosophila
FBgn0000075	2L	1	structural molecule activity	Drosophila
FBgn0000075	2L	1	ion binding	Drosophila
FBgn0000075	2L	1	small molecule metabolic process	Drosophila
FBgn0000075	2L	1	lyase activity	Drosophila
FBgn0000075	2L	1	cytoplasm	Drosophila
FBgn0000075	2L	1	intracellular	Drosophila
FBgn0000077	X	1	plasma membrane	Drosophila
FBgn0000077	X	1	signal transduction	Drosophila
FBgn0000077	X	1	cell-cell signaling	Drosophila
FBgn0000077	X	1	anatomical structure formation involved in morphogenesis	Drosophila
FBgn0000077	X	1	embryo development	Drosophila
FBgn0000077	X	1	anatomical structure development	Drosophila
FBgn0000077	X	1	cell differentiation	Drosophila
FBgn0000078	2R	1	carbohydrate metabolic process	Drosophila
FBgn0000078	2R	1	hydrolase activity, acting on glycosyl bonds	Drosophila
FBgn0000078	2R	1	ion binding	Drosophila
FBgn0000079	2R	1	hydrolase activity, acting on glycosyl bonds	Drosophila
FBgn0000079	2R	1	ion binding	Drosophila
FBgn0000079	2R	1	extracellular region	Drosophila
FBgn0000079	2R	1	carbohydrate metabolic process	Drosophila
FBgn0000083	3R	1	ion binding	Drosophila
FBgn0000083	3R	1	transport	Drosophila
FBgn0000083	3R	1	anatomical structure development	Drosophila
FBgn0000083	3R	1	intracellular	Drosophila
FBgn0000083	3R	1	cytoskeletal protein binding	Drosophila
FBgn0000083	3R	1	lipid binding	Drosophila
FBgn0000083	3R	1	vesicle-mediated transport	Drosophila
FBgn0000083	3R	1	cytoplasm	Drosophila
FBgn0000084	X	1	cytoskeletal protein binding	Drosophila
FBgn0000084	X	1	cytoplasm	Drosophila
FBgn0000084	X	1	ion binding	Drosophila
FBgn0000084	X	1	lipid binding	Drosophila
FBgn0000084	X	1	intracellular	Drosophila
FBgn0000092	X	9	extracellular region	Drosophila
FBgn0000092	X	9	extracellular space	Drosophila
FBgn0000094	3R	12	extracellular region	Drosophila
FBgn0000094	3R	12	immune system process	Drosophila
FBgn0000094	3R	12	cellular nitrogen compound metabolic process	Drosophila
FBgn0000094	3R	12	extracellular space	Drosophila
FBgn0000094	3R	12	reproduction	Drosophila
FBgn0000094	3R	12	response to stress	Drosophila
FBgn0000094	3R	12	biosynthetic process	Drosophila
FBgn0000100	3L	1	intracellular	Drosophila
FBgn0000100	3L	1	organelle	Drosophila
FBgn0000100	3L	1	nucleus	Drosophila
FBgn0000100	3L	1	ion binding	Drosophila
FBgn0000100	3L	1	structural constituent of ribosome	Drosophila
FBgn0000100	3L	1	protein-containing complex	Drosophila
FBgn0000100	3L	1	cellular nitrogen compound metabolic process	Drosophila
FBgn0000100	3L	1	translation	Drosophila
FBgn0000100	3L	1	ribosome biogenesis	Drosophila
FBgn0000100	3L	1	protein-containing complex assembly	Drosophila
FBgn0000100	3L	1	cellular component assembly	Drosophila
FBgn0000100	3L	1	RNA binding	Drosophila
FBgn0000100	3L	1	rRNA binding	Drosophila
FBgn0000100	3L	1	response to stress	Drosophila
FBgn0000100	3L	1	DNA metabolic process	Drosophila
FBgn0000108	X	4	ion binding	Drosophila
FBgn0000108	X	4	nervous system process	Drosophila
FBgn0000108	X	4	plasma membrane	Drosophila
FBgn0000108	X	4	anatomical structure development	Drosophila
FBgn0000108	X	4	cell junction organization	Drosophila
FBgn0000108	X	4	cell differentiation	Drosophila
FBgn0000108	X	4	cell morphogenesis	Drosophila
FBgn0000108	X	4	extracellular region	Drosophila
FBgn0000108	X	4	cell death	Drosophila
FBgn0000108	X	4	response to stress	Drosophila
FBgn0000109	3L	1	intracellular	Drosophila
FBgn0000109	3L	1	small molecule metabolic process	Drosophila
FBgn0000109	3L	1	cellular nitrogen compound metabolic process	Drosophila
FBgn0000109	3L	1	ion binding	Drosophila
FBgn0000109	3L	1	cytoplasm	Drosophila
FBgn0000109	3L	1	biosynthetic process	Drosophila
FBgn0000109	3L	1	transferase activity, transferring glycosyl groups	Drosophila
FBgn0000114	2L	1	organelle	Drosophila
FBgn0000114	2L	1	cytoplasm	Drosophila
FBgn0000114	2L	1	mRNA binding	Drosophila
FBgn0000114	2L	1	mRNA processing	Drosophila
FBgn0000114	2L	1	reproduction	Drosophila
FBgn0000114	2L	1	cell differentiation	Drosophila
FBgn0000114	2L	1	cytoskeleton organization	Drosophila
FBgn0000114	2L	1	anatomical structure formation involved in morphogenesis	Drosophila
FBgn0000114	2L	1	biosynthetic process	Drosophila
FBgn0000114	2L	1	nuclear envelope	Drosophila
FBgn0000114	2L	1	protein-containing complex	Drosophila
FBgn0000114	2L	1	cell cycle	Drosophila
FBgn0000114	2L	1	mitotic cell cycle	Drosophila
FBgn0000114	2L	1	protein-containing complex assembly	Drosophila
FBgn0000114	2L	1	ribonucleoprotein complex assembly	Drosophila
FBgn0000115	3L	1	intracellular	Drosophila
FBgn0000115	3L	1	Golgi apparatus	Drosophila
FBgn0000115	3L	1	cell-cell signaling	Drosophila
FBgn0000115	3L	1	vesicle-mediated transport	Drosophila
FBgn0000115	3L	1	ion binding	Drosophila
FBgn0000115	3L	1	anatomical structure development	Drosophila
FBgn0000115	3L	1	cell motility	Drosophila
FBgn0000115	3L	1	membrane organization	Drosophila
FBgn0000115	3L	1	cytoplasm	Drosophila
FBgn0000115	3L	1	organelle	Drosophila
FBgn0000115	3L	1	transport	Drosophila
FBgn0000115	3L	1	protein transport	Drosophila
FBgn0000115	3L	1	GTPase activity	Drosophila
FBgn0000115	3L	1	locomotion	Drosophila
FBgn0000116	3L	1	kinase activity	Drosophila
FBgn0000116	3L	1	biosynthetic process	Drosophila
FBgn0000116	3L	1	cytoplasm	Drosophila
FBgn0000116	3L	1	ion binding	Drosophila
FBgn0000116	3L	1	plasma membrane	Drosophila
FBgn0000116	3L	1	extracellular region	Drosophila
FBgn0000116	3L	1	intracellular	Drosophila
FBgn0000116	3L	1	cytosol	Drosophila
FBgn0000117	X	2	organelle	Drosophila
FBgn0000117	X	2	nervous system process	Drosophila
FBgn0000117	X	2	cytoplasm	Drosophila
FBgn0000117	X	2	anatomical structure development	Drosophila
FBgn0000117	X	2	nucleoplasm	Drosophila
FBgn0000117	X	2	biosynthetic process	Drosophila
FBgn0000117	X	2	reproduction	Drosophila
FBgn0000117	X	2	transcription factor binding	Drosophila
FBgn0000117	X	2	growth	Drosophila
FBgn0000117	X	2	cell morphogenesis	Drosophila
FBgn0000117	X	2	enzyme binding	Drosophila
FBgn0000117	X	2	cell death	Drosophila
FBgn0000117	X	2	cellular component assembly	Drosophila
FBgn0000117	X	2	homeostatic process	Drosophila
FBgn0000117	X	2	nucleus	Drosophila
FBgn0000117	X	2	cytosol	Drosophila
FBgn0000117	X	2	cytoplasmic vesicle	Drosophila
FBgn0000117	X	2	cell differentiation	Drosophila
FBgn0000117	X	2	protein-containing complex	Drosophila
FBgn0000117	X	2	signal transduction	Drosophila
FBgn0000117	X	2	anatomical structure formation involved in morphogenesis	Drosophila
FBgn0000117	X	2	intracellular	Drosophila
FBgn0000117	X	2	plasma membrane	Drosophila
FBgn0000117	X	2	cellular nitrogen compound metabolic process	Drosophila
FBgn0000117	X	2	embryo development	Drosophila
FBgn0000117	X	2	cell adhesion	Drosophila
FBgn0000117	X	2	cell-cell signaling	Drosophila
FBgn0000117	X	2	cell junction organization	Drosophila
FBgn0000119	2R	1	nervous system process	Drosophila
FBgn0000119	2R	1	anatomical structure development	Drosophila
FBgn0000119	2R	1	signal transduction	Drosophila
FBgn0000119	2R	1	cell-cell signaling	Drosophila
FBgn0000119	2R	1	cell morphogenesis	Drosophila
FBgn0000119	2R	1	pigmentation	Drosophila
FBgn0000119	2R	1	intracellular	Drosophila
FBgn0000119	2R	1	cytoplasmic vesicle	Drosophila
FBgn0000119	2R	1	endosome	Drosophila
FBgn0000119	2R	1	transport	Drosophila
FBgn0000119	2R	1	plasma membrane	Drosophila
FBgn0000119	2R	1	embryo development	Drosophila
FBgn0000119	2R	1	growth	Drosophila
FBgn0000119	2R	1	cytoplasm	Drosophila
FBgn0000119	2R	1	organelle	Drosophila
FBgn0000119	2R	1	vesicle-mediated transport	Drosophila
FBgn0000121	3L	3	intracellular	Drosophila
FBgn0000121	3L	3	signal transduction	Drosophila
FBgn0000121	3L	3	nervous system process	Drosophila
FBgn0000121	3L	3	endoplasmic reticulum	Drosophila
FBgn0000121	3L	3	organelle	Drosophila
FBgn0000121	3L	3	transport	Drosophila
FBgn0000121	3L	3	vesicle-mediated transport	Drosophila
FBgn0000121	3L	3	small molecule metabolic process	Drosophila
FBgn0000121	3L	3	cytoplasm	Drosophila
FBgn0000121	3L	3	homeostatic process	Drosophila
FBgn0000121	3L	3	oxidoreductase activity	Drosophila
FBgn0000137	X	5	intracellular	Drosophila
FBgn0000137	X	5	nucleus	Drosophila
FBgn0000137	X	5	cellular nitrogen compound metabolic process	Drosophila
FBgn0000137	X	5	biosynthetic process	Drosophila
FBgn0000137	X	5	cell differentiation	Drosophila
FBgn0000137	X	5	cell population proliferation	Drosophila
FBgn0000137	X	5	protein-containing complex	Drosophila
FBgn0000137	X	5	embryo development	Drosophila
FBgn0000137	X	5	mitotic cell cycle	Drosophila
FBgn0000137	X	5	mitotic nuclear division	Drosophila
FBgn0000137	X	5	DNA binding	Drosophila
FBgn0000137	X	5	organelle	Drosophila
FBgn0000137	X	5	anatomical structure development	Drosophila
FBgn0000137	X	5	DNA-binding transcription factor activity	Drosophila
FBgn0000137	X	5	transcription factor binding	Drosophila
FBgn0000137	X	5	cell cycle	Drosophila
FBgn0000139	3R	2	intracellular	Drosophila
FBgn0000139	3R	2	organelle	Drosophila
FBgn0000139	3R	2	ion binding	Drosophila
FBgn0000139	3R	2	chromosome	Drosophila
FBgn0000139	3R	2	cellular nitrogen compound metabolic process	Drosophila
FBgn0000139	3R	2	anatomical structure development	Drosophila
FBgn0000139	3R	2	cell morphogenesis	Drosophila
FBgn0000139	3R	2	chromosome organization	Drosophila
FBgn0000139	3R	2	nucleoplasm	Drosophila
FBgn0000147	3R	1	intracellular	Drosophila
FBgn0000147	3R	1	cellular protein modification process	Drosophila
FBgn0000147	3R	1	organelle	Drosophila
FBgn0000147	3R	1	cytoskeleton	Drosophila
FBgn0000147	3R	1	cell differentiation	Drosophila
FBgn0000147	3R	1	kinase activity	Drosophila
FBgn0000147	3R	1	chromosome	Drosophila
FBgn0000147	3R	1	nuclear chromosome	Drosophila
FBgn0000147	3R	1	mitotic cell cycle	Drosophila
FBgn0000147	3R	1	reproduction	Drosophila
FBgn0000147	3R	1	cellular nitrogen compound metabolic process	Drosophila
FBgn0000147	3R	1	response to stress	Drosophila
FBgn0000150	3R	1	ion binding	Drosophila
FBgn0000150	3R	1	small molecule metabolic process	Drosophila
FBgn0000150	3R	1	biosynthetic process	Drosophila
FBgn0000150	3R	1	cytoplasm	Drosophila
FBgn0000150	3R	1	plasma membrane	Drosophila
FBgn0000150	3R	1	mitotic cell cycle	Drosophila
FBgn0000150	3R	1	cellular protein modification process	Drosophila
FBgn0000150	3R	1	organelle	Drosophila
FBgn0000150	3R	1	cytoskeleton	Drosophila
FBgn0000150	3R	1	anatomical structure development	Drosophila
FBgn0000150	3R	1	cell motility	Drosophila
FBgn0000150	3R	1	nucleus	Drosophila
FBgn0000150	3R	1	kinase activity	Drosophila
FBgn0000150	3R	1	cellular nitrogen compound metabolic process	Drosophila
FBgn0000150	3R	1	intracellular	Drosophila
FBgn0000150	3R	1	cell cycle	Drosophila
FBgn0000150	3R	1	cytoskeletal protein binding	Drosophila
FBgn0000150	3R	1	cell junction organization	Drosophila
FBgn0000150	3R	1	locomotion	Drosophila
FBgn0000152	X	2	endoplasmic reticulum	Drosophila
FBgn0000152	X	2	intracellular	Drosophila
FBgn0000152	X	2	cytoskeleton	Drosophila
FBgn0000152	X	2	reproduction	Drosophila
FBgn0000152	X	2	chromosome segregation	Drosophila
FBgn0000152	X	2	nucleus	Drosophila
FBgn0000152	X	2	plasma membrane	Drosophila
FBgn0000152	X	2	transmembrane transport	Drosophila
FBgn0000153	2L	1	pigmentation	Drosophila
FBgn0000153	2L	1	lyase activity	Drosophila
FBgn0000153	2L	1	cellular amino acid metabolic process	Drosophila
FBgn0000153	2L	1	small molecule metabolic process	Drosophila
FBgn0000153	2L	1	biosynthetic process	Drosophila
FBgn0000153	2L	1	cellular nitrogen compound metabolic process	Drosophila
FBgn0000153	2L	1	catabolic process	Drosophila
FBgn0000153	2L	1	ion binding	Drosophila
FBgn0000157	2R	4	intracellular	Drosophila
FBgn0000157	2R	4	nucleus	Drosophila
FBgn0000157	2R	4	biosynthetic process	Drosophila
FBgn0000157	2R	4	DNA-binding transcription factor activity	Drosophila
FBgn0000157	2R	4	reproduction	Drosophila
FBgn0000157	2R	4	anatomical structure formation involved in morphogenesis	Drosophila
FBgn0000157	2R	4	nuclear chromosome	Drosophila
FBgn0000163	X	1	intracellular	Drosophila
FBgn0000163	X	1	anatomical structure development	Drosophila
FBgn0000163	X	1	cell motility	Drosophila
FBgn0000163	X	1	cytoskeleton organization	Drosophila
FBgn0000163	X	1	protein-containing complex	Drosophila
FBgn0000163	X	1	cell division	Drosophila
FBgn0000163	X	1	mitotic cell cycle	Drosophila
FBgn0000163	X	1	lipid binding	Drosophila
FBgn0000163	X	1	embryo development	Drosophila
FBgn0000163	X	1	anatomical structure formation involved in morphogenesis	Drosophila
FBgn0000163	X	1	cellular component assembly	Drosophila
FBgn0000163	X	1	cytoplasm	Drosophila
FBgn0000163	X	1	reproduction	Drosophila
FBgn0000163	X	1	cell differentiation	Drosophila
FBgn0000163	X	1	locomotion	Drosophila
FBgn0000163	X	1	plasma membrane	Drosophila
FBgn0000163	X	1	cell population proliferation	Drosophila
FBgn0000163	X	1	cell cycle	Drosophila
FBgn0000163	X	1	cell adhesion	Drosophila
FBgn0000163	X	1	ion binding	Drosophila
FBgn0000163	X	1	cell morphogenesis	Drosophila
FBgn0000163	X	1	developmental maturation	Drosophila
FBgn0000163	X	1	cell junction organization	Drosophila
FBgn0000163	X	1	growth	Drosophila
FBgn0000166	3R	2	DNA binding	Drosophila
FBgn0000166	3R	2	cellular nitrogen compound metabolic process	Drosophila
FBgn0000166	3R	2	biosynthetic process	Drosophila
FBgn0000166	3R	2	intracellular	Drosophila
FBgn0000166	3R	2	nucleus	Drosophila
FBgn0000166	3R	2	signal transduction	Drosophila
FBgn0000166	3R	2	anatomical structure development	Drosophila
FBgn0000166	3R	2	cell differentiation	Drosophila
FBgn0000166	3R	2	translation	Drosophila
FBgn0000166	3R	2	RNA binding	Drosophila
FBgn0000173	X	1	organelle	Drosophila
FBgn0000173	X	1	ion binding	Drosophila
FBgn0000173	X	1	cytosol	Drosophila
FBgn0000173	X	1	signal transduction	Drosophila
FBgn0000173	X	1	response to stress	Drosophila
FBgn0000173	X	1	cell junction organization	Drosophila
FBgn0000173	X	1	developmental maturation	Drosophila
FBgn0000173	X	1	cell differentiation	Drosophila
FBgn0000173	X	1	cell morphogenesis	Drosophila
FBgn0000173	X	1	growth	Drosophila
FBgn0000173	X	1	cellular nitrogen compound metabolic process	Drosophila
FBgn0000173	X	1	cell cycle	Drosophila
FBgn0000173	X	1	mitotic cell cycle	Drosophila
FBgn0000173	X	1	cell death	Drosophila
FBgn0000173	X	1	protein-containing complex	Drosophila
FBgn0000180	2L	1	transport	Drosophila
FBgn0000180	2L	1	transmembrane transporter activity	Drosophila
FBgn0000180	2L	1	anatomical structure development	Drosophila
FBgn0000180	2L	1	cytoplasm	Drosophila
FBgn0000180	2L	1	cytoplasmic vesicle	Drosophila
FBgn0000180	2L	1	organelle	Drosophila
FBgn0000180	2L	1	reproduction	Drosophila
FBgn0000180	2L	1	cell differentiation	Drosophila
FBgn0000180	2L	1	cell-cell signaling	Drosophila
FBgn0000180	2L	1	transmembrane transport	Drosophila
FBgn0000180	2L	1	plasma membrane	Drosophila
FBgn0000180	2L	1	intracellular	Drosophila
FBgn0000180	2L	1	signal transduction	Drosophila
FBgn0000180	2L	1	cell adhesion	Drosophila
FBgn0000181	2R	2	intracellular	Drosophila
FBgn0000181	2R	2	reproduction	Drosophila
FBgn0000181	2R	2	cell differentiation	Drosophila
FBgn0000181	2R	2	cellular component assembly	Drosophila
FBgn0000181	2R	2	developmental maturation	Drosophila
FBgn0000181	2R	2	organelle	Drosophila
FBgn0000181	2R	2	ribosome	Drosophila
FBgn0000181	2R	2	transport	Drosophila
FBgn0000181	2R	2	cytoplasm	Drosophila
FBgn0000181	2R	2	cytosol	Drosophila
FBgn0000181	2R	2	anatomical structure development	Drosophila
FBgn0000181	2R	2	embryo development	Drosophila
FBgn0000181	2R	2	protein-containing complex	Drosophila
FBgn0000181	2R	2	protein transport	Drosophila
FBgn0000182	2L	1	RNA binding	Drosophila
FBgn0000182	2L	1	cell cycle	Drosophila
FBgn0000182	2L	1	reproduction	Drosophila
FBgn0000182	2L	1	anatomical structure development	Drosophila
FBgn0000182	2L	1	cytoskeleton organization	Drosophila
FBgn0000182	2L	1	cellular nitrogen compound metabolic process	Drosophila
FBgn0000182	2L	1	translation	Drosophila
FBgn0000182	2L	1	cell motility	Drosophila
FBgn0000182	2L	1	cytoplasm	Drosophila
FBgn0000182	2L	1	intracellular	Drosophila
FBgn0000183	2L	4	cytoskeletal protein binding	Drosophila
FBgn0000183	2L	4	cytoplasm	Drosophila
FBgn0000183	2L	4	cytosol	Drosophila
FBgn0000183	2L	4	organelle	Drosophila
FBgn0000183	2L	4	cytoskeleton	Drosophila
FBgn0000183	2L	4	reproduction	Drosophila
FBgn0000183	2L	4	anatomical structure development	Drosophila
FBgn0000183	2L	4	transport	Drosophila
FBgn0000183	2L	4	vesicle-mediated transport	Drosophila
FBgn0000183	2L	4	developmental maturation	Drosophila
FBgn0000183	2L	4	anatomical structure formation involved in morphogenesis	Drosophila
FBgn0000183	2L	4	Golgi apparatus	Drosophila
FBgn0000183	2L	4	cytoplasmic vesicle	Drosophila
FBgn0000183	2L	4	protein-macromolecule adaptor activity	Drosophila
FBgn0000183	2L	4	intracellular	Drosophila
FBgn0000183	2L	4	enzyme binding	Drosophila
FBgn0000183	2L	4	cell differentiation	Drosophila
FBgn0000183	2L	4	cytoskeleton organization	Drosophila
FBgn0000183	2L	4	cell-cell signaling	Drosophila
FBgn0000206	3R	6	plasma membrane	Drosophila
FBgn0000206	3R	6	signal transduction	Drosophila
FBgn0000206	3R	6	anatomical structure development	Drosophila
FBgn0000206	3R	6	cell differentiation	Drosophila
FBgn0000206	3R	6	nervous system process	Drosophila
FBgn0000206	3R	6	homeostatic process	Drosophila
FBgn0000206	3R	6	organelle	Drosophila
FBgn0000212	3L	1	organelle	Drosophila
FBgn0000212	3L	1	ion binding	Drosophila
FBgn0000212	3L	1	cellular nitrogen compound metabolic process	Drosophila
FBgn0000212	3L	1	chromosome organization	Drosophila
FBgn0000212	3L	1	protein-containing complex	Drosophila
FBgn0000212	3L	1	nuclear chromosome	Drosophila
FBgn0000212	3L	1	histone binding	Drosophila
FBgn0000212	3L	1	DNA binding	Drosophila
FBgn0000212	3L	1	reproduction	Drosophila
FBgn0000212	3L	1	cell differentiation	Drosophila
FBgn0000212	3L	1	cell morphogenesis	Drosophila
FBgn0000212	3L	1	locomotion	Drosophila
FBgn0000212	3L	1	cell population proliferation	Drosophila
FBgn0000212	3L	1	immune system process	Drosophila
FBgn0000212	3L	1	cell cycle	Drosophila
FBgn0000212	3L	1	response to stress	Drosophila
FBgn0000212	3L	1	cellular protein modification process	Drosophila
FBgn0000216	3L	12	enzyme binding	Drosophila
FBgn0000216	3L	12	cell differentiation	Drosophila
FBgn0000216	3L	12	signal transduction	Drosophila
FBgn0000221	X	1	endoplasmic reticulum	Drosophila
FBgn0000221	X	1	cytoplasm	Drosophila
FBgn0000221	X	1	organelle	Drosophila
FBgn0000221	X	1	extracellular region	Drosophila
FBgn0000221	X	1	reproduction	Drosophila
FBgn0000221	X	1	anatomical structure development	Drosophila
FBgn0000221	X	1	Golgi apparatus	Drosophila
FBgn0000221	X	1	cell motility	Drosophila
FBgn0000221	X	1	signal transduction	Drosophila
FBgn0000221	X	1	anatomical structure formation involved in morphogenesis	Drosophila
FBgn0000221	X	1	transferase activity, transferring glycosyl groups	Drosophila
FBgn0000221	X	1	biosynthetic process	Drosophila
FBgn0000221	X	1	carbohydrate metabolic process	Drosophila
FBgn0000221	X	1	cell adhesion	Drosophila
FBgn0000221	X	1	intracellular	Drosophila
FBgn0000221	X	1	cell differentiation	Drosophila
FBgn0000221	X	1	locomotion	Drosophila
FBgn0000221	X	1	cellular protein modification process	Drosophila
FBgn0000221	X	1	lipid metabolic process	Drosophila
FBgn0000228	2L	6	intracellular	Drosophila
FBgn0000228	2L	6	cytoskeleton	Drosophila
FBgn0000228	2L	6	microtubule organizing center	Drosophila
FBgn0000228	2L	6	anatomical structure development	Drosophila
FBgn0000228	2L	6	membrane organization	Drosophila
FBgn0000228	2L	6	cytoskeletal protein binding	Drosophila
FBgn0000228	2L	6	organelle	Drosophila
FBgn0000228	2L	6	cytoskeleton organization	Drosophila
FBgn0000229	2L	1	organelle	Drosophila
FBgn0000229	2L	1	cytoplasm	Drosophila
FBgn0000229	2L	1	nervous system process	Drosophila
FBgn0000229	2L	1	signal transduction	Drosophila
FBgn0000229	2L	1	cellular protein modification process	Drosophila
FBgn0000229	2L	1	anatomical structure development	Drosophila
FBgn0000229	2L	1	cell differentiation	Drosophila
FBgn0000229	2L	1	cell morphogenesis	Drosophila
FBgn0000229	2L	1	embryo development	Drosophila
FBgn0000229	2L	1	response to stress	Drosophila
FBgn0000229	2L	1	kinase activity	Drosophila
FBgn0000229	2L	1	cellular component assembly	Drosophila
FBgn0000229	2L	1	anatomical structure formation involved in morphogenesis	Drosophila
FBgn0000229	2L	1	cell motility	Drosophila
FBgn0000229	2L	1	growth	Drosophila
FBgn0000229	2L	1	autophagy	Drosophila
FBgn0000229	2L	1	transport	Drosophila
FBgn0000229	2L	1	vesicle-mediated transport	Drosophila
FBgn0000229	2L	1	developmental maturation	Drosophila
FBgn0000233	X	1	organelle	Drosophila
FBgn0000233	X	1	ion binding	Drosophila
FBgn0000233	X	1	cellular nitrogen compound metabolic process	Drosophila
FBgn0000233	X	1	biosynthetic process	Drosophila
FBgn0000233	X	1	DNA binding	Drosophila
FBgn0000233	X	1	transcription factor binding	Drosophila
FBgn0000233	X	1	cell population proliferation	Drosophila
FBgn0000233	X	1	cell differentiation	Drosophila
FBgn0000233	X	1	anatomical structure formation involved in morphogenesis	Drosophila
FBgn0000233	X	1	chromosome	Drosophila
FBgn0000233	X	1	intracellular	Drosophila
FBgn0000233	X	1	nucleus	Drosophila
FBgn0000233	X	1	DNA-binding transcription factor activity	Drosophila
FBgn0000233	X	1	anatomical structure development	Drosophila
FBgn0000233	X	1	embryo development	Drosophila
FBgn0000233	X	1	nuclear chromosome	Drosophila
FBgn0000239	2L	1	cytoplasm	Drosophila
FBgn0000239	2L	1	intracellular	Drosophila
FBgn0000239	2L	1	cytosol	Drosophila
FBgn0000239	2L	1	organelle	Drosophila
FBgn0000239	2L	1	anatomical structure development	Drosophila
FBgn0000239	2L	1	locomotion	Drosophila
FBgn0000239	2L	1	cell morphogenesis	Drosophila
FBgn0000239	2L	1	cellular nitrogen compound metabolic process	Drosophila
FBgn0000239	2L	1	biosynthetic process	Drosophila
FBgn0000239	2L	1	signal transduction	Drosophila
FBgn0000239	2L	1	cellular amino acid metabolic process	Drosophila
FBgn0000239	2L	1	cellular protein modification process	Drosophila
FBgn0000239	2L	1	ligase activity	Drosophila
FBgn0000239	2L	1	ion binding	Drosophila
FBgn0000239	2L	1	chromosome	Drosophila
FBgn0000239	2L	1	cell differentiation	Drosophila
FBgn0000239	2L	1	small molecule metabolic process	Drosophila
FBgn0000239	2L	1	protein-containing complex	Drosophila
FBgn0000239	2L	1	chromosome organization	Drosophila
FBgn0000239	2L	1	enzyme regulator activity	Drosophila
FBgn0000244	3R	3	anatomical structure development	Drosophila
FBgn0000244	3R	3	protein-macromolecule adaptor activity	Drosophila
FBgn0000244	3R	3	cytoskeletal protein binding	Drosophila
FBgn0000244	3R	3	cell adhesion	Drosophila
FBgn0000246	3R	2	cell cycle	Drosophila
FBgn0000246	3R	2	DNA metabolic process	Drosophila
FBgn0000246	3R	2	cellular component assembly	Drosophila
FBgn0000246	3R	2	intracellular	Drosophila
FBgn0000246	3R	2	organelle	Drosophila
FBgn0000246	3R	2	chromosome	Drosophila
FBgn0000247	3R	1	enzyme binding	Drosophila
FBgn0000247	3R	1	catabolic process	Drosophila
FBgn0000247	3R	1	autophagy	Drosophila
FBgn0000247	3R	1	biosynthetic process	Drosophila
FBgn0000247	3R	1	secondary metabolic process	Drosophila
FBgn0000247	3R	1	transport	Drosophila
FBgn0000247	3R	1	signal transduction	Drosophila
FBgn0000247	3R	1	pigmentation	Drosophila
FBgn0000250	2L	1	intracellular	Drosophila
FBgn0000250	2L	1	reproduction	Drosophila
FBgn0000250	2L	1	cell differentiation	Drosophila
FBgn0000250	2L	1	signal transduction	Drosophila
FBgn0000250	2L	1	cellular component assembly	Drosophila
FBgn0000250	2L	1	anatomical structure formation involved in morphogenesis	Drosophila
FBgn0000250	2L	1	response to stress	Drosophila
FBgn0000250	2L	1	cellular nitrogen compound metabolic process	Drosophila
FBgn0000250	2L	1	organelle	Drosophila
FBgn0000251	2L	2	intracellular	Drosophila
FBgn0000251	2L	2	nucleus	Drosophila
FBgn0000251	2L	2	biosynthetic process	Drosophila
FBgn0000251	2L	2	DNA-binding transcription factor activity	Drosophila
FBgn0000251	2L	2	cytoplasm	Drosophila
FBgn0000251	2L	2	cell differentiation	Drosophila
FBgn0000251	2L	2	immune system process	Drosophila
FBgn0000251	2L	2	cell population proliferation	Drosophila
FBgn0000251	2L	2	DNA binding	Drosophila
FBgn0000251	2L	2	organelle	Drosophila
FBgn0000251	2L	2	cellular nitrogen compound metabolic process	Drosophila
FBgn0000251	2L	2	anatomical structure development	Drosophila
FBgn0000251	2L	2	embryo development	Drosophila
FBgn0000253	2R	1	intracellular	Drosophila
FBgn0000253	2R	1	cellular protein modification process	Drosophila
FBgn0000253	2R	1	nucleus	Drosophila
FBgn0000253	2R	1	nucleoplasm	Drosophila
FBgn0000253	2R	1	microtubule organizing center	Drosophila
FBgn0000253	2R	1	cell cycle	Drosophila
FBgn0000253	2R	1	cellular component assembly	Drosophila
FBgn0000253	2R	1	homeostatic process	Drosophila
FBgn0000253	2R	1	anatomical structure development	Drosophila
FBgn0000253	2R	1	nervous system process	Drosophila
FBgn0000253	2R	1	locomotion	Drosophila
FBgn0000253	2R	1	signal transduction	Drosophila
FBgn0000253	2R	1	cell death	Drosophila
FBgn0000253	2R	1	protein-containing complex	Drosophila
FBgn0000253	2R	1	transport	Drosophila
FBgn0000253	2R	1	chromosome organization	Drosophila
FBgn0000253	2R	1	plasma membrane	Drosophila
FBgn0000253	2R	1	cytoplasm	Drosophila
FBgn0000253	2R	1	cytosol	Drosophila
FBgn0000253	2R	1	organelle	Drosophila
FBgn0000253	2R	1	cytoskeleton	Drosophila
FBgn0000253	2R	1	cytoskeleton organization	Drosophila
FBgn0000253	2R	1	ion binding	Drosophila
FBgn0000253	2R	1	cell differentiation	Drosophila
FBgn0000253	2R	1	cell morphogenesis	Drosophila
FBgn0000253	2R	1	cytoskeletal protein binding	Drosophila
FBgn0000253	2R	1	transmembrane transport	Drosophila
FBgn0000253	2R	1	enzyme regulator activity	Drosophila
FBgn0000256	2L	2	intracellular	Drosophila
FBgn0000256	2L	2	cytoskeleton	Drosophila
FBgn0000256	2L	2	protein-containing complex assembly	Drosophila
FBgn0000256	2L	2	cellular component assembly	Drosophila
FBgn0000256	2L	2	cytosol	Drosophila
FBgn0000256	2L	2	transport	Drosophila
FBgn0000256	2L	2	reproduction	Drosophila
FBgn0000256	2L	2	anatomical structure development	Drosophila
FBgn0000256	2L	2	embryo development	Drosophila
FBgn0000256	2L	2	developmental maturation	Drosophila
FBgn0000256	2L	2	anatomical structure formation involved in morphogenesis	Drosophila
FBgn0000257	X	2	intracellular	Drosophila
FBgn0000257	X	2	response to stress	Drosophila
FBgn0000257	X	2	aging	Drosophila
FBgn0000257	X	2	cytoplasmic vesicle	Drosophila
FBgn0000257	X	2	endosome	Drosophila
FBgn0000257	X	2	transport	Drosophila
FBgn0000257	X	2	vacuole	Drosophila
FBgn0000257	X	2	lysosome	Drosophila
FBgn0000257	X	2	biosynthetic process	Drosophila
FBgn0000257	X	2	secondary metabolic process	Drosophila
FBgn0000257	X	2	membrane organization	Drosophila
FBgn0000257	X	2	cellular protein modification process	Drosophila
FBgn0000257	X	2	protein-containing complex assembly	Drosophila
FBgn0000257	X	2	cellular component assembly	Drosophila
FBgn0000257	X	2	catabolic process	Drosophila
FBgn0000257	X	2	autophagy	Drosophila
FBgn0000257	X	2	protein targeting	Drosophila
FBgn0000257	X	2	cytoplasm	Drosophila
FBgn0000257	X	2	cytosol	Drosophila
FBgn0000257	X	2	anatomical structure development	Drosophila
FBgn0000257	X	2	organelle	Drosophila
FBgn0000257	X	2	vesicle-mediated transport	Drosophila
FBgn0000257	X	2	pigmentation	Drosophila
FBgn0000257	X	2	vacuolar transport	Drosophila
FBgn0000257	X	2	protein-containing complex	Drosophila
FBgn0000257	X	2	protein transport	Drosophila
FBgn0000259	X	2	protein-containing complex	Drosophila
FBgn0000259	X	2	enzyme regulator activity	Drosophila
FBgn0000259	X	2	kinase activity	Drosophila
FBgn0000259	X	2	organelle	Drosophila
FBgn0000259	X	2	cytoplasm	Drosophila
FBgn0000259	X	2	cytosol	Drosophila
FBgn0000259	X	2	signal transduction	Drosophila
FBgn0000259	X	2	cell-cell signaling	Drosophila
FBgn0000259	X	2	reproduction	Drosophila
FBgn0000259	X	2	cell differentiation	Drosophila
FBgn0000259	X	2	intracellular	Drosophila
FBgn0000259	X	2	cellular protein modification process	Drosophila
FBgn0000259	X	2	nucleus	Drosophila
FBgn0000259	X	2	anatomical structure development	Drosophila
FBgn0000259	X	2	cell junction organization	Drosophila
FBgn0000259	X	2	developmental maturation	Drosophila
FBgn0000273	2L	1	ion binding	Drosophila
FBgn0000273	2L	1	cytoplasm	Drosophila
FBgn0000273	2L	1	intracellular	Drosophila
FBgn0000273	2L	1	cytosol	Drosophila
FBgn0000273	2L	1	plasma membrane	Drosophila
FBgn0000273	2L	1	reproduction	Drosophila
FBgn0000273	2L	1	anatomical structure development	Drosophila
FBgn0000273	2L	1	signal transduction	Drosophila
FBgn0000273	2L	1	kinase activity	Drosophila
FBgn0000273	2L	1	catabolic process	Drosophila
FBgn0000273	2L	1	cell-cell signaling	Drosophila
FBgn0000273	2L	1	embryo development	Drosophila
FBgn0000273	2L	1	developmental maturation	Drosophila
FBgn0000273	2L	1	cell death	Drosophila
FBgn0000273	2L	1	transport	Drosophila
FBgn0000273	2L	1	response to stress	Drosophila
FBgn0000273	2L	1	growth	Drosophila
FBgn0000273	2L	1	nucleus	Drosophila
FBgn0000273	2L	1	cellular protein modification process	Drosophila
FBgn0000273	2L	1	cell differentiation	Drosophila
FBgn0000273	2L	1	cytoskeleton organization	Drosophila
FBgn0000273	2L	1	cellular component assembly	Drosophila
FBgn0000273	2L	1	nervous system process	Drosophila
FBgn0000273	2L	1	nucleocytoplasmic transport	Drosophila
FBgn0000273	2L	1	organelle	Drosophila
FBgn0000276	3R	11	extracellular region	Drosophila
FBgn0000276	3R	11	extracellular space	Drosophila
FBgn0000276	3R	11	immune system process	Drosophila
FBgn0000276	3R	11	response to stress	Drosophila
FBgn0000277	3R	11	extracellular region	Drosophila
FBgn0000277	3R	11	extracellular space	Drosophila
FBgn0000277	3R	11	immune system process	Drosophila
FBgn0000277	3R	11	response to stress	Drosophila
FBgn0000279	3R	11	extracellular region	Drosophila
FBgn0000279	3R	11	extracellular space	Drosophila
FBgn0000279	3R	11	immune system process	Drosophila
FBgn0000279	3R	11	response to stress	Drosophila
FBgn0000287	2L	1	organelle	Drosophila
FBgn0000287	2L	1	DNA binding	Drosophila
FBgn0000287	2L	1	cellular nitrogen compound metabolic process	Drosophila
FBgn0000287	2L	1	biosynthetic process	Drosophila
FBgn0000287	2L	1	reproduction	Drosophila
FBgn0000287	2L	1	nervous system process	Drosophila
FBgn0000287	2L	1	intracellular	Drosophila
FBgn0000287	2L	1	nucleus	Drosophila
FBgn0000287	2L	1	anatomical structure development	Drosophila
FBgn0000287	2L	1	DNA-binding transcription factor activity	Drosophila
FBgn0000289	2R	1	intracellular	Drosophila
FBgn0000289	2R	1	nucleus	Drosophila
FBgn0000289	2R	1	biosynthetic process	Drosophila
FBgn0000289	2R	1	DNA-binding transcription factor activity	Drosophila
FBgn0000289	2R	1	chromosome	Drosophila
FBgn0000289	2R	1	nuclear chromosome	Drosophila
FBgn0000289	2R	1	DNA binding	Drosophila
FBgn0000289	2R	1	organelle	Drosophila
FBgn0000289	2R	1	cellular nitrogen compound metabolic process	Drosophila
FBgn0000289	2R	1	anatomical structure development	Drosophila
FBgn0000299	2L	1	extracellular region	Drosophila
FBgn0000299	2L	1	extracellular space	Drosophila
FBgn0000299	2L	1	anatomical structure development	Drosophila
FBgn0000299	2L	1	homeostatic process	Drosophila
FBgn0000299	2L	1	cell differentiation	Drosophila
FBgn0000299	2L	1	structural molecule activity	Drosophila
FBgn0000299	2L	1	reproduction	Drosophila
FBgn0000299	2L	1	signal transduction	Drosophila
FBgn0000303	3R	1	organelle	Drosophila
FBgn0000303	3R	1	cytoplasm	Drosophila
FBgn0000303	3R	1	cytosol	Drosophila
FBgn0000303	3R	1	cell-cell signaling	Drosophila
FBgn0000303	3R	1	anatomical structure development	Drosophila
FBgn0000303	3R	1	transferase activity, transferring acyl groups	Drosophila
FBgn0000303	3R	1	biosynthetic process	Drosophila
FBgn0000307	2L	3	DNA binding	Drosophila
FBgn0000307	2L	3	intracellular	Drosophila
FBgn0000307	2L	3	organelle	Drosophila
FBgn0000307	2L	3	nucleus	Drosophila
FBgn0000307	2L	3	biosynthetic process	Drosophila
FBgn0000307	2L	3	homeostatic process	Drosophila
FBgn0000307	2L	3	cellular protein modification process	Drosophila
FBgn0000307	2L	3	chromosome organization	Drosophila
FBgn0000307	2L	3	cell differentiation	Drosophila
FBgn0000307	2L	3	locomotion	Drosophila
FBgn0000307	2L	3	reproduction	Drosophila
FBgn0000307	2L	3	cellular nitrogen compound metabolic process	Drosophila
FBgn0000307	2L	3	anatomical structure formation involved in morphogenesis	Drosophila
FBgn0000307	2L	3	DNA metabolic process	Drosophila
FBgn0000307	2L	3	cell cycle	Drosophila
FBgn0000307	2L	3	nucleoplasm	Drosophila
FBgn0000307	2L	3	ion binding	Drosophila
FBgn0000307	2L	3	enzyme regulator activity	Drosophila
FBgn0000307	2L	3	anatomical structure development	Drosophila
FBgn0000307	2L	3	cell morphogenesis	Drosophila
FBgn0000307	2L	3	cellular component assembly	Drosophila
FBgn0000307	2L	3	protein-containing complex	Drosophila
FBgn0000308	2L	1	intracellular	Drosophila
FBgn0000308	2L	1	cytoskeleton	Drosophila
FBgn0000308	2L	1	cell differentiation	Drosophila
FBgn0000308	2L	1	locomotion	Drosophila
FBgn0000308	2L	1	embryo development	Drosophila
FBgn0000308	2L	1	cell cycle	Drosophila
FBgn0000308	2L	1	mitotic cell cycle	Drosophila
FBgn0000308	2L	1	cytoskeleton organization	Drosophila
FBgn0000308	2L	1	cytoskeletal protein binding	Drosophila
FBgn0000308	2L	1	growth	Drosophila
FBgn0000308	2L	1	response to stress	Drosophila
FBgn0000308	2L	1	cellular component assembly	Drosophila
FBgn0000308	2L	1	reproduction	Drosophila
FBgn0000308	2L	1	protein-containing complex assembly	Drosophila
FBgn0000308	2L	1	cytoplasm	Drosophila
FBgn0000308	2L	1	organelle	Drosophila
FBgn0000308	2L	1	anatomical structure development	Drosophila
FBgn0000308	2L	1	cell morphogenesis	Drosophila
FBgn0000308	2L	1	cell division	Drosophila
FBgn0000308	2L	1	developmental maturation	Drosophila
FBgn0000308	2L	1	transport	Drosophila
FBgn0000308	2L	1	chromosome organization	Drosophila
FBgn0000318	2L	2	intracellular	Drosophila
FBgn0000318	2L	2	pigmentation	Drosophila
FBgn0000318	2L	2	oxidoreductase activity	Drosophila
FBgn0000318	2L	2	cytoplasm	Drosophila
FBgn0000318	2L	2	cytosol	Drosophila
FBgn0000319	X	2	plasma membrane	Drosophila
FBgn0000319	X	2	cytoplasm	Drosophila
FBgn0000319	X	2	cytoplasmic vesicle	Drosophila
FBgn0000319	X	2	organelle	Drosophila
FBgn0000319	X	2	cell-cell signaling	Drosophila
FBgn0000319	X	2	transport	Drosophila
FBgn0000319	X	2	protein transport	Drosophila
FBgn0000319	X	2	anatomical structure development	Drosophila
FBgn0000319	X	2	structural molecule activity	Drosophila
FBgn0000319	X	2	Golgi apparatus	Drosophila
FBgn0000319	X	2	cell differentiation	Drosophila
FBgn0000319	X	2	anatomical structure formation involved in morphogenesis	Drosophila
FBgn0000319	X	2	autophagy	Drosophila
FBgn0000319	X	2	growth	Drosophila
FBgn0000319	X	2	developmental maturation	Drosophila
FBgn0000319	X	2	cellular component assembly	Drosophila
FBgn0000319	X	2	extracellular matrix organization	Drosophila
FBgn0000319	X	2	cell death	Drosophila
FBgn0000319	X	2	intracellular	Drosophila
FBgn0000319	X	2	vesicle-mediated transport	Drosophila
FBgn0000319	X	2	reproduction	Drosophila
FBgn0000319	X	2	catabolic process	Drosophila
FBgn0000319	X	2	cytoskeleton organization	Drosophila
FBgn0000319	X	2	embryo development	Drosophila
FBgn0000319	X	2	protein-containing complex	Drosophila
FBgn0000326	2R	1	extracellular region	Drosophila
FBgn0000326	2R	1	extracellular space	Drosophila
FBgn0000326	2R	1	reproduction	Drosophila
FBgn0000330	X	2	aging	Drosophila
FBgn0000330	X	2	transport	Drosophila
FBgn0000330	X	2	protein transport	Drosophila
FBgn0000330	X	2	biosynthetic process	Drosophila
FBgn0000330	X	2	pigmentation	Drosophila
FBgn0000330	X	2	cytoplasm	Drosophila
FBgn0000330	X	2	protein-containing complex	Drosophila
FBgn0000330	X	2	protein-macromolecule adaptor activity	Drosophila
FBgn0000330	X	2	organelle	Drosophila
FBgn0000330	X	2	anatomical structure development	Drosophila
FBgn0000330	X	2	vesicle-mediated transport	Drosophila
FBgn0000330	X	2	secondary metabolic process	Drosophila
FBgn0000330	X	2	intracellular	Drosophila
FBgn0000330	X	2	cytoplasmic vesicle	Drosophila
FBgn0000339	2L	2	organelle	Drosophila
FBgn0000339	2L	2	protein transport	Drosophila
FBgn0000339	2L	2	vesicle-mediated transport	Drosophila
FBgn0000339	2L	2	anatomical structure development	Drosophila
FBgn0000339	2L	2	cell differentiation	Drosophila
FBgn0000339	2L	2	anatomical structure formation involved in morphogenesis	Drosophila
FBgn0000339	2L	2	developmental maturation	Drosophila
FBgn0000339	2L	2	endoplasmic reticulum	Drosophila
FBgn0000339	2L	2	cytoplasm	Drosophila
FBgn0000339	2L	2	cytoplasmic vesicle	Drosophila
FBgn0000346	X	1	cytoplasm	Drosophila
FBgn0000346	X	1	intracellular	Drosophila
FBgn0000346	X	1	ATPase activity	Drosophila
FBgn0000346	X	1	autophagy	Drosophila
FBgn0000346	X	1	transport	Drosophila
FBgn0000346	X	1	protein transport	Drosophila
FBgn0000346	X	1	cell-cell signaling	Drosophila
FBgn0000346	X	1	protein-containing complex assembly	Drosophila
FBgn0000346	X	1	cellular component assembly	Drosophila
FBgn0000346	X	1	Golgi apparatus	Drosophila
FBgn0000346	X	1	homeostatic process	Drosophila
FBgn0000346	X	1	vacuolar transport	Drosophila
FBgn0000346	X	1	cytoplasmic vesicle	Drosophila
FBgn0000346	X	1	ion binding	Drosophila
FBgn0000346	X	1	catabolic process	Drosophila
FBgn0000346	X	1	vesicle-mediated transport	Drosophila
FBgn0000346	X	1	membrane organization	Drosophila
FBgn0000346	X	1	organelle	Drosophila
FBgn0000346	X	1	cytosol	Drosophila
FBgn0000351	2L	1	intracellular	Drosophila
FBgn0000351	2L	1	reproduction	Drosophila
FBgn0000351	2L	1	anatomical structure development	Drosophila
FBgn0000351	2L	1	anatomical structure formation involved in morphogenesis	Drosophila
FBgn0000351	2L	1	catabolic process	Drosophila
FBgn0000351	2L	1	enzyme regulator activity	Drosophila
FBgn0000351	2L	1	chromosome segregation	Drosophila
FBgn0000351	2L	1	organelle	Drosophila
FBgn0000351	2L	1	nucleus	Drosophila
FBgn0000351	2L	1	cytoplasm	Drosophila
FBgn0000351	2L	1	cell differentiation	Drosophila
FBgn0000351	2L	1	cell cycle	Drosophila
FBgn0000351	2L	1	cellular protein modification process	Drosophila
FBgn0000351	2L	1	protein-containing complex	Drosophila
FBgn0000352	2R	2	intracellular	Drosophila
FBgn0000352	2R	2	ion binding	Drosophila
FBgn0000352	2R	2	ATPase activity	Drosophila
FBgn0000352	2R	2	plasma membrane	Drosophila
FBgn0000352	2R	2	cytoskeletal protein binding	Drosophila
FBgn0000352	2R	2	protein-containing complex	Drosophila
FBgn0000352	2R	2	cytoskeleton	Drosophila
FBgn0000352	2R	2	anatomical structure development	Drosophila
FBgn0000352	2R	2	transcription factor binding	Drosophila
FBgn0000352	2R	2	cilium	Drosophila
FBgn0000352	2R	2	reproduction	Drosophila
FBgn0000352	2R	2	signal transduction	Drosophila
FBgn0000352	2R	2	cell death	Drosophila
FBgn0000352	2R	2	protein transport	Drosophila
FBgn0000352	2R	2	cytoskeleton-dependent intracellular transport	Drosophila
FBgn0000352	2R	2	biosynthetic process	Drosophila
FBgn0000352	2R	2	nucleocytoplasmic transport	Drosophila
FBgn0000352	2R	2	cytoplasm	Drosophila
FBgn0000352	2R	2	cytosol	Drosophila
FBgn0000352	2R	2	organelle	Drosophila
FBgn0000352	2R	2	enzyme binding	Drosophila
FBgn0000352	2R	2	cell differentiation	Drosophila
FBgn0000352	2R	2	transport	Drosophila
FBgn0000352	2R	2	cellular nitrogen compound metabolic process	Drosophila
FBgn0000352	2R	2	protein-macromolecule adaptor activity	Drosophila
FBgn0000355	3L	12	extracellular region	Drosophila
FBgn0000355	3L	12	anatomical structure development	Drosophila
FBgn0000355	3L	12	external encapsulating structure	Drosophila
FBgn0000356	3L	11	extracellular region	Drosophila
FBgn0000356	3L	11	anatomical structure development	Drosophila
FBgn0000356	3L	11	reproduction	Drosophila
FBgn0000356	3L	11	cellular component assembly	Drosophila
FBgn0000356	3L	11	external encapsulating structure	Drosophila
FBgn0000356	3L	11	cell differentiation	Drosophila
FBgn0000356	3L	11	anatomical structure formation involved in morphogenesis	Drosophila
FBgn0000357	3L	12	extracellular region	Drosophila
FBgn0000357	3L	12	external encapsulating structure	Drosophila
FBgn0000357	3L	12	anatomical structure development	Drosophila
FBgn0000357	3L	12	structural molecule activity	Drosophila
FBgn0000358	3L	11	extracellular region	Drosophila
FBgn0000358	3L	11	anatomical structure development	Drosophila
FBgn0000358	3L	11	external encapsulating structure	Drosophila
FBgn0000359	X	11	extracellular region	Drosophila
FBgn0000359	X	11	external encapsulating structure	Drosophila
FBgn0000359	X	11	reproduction	Drosophila
FBgn0000359	X	11	anatomical structure development	Drosophila
FBgn0000359	X	11	cellular component assembly	Drosophila
FBgn0000359	X	11	anatomical structure formation involved in morphogenesis	Drosophila
FBgn0000359	X	11	structural molecule activity	Drosophila
FBgn0000359	X	11	extracellular matrix organization	Drosophila
FBgn0000370	2L	4	organelle	Drosophila
FBgn0000370	2L	4	anatomical structure development	Drosophila
FBgn0000370	2L	4	DNA-binding transcription factor activity	Drosophila
FBgn0000370	2L	4	DNA binding	Drosophila
FBgn0000370	2L	4	carbohydrate metabolic process	Drosophila
FBgn0000370	2L	4	transcription factor binding	Drosophila
FBgn0000370	2L	4	intracellular	Drosophila
FBgn0000370	2L	4	biosynthetic process	Drosophila
FBgn0000370	2L	4	response to stress	Drosophila
FBgn0000370	2L	4	signal transduction	Drosophila
FBgn0000370	2L	4	nucleus	Drosophila
FBgn0000370	2L	4	cellular nitrogen compound metabolic process	Drosophila
FBgn0000370	2L	4	lipid metabolic process	Drosophila
FBgn0000370	2L	4	cellular protein modification process	Drosophila
FBgn0000376	X	4	organelle	Drosophila
FBgn0000376	X	4	DNA binding	Drosophila
FBgn0000376	X	4	cellular nitrogen compound metabolic process	Drosophila
FBgn0000376	X	4	biosynthetic process	Drosophila
FBgn0000376	X	4	intracellular	Drosophila
FBgn0000376	X	4	nucleus	Drosophila
FBgn0000376	X	4	anatomical structure development	Drosophila
FBgn0000377	X	1	organelle	Drosophila
FBgn0000377	X	1	cytoplasm	Drosophila
FBgn0000377	X	1	protein-containing complex	Drosophila
FBgn0000377	X	1	cellular nitrogen compound metabolic process	Drosophila
FBgn0000377	X	1	mRNA processing	Drosophila
FBgn0000377	X	1	RNA binding	Drosophila
FBgn0000377	X	1	nucleoplasm	Drosophila
FBgn0000377	X	1	cell differentiation	Drosophila
FBgn0000377	X	1	cell motility	Drosophila
FBgn0000377	X	1	embryo development	Drosophila
FBgn0000377	X	1	protein-containing complex assembly	Drosophila
FBgn0000377	X	1	ribonucleoprotein complex assembly	Drosophila
FBgn0000377	X	1	cytosol	Drosophila
FBgn0000382	X	1	cellular protein modification process	Drosophila
FBgn0000382	X	1	phosphatase activity	Drosophila
FBgn0000382	X	1	cell cycle	Drosophila
FBgn0000382	X	1	anatomical structure development	Drosophila
FBgn0000382	X	1	cytoplasm	Drosophila
FBgn0000382	X	1	cell motility	Drosophila
FBgn0000382	X	1	enzyme binding	Drosophila
FBgn0000382	X	1	signal transduction	Drosophila
FBgn0000382	X	1	embryo development	Drosophila
FBgn0000382	X	1	cell differentiation	Drosophila
FBgn0000382	X	1	transport	Drosophila
FBgn0000382	X	1	membrane organization	Drosophila
FBgn0000384	2L	2	cytoplasm	Drosophila
FBgn0000384	2L	2	intracellular	Drosophila
FBgn0000384	2L	2	plasma membrane	Drosophila
FBgn0000384	2L	2	GTPase activity	Drosophila
FBgn0000384	2L	2	anatomical structure development	Drosophila
FBgn0000384	2L	2	cell morphogenesis	Drosophila
FBgn0000384	2L	2	cell differentiation	Drosophila
FBgn0000384	2L	2	cytoskeleton organization	Drosophila
FBgn0000384	2L	2	cell motility	Drosophila
FBgn0000384	2L	2	ion binding	Drosophila
FBgn0000384	2L	2	signal transduction	Drosophila
FBgn0000384	2L	2	embryo development	Drosophila
FBgn0000384	2L	2	protein-containing complex	Drosophila
FBgn0000384	2L	2	locomotion	Drosophila
FBgn0000392	2L	10	organelle	Drosophila
FBgn0000392	2L	10	cytoplasm	Drosophila
FBgn0000392	2L	10	mRNA binding	Drosophila
FBgn0000392	2L	10	cytosol	Drosophila
FBgn0000392	2L	10	reproduction	Drosophila
FBgn0000392	2L	10	anatomical structure development	Drosophila
FBgn0000392	2L	10	cellular nitrogen compound metabolic process	Drosophila
FBgn0000392	2L	10	biosynthetic process	Drosophila
FBgn0000392	2L	10	cell junction organization	Drosophila
FBgn0000392	2L	10	cellular component assembly	Drosophila
FBgn0000392	2L	10	protein-containing complex	Drosophila
FBgn0000392	2L	10	embryo development	Drosophila
FBgn0000392	2L	10	cell cycle	Drosophila
FBgn0000392	2L	10	cell motility	Drosophila
FBgn0000392	2L	10	chromosome segregation	Drosophila
FBgn0000392	2L	10	endoplasmic reticulum	Drosophila
FBgn0000392	2L	10	intracellular	Drosophila
FBgn0000392	2L	10	nucleus	Drosophila
FBgn0000392	2L	10	RNA binding	Drosophila
FBgn0000392	2L	10	cell differentiation	Drosophila
FBgn0000392	2L	10	translation	Drosophila
FBgn0000392	2L	10	growth	Drosophila
FBgn0000392	2L	10	developmental maturation	Drosophila
FBgn0000392	2L	10	locomotion	Drosophila
FBgn0000392	2L	10	protein-containing complex assembly	Drosophila
FBgn0000394	X	6	extracellular region	Drosophila
FBgn0000394	X	6	extracellular space	Drosophila
FBgn0000394	X	6	signal transduction	Drosophila
FBgn0000394	X	6	anatomical structure development	Drosophila
FBgn0000395	2R	1	extracellular region	Drosophila
FBgn0000395	2R	1	signal transduction	Drosophila
FBgn0000395	2R	1	anatomical structure development	Drosophila
FBgn0000395	2R	1	ion binding	Drosophila
FBgn0000404	3L	1	organelle	Drosophila
FBgn0000404	3L	1	cytoplasm	Drosophila
FBgn0000404	3L	1	mitotic cell cycle	Drosophila
FBgn0000404	3L	1	cellular protein modification process	Drosophila
FBgn0000404	3L	1	mitotic nuclear division	Drosophila
FBgn0000404	3L	1	chromosome organization	Drosophila
FBgn0000404	3L	1	anatomical structure development	Drosophila
FBgn0000404	3L	1	cell division	Drosophila
FBgn0000404	3L	1	embryo development	Drosophila
FBgn0000404	3L	1	enzyme binding	Drosophila
FBgn0000404	3L	1	protein-containing complex	Drosophila
FBgn0000404	3L	1	intracellular	Drosophila
FBgn0000404	3L	1	nucleus	Drosophila
FBgn0000404	3L	1	cell cycle	Drosophila
FBgn0000404	3L	1	chromosome segregation	Drosophila
FBgn0000404	3L	1	cell population proliferation	Drosophila
FBgn0000404	3L	1	cell differentiation	Drosophila
FBgn0000404	3L	1	enzyme regulator activity	Drosophila
FBgn0000404	3L	1	cytosol	Drosophila
FBgn0000405	2R	2	organelle	Drosophila
FBgn0000405	2R	2	cytoplasm	Drosophila
FBgn0000405	2R	2	cell cycle	Drosophila
FBgn0000405	2R	2	cytoskeleton	Drosophila
FBgn0000405	2R	2	chromosome segregation	Drosophila
FBgn0000405	2R	2	mitotic cell cycle	Drosophila
FBgn0000405	2R	2	chromosome organization	Drosophila
FBgn0000405	2R	2	cell division	Drosophila
FBgn0000405	2R	2	membrane organization	Drosophila
FBgn0000405	2R	2	anatomical structure development	Drosophila
FBgn0000405	2R	2	enzyme regulator activity	Drosophila
FBgn0000405	2R	2	protein-containing complex	Drosophila
FBgn0000405	2R	2	reproduction	Drosophila
FBgn0000405	2R	2	cell differentiation	Drosophila
FBgn0000405	2R	2	intracellular	Drosophila
FBgn0000405	2R	2	nucleus	Drosophila
FBgn0000405	2R	2	cellular protein modification process	Drosophila
FBgn0000405	2R	2	microtubule organizing center	Drosophila
FBgn0000405	2R	2	mitotic nuclear division	Drosophila
FBgn0000405	2R	2	chromosome	Drosophila
FBgn0000405	2R	2	embryo development	Drosophila
FBgn0000405	2R	2	enzyme binding	Drosophila
FBgn0000405	2R	2	cell population proliferation	Drosophila
FBgn0000406	2L	1	ion binding	Drosophila
FBgn0000406	2L	1	intracellular	Drosophila
FBgn0000406	2L	1	organelle	Drosophila
FBgn0000406	2L	1	oxidoreductase activity	Drosophila
FBgn0000406	2L	1	cytoplasm	Drosophila
FBgn0000406	2L	1	mitochondrion	Drosophila
FBgn0000406	2L	1	lipid metabolic process	Drosophila
FBgn0000411	3L	2	intracellular	Drosophila
FBgn0000411	3L	2	organelle	Drosophila
FBgn0000411	3L	2	cytoplasm	Drosophila
FBgn0000411	3L	2	anatomical structure development	Drosophila
FBgn0000411	3L	2	biosynthetic process	Drosophila
FBgn0000411	3L	2	cell differentiation	Drosophila
FBgn0000411	3L	2	cell morphogenesis	Drosophila
FBgn0000411	3L	2	mRNA binding	Drosophila
FBgn0000411	3L	2	embryo development	Drosophila
FBgn0000411	3L	2	nuclear chromosome	Drosophila
FBgn0000411	3L	2	DNA binding	Drosophila
FBgn0000411	3L	2	nucleus	Drosophila
FBgn0000411	3L	2	cellular nitrogen compound metabolic process	Drosophila
FBgn0000411	3L	2	DNA-binding transcription factor activity	Drosophila
FBgn0000411	3L	2	locomotion	Drosophila
FBgn0000411	3L	2	RNA binding	Drosophila
FBgn0000411	3L	2	transcription factor binding	Drosophila
FBgn0000411	3L	2	chromosome	Drosophila
FBgn0000412	3R	11	intracellular	Drosophila
FBgn0000412	3R	11	organelle	Drosophila
FBgn0000412	3R	11	chromosome	Drosophila
FBgn0000412	3R	11	cytoplasm	Drosophila
FBgn0000412	3R	11	DNA binding	Drosophila
FBgn0000412	3R	11	protein-containing complex	Drosophila
FBgn0000412	3R	11	nucleus	Drosophila
FBgn0000414	3L	4	intracellular	Drosophila
FBgn0000414	3L	4	anatomical structure development	Drosophila
FBgn0000414	3L	4	embryo development	Drosophila
FBgn0000414	3L	4	cell differentiation	Drosophila
FBgn0000414	3L	4	locomotion	Drosophila
FBgn0000414	3L	4	transport	Drosophila
FBgn0000414	3L	4	vesicle-mediated transport	Drosophila
FBgn0000416	3R	2	intracellular	Drosophila
FBgn0000416	3R	2	vacuole	Drosophila
FBgn0000416	3R	2	lysosome	Drosophila
FBgn0000416	3R	2	lipid metabolic process	Drosophila
FBgn0000416	3R	2	transport	Drosophila
FBgn0000416	3R	2	extracellular space	Drosophila
FBgn0000416	3R	2	homeostatic process	Drosophila
FBgn0000416	3R	2	endosome	Drosophila
FBgn0000416	3R	2	cytoplasm	Drosophila
FBgn0000416	3R	2	organelle	Drosophila
FBgn0000416	3R	2	extracellular region	Drosophila
FBgn0000416	3R	2	cytoplasmic vesicle	Drosophila
FBgn0000416	3R	2	hydrolase activity, acting on glycosyl bonds	Drosophila
FBgn0000422	2L	1	nervous system process	Drosophila
FBgn0000422	2L	1	ion binding	Drosophila
FBgn0000422	2L	1	cellular amino acid metabolic process	Drosophila
FBgn0000422	2L	1	anatomical structure development	Drosophila
FBgn0000422	2L	1	developmental maturation	Drosophila
FBgn0000422	2L	1	response to stress	Drosophila
FBgn0000422	2L	1	locomotion	Drosophila
FBgn0000422	2L	1	biosynthetic process	Drosophila
FBgn0000422	2L	1	lyase activity	Drosophila
FBgn0000422	2L	1	intracellular	Drosophila
FBgn0000422	2L	1	small molecule metabolic process	Drosophila
FBgn0000422	2L	1	pigmentation	Drosophila
FBgn0000422	2L	1	cellular nitrogen compound metabolic process	Drosophila
FBgn0000422	2L	1	cytoplasm	Drosophila
FBgn0000427	X	11	extracellular region	Drosophila
FBgn0000427	X	11	external encapsulating structure	Drosophila
FBgn0000427	X	11	reproduction	Drosophila
FBgn0000427	X	11	anatomical structure development	Drosophila
FBgn0000427	X	11	cellular component assembly	Drosophila
FBgn0000427	X	11	anatomical structure formation involved in morphogenesis	Drosophila
FBgn0000427	X	11	structural molecule activity	Drosophila
FBgn0000427	X	11	intracellular	Drosophila
FBgn0000427	X	11	nucleus	Drosophila
FBgn0000427	X	11	cellular nitrogen compound metabolic process	Drosophila
FBgn0000427	X	11	DNA-binding transcription factor activity	Drosophila
FBgn0000427	X	11	response to stress	Drosophila
FBgn0000427	X	11	cell differentiation	Drosophila
FBgn0000427	X	11	organelle	Drosophila
FBgn0000427	X	11	biosynthetic process	Drosophila
FBgn0000427	X	11	DNA binding	Drosophila
FBgn0000439	3R	2	intracellular	Drosophila
FBgn0000439	3R	2	nucleus	Drosophila
FBgn0000439	3R	2	biosynthetic process	Drosophila
FBgn0000439	3R	2	DNA-binding transcription factor activity	Drosophila
FBgn0000439	3R	2	embryo development	Drosophila
FBgn0000439	3R	2	transcription factor binding	Drosophila
FBgn0000439	3R	2	DNA binding	Drosophila
FBgn0000439	3R	2	organelle	Drosophila
FBgn0000439	3R	2	cellular nitrogen compound metabolic process	Drosophila
FBgn0000439	3R	2	anatomical structure development	Drosophila
FBgn0000439	3R	2	cell death	Drosophila
FBgn0000442	2L	1	intracellular	Drosophila
FBgn0000442	2L	1	ion binding	Drosophila
FBgn0000442	2L	1	kinase activity	Drosophila
FBgn0000442	2L	1	anatomical structure development	Drosophila
FBgn0000447	3R	1	cytoplasm	Drosophila
FBgn0000447	3R	1	intracellular	Drosophila
FBgn0000447	3R	1	organelle	Drosophila
FBgn0000447	3R	1	mitochondrion	Drosophila
FBgn0000447	3R	1	cellular nitrogen compound metabolic process	Drosophila
FBgn0000447	3R	1	biosynthetic process	Drosophila
FBgn0000447	3R	1	oxidoreductase activity	Drosophila
FBgn0000447	3R	1	small molecule metabolic process	Drosophila
FBgn0000448	2R	NA	intracellular	Drosophila
FBgn0000448	2R	NA	nucleus	Drosophila
FBgn0000448	2R	NA	ion binding	Drosophila
FBgn0000448	2R	NA	cellular nitrogen compound metabolic process	Drosophila
FBgn0000448	2R	NA	biosynthetic process	Drosophila
FBgn0000448	2R	NA	signal transduction	Drosophila
FBgn0000448	2R	NA	anatomical structure development	Drosophila
FBgn0000448	2R	NA	DNA binding	Drosophila
FBgn0000448	2R	NA	organelle	Drosophila
FBgn0000448	2R	NA	DNA-binding transcription factor activity	Drosophila
FBgn0000449	3L	1	anatomical structure development	Drosophila
FBgn0000449	3L	1	cytoplasm	Drosophila
FBgn0000449	3L	1	organelle	Drosophila
FBgn0000449	3L	1	oxidoreductase activity	Drosophila
FBgn0000449	3L	1	embryo development	Drosophila
FBgn0000449	3L	1	lipid metabolic process	Drosophila
FBgn0000449	3L	1	biosynthetic process	Drosophila
FBgn0000449	3L	1	ion binding	Drosophila
FBgn0000449	3L	1	intracellular	Drosophila
FBgn0000449	3L	1	mitochondrion	Drosophila
FBgn0000449	3L	1	small molecule metabolic process	Drosophila
FBgn0000451	3L	10	anatomical structure development	Drosophila
FBgn0000454	3R	1	intracellular	Drosophila
FBgn0000454	3R	1	peptidase activity	Drosophila
FBgn0000454	3R	1	cytoplasm	Drosophila
FBgn0000454	3R	1	ion binding	Drosophila
FBgn0000455	3R	1	peptidase activity	Drosophila
FBgn0000455	3R	1	ion binding	Drosophila
FBgn0000459	X	6	intracellular	Drosophila
FBgn0000459	X	6	nucleus	Drosophila
FBgn0000459	X	6	ion binding	Drosophila
FBgn0000459	X	6	cellular nitrogen compound metabolic process	Drosophila
FBgn0000459	X	6	biosynthetic process	Drosophila
FBgn0000459	X	6	anatomical structure development	Drosophila
FBgn0000459	X	6	homeostatic process	Drosophila
FBgn0000459	X	6	DNA binding	Drosophila
FBgn0000459	X	6	organelle	Drosophila
FBgn0000459	X	6	nervous system process	Drosophila
FBgn0000459	X	6	nucleoplasm	Drosophila
FBgn0000463	3R	1	plasma membrane	Drosophila
FBgn0000463	3R	1	cytoplasm	Drosophila
FBgn0000463	3R	1	intracellular	Drosophila
FBgn0000463	3R	1	organelle	Drosophila
FBgn0000463	3R	1	reproduction	Drosophila
FBgn0000463	3R	1	cell differentiation	Drosophila
FBgn0000463	3R	1	cell motility	Drosophila
FBgn0000463	3R	1	locomotion	Drosophila
FBgn0000463	3R	1	cell division	Drosophila
FBgn0000463	3R	1	cytoskeleton organization	Drosophila
FBgn0000463	3R	1	cell population proliferation	Drosophila
FBgn0000463	3R	1	cell death	Drosophila
FBgn0000463	3R	1	mitotic cell cycle	Drosophila
FBgn0000463	3R	1	cell-cell signaling	Drosophila
FBgn0000463	3R	1	anatomical structure formation involved in morphogenesis	Drosophila
FBgn0000463	3R	1	lipid binding	Drosophila
FBgn0000464	2L	1	cellular protein modification process	Drosophila
FBgn0000464	2L	1	phosphatase activity	Drosophila
FBgn0000464	2L	1	reproduction	Drosophila
FBgn0000464	2L	1	cell differentiation	Drosophila
FBgn0000464	2L	1	locomotion	Drosophila
FBgn0000464	2L	1	cell adhesion	Drosophila
FBgn0000464	2L	1	cellular component assembly	Drosophila
FBgn0000464	2L	1	growth	Drosophila
FBgn0000464	2L	1	cell junction organization	Drosophila
FBgn0000464	2L	1	cell motility	Drosophila
FBgn0000464	2L	1	signal transduction	Drosophila
FBgn0000464	2L	1	anatomical structure development	Drosophila
FBgn0000464	2L	1	cell morphogenesis	Drosophila
FBgn0000464	2L	1	plasma membrane	Drosophila
FBgn0000464	2L	1	ion binding	Drosophila
FBgn0000464	2L	1	homeostatic process	Drosophila
FBgn0000479	X	2	signal transduction	Drosophila
FBgn0000479	X	2	ion binding	Drosophila
FBgn0000479	X	2	intracellular	Drosophila
FBgn0000479	X	2	organelle	Drosophila
FBgn0000479	X	2	nucleus	Drosophila
FBgn0000479	X	2	reproduction	Drosophila
FBgn0000479	X	2	nervous system process	Drosophila
FBgn0000479	X	2	cell differentiation	Drosophila
FBgn0000479	X	2	growth	Drosophila
FBgn0000479	X	2	small molecule metabolic process	Drosophila
FBgn0000479	X	2	cellular nitrogen compound metabolic process	Drosophila
FBgn0000479	X	2	biosynthetic process	Drosophila
FBgn0000479	X	2	nucleobase-containing compound catabolic process	Drosophila
FBgn0000479	X	2	cytosol	Drosophila
FBgn0000479	X	2	cell-cell signaling	Drosophila
FBgn0000479	X	2	anatomical structure development	Drosophila
FBgn0000479	X	2	cell morphogenesis	Drosophila
FBgn0000479	X	2	catabolic process	Drosophila
FBgn0000479	X	2	cytoplasm	Drosophila
FBgn0000482	X	2	vesicle-mediated transport	Drosophila
FBgn0000482	X	2	protein transport	Drosophila
FBgn0000482	X	2	ion binding	Drosophila
FBgn0000482	X	2	anatomical structure development	Drosophila
FBgn0000482	X	2	cell differentiation	Drosophila
FBgn0000482	X	2	locomotion	Drosophila
FBgn0000482	X	2	aging	Drosophila
FBgn0000482	X	2	intracellular	Drosophila
FBgn0000482	X	2	cytoplasmic vesicle	Drosophila
FBgn0000482	X	2	endosome	Drosophila
FBgn0000482	X	2	response to stress	Drosophila
FBgn0000482	X	2	autophagy	Drosophila
FBgn0000482	X	2	cytosol	Drosophila
FBgn0000482	X	2	biosynthetic process	Drosophila
FBgn0000482	X	2	secondary metabolic process	Drosophila
FBgn0000482	X	2	vacuole	Drosophila
FBgn0000482	X	2	lysosome	Drosophila
FBgn0000482	X	2	membrane organization	Drosophila
FBgn0000482	X	2	cell-cell signaling	Drosophila
FBgn0000482	X	2	cellular component assembly	Drosophila
FBgn0000482	X	2	cellular nitrogen compound metabolic process	Drosophila
FBgn0000482	X	2	protein targeting	Drosophila
FBgn0000482	X	2	cell division	Drosophila
FBgn0000482	X	2	transport	Drosophila
FBgn0000482	X	2	reproduction	Drosophila
FBgn0000482	X	2	cell motility	Drosophila
FBgn0000482	X	2	cytoplasm	Drosophila
FBgn0000482	X	2	organelle	Drosophila
FBgn0000482	X	2	catabolic process	Drosophila
FBgn0000482	X	2	vacuolar transport	Drosophila
FBgn0000482	X	2	pigmentation	Drosophila
FBgn0000482	X	2	protein-containing complex	Drosophila
FBgn0000482	X	2	protein-containing complex assembly	Drosophila
FBgn0000482	X	2	protein-macromolecule adaptor activity	Drosophila
FBgn0000489	3L	1	ion binding	Drosophila
FBgn0000489	3L	1	anatomical structure development	Drosophila
FBgn0000489	3L	1	kinase activity	Drosophila
FBgn0000489	3L	1	protein-containing complex	Drosophila
FBgn0000489	3L	1	cellular protein modification process	Drosophila
FBgn0000489	3L	1	signal transduction	Drosophila
FBgn0000489	3L	1	intracellular	Drosophila
FBgn0000490	2L	4	extracellular region	Drosophila
FBgn0000490	2L	4	cell differentiation	Drosophila
FBgn0000490	2L	4	signal transduction	Drosophila
FBgn0000490	2L	4	embryo development	Drosophila
FBgn0000490	2L	4	reproduction	Drosophila
FBgn0000490	2L	4	anatomical structure formation involved in morphogenesis	Drosophila
FBgn0000490	2L	4	cell morphogenesis	Drosophila
FBgn0000490	2L	4	cell division	Drosophila
FBgn0000490	2L	4	cell motility	Drosophila
FBgn0000490	2L	4	developmental maturation	Drosophila
FBgn0000490	2L	4	immune system process	Drosophila
FBgn0000490	2L	4	cellular protein modification process	Drosophila
FBgn0000490	2L	4	ion binding	Drosophila
FBgn0000490	2L	4	cytoplasm	Drosophila
FBgn0000490	2L	4	intracellular	Drosophila
FBgn0000490	2L	4	organelle	Drosophila
FBgn0000490	2L	4	anatomical structure development	Drosophila
FBgn0000490	2L	4	extracellular space	Drosophila
FBgn0000490	2L	4	growth	Drosophila
FBgn0000490	2L	4	cellular component assembly	Drosophila
FBgn0000490	2L	4	pigmentation	Drosophila
FBgn0000490	2L	4	locomotion	Drosophila
FBgn0000490	2L	4	cell death	Drosophila
FBgn0000490	2L	4	cell population proliferation	Drosophila
FBgn0000490	2L	4	cytoplasmic vesicle	Drosophila
FBgn0000492	3R	2	intracellular	Drosophila
FBgn0000492	3R	2	nucleus	Drosophila
FBgn0000492	3R	2	cellular nitrogen compound metabolic process	Drosophila
FBgn0000492	3R	2	biosynthetic process	Drosophila
FBgn0000492	3R	2	cell differentiation	Drosophila
FBgn0000492	3R	2	embryo development	Drosophila
FBgn0000492	3R	2	DNA binding	Drosophila
FBgn0000492	3R	2	organelle	Drosophila
FBgn0000492	3R	2	anatomical structure development	Drosophila
FBgn0000492	3R	2	DNA-binding transcription factor activity	Drosophila
FBgn0000492	3R	2	reproduction	Drosophila
FBgn0000499	X	2	organelle	Drosophila
FBgn0000499	X	2	cytoplasm	Drosophila
FBgn0000499	X	2	cytosol	Drosophila
FBgn0000499	X	2	signal transduction	Drosophila
FBgn0000499	X	2	cell motility	Drosophila
FBgn0000499	X	2	locomotion	Drosophila
FBgn0000499	X	2	cell differentiation	Drosophila
FBgn0000499	X	2	cell morphogenesis	Drosophila
FBgn0000499	X	2	growth	Drosophila
FBgn0000499	X	2	cytoskeleton organization	Drosophila
FBgn0000499	X	2	cellular component assembly	Drosophila
FBgn0000499	X	2	mitotic cell cycle	Drosophila
FBgn0000499	X	2	pigmentation	Drosophila
FBgn0000499	X	2	ion binding	Drosophila
FBgn0000499	X	2	lipid binding	Drosophila
FBgn0000499	X	2	homeostatic process	Drosophila
FBgn0000499	X	2	intracellular	Drosophila
FBgn0000499	X	2	nucleus	Drosophila
FBgn0000499	X	2	plasma membrane	Drosophila
FBgn0000499	X	2	anatomical structure development	Drosophila
FBgn0000499	X	2	reproduction	Drosophila
FBgn0000499	X	2	embryo development	Drosophila
FBgn0000499	X	2	cell-cell signaling	Drosophila
FBgn0000499	X	2	cell cycle	Drosophila
FBgn0000499	X	2	anatomical structure formation involved in morphogenesis	Drosophila
FBgn0000499	X	2	protein-macromolecule adaptor activity	Drosophila
FBgn0000500	3R	8	extracellular region	Drosophila
FBgn0000500	3R	8	extracellular space	Drosophila
FBgn0000500	3R	8	homeostatic process	Drosophila
FBgn0000500	3R	8	signal transduction	Drosophila
FBgn0000500	3R	8	response to stress	Drosophila
FBgn0000504	3R	4	organelle	Drosophila
FBgn0000504	3R	4	ion binding	Drosophila
FBgn0000504	3R	4	cellular nitrogen compound metabolic process	Drosophila
FBgn0000504	3R	4	biosynthetic process	Drosophila
FBgn0000504	3R	4	DNA binding	Drosophila
FBgn0000504	3R	4	reproduction	Drosophila
FBgn0000504	3R	4	cell differentiation	Drosophila
FBgn0000504	3R	4	locomotion	Drosophila
FBgn0000504	3R	4	pigmentation	Drosophila
FBgn0000504	3R	4	intracellular	Drosophila
FBgn0000504	3R	4	nucleus	Drosophila
FBgn0000504	3R	4	DNA-binding transcription factor activity	Drosophila
FBgn0000504	3R	4	anatomical structure development	Drosophila
FBgn0000504	3R	4	cell morphogenesis	Drosophila
FBgn0000520	X	1	intracellular	Drosophila
FBgn0000520	X	1	nucleus	Drosophila
FBgn0000520	X	1	ion binding	Drosophila
FBgn0000520	X	1	cellular nitrogen compound metabolic process	Drosophila
FBgn0000520	X	1	biosynthetic process	Drosophila
FBgn0000520	X	1	chromosome	Drosophila
FBgn0000520	X	1	nuclear chromosome	Drosophila
FBgn0000520	X	1	DNA binding	Drosophila
FBgn0000520	X	1	organelle	Drosophila
FBgn0000520	X	1	DNA-binding transcription factor activity	Drosophila
FBgn0000524	X	1	intracellular	Drosophila
FBgn0000524	X	1	ion binding	Drosophila
FBgn0000524	X	1	cellular protein modification process	Drosophila
FBgn0000524	X	1	transport	Drosophila
FBgn0000524	X	1	signal transduction	Drosophila
FBgn0000524	X	1	anatomical structure development	Drosophila
FBgn0000524	X	1	nucleus	Drosophila
FBgn0000524	X	1	nucleoplasm	Drosophila
FBgn0000527	3R	1	intracellular	Drosophila
FBgn0000527	3R	1	small molecule metabolic process	Drosophila
FBgn0000527	3R	1	biosynthetic process	Drosophila
FBgn0000527	3R	1	anatomical structure development	Drosophila
FBgn0000527	3R	1	ligase activity	Drosophila
FBgn0000527	3R	1	developmental maturation	Drosophila
FBgn0000527	3R	1	secondary metabolic process	Drosophila
FBgn0000527	3R	1	cellular nitrogen compound metabolic process	Drosophila
FBgn0000527	3R	1	cytoplasm	Drosophila
FBgn0000527	3R	1	lipid metabolic process	Drosophila
FBgn0000527	3R	1	pigmentation	Drosophila
FBgn0000527	3R	1	cellular amino acid metabolic process	Drosophila
FBgn0000527	3R	1	ion binding	Drosophila
FBgn0000529	2L	1	intracellular	Drosophila
FBgn0000529	2L	1	nucleus	Drosophila
FBgn0000529	2L	1	biosynthetic process	Drosophila
FBgn0000529	2L	1	DNA-binding transcription factor activity	Drosophila
FBgn0000529	2L	1	cell differentiation	Drosophila
FBgn0000529	2L	1	chromosome	Drosophila
FBgn0000529	2L	1	DNA binding	Drosophila
FBgn0000529	2L	1	organelle	Drosophila
FBgn0000529	2L	1	cellular nitrogen compound metabolic process	Drosophila
FBgn0000529	2L	1	anatomical structure development	Drosophila
FBgn0000529	2L	1	nuclear chromosome	Drosophila
FBgn0000533	3R	1	extracellular region	Drosophila
FBgn0000533	3R	1	ion binding	Drosophila
FBgn0000533	3R	1	anatomical structure development	Drosophila
FBgn0000533	3R	1	anatomical structure formation involved in morphogenesis	Drosophila
FBgn0000533	3R	1	embryo development	Drosophila
FBgn0000533	3R	1	cell differentiation	Drosophila
FBgn0000533	3R	1	developmental maturation	Drosophila
FBgn0000533	3R	1	peptidase activity	Drosophila
FBgn0000533	3R	1	extracellular space	Drosophila
FBgn0000533	3R	1	signal transduction	Drosophila
FBgn0000533	3R	1	reproduction	Drosophila
FBgn0000536	X	1	kinase activity	Drosophila
FBgn0000536	X	1	lipid metabolic process	Drosophila
FBgn0000536	X	1	biosynthetic process	Drosophila
FBgn0000536	X	1	cytoplasm	Drosophila
FBgn0000536	X	1	intracellular	Drosophila
FBgn0000536	X	1	cell population proliferation	Drosophila
FBgn0000536	X	1	anatomical structure development	Drosophila
FBgn0000536	X	1	cell differentiation	Drosophila
FBgn0000536	X	1	nervous system process	Drosophila
FBgn0000542	X	2	enzyme binding	Drosophila
FBgn0000542	X	2	anatomical structure development	Drosophila
FBgn0000542	X	2	cellular protein modification process	Drosophila
FBgn0000542	X	2	peptidase activity	Drosophila
FBgn0000542	X	2	cell differentiation	Drosophila
FBgn0000542	X	2	cell death	Drosophila
FBgn0000543	3L	2	organelle	Drosophila
FBgn0000543	3L	2	cytoplasm	Drosophila
FBgn0000543	3L	2	mRNA processing	Drosophila
FBgn0000543	3L	2	reproduction	Drosophila
FBgn0000543	3L	2	cell differentiation	Drosophila
FBgn0000543	3L	2	embryo development	Drosophila
FBgn0000543	3L	2	lipid metabolic process	Drosophila
FBgn0000543	3L	2	biosynthetic process	Drosophila
FBgn0000543	3L	2	intracellular	Drosophila
FBgn0000543	3L	2	nucleus	Drosophila
FBgn0000543	3L	2	cellular nitrogen compound metabolic process	Drosophila
FBgn0000543	3L	2	anatomical structure development	Drosophila
FBgn0000543	3L	2	small molecule metabolic process	Drosophila
FBgn0000543	3L	2	immune system process	Drosophila
FBgn0000546	2R	4	intracellular	Drosophila
FBgn0000546	2R	4	organelle	Drosophila
FBgn0000546	2R	4	ion binding	Drosophila
FBgn0000546	2R	4	cellular nitrogen compound metabolic process	Drosophila
FBgn0000546	2R	4	DNA-binding transcription factor activity	Drosophila
FBgn0000546	2R	4	lipid binding	Drosophila
FBgn0000546	2R	4	nervous system process	Drosophila
FBgn0000546	2R	4	chromosome	Drosophila
FBgn0000546	2R	4	autophagy	Drosophila
FBgn0000546	2R	4	cell differentiation	Drosophila
FBgn0000546	2R	4	cell morphogenesis	Drosophila
FBgn0000546	2R	4	immune system process	Drosophila
FBgn0000546	2R	4	cell motility	Drosophila
FBgn0000546	2R	4	homeostatic process	Drosophila
FBgn0000546	2R	4	cell adhesion	Drosophila
FBgn0000546	2R	4	lipid metabolic process	Drosophila
FBgn0000546	2R	4	anatomical structure formation involved in morphogenesis	Drosophila
FBgn0000546	2R	4	transport	Drosophila
FBgn0000546	2R	4	vesicle-mediated transport	Drosophila
FBgn0000551	3L	4	extracellular region	Drosophila
FBgn0000551	3L	4	extracellular matrix	Drosophila
FBgn0000551	3L	4	anatomical structure development	Drosophila
FBgn0000551	3L	4	structural molecule activity	Drosophila
FBgn0000552	3R	4	extracellular region	Drosophila
FBgn0000552	3R	4	extracellular matrix	Drosophila
FBgn0000552	3R	4	anatomical structure development	Drosophila
FBgn0000552	3R	4	structural molecule activity	Drosophila
FBgn0000557	3R	1	cellular nitrogen compound metabolic process	Drosophila
FBgn0000557	3R	1	translation	Drosophila
FBgn0000557	3R	1	GTPase activity	Drosophila
FBgn0000557	3R	1	RNA binding	Drosophila
FBgn0000557	3R	1	cytoplasm	Drosophila
FBgn0000557	3R	1	intracellular	Drosophila
FBgn0000557	3R	1	protein-containing complex	Drosophila
FBgn0000557	3R	1	biosynthetic process	Drosophila
FBgn0000557	3R	1	ion binding	Drosophila
FBgn0000557	3R	1	translation factor activity, RNA binding	Drosophila
FBgn0000559	2L	1	intracellular	Drosophila
FBgn0000559	2L	1	ion binding	Drosophila
FBgn0000559	2L	1	cellular nitrogen compound metabolic process	Drosophila
FBgn0000559	2L	1	translation	Drosophila
FBgn0000559	2L	1	RNA binding	Drosophila
FBgn0000559	2L	1	protein-containing complex	Drosophila
FBgn0000559	2L	1	cytoplasm	Drosophila
FBgn0000559	2L	1	cytosol	Drosophila
FBgn0000559	2L	1	GTPase activity	Drosophila
FBgn0000559	2L	1	biosynthetic process	Drosophila
FBgn0000559	2L	1	translation factor activity, RNA binding	Drosophila
FBgn0000560	3L	4	organelle	Drosophila
FBgn0000560	3L	4	ion binding	Drosophila
FBgn0000560	3L	4	cellular nitrogen compound metabolic process	Drosophila
FBgn0000560	3L	4	biosynthetic process	Drosophila
FBgn0000560	3L	4	DNA binding	Drosophila
FBgn0000560	3L	4	anatomical structure development	Drosophila
FBgn0000560	3L	4	transcription factor binding	Drosophila
FBgn0000560	3L	4	chromosome	Drosophila
FBgn0000560	3L	4	signal transduction	Drosophila
FBgn0000560	3L	4	intracellular	Drosophila
FBgn0000560	3L	4	nucleus	Drosophila
FBgn0000560	3L	4	DNA-binding transcription factor activity	Drosophila
FBgn0000560	3L	4	cell differentiation	Drosophila
FBgn0000560	3L	4	nuclear chromosome	Drosophila
FBgn0000562	2R	1	mRNA binding	Drosophila
FBgn0000562	2R	1	reproduction	Drosophila
FBgn0000562	2R	1	anatomical structure development	Drosophila
FBgn0000562	2R	1	transport	Drosophila
FBgn0000562	2R	1	cellular component assembly	Drosophila
FBgn0000562	2R	1	developmental maturation	Drosophila
FBgn0000562	2R	1	nuclease activity	Drosophila
FBgn0000562	2R	1	biosynthetic process	Drosophila
FBgn0000562	2R	1	translation	Drosophila
FBgn0000562	2R	1	ion binding	Drosophila
FBgn0000564	3R	8	extracellular region	Drosophila
FBgn0000564	3R	8	extracellular space	Drosophila
FBgn0000564	3R	8	signal transduction	Drosophila
FBgn0000564	3R	8	anatomical structure development	Drosophila
FBgn0000565	3L	1	cytoplasm	Drosophila
FBgn0000565	3L	1	intracellular	Drosophila
FBgn0000565	3L	1	anatomical structure development	Drosophila
FBgn0000565	3L	1	aging	Drosophila
FBgn0000565	3L	1	cellular amino acid metabolic process	Drosophila
FBgn0000565	3L	1	small molecule metabolic process	Drosophila
FBgn0000566	2R	1	intracellular	Drosophila
FBgn0000566	2R	1	cellular nitrogen compound metabolic process	Drosophila
FBgn0000566	2R	1	biosynthetic process	Drosophila
FBgn0000566	2R	1	ion binding	Drosophila
FBgn0000566	2R	1	small molecule metabolic process	Drosophila
FBgn0000566	2R	1	lyase activity	Drosophila
FBgn0000566	2R	1	cytoplasm	Drosophila
FBgn0000566	2R	1	sulfur compound metabolic process	Drosophila
FBgn0000566	2R	1	cellular amino acid metabolic process	Drosophila
FBgn0000566	2R	1	transferase activity, transferring alkyl or aryl (other than methyl) groups	Drosophila
FBgn0000567	3L	1	organelle	Drosophila
FBgn0000567	3L	1	biosynthetic process	Drosophila
FBgn0000567	3L	1	DNA-binding transcription factor activity	Drosophila
FBgn0000567	3L	1	catabolic process	Drosophila
FBgn0000567	3L	1	autophagy	Drosophila
FBgn0000567	3L	1	anatomical structure development	Drosophila
FBgn0000567	3L	1	cell differentiation	Drosophila
FBgn0000567	3L	1	intracellular	Drosophila
FBgn0000567	3L	1	nucleus	Drosophila
FBgn0000567	3L	1	cellular nitrogen compound metabolic process	Drosophila
FBgn0000567	3L	1	DNA binding	Drosophila
FBgn0000567	3L	1	reproduction	Drosophila
FBgn0000567	3L	1	cell death	Drosophila
FBgn0000568	3L	4	intracellular	Drosophila
FBgn0000568	3L	4	nucleus	Drosophila
FBgn0000568	3L	4	biosynthetic process	Drosophila
FBgn0000568	3L	4	signal transduction	Drosophila
FBgn0000568	3L	4	ion binding	Drosophila
FBgn0000568	3L	4	reproduction	Drosophila
FBgn0000568	3L	4	cell differentiation	Drosophila
FBgn0000568	3L	4	immune system process	Drosophila
FBgn0000568	3L	4	protein-containing complex	Drosophila
FBgn0000568	3L	4	small molecule metabolic process	Drosophila
FBgn0000568	3L	4	response to stress	Drosophila
FBgn0000575	3L	5	organelle	Drosophila
FBgn0000575	3L	5	cytoplasm	Drosophila
FBgn0000575	3L	5	cellular nitrogen compound metabolic process	Drosophila
FBgn0000575	3L	5	biosynthetic process	Drosophila
FBgn0000575	3L	5	nucleoplasm	Drosophila
FBgn0000575	3L	5	cell cycle	Drosophila
FBgn0000575	3L	5	transcription factor binding	Drosophila
FBgn0000575	3L	5	reproduction	Drosophila
FBgn0000575	3L	5	cellular component assembly	Drosophila
FBgn0000575	3L	5	anatomical structure formation involved in morphogenesis	Drosophila
FBgn0000575	3L	5	intracellular	Drosophila
FBgn0000575	3L	5	nucleus	Drosophila
FBgn0000575	3L	5	anatomical structure development	Drosophila
FBgn0000575	3L	5	DNA-binding transcription factor activity	Drosophila
FBgn0000575	3L	5	embryo development	Drosophila
FBgn0000575	3L	5	cell differentiation	Drosophila
FBgn0000576	3R	2	intracellular	Drosophila
FBgn0000576	3R	2	nucleus	Drosophila
FBgn0000576	3R	2	biosynthetic process	Drosophila
FBgn0000576	3R	2	DNA-binding transcription factor activity	Drosophila
FBgn0000576	3R	2	cell differentiation	Drosophila
FBgn0000576	3R	2	cell morphogenesis	Drosophila
FBgn0000576	3R	2	DNA binding	Drosophila
FBgn0000576	3R	2	organelle	Drosophila
FBgn0000576	3R	2	cellular nitrogen compound metabolic process	Drosophila
FBgn0000576	3R	2	anatomical structure development	Drosophila
FBgn0000576	3R	2	embryo development	Drosophila
FBgn0000577	2R	2	intracellular	Drosophila
FBgn0000577	2R	2	organelle	Drosophila
FBgn0000577	2R	2	biosynthetic process	Drosophila
FBgn0000577	2R	2	anatomical structure development	Drosophila
FBgn0000577	2R	2	locomotion	Drosophila
FBgn0000577	2R	2	embryo development	Drosophila
FBgn0000577	2R	2	cell death	Drosophila
FBgn0000577	2R	2	chromosome	Drosophila
FBgn0000578	2R	2	intracellular	Drosophila
FBgn0000578	2R	2	cytoskeleton	Drosophila
FBgn0000578	2R	2	cytoplasm	Drosophila
FBgn0000578	2R	2	anatomical structure development	Drosophila
FBgn0000578	2R	2	cell morphogenesis	Drosophila
FBgn0000578	2R	2	locomotion	Drosophila
FBgn0000578	2R	2	reproduction	Drosophila
FBgn0000578	2R	2	cell motility	Drosophila
FBgn0000578	2R	2	cellular component assembly	Drosophila
FBgn0000578	2R	2	growth	Drosophila
FBgn0000578	2R	2	transport	Drosophila
FBgn0000578	2R	2	anatomical structure formation involved in morphogenesis	Drosophila
FBgn0000578	2R	2	cytoskeletal protein binding	Drosophila
FBgn0000578	2R	2	organelle	Drosophila
FBgn0000578	2R	2	cytosol	Drosophila
FBgn0000578	2R	2	cell differentiation	Drosophila
FBgn0000578	2R	2	embryo development	Drosophila
FBgn0000578	2R	2	cell junction organization	Drosophila
FBgn0000578	2R	2	cytoskeleton organization	Drosophila
FBgn0000579	2L	1	intracellular	Drosophila
FBgn0000579	2L	1	small molecule metabolic process	Drosophila
FBgn0000579	2L	1	catabolic process	Drosophila
FBgn0000579	2L	1	carbohydrate metabolic process	Drosophila
FBgn0000579	2L	1	ion binding	Drosophila
FBgn0000579	2L	1	lyase activity	Drosophila
FBgn0000579	2L	1	protein-containing complex	Drosophila
FBgn0000579	2L	1	cytoplasm	Drosophila
FBgn0000579	2L	1	plasma membrane	Drosophila
FBgn0000579	2L	1	cellular nitrogen compound metabolic process	Drosophila
FBgn0000579	2L	1	generation of precursor metabolites and energy	Drosophila
FBgn0000579	2L	1	homeostatic process	Drosophila
FBgn0000579	2L	1	cytosol	Drosophila
FBgn0000581	2R	2	organelle	Drosophila
FBgn0000581	2R	2	chromosome	Drosophila
FBgn0000581	2R	2	cellular nitrogen compound metabolic process	Drosophila
FBgn0000581	2R	2	biosynthetic process	Drosophila
FBgn0000581	2R	2	cell differentiation	Drosophila
FBgn0000581	2R	2	locomotion	Drosophila
FBgn0000581	2R	2	cellular protein modification process	Drosophila
FBgn0000581	2R	2	protein-containing complex	Drosophila
FBgn0000581	2R	2	nucleoplasm	Drosophila
FBgn0000581	2R	2	intracellular	Drosophila
FBgn0000581	2R	2	nucleus	Drosophila
FBgn0000581	2R	2	chromosome organization	Drosophila
FBgn0000581	2R	2	anatomical structure development	Drosophila
FBgn0000581	2R	2	cell morphogenesis	Drosophila
FBgn0000581	2R	2	transferase activity, transferring acyl groups	Drosophila
FBgn0000581	2R	2	nuclear chromosome	Drosophila
FBgn0000588	2L	1	organelle	Drosophila
FBgn0000588	2L	1	chromosome	Drosophila
FBgn0000588	2L	1	nuclear chromosome	Drosophila
FBgn0000588	2L	1	cellular nitrogen compound metabolic process	Drosophila
FBgn0000588	2L	1	biosynthetic process	Drosophila
FBgn0000588	2L	1	chromosome organization	Drosophila
FBgn0000588	2L	1	protein-containing complex	Drosophila
FBgn0000588	2L	1	nucleoplasm	Drosophila
FBgn0000588	2L	1	methyltransferase activity	Drosophila
FBgn0000588	2L	1	intracellular	Drosophila
FBgn0000588	2L	1	nucleus	Drosophila
FBgn0000588	2L	1	anatomical structure development	Drosophila
FBgn0000588	2L	1	cellular protein modification process	Drosophila
FBgn0000588	2L	1	enzyme regulator activity	Drosophila
FBgn0000591	3R	4	intracellular	Drosophila
FBgn0000591	3R	4	nucleus	Drosophila
FBgn0000591	3R	4	cell differentiation	Drosophila
FBgn0000591	3R	4	anatomical structure formation involved in morphogenesis	Drosophila
FBgn0000591	3R	4	cellular nitrogen compound metabolic process	Drosophila
FBgn0000591	3R	4	biosynthetic process	Drosophila
FBgn0000591	3R	4	DNA binding	Drosophila
FBgn0000591	3R	4	organelle	Drosophila
FBgn0000591	3R	4	anatomical structure development	Drosophila
FBgn0000591	3R	4	cell morphogenesis	Drosophila
FBgn0000591	3R	4	DNA-binding transcription factor activity	Drosophila
FBgn0000592	3L	1	extracellular region	Drosophila
FBgn0000592	3L	1	extracellular space	Drosophila
FBgn0000592	3L	1	reproduction	Drosophila
FBgn0000592	3L	1	secondary metabolic process	Drosophila
FBgn0000592	3L	1	catabolic process	Drosophila
FBgn0000606	2R	2	intracellular	Drosophila
FBgn0000606	2R	2	organelle	Drosophila
FBgn0000606	2R	2	cell differentiation	Drosophila
FBgn0000606	2R	2	cellular nitrogen compound metabolic process	Drosophila
FBgn0000606	2R	2	DNA-binding transcription factor activity	Drosophila
FBgn0000606	2R	2	cell morphogenesis	Drosophila
FBgn0000611	X	2	intracellular	Drosophila
FBgn0000611	X	2	organelle	Drosophila
FBgn0000611	X	2	cytoplasm	Drosophila
FBgn0000611	X	2	cellular nitrogen compound metabolic process	Drosophila
FBgn0000611	X	2	DNA-binding transcription factor activity	Drosophila
FBgn0000611	X	2	anatomical structure development	Drosophila
FBgn0000611	X	2	anatomical structure formation involved in morphogenesis	Drosophila
FBgn0000611	X	2	chromosome	Drosophila
FBgn0000611	X	2	embryo development	Drosophila
FBgn0000611	X	2	DNA binding	Drosophila
FBgn0000611	X	2	nucleus	Drosophila
FBgn0000611	X	2	biosynthetic process	Drosophila
FBgn0000611	X	2	transcription factor binding	Drosophila
FBgn0000611	X	2	protein-containing complex	Drosophila
FBgn0000611	X	2	cell differentiation	Drosophila
FBgn0000611	X	2	nuclear chromosome	Drosophila
FBgn0000615	2R	4	intracellular	Drosophila
FBgn0000615	2R	4	protein-containing complex	Drosophila
FBgn0000615	2R	4	nucleus	Drosophila
FBgn0000615	2R	4	cellular nitrogen compound metabolic process	Drosophila
FBgn0000615	2R	4	mRNA processing	Drosophila
FBgn0000615	2R	4	RNA binding	Drosophila
FBgn0000615	2R	4	reproduction	Drosophila
FBgn0000615	2R	4	embryo development	Drosophila
FBgn0000615	2R	4	transport	Drosophila
FBgn0000615	2R	4	cellular component assembly	Drosophila
FBgn0000615	2R	4	developmental maturation	Drosophila
FBgn0000617	X	2	nucleus	Drosophila
FBgn0000617	X	2	cellular nitrogen compound metabolic process	Drosophila
FBgn0000617	X	2	transcription factor binding	Drosophila
FBgn0000617	X	2	nucleoplasm	Drosophila
FBgn0000617	X	2	anatomical structure development	Drosophila
FBgn0000617	X	2	cellular protein modification process	Drosophila
FBgn0000618	X	2	organelle	Drosophila
FBgn0000618	X	2	cytoplasm	Drosophila
FBgn0000618	X	2	biosynthetic process	Drosophila
FBgn0000618	X	2	nuclear envelope	Drosophila
FBgn0000618	X	2	nucleoplasm	Drosophila
FBgn0000618	X	2	transport	Drosophila
FBgn0000618	X	2	protein transport	Drosophila
FBgn0000618	X	2	DNA binding	Drosophila
FBgn0000618	X	2	chromosome organization	Drosophila
FBgn0000618	X	2	cellular protein modification process	Drosophila
FBgn0000618	X	2	intracellular	Drosophila
FBgn0000618	X	2	nucleus	Drosophila
FBgn0000618	X	2	cellular nitrogen compound metabolic process	Drosophila
FBgn0000618	X	2	protein-containing complex	Drosophila
FBgn0000618	X	2	chromosome	Drosophila
FBgn0000618	X	2	nucleocytoplasmic transport	Drosophila
FBgn0000618	X	2	transcription factor binding	Drosophila
FBgn0000625	3L	3	intracellular	Drosophila
FBgn0000625	3L	3	nucleus	Drosophila
FBgn0000625	3L	3	cytoplasm	Drosophila
FBgn0000625	3L	3	anatomical structure development	Drosophila
FBgn0000625	3L	3	cellular nitrogen compound metabolic process	Drosophila
FBgn0000625	3L	3	DNA-binding transcription factor activity	Drosophila
FBgn0000625	3L	3	chromosome	Drosophila
FBgn0000625	3L	3	DNA binding	Drosophila
FBgn0000625	3L	3	organelle	Drosophila
FBgn0000625	3L	3	biosynthetic process	Drosophila
FBgn0000625	3L	3	nuclear chromosome	Drosophila
FBgn0000633	2R	5	plasma membrane	Drosophila
FBgn0000633	2R	5	cell adhesion	Drosophila
FBgn0000635	X	1	cell adhesion	Drosophila
FBgn0000635	X	1	cytoplasm	Drosophila
FBgn0000635	X	1	intracellular	Drosophila
FBgn0000635	X	1	plasma membrane	Drosophila
FBgn0000635	X	1	signal transduction	Drosophila
FBgn0000635	X	1	cell differentiation	Drosophila
FBgn0000635	X	1	locomotion	Drosophila
FBgn0000635	X	1	cell junction organization	Drosophila
FBgn0000635	X	1	cell-cell signaling	Drosophila
FBgn0000635	X	1	growth	Drosophila
FBgn0000635	X	1	reproduction	Drosophila
FBgn0000635	X	1	organelle	Drosophila
FBgn0000635	X	1	developmental maturation	Drosophila
FBgn0000636	2L	6	cytoplasm	Drosophila
FBgn0000636	2L	6	intracellular	Drosophila
FBgn0000636	2L	6	plasma membrane	Drosophila
FBgn0000636	2L	6	anatomical structure development	Drosophila
FBgn0000636	2L	6	cell differentiation	Drosophila
FBgn0000636	2L	6	cell morphogenesis	Drosophila
FBgn0000636	2L	6	cytoplasmic vesicle	Drosophila
FBgn0000636	2L	6	endosome	Drosophila
FBgn0000636	2L	6	nucleus	Drosophila
FBgn0000636	2L	6	reproduction	Drosophila
FBgn0000658	2R	1	cytoplasm	Drosophila
FBgn0000658	2R	1	intracellular	Drosophila
FBgn0000658	2R	1	cellular protein modification process	Drosophila
FBgn0000658	2R	1	anatomical structure development	Drosophila
FBgn0000658	2R	1	organelle	Drosophila
FBgn0000658	2R	1	signal transduction	Drosophila
FBgn0000658	2R	1	cell differentiation	Drosophila
FBgn0000658	2R	1	extracellular space	Drosophila
FBgn0000658	2R	1	kinase activity	Drosophila
FBgn0000658	2R	1	cell-cell signaling	Drosophila
FBgn0000658	2R	1	plasma membrane	Drosophila
FBgn0000658	2R	1	extracellular region	Drosophila
FBgn0000658	2R	1	Golgi apparatus	Drosophila
FBgn0000658	2R	1	growth	Drosophila
FBgn0000662	2R	2	organelle	Drosophila
FBgn0000662	2R	2	cellular nitrogen compound metabolic process	Drosophila
FBgn0000662	2R	2	cell differentiation	Drosophila
FBgn0000662	2R	2	anatomical structure development	Drosophila
FBgn0000662	2R	2	chromosome organization	Drosophila
FBgn0000662	2R	2	reproduction	Drosophila
FBgn0000662	2R	2	intracellular	Drosophila
FBgn0000662	2R	2	nucleus	Drosophila
FBgn0000662	2R	2	mRNA processing	Drosophila
FBgn0000662	2R	2	biosynthetic process	Drosophila
FBgn0000662	2R	2	protein-containing complex	Drosophila
FBgn0000667	X	2	cytoskeletal protein binding	Drosophila
FBgn0000667	X	2	cytoplasm	Drosophila
FBgn0000667	X	2	organelle	Drosophila
FBgn0000667	X	2	anatomical structure development	Drosophila
FBgn0000667	X	2	cellular component assembly	Drosophila
FBgn0000667	X	2	anatomical structure formation involved in morphogenesis	Drosophila
FBgn0000667	X	2	ion binding	Drosophila
FBgn0000667	X	2	intracellular	Drosophila
FBgn0000667	X	2	cytoskeleton organization	Drosophila
FBgn0000667	X	2	cell differentiation	Drosophila
FBgn0000709	X	1	ion binding	Drosophila
FBgn0000709	X	1	cytoskeleton organization	Drosophila
FBgn0000709	X	1	embryo development	Drosophila
FBgn0000709	X	1	cell differentiation	Drosophila
FBgn0000709	X	1	anatomical structure formation involved in morphogenesis	Drosophila
FBgn0000709	X	1	intracellular	Drosophila
FBgn0000709	X	1	organelle	Drosophila
FBgn0000709	X	1	nucleus	Drosophila
FBgn0000709	X	1	cytoskeleton	Drosophila
FBgn0000709	X	1	protein-containing complex assembly	Drosophila
FBgn0000711	X	1	organelle	Drosophila
FBgn0000711	X	1	ion binding	Drosophila
FBgn0000711	X	1	cytoplasm	Drosophila
FBgn0000711	X	1	cellular protein modification process	Drosophila
FBgn0000711	X	1	anatomical structure development	Drosophila
FBgn0000711	X	1	transport	Drosophila
FBgn0000711	X	1	reproduction	Drosophila
FBgn0000711	X	1	response to stress	Drosophila
FBgn0000711	X	1	chromosome segregation	Drosophila
FBgn0000711	X	1	anatomical structure formation involved in morphogenesis	Drosophila
FBgn0000711	X	1	cell cycle	Drosophila
FBgn0000711	X	1	intracellular	Drosophila
FBgn0000711	X	1	phosphatase activity	Drosophila
FBgn0000711	X	1	signal transduction	Drosophila
FBgn0000711	X	1	developmental maturation	Drosophila
FBgn0000711	X	1	cell division	Drosophila
FBgn0000711	X	1	nucleus	Drosophila
FBgn0000711	X	1	cytosol	Drosophila
FBgn0000711	X	1	cell adhesion	Drosophila
FBgn0000711	X	1	cell differentiation	Drosophila
FBgn0000711	X	1	cell-cell signaling	Drosophila
FBgn0000711	X	1	cytoskeleton organization	Drosophila
FBgn0000715	2R	1	extracellular region	Drosophila
FBgn0000715	2R	1	homeostatic process	Drosophila
FBgn0000715	2R	1	circulatory system process	Drosophila
FBgn0000715	2R	1	cell-cell signaling	Drosophila
FBgn0000715	2R	1	signal transduction	Drosophila
FBgn0000715	2R	1	extracellular space	Drosophila
FBgn0000715	2R	1	response to stress	Drosophila
FBgn0000723	3R	1	ion binding	Drosophila
FBgn0000723	3R	1	cellular protein modification process	Drosophila
FBgn0000723	3R	1	kinase activity	Drosophila
FBgn0000723	3R	1	plasma membrane	Drosophila
FBgn0000723	3R	1	anatomical structure development	Drosophila
[truncated: 187,721 more rows]
