# Supplementary material for: Strong evidence for the adaptive walk model of gene evolution in Drosophila and Arabidopsis
Source: PLoS Biol. 2022 Sep 13;20(9):e3001775. doi: 10.1371/journal.pbio.3001775 (PMC9470001; doi:10.1371/journal.pbio.3001775)
Supplement: S26 Data — (CSV) [file pbio.3001775.s040.csv]

GeneAge	category	variable	dnds	omegaNA	omegaA	species	co_factor
1	binding	V1	0.178921421447951	0.130521421447951	0.0484	Arabidopsis	Function
1	binding	V10	0.177939683749585	0.141339683749585	0.0366	Arabidopsis	Function
1	binding	V100	0.178322338410336	0.133222338410336	0.0451	Arabidopsis	Function
1	binding	V11	0.176736301901271	0.126236301901271	0.0505	Arabidopsis	Function
1	binding	V12	0.180745141053577	0.134245141053577	0.0465	Arabidopsis	Function
1	binding	V13	0.178905877898894	0.124705877898894	0.0542	Arabidopsis	Function
1	binding	V14	0.180894600398229	0.130994600398229	0.0499	Arabidopsis	Function
1	binding	V15	0.178456286036012	0.126056286036012	0.0524	Arabidopsis	Function
1	binding	V16	0.175988651326238	0.154388651326238	0.0216	Arabidopsis	Function
1	binding	V17	0.181599755344311	0.133699755344311	0.0479	Arabidopsis	Function
1	binding	V18	0.179891177197496	0.127291177197496	0.0526	Arabidopsis	Function
1	binding	V19	0.176733468430446	0.133933468430446	0.0428	Arabidopsis	Function
1	binding	V2	0.178066958545677	0.135166958545677	0.0429	Arabidopsis	Function
1	binding	V20	0.179665717809964	0.149165717809964	0.0305	Arabidopsis	Function
1	binding	V21	0.178611662231064	0.126111662231064	0.0525	Arabidopsis	Function
1	binding	V22	0.177099766164882	0.131399766164882	0.0457	Arabidopsis	Function
1	binding	V23	0.180219108941256	0.128019108941256	0.0522	Arabidopsis	Function
1	binding	V24	0.174682749548724	0.128182749548724	0.0465	Arabidopsis	Function
1	binding	V25	0.17933624963894	0.14973624963894	0.0296	Arabidopsis	Function
1	binding	V26	0.177642579756514	0.126042579756514	0.0516	Arabidopsis	Function
1	binding	V27	0.178516210251312	0.129816210251312	0.0487	Arabidopsis	Function
1	binding	V28	0.177677413119944	0.130477413119944	0.0472	Arabidopsis	Function
1	binding	V29	0.179610325841142	0.133110325841142	0.0465	Arabidopsis	Function
1	binding	V3	0.17680077062073	0.12980077062073	0.047	Arabidopsis	Function
1	binding	V30	0.179525352524063	0.136025352524063	0.0435	Arabidopsis	Function
1	binding	V31	0.180563497260635	0.130563497260635	0.05	Arabidopsis	Function
1	binding	V32	0.17827443751942	0.12917443751942	0.0491	Arabidopsis	Function
1	binding	V33	0.179148815574757	0.130548815574757	0.0486	Arabidopsis	Function
1	binding	V34	0.180976138578517	0.132276138578517	0.0487	Arabidopsis	Function
1	binding	V35	0.177710499026719	0.139310499026719	0.0384	Arabidopsis	Function
1	binding	V36	0.175805970811755	0.126405970811755	0.0494	Arabidopsis	Function
1	binding	V37	0.17843895355098	0.12773895355098	0.0507	Arabidopsis	Function
1	binding	V38	0.178236697210825	0.126436697210825	0.0518	Arabidopsis	Function
1	binding	V39	0.176446632628753	0.122346632628753	0.0541	Arabidopsis	Function
1	binding	V4	0.178035317834262	0.125935317834262	0.0521	Arabidopsis	Function
1	binding	V40	0.178368211665708	0.157068211665708	0.0213	Arabidopsis	Function
1	binding	V41	0.179700089939431	0.131100089939431	0.0486	Arabidopsis	Function
1	binding	V42	0.179809135775417	0.155109135775417	0.0247	Arabidopsis	Function
1	binding	V43	0.179220399869016	0.125120399869016	0.0541	Arabidopsis	Function
1	binding	V44	0.178971462597445	0.139571462597445	0.0394	Arabidopsis	Function
1	binding	V45	0.181051430779653	0.146251430779653	0.0348	Arabidopsis	Function
1	binding	V46	0.177851331273919	0.130551331273919	0.0473	Arabidopsis	Function
1	binding	V47	0.176947249482629	0.131747249482629	0.0452	Arabidopsis	Function
1	binding	V48	0.177772192464115	0.132572192464115	0.0452	Arabidopsis	Function
1	binding	V49	0.179495484306233	0.126595484306233	0.0529	Arabidopsis	Function
1	binding	V5	0.177116939602201	0.129516939602201	0.0476	Arabidopsis	Function
1	binding	V50	0.17695787871107	0.12755787871107	0.0494	Arabidopsis	Function
1	binding	V51	0.179339379218937	0.130239379218937	0.0491	Arabidopsis	Function
1	binding	V52	0.179627611230903	0.134227611230903	0.0454	Arabidopsis	Function
1	binding	V53	0.178616654138488	0.147416654138488	0.0312	Arabidopsis	Function
1	binding	V54	0.175402879790769	0.127002879790769	0.0484	Arabidopsis	Function
1	binding	V55	0.176819145570766	0.143419145570766	0.0334	Arabidopsis	Function
1	binding	V56	0.178134350641645	0.124834350641645	0.0533	Arabidopsis	Function
1	binding	V57	0.181234347422371	0.126034347422371	0.0552	Arabidopsis	Function
1	binding	V58	0.179811615867764	0.131711615867764	0.0481	Arabidopsis	Function
1	binding	V59	0.17797091284243	0.12507091284243	0.0529	Arabidopsis	Function
1	binding	V6	0.17704970183072	0.12914970183072	0.0479	Arabidopsis	Function
1	binding	V60	0.175323042316188	0.147823042316188	0.0275	Arabidopsis	Function
1	binding	V61	0.177609333087908	0.127509333087908	0.0501	Arabidopsis	Function
1	binding	V62	0.178586935484666	0.148686935484666	0.0299	Arabidopsis	Function
1	binding	V63	0.178017156625588	0.126417156625588	0.0516	Arabidopsis	Function
1	binding	V64	0.177464243446493	0.154264243446493	0.0232	Arabidopsis	Function
1	binding	V65	0.175823391402696	0.125823391402696	0.05	Arabidopsis	Function
1	binding	V66	0.177064633575981	0.129964633575981	0.0471	Arabidopsis	Function
1	binding	V67	0.179661564695086	0.129061564695086	0.0506	Arabidopsis	Function
1	binding	V68	0.175888908204764	0.131388908204765	0.0445	Arabidopsis	Function
1	binding	V69	0.178525301736515	0.155725301736515	0.0228	Arabidopsis	Function
1	binding	V7	0.177645479620428	0.138045479620428	0.0396	Arabidopsis	Function
1	binding	V70	0.179538554417208	0.122438554417208	0.0571	Arabidopsis	Function
1	binding	V71	0.177119404578811	0.128719404578811	0.0484	Arabidopsis	Function
1	binding	V72	0.177793306638209	0.127993306638209	0.0498	Arabidopsis	Function
1	binding	V73	0.178842811055541	0.128942811055541	0.0499	Arabidopsis	Function
1	binding	V74	0.178305991406747	0.133105991406747	0.0452	Arabidopsis	Function
1	binding	V75	0.177950728487383	0.132150728487383	0.0458	Arabidopsis	Function
1	binding	V76	0.176007952744315	0.134407952744315	0.0416	Arabidopsis	Function
1	binding	V77	0.179215575393354	0.141915575393354	0.0373	Arabidopsis	Function
1	binding	V78	0.176944133998793	0.128444133998793	0.0485	Arabidopsis	Function
1	binding	V79	0.174751226754046	0.129651226754046	0.0451	Arabidopsis	Function
1	binding	V8	0.177434764539803	0.124534764539803	0.0529	Arabidopsis	Function
1	binding	V80	0.178912559202976	0.149112559202976	0.0298	Arabidopsis	Function
1	binding	V81	0.176008478766436	0.149908478766436	0.0261	Arabidopsis	Function
1	binding	V82	0.179984382823326	0.129284382823326	0.0507	Arabidopsis	Function
1	binding	V83	0.177487544977874	0.130487544977874	0.047	Arabidopsis	Function
1	binding	V84	0.179144497270997	0.145644497270997	0.0335	Arabidopsis	Function
1	binding	V85	0.178687741306381	0.124887741306381	0.0538	Arabidopsis	Function
1	binding	V86	0.178359245312501	0.123959245312501	0.0544	Arabidopsis	Function
1	binding	V87	0.17879940969701	0.12589940969701	0.0529	Arabidopsis	Function
1	binding	V88	0.176608913120246	0.127208913120246	0.0494	Arabidopsis	Function
1	binding	V89	0.176560931223455	0.129560931223455	0.047	Arabidopsis	Function
1	binding	V9	0.178375505675492	0.145975505675492	0.0324	Arabidopsis	Function
1	binding	V90	0.174744881356608	0.121644881356608	0.0531	Arabidopsis	Function
1	binding	V91	0.174910984019879	0.145710984019879	0.0292	Arabidopsis	Function
1	binding	V92	0.179487891538995	0.130287891538995	0.0492	Arabidopsis	Function
1	binding	V93	0.181116737157614	0.135416737157614	0.0457	Arabidopsis	Function
1	binding	V94	0.179550028788955	0.144650028788955	0.0349	Arabidopsis	Function
1	binding	V95	0.176400311635944	0.149000311635944	0.0274	Arabidopsis	Function
1	binding	V96	0.178897785206038	0.131997785206038	0.0469	Arabidopsis	Function
1	binding	V97	0.178887353050047	0.138887353050047	0.04	Arabidopsis	Function
1	binding	V98	0.177401292886838	0.129101292886838	0.0483	Arabidopsis	Function
1	binding	V99	0.17932978109113	0.13182978109113	0.0475	Arabidopsis	Function
1	cell	V1	0.162658415374179	0.111258415374179	0.0514	Arabidopsis	Function
1	cell	V10	0.162580309258226	0.116680309258226	0.0459	Arabidopsis	Function
1	cell	V100	0.16191231114577	0.13331231114577	0.0286	Arabidopsis	Function
1	cell	V11	0.164529088742035	0.138029088742035	0.0265	Arabidopsis	Function
1	cell	V12	0.163278812161708	0.112478812161708	0.0508	Arabidopsis	Function
1	cell	V13	0.164028962121098	0.117928962121098	0.0461	Arabidopsis	Function
1	cell	V14	0.162863186342308	0.116563186342308	0.0463	Arabidopsis	Function
1	cell	V15	0.164821980473482	0.119821980473482	0.045	Arabidopsis	Function
1	cell	V16	0.163326000903814	0.114426000903814	0.0489	Arabidopsis	Function
1	cell	V17	0.163392875679334	0.118292875679334	0.0451	Arabidopsis	Function
1	cell	V18	0.161514547158193	0.111714547158193	0.0498	Arabidopsis	Function
1	cell	V19	0.16437420759135	0.11797420759135	0.0464	Arabidopsis	Function
1	cell	V2	0.164684821278449	0.135584821278449	0.0291	Arabidopsis	Function
1	cell	V20	0.162088393790127	0.115888393790127	0.0462	Arabidopsis	Function
1	cell	V21	0.162224563097245	0.119124563097245	0.0431	Arabidopsis	Function
1	cell	V22	0.163504782380882	0.123604782380882	0.0399	Arabidopsis	Function
1	cell	V23	0.161068018801565	0.110968018801565	0.0501	Arabidopsis	Function
1	cell	V24	0.164540210378694	0.117040210378694	0.0475	Arabidopsis	Function
1	cell	V25	0.162363821818251	0.135863821818251	0.0265	Arabidopsis	Function
1	cell	V26	0.163392121059245	0.121192121059245	0.0422	Arabidopsis	Function
1	cell	V27	0.164446265768691	0.115946265768691	0.0485	Arabidopsis	Function
1	cell	V28	0.161613856865159	0.118613856865159	0.043	Arabidopsis	Function
1	cell	V29	0.164664288671134	0.121364288671134	0.0433	Arabidopsis	Function
1	cell	V3	0.164079937550633	0.134579937550633	0.0295	Arabidopsis	Function
1	cell	V30	0.164798213723495	0.119498213723495	0.0453	Arabidopsis	Function
1	cell	V31	0.164480121444965	0.111880121444965	0.0526	Arabidopsis	Function
1	cell	V32	0.162828302554195	0.116028302554195	0.0468	Arabidopsis	Function
1	cell	V33	0.163429423777898	0.119729423777898	0.0437	Arabidopsis	Function
1	cell	V34	0.162452626722253	0.116852626722253	0.0456	Arabidopsis	Function
1	cell	V35	0.164476380322734	0.117176380322734	0.0473	Arabidopsis	Function
1	cell	V36	0.162644212586728	0.113644212586728	0.049	Arabidopsis	Function
1	cell	V37	0.16295758390313	0.11305758390313	0.0499	Arabidopsis	Function
1	cell	V38	0.165385967583473	0.121185967583473	0.0442	Arabidopsis	Function
1	cell	V39	0.163681515554175	0.120281515554175	0.0434	Arabidopsis	Function
1	cell	V4	0.165058259352493	0.137558259352493	0.0275	Arabidopsis	Function
1	cell	V40	0.163658505070027	0.112658505070027	0.051	Arabidopsis	Function
1	cell	V41	0.164197057928468	0.136897057928468	0.0273	Arabidopsis	Function
1	cell	V42	0.162414813340021	0.113414813340021	0.049	Arabidopsis	Function
1	cell	V43	0.164652114233066	0.116852114233066	0.0478	Arabidopsis	Function
1	cell	V44	0.162410472930811	0.112510472930811	0.0499	Arabidopsis	Function
1	cell	V45	0.164835706739423	0.131335706739423	0.0335	Arabidopsis	Function
1	cell	V46	0.162926852196383	0.112126852196383	0.0508	Arabidopsis	Function
1	cell	V47	0.162743307202357	0.112843307202357	0.0499	Arabidopsis	Function
1	cell	V48	0.164118123897035	0.114318123897035	0.0498	Arabidopsis	Function
1	cell	V49	0.165871671163222	0.121271671163222	0.0446	Arabidopsis	Function
1	cell	V5	0.162115884575727	0.114315884575727	0.0478	Arabidopsis	Function
1	cell	V50	0.16142690189593	0.11332690189593	0.0481	Arabidopsis	Function
1	cell	V51	0.160988061680705	0.119188061680705	0.0418	Arabidopsis	Function
1	cell	V52	0.162846580052457	0.112746580052457	0.0501	Arabidopsis	Function
1	cell	V53	0.161369056223588	0.112669056223588	0.0487	Arabidopsis	Function
1	cell	V54	0.164907096581409	0.115807096581409	0.0491	Arabidopsis	Function
1	cell	V55	0.162191295854668	0.112591295854668	0.0496	Arabidopsis	Function
1	cell	V56	0.164069742420805	0.138969742420805	0.0251	Arabidopsis	Function
1	cell	V57	0.164052243343781	0.115352243343781	0.0487	Arabidopsis	Function
1	cell	V58	0.165749652573222	0.140349652573222	0.0254	Arabidopsis	Function
1	cell	V59	0.162256066826307	0.117856066826307	0.0444	Arabidopsis	Function
1	cell	V6	0.161838933947547	0.114838933947547	0.047	Arabidopsis	Function
1	cell	V60	0.162315115850134	0.114415115850134	0.0479	Arabidopsis	Function
1	cell	V61	0.160908425061695	0.113408425061695	0.0475	Arabidopsis	Function
1	cell	V62	0.163403213029831	0.136803213029831	0.0266	Arabidopsis	Function
1	cell	V63	0.165678915874423	0.116278915874423	0.0494	Arabidopsis	Function
1	cell	V64	0.16282202127977	0.11472202127977	0.0481	Arabidopsis	Function
1	cell	V65	0.162899615122376	0.138799615122376	0.0241	Arabidopsis	Function
1	cell	V66	0.163304720492494	0.117204720492494	0.0461	Arabidopsis	Function
1	cell	V67	0.162905257617369	0.133605257617369	0.0293	Arabidopsis	Function
1	cell	V68	0.164471298731203	0.115771298731203	0.0487	Arabidopsis	Function
1	cell	V69	0.162947489417535	0.139347489417535	0.0236	Arabidopsis	Function
1	cell	V7	0.1670263492419	0.1327263492419	0.0343	Arabidopsis	Function
1	cell	V70	0.161160734948496	0.113860734948496	0.0473	Arabidopsis	Function
1	cell	V71	0.162118662503228	0.116618662503228	0.0455	Arabidopsis	Function
1	cell	V72	0.16193516419776	0.11013516419776	0.0518	Arabidopsis	Function
1	cell	V73	0.164213483647445	0.113013483647445	0.0512	Arabidopsis	Function
1	cell	V74	0.164617115380733	0.116217115380733	0.0484	Arabidopsis	Function
1	cell	V75	0.160809758523139	0.112809758523139	0.048	Arabidopsis	Function
1	cell	V76	0.165029215100694	0.120629215100694	0.0444	Arabidopsis	Function
1	cell	V77	0.161697146451799	0.116097146451799	0.0456	Arabidopsis	Function
1	cell	V78	0.16553715129147	0.13883715129147	0.0267	Arabidopsis	Function
1	cell	V79	0.163045897407835	0.116545897407835	0.0465	Arabidopsis	Function
1	cell	V8	0.162404619473217	0.115004619473217	0.0474	Arabidopsis	Function
1	cell	V80	0.163609883087123	0.117909883087123	0.0457	Arabidopsis	Function
1	cell	V81	0.165545888588759	0.115545888588759	0.05	Arabidopsis	Function
1	cell	V82	0.162230152053353	0.134630152053353	0.0276	Arabidopsis	Function
1	cell	V83	0.164355609879712	0.117655609879712	0.0467	Arabidopsis	Function
1	cell	V84	0.163368606731644	0.135568606731644	0.0278	Arabidopsis	Function
1	cell	V85	0.163353911208732	0.113253911208732	0.0501	Arabidopsis	Function
1	cell	V86	0.164033886363167	0.113833886363167	0.0502	Arabidopsis	Function
1	cell	V87	0.164438781390297	0.115438781390297	0.049	Arabidopsis	Function
1	cell	V88	0.162131350542661	0.117431350542661	0.0447	Arabidopsis	Function
1	cell	V89	0.163749715160539	0.117149715160539	0.0466	Arabidopsis	Function
1	cell	V9	0.164357863108162	0.136057863108162	0.0283	Arabidopsis	Function
1	cell	V90	0.164439297611479	0.136339297611479	0.0281	Arabidopsis	Function
1	cell	V91	0.163434753011851	0.132834753011851	0.0306	Arabidopsis	Function
1	cell	V92	0.164479854510566	0.138579854510566	0.0259	Arabidopsis	Function
1	cell	V93	0.162838262618511	0.114338262618511	0.0485	Arabidopsis	Function
1	cell	V94	0.163190689983796	0.111890689983796	0.0513	Arabidopsis	Function
1	cell	V95	0.163951689981519	0.118351689981519	0.0456	Arabidopsis	Function
1	cell	V96	0.164815341549009	0.130815341549009	0.034	Arabidopsis	Function
1	cell	V97	0.163347124518208	0.116247124518208	0.0471	Arabidopsis	Function
1	cell	V98	0.162738833604655	0.114038833604655	0.0487	Arabidopsis	Function
1	cell	V99	0.162670450935514	0.118170450935514	0.0445	Arabidopsis	Function
1	cellular process	V1	0.169082060356779	0.120782060356779	0.0483	Arabidopsis	Function
1	cellular process	V10	0.168268783024443	0.140568783024443	0.0277	Arabidopsis	Function
1	cellular process	V100	0.170112605081803	0.125212605081803	0.0449	Arabidopsis	Function
1	cellular process	V11	0.172332553285734	0.130432553285734	0.0419	Arabidopsis	Function
1	cellular process	V12	0.16933097274324	0.12253097274324	0.0468	Arabidopsis	Function
1	cellular process	V13	0.169672732542535	0.124272732542535	0.0454	Arabidopsis	Function
1	cellular process	V14	0.170802847617812	0.124502847617812	0.0463	Arabidopsis	Function
1	cellular process	V15	0.172209958521771	0.127509958521771	0.0447	Arabidopsis	Function
1	cellular process	V16	0.169250918315761	0.117050918315761	0.0522	Arabidopsis	Function
1	cellular process	V17	0.169425046599812	0.118025046599812	0.0514	Arabidopsis	Function
1	cellular process	V18	0.170229332111907	0.122829332111907	0.0474	Arabidopsis	Function
1	cellular process	V19	0.174774166029094	0.129874166029094	0.0449	Arabidopsis	Function
1	cellular process	V2	0.168826489512302	0.121826489512302	0.047	Arabidopsis	Function
1	cellular process	V20	0.169674932081409	0.122574932081409	0.0471	Arabidopsis	Function
1	cellular process	V21	0.171283491212021	0.148383491212021	0.0229	Arabidopsis	Function
1	cellular process	V22	0.170378865388098	0.122978865388098	0.0474	Arabidopsis	Function
1	cellular process	V23	0.170090585359657	0.126390585359657	0.0437	Arabidopsis	Function
1	cellular process	V24	0.171220866466632	0.120420866466632	0.0508	Arabidopsis	Function
1	cellular process	V25	0.169421099425404	0.143021099425404	0.0264	Arabidopsis	Function
1	cellular process	V26	0.169185051007748	0.124985051007748	0.0442	Arabidopsis	Function
1	cellular process	V27	0.169712586412123	0.119512586412123	0.0502	Arabidopsis	Function
1	cellular process	V28	0.171526894005281	0.127526894005281	0.044	Arabidopsis	Function
1	cellular process	V29	0.170282252415995	0.133782252415995	0.0365	Arabidopsis	Function
1	cellular process	V3	0.170787541354149	0.120087541354149	0.0507	Arabidopsis	Function
1	cellular process	V30	0.169487055454696	0.119787055454696	0.0497	Arabidopsis	Function
1	cellular process	V31	0.167787536543631	0.117187536543631	0.0506	Arabidopsis	Function
1	cellular process	V32	0.169781541422294	0.142381541422294	0.0274	Arabidopsis	Function
1	cellular process	V33	0.167668348853949	0.119768348853949	0.0479	Arabidopsis	Function
1	cellular process	V34	0.169773387981738	0.141973387981738	0.0278	Arabidopsis	Function
1	cellular process	V35	0.172703817953343	0.125503817953343	0.0472	Arabidopsis	Function
1	cellular process	V36	0.169236551167793	0.127236551167793	0.042	Arabidopsis	Function
1	cellular process	V37	0.172500546355225	0.125200546355225	0.0473	Arabidopsis	Function
1	cellular process	V38	0.170002014963765	0.148702014963765	0.0213	Arabidopsis	Function
1	cellular process	V39	0.171886415547151	0.133186415547151	0.0387	Arabidopsis	Function
1	cellular process	V4	0.172209359329139	0.148709359329139	0.0235	Arabidopsis	Function
1	cellular process	V40	0.169974611066324	0.120474611066324	0.0495	Arabidopsis	Function
1	cellular process	V41	0.168661848162469	0.153961848162469	0.0147	Arabidopsis	Function
1	cellular process	V42	0.170175530363436	0.115475530363436	0.0547	Arabidopsis	Function
1	cellular process	V43	0.170817330872847	0.120317330872847	0.0505	Arabidopsis	Function
1	cellular process	V44	0.170388304981649	0.143788304981649	0.0266	Arabidopsis	Function
1	cellular process	V45	0.169537402114123	0.117237402114123	0.0523	Arabidopsis	Function
1	cellular process	V46	0.167816775775337	0.126216775775337	0.0416	Arabidopsis	Function
1	cellular process	V47	0.172041239758175	0.121941239758175	0.0501	Arabidopsis	Function
1	cellular process	V48	0.169205470141161	0.146505470141161	0.0227	Arabidopsis	Function
1	cellular process	V49	0.171472817679855	0.142072817679855	0.0294	Arabidopsis	Function
1	cellular process	V5	0.170998579317165	0.125098579317165	0.0459	Arabidopsis	Function
1	cellular process	V50	0.172381928811254	0.144181928811254	0.0282	Arabidopsis	Function
1	cellular process	V51	0.168608944358186	0.123408944358186	0.0452	Arabidopsis	Function
1	cellular process	V52	0.168437995379807	0.151837995379807	0.0166	Arabidopsis	Function
1	cellular process	V53	0.16939069838334	0.14199069838334	0.0274	Arabidopsis	Function
1	cellular process	V54	0.169494016333918	0.118594016333918	0.0509	Arabidopsis	Function
1	cellular process	V55	0.168475311581924	0.120775311581924	0.0477	Arabidopsis	Function
1	cellular process	V56	0.168877420681776	0.128377420681776	0.0405	Arabidopsis	Function
1	cellular process	V57	0.171165270839434	0.129265270839434	0.0419	Arabidopsis	Function
1	cellular process	V58	0.168255752127424	0.144255752127424	0.024	Arabidopsis	Function
1	cellular process	V59	0.169432440929793	0.122932440929793	0.0465	Arabidopsis	Function
1	cellular process	V6	0.170814137316367	0.120014137316367	0.0508	Arabidopsis	Function
1	cellular process	V60	0.170110870875112	0.129510870875112	0.0406	Arabidopsis	Function
1	cellular process	V61	0.167884672820067	0.126084672820067	0.0418	Arabidopsis	Function
1	cellular process	V62	0.170111399130275	0.127311399130275	0.0428	Arabidopsis	Function
1	cellular process	V63	0.170644613297123	0.120344613297123	0.0503	Arabidopsis	Function
1	cellular process	V64	0.171171059239846	0.117571059239846	0.0536	Arabidopsis	Function
1	cellular process	V65	0.172574468931726	0.130774468931726	0.0418	Arabidopsis	Function
1	cellular process	V66	0.168148593912735	0.142348593912735	0.0258	Arabidopsis	Function
1	cellular process	V67	0.169001306075701	0.116801306075701	0.0522	Arabidopsis	Function
1	cellular process	V68	0.168746172194116	0.120546172194116	0.0482	Arabidopsis	Function
1	cellular process	V69	0.169804684634727	0.119304684634727	0.0505	Arabidopsis	Function
1	cellular process	V7	0.170601883663404	0.128001883663404	0.0426	Arabidopsis	Function
1	cellular process	V70	0.171908278495094	0.123108278495094	0.0488	Arabidopsis	Function
1	cellular process	V71	0.169609846706715	0.124609846706715	0.045	Arabidopsis	Function
1	cellular process	V72	0.17405208870484	0.12995208870484	0.0441	Arabidopsis	Function
1	cellular process	V73	0.173013643049601	0.128413643049601	0.0446	Arabidopsis	Function
1	cellular process	V74	0.169109073337322	0.122509073337322	0.0466	Arabidopsis	Function
1	cellular process	V75	0.168239422871599	0.126039422871599	0.0422	Arabidopsis	Function
1	cellular process	V76	0.169465827620514	0.126865827620514	0.0426	Arabidopsis	Function
1	cellular process	V77	0.170476009042477	0.123676009042477	0.0468	Arabidopsis	Function
1	cellular process	V78	0.169910546227837	0.139510546227837	0.0304	Arabidopsis	Function
1	cellular process	V79	0.169969033473211	0.124569033473211	0.0454	Arabidopsis	Function
1	cellular process	V8	0.170259901667282	0.138459901667282	0.0318	Arabidopsis	Function
1	cellular process	V80	0.170536812812404	0.118836812812404	0.0517	Arabidopsis	Function
1	cellular process	V81	0.168998141592331	0.122398141592331	0.0466	Arabidopsis	Function
1	cellular process	V82	0.170315805365616	0.121215805365616	0.0491	Arabidopsis	Function
1	cellular process	V83	0.169605778925047	0.140605778925047	0.029	Arabidopsis	Function
1	cellular process	V84	0.172252744532165	0.123352744532165	0.0489	Arabidopsis	Function
1	cellular process	V85	0.169435998550219	0.148835998550219	0.0206	Arabidopsis	Function
1	cellular process	V86	0.169668030163108	0.135868030163108	0.0338	Arabidopsis	Function
1	cellular process	V87	0.171187057145362	0.121287057145362	0.0499	Arabidopsis	Function
1	cellular process	V88	0.169359687314181	0.124059687314181	0.0453	Arabidopsis	Function
1	cellular process	V89	0.168050139765462	0.130450139765462	0.0376	Arabidopsis	Function
1	cellular process	V9	0.169433620566492	0.123633620566492	0.0458	Arabidopsis	Function
1	cellular process	V90	0.167074167302214	0.120474167302214	0.0466	Arabidopsis	Function
1	cellular process	V91	0.171478553502945	0.121378553502945	0.0501	Arabidopsis	Function
1	cellular process	V92	0.169614062909583	0.122714062909583	0.0469	Arabidopsis	Function
1	cellular process	V93	0.170013554949371	0.120913554949371	0.0491	Arabidopsis	Function
1	cellular process	V94	0.168632085356892	0.124132085356892	0.0445	Arabidopsis	Function
1	cellular process	V95	0.171274137238362	0.124774137238362	0.0465	Arabidopsis	Function
1	cellular process	V96	0.172613963532476	0.146313963532476	0.0263	Arabidopsis	Function
1	cellular process	V97	0.172198399005465	0.132298399005465	0.0399	Arabidopsis	Function
1	cellular process	V98	0.169917009923346	0.132517009923346	0.0374	Arabidopsis	Function
1	cellular process	V99	0.168821682204479	0.118421682204479	0.0504	Arabidopsis	Function
1	cytoplasm	V1	0.144504706241809	0.102104706241809	0.0424	Arabidopsis	Function
1	cytoplasm	V10	0.148877721474751	0.107677721474751	0.0412	Arabidopsis	Function
1	cytoplasm	V100	0.145725761933179	0.106125761933179	0.0396	Arabidopsis	Function
1	cytoplasm	V11	0.145542767063814	0.116942767063814	0.0286	Arabidopsis	Function
1	cytoplasm	V12	0.146174391421075	0.127074391421075	0.0191	Arabidopsis	Function
1	cytoplasm	V13	0.145063493472999	0.103463493472999	0.0416	Arabidopsis	Function
1	cytoplasm	V14	0.145185921880325	0.103285921880325	0.0419	Arabidopsis	Function
1	cytoplasm	V15	0.144821344070132	0.102521344070132	0.0423	Arabidopsis	Function
1	cytoplasm	V16	0.147049442965927	0.121349442965927	0.0257	Arabidopsis	Function
1	cytoplasm	V17	0.144279351703463	0.118179351703463	0.0261	Arabidopsis	Function
1	cytoplasm	V18	0.146522130579703	0.109022130579703	0.0375	Arabidopsis	Function
1	cytoplasm	V19	0.144177736153352	0.106777736153352	0.0374	Arabidopsis	Function
1	cytoplasm	V2	0.145427771342676	0.101227771342676	0.0442	Arabidopsis	Function
1	cytoplasm	V20	0.14414210188282	0.11564210188282	0.0285	Arabidopsis	Function
1	cytoplasm	V21	0.143558243994375	0.101658243994375	0.0419	Arabidopsis	Function
1	cytoplasm	V22	0.145759073604308	0.105959073604308	0.0398	Arabidopsis	Function
1	cytoplasm	V23	0.143589335018352	0.100289335018352	0.0433	Arabidopsis	Function
1	cytoplasm	V24	0.145056175852089	0.117056175852089	0.028	Arabidopsis	Function
1	cytoplasm	V25	0.145334896734136	0.102034896734136	0.0433	Arabidopsis	Function
1	cytoplasm	V26	0.144470945326218	0.117770945326218	0.0267	Arabidopsis	Function
1	cytoplasm	V27	0.144208111799466	0.116308111799466	0.0279	Arabidopsis	Function
1	cytoplasm	V28	0.146325354191877	0.0986253541918767	0.0477	Arabidopsis	Function
1	cytoplasm	V29	0.1461533056581	0.1012533056581	0.0449	Arabidopsis	Function
1	cytoplasm	V3	0.144203023886562	0.116803023886562	0.0274	Arabidopsis	Function
1	cytoplasm	V30	0.145671923481935	0.105771923481935	0.0399	Arabidopsis	Function
1	cytoplasm	V31	0.144402948672679	0.118202948672679	0.0262	Arabidopsis	Function
1	cytoplasm	V32	0.145557006959136	0.103257006959136	0.0423	Arabidopsis	Function
1	cytoplasm	V33	0.144379541705588	0.101879541705588	0.0425	Arabidopsis	Function
1	cytoplasm	V34	0.143952328681789	0.116052328681789	0.0279	Arabidopsis	Function
1	cytoplasm	V35	0.147518108450324	0.0991181084503244	0.0484	Arabidopsis	Function
1	cytoplasm	V36	0.143684373055585	0.103684373055585	0.04	Arabidopsis	Function
1	cytoplasm	V37	0.147469934704753	0.106769934704753	0.0407	Arabidopsis	Function
1	cytoplasm	V38	0.145397420414675	0.123397420414675	0.022	Arabidopsis	Function
1	cytoplasm	V39	0.142518592037317	0.107118592037317	0.0354	Arabidopsis	Function
1	cytoplasm	V4	0.145314157104211	0.105614157104211	0.0397	Arabidopsis	Function
1	cytoplasm	V40	0.143078972713851	0.110278972713851	0.0328	Arabidopsis	Function
1	cytoplasm	V41	0.145703583592349	0.109603583592349	0.0361	Arabidopsis	Function
1	cytoplasm	V42	0.144056628530613	0.122656628530613	0.0214	Arabidopsis	Function
1	cytoplasm	V43	0.148659961529862	0.104259961529862	0.0444	Arabidopsis	Function
1	cytoplasm	V44	0.143378909532805	0.113478909532805	0.0299	Arabidopsis	Function
1	cytoplasm	V45	0.144365168526096	0.107265168526096	0.0371	Arabidopsis	Function
1	cytoplasm	V46	0.142264486864437	0.101964486864437	0.0403	Arabidopsis	Function
1	cytoplasm	V47	0.144612916472803	0.101612916472803	0.043	Arabidopsis	Function
1	cytoplasm	V48	0.146697051778029	0.118997051778029	0.0277	Arabidopsis	Function
1	cytoplasm	V49	0.145744791889005	0.120444791889005	0.0253	Arabidopsis	Function
1	cytoplasm	V5	0.142298466059225	0.116898466059225	0.0254	Arabidopsis	Function
1	cytoplasm	V50	0.14605714521795	0.10365714521795	0.0424	Arabidopsis	Function
1	cytoplasm	V51	0.145549134093464	0.124849134093464	0.0207	Arabidopsis	Function
1	cytoplasm	V52	0.143838955330887	0.101038955330887	0.0428	Arabidopsis	Function
1	cytoplasm	V53	0.147144265342503	0.103344265342503	0.0438	Arabidopsis	Function
1	cytoplasm	V54	0.144032281583532	0.102032281583532	0.042	Arabidopsis	Function
1	cytoplasm	V55	0.145354790672467	0.103954790672467	0.0414	Arabidopsis	Function
1	cytoplasm	V56	0.147012968318071	0.126912968318071	0.0201	Arabidopsis	Function
1	cytoplasm	V57	0.14543447286969	0.10713447286969	0.0383	Arabidopsis	Function
1	cytoplasm	V58	0.143723934835128	0.116123934835128	0.0276	Arabidopsis	Function
1	cytoplasm	V59	0.144548333249491	0.104948333249491	0.0396	Arabidopsis	Function
1	cytoplasm	V6	0.145743499764231	0.108643499764231	0.0371	Arabidopsis	Function
1	cytoplasm	V60	0.145111291663017	0.106411291663017	0.0387	Arabidopsis	Function
1	cytoplasm	V61	0.146228997095113	0.111928997095113	0.0343	Arabidopsis	Function
1	cytoplasm	V62	0.145133468825591	0.111533468825591	0.0336	Arabidopsis	Function
1	cytoplasm	V63	0.145833580778938	0.101633580778938	0.0442	Arabidopsis	Function
1	cytoplasm	V64	0.147590245387779	0.128890245387779	0.0187	Arabidopsis	Function
1	cytoplasm	V65	0.149023095972674	0.118123095972674	0.0309	Arabidopsis	Function
1	cytoplasm	V66	0.144665763823989	0.105665763823989	0.039	Arabidopsis	Function
1	cytoplasm	V67	0.145200118261705	0.104800118261705	0.0404	Arabidopsis	Function
1	cytoplasm	V68	0.144085467736937	0.116585467736937	0.0275	Arabidopsis	Function
1	cytoplasm	V69	0.145201072360894	0.117301072360894	0.0279	Arabidopsis	Function
1	cytoplasm	V7	0.145353235648056	0.129353235648056	0.016	Arabidopsis	Function
1	cytoplasm	V70	0.145856593237059	0.117256593237059	0.0286	Arabidopsis	Function
1	cytoplasm	V71	0.14188025051919	0.10368025051919	0.0382	Arabidopsis	Function
1	cytoplasm	V72	0.145253668719568	0.117753668719568	0.0275	Arabidopsis	Function
1	cytoplasm	V73	0.145492860646879	0.108292860646879	0.0372	Arabidopsis	Function
1	cytoplasm	V74	0.147223972867521	0.123123972867521	0.0241	Arabidopsis	Function
1	cytoplasm	V75	0.143336948983701	0.104936948983701	0.0384	Arabidopsis	Function
1	cytoplasm	V76	0.144544757626339	0.106544757626339	0.038	Arabidopsis	Function
1	cytoplasm	V77	0.146429651314629	0.101529651314629	0.0449	Arabidopsis	Function
1	cytoplasm	V78	0.143851067733709	0.102851067733709	0.041	Arabidopsis	Function
1	cytoplasm	V79	0.147163602418298	0.118663602418298	0.0285	Arabidopsis	Function
1	cytoplasm	V8	0.145127525659115	0.105927525659115	0.0392	Arabidopsis	Function
1	cytoplasm	V80	0.14240119107177	0.10180119107177	0.0406	Arabidopsis	Function
1	cytoplasm	V81	0.144987796476194	0.116887796476194	0.0281	Arabidopsis	Function
1	cytoplasm	V82	0.142799643333797	0.100699643333797	0.0421	Arabidopsis	Function
1	cytoplasm	V83	0.144291570540259	0.106491570540259	0.0378	Arabidopsis	Function
1	cytoplasm	V84	0.144087027842487	0.107987027842487	0.0361	Arabidopsis	Function
1	cytoplasm	V85	0.144751139276755	0.103251139276755	0.0415	Arabidopsis	Function
1	cytoplasm	V86	0.144606246859599	0.119306246859599	0.0253	Arabidopsis	Function
1	cytoplasm	V87	0.144896552615161	0.107096552615161	0.0378	Arabidopsis	Function
1	cytoplasm	V88	0.145987850146022	0.119587850146022	0.0264	Arabidopsis	Function
1	cytoplasm	V89	0.146845016262132	0.101345016262132	0.0455	Arabidopsis	Function
1	cytoplasm	V9	0.145478545598848	0.117578545598848	0.0279	Arabidopsis	Function
1	cytoplasm	V90	0.14354905180178	0.0978490518017797	0.0457	Arabidopsis	Function
1	cytoplasm	V91	0.142191696081153	0.100591696081153	0.0416	Arabidopsis	Function
1	cytoplasm	V92	0.144423860079516	0.103723860079516	0.0407	Arabidopsis	Function
1	cytoplasm	V93	0.144492165745849	0.116792165745849	0.0277	Arabidopsis	Function
1	cytoplasm	V94	0.143849853642444	0.102149853642444	0.0417	Arabidopsis	Function
1	cytoplasm	V95	0.144509985584371	0.128909985584371	0.0156	Arabidopsis	Function
1	cytoplasm	V96	0.144416334122452	0.100916334122452	0.0435	Arabidopsis	Function
1	cytoplasm	V97	0.14396405254789	0.10116405254789	0.0428	Arabidopsis	Function
1	cytoplasm	V98	0.146625916853229	0.127225916853229	0.0194	Arabidopsis	Function
1	cytoplasm	V99	0.142574839458862	0.115574839458862	0.027	Arabidopsis	Function
1	extracellular region	V1	0.155298426616769	0.119898426616769	0.0354	Arabidopsis	Function
1	extracellular region	V10	0.152583825933237	0.115183825933237	0.0374	Arabidopsis	Function
1	extracellular region	V100	0.146972614558826	0.112372614558826	0.0346	Arabidopsis	Function
1	extracellular region	V11	0.14492129458391	0.10362129458391	0.0413	Arabidopsis	Function
1	extracellular region	V12	0.1535978347509	0.0987978347508999	0.0548	Arabidopsis	Function
1	extracellular region	V13	0.147138557514983	0.104938557514983	0.0422	Arabidopsis	Function
1	extracellular region	V14	0.146912209713173	0.101612209713173	0.0453	Arabidopsis	Function
1	extracellular region	V15	0.148756827064759	0.111656827064759	0.0371	Arabidopsis	Function
1	extracellular region	V16	0.150544356106164	0.0985443561061644	0.052	Arabidopsis	Function
1	extracellular region	V17	0.144869057319608	0.107569057319608	0.0373	Arabidopsis	Function
1	extracellular region	V18	0.14626170130894	0.11206170130894	0.0342	Arabidopsis	Function
1	extracellular region	V19	0.150578851521204	0.103078851521204	0.0475	Arabidopsis	Function
1	extracellular region	V2	0.146680133019656	0.111680133019656	0.035	Arabidopsis	Function
1	extracellular region	V20	0.14887825790119	0.10127825790119	0.0476	Arabidopsis	Function
1	extracellular region	V21	0.141601846182845	0.109101846182845	0.0325	Arabidopsis	Function
1	extracellular region	V22	0.146480725367509	0.104580725367509	0.0419	Arabidopsis	Function
1	extracellular region	V23	0.146195892500898	0.108795892500898	0.0374	Arabidopsis	Function
1	extracellular region	V24	0.14557334476537	0.11457334476537	0.031	Arabidopsis	Function
1	extracellular region	V25	0.152180287463622	0.102680287463622	0.0495	Arabidopsis	Function
1	extracellular region	V26	0.144908454857236	0.099908454857236	0.045	Arabidopsis	Function
1	extracellular region	V27	0.14516000305431	0.0958600030543102	0.0493	Arabidopsis	Function
1	extracellular region	V28	0.147597248687033	0.0925972486870335	0.055	Arabidopsis	Function
1	extracellular region	V29	0.154272278361102	0.0973722783611017	0.0569	Arabidopsis	Function
1	extracellular region	V3	0.150091156771094	0.115191156771094	0.0349	Arabidopsis	Function
1	extracellular region	V30	0.151321661348171	0.0949216613481714	0.0564	Arabidopsis	Function
1	extracellular region	V31	0.151719182877079	0.0981191828770794	0.0536	Arabidopsis	Function
1	extracellular region	V32	0.147790471577856	0.105890471577856	0.0419	Arabidopsis	Function
1	extracellular region	V33	0.151188747537918	0.117488747537918	0.0337	Arabidopsis	Function
1	extracellular region	V34	0.147740582338089	0.104140582338089	0.0436	Arabidopsis	Function
1	extracellular region	V35	0.142205087773404	0.100005087773404	0.0422	Arabidopsis	Function
1	extracellular region	V36	0.142265384651199	0.100565384651199	0.0417	Arabidopsis	Function
1	extracellular region	V37	0.146409358668995	0.106309358668995	0.0401	Arabidopsis	Function
1	extracellular region	V38	0.145970039363542	0.101370039363542	0.0446	Arabidopsis	Function
1	extracellular region	V39	0.14749369144597	0.0969936914459704	0.0505	Arabidopsis	Function
1	extracellular region	V4	0.148366913605998	0.105566913605998	0.0428	Arabidopsis	Function
1	extracellular region	V40	0.147691372080398	0.109491372080398	0.0382	Arabidopsis	Function
1	extracellular region	V41	0.145293226833684	0.109593226833684	0.0357	Arabidopsis	Function
1	extracellular region	V42	0.148874549536547	0.107974549536547	0.0409	Arabidopsis	Function
1	extracellular region	V43	0.147455125441628	0.109055125441628	0.0384	Arabidopsis	Function
1	extracellular region	V44	0.14609347004504	0.0962934700450401	0.0498	Arabidopsis	Function
1	extracellular region	V45	0.146444459111146	0.0941444591111458	0.0523	Arabidopsis	Function
1	extracellular region	V46	0.146869889346315	0.103669889346315	0.0432	Arabidopsis	Function
1	extracellular region	V47	0.148091730905219	0.101691730905219	0.0464	Arabidopsis	Function
1	extracellular region	V48	0.147700160231998	0.0963001602319975	0.0514	Arabidopsis	Function
1	extracellular region	V49	0.150334062815753	0.109834062815753	0.0405	Arabidopsis	Function
1	extracellular region	V5	0.146993232671533	0.113793232671533	0.0332	Arabidopsis	Function
1	extracellular region	V50	0.152922337130323	0.0999223371303226	0.053	Arabidopsis	Function
1	extracellular region	V51	0.151445614620087	0.102945614620087	0.0485	Arabidopsis	Function
1	extracellular region	V52	0.147225905290845	0.101225905290845	0.046	Arabidopsis	Function
1	extracellular region	V53	0.141229579285519	0.0984295792855187	0.0428	Arabidopsis	Function
1	extracellular region	V54	0.152264383654323	0.111964383654323	0.0403	Arabidopsis	Function
1	extracellular region	V55	0.137480548554743	0.0878805485547429	0.0496	Arabidopsis	Function
1	extracellular region	V56	0.142889827172186	0.111789827172186	0.0311	Arabidopsis	Function
1	extracellular region	V57	0.144484442074986	0.104284442074986	0.0402	Arabidopsis	Function
1	extracellular region	V58	0.14309857198504	0.0905985719850399	0.0525	Arabidopsis	Function
1	extracellular region	V59	0.147277454664411	0.116477454664411	0.0308	Arabidopsis	Function
1	extracellular region	V6	0.147794380648855	0.102394380648855	0.0454	Arabidopsis	Function
1	extracellular region	V60	0.147105430116786	0.107205430116786	0.0399	Arabidopsis	Function
1	extracellular region	V61	0.146415892499293	0.105215892499293	0.0412	Arabidopsis	Function
1	extracellular region	V62	0.142008782934618	0.0976087829346178	0.0444	Arabidopsis	Function
1	extracellular region	V63	0.147601502040859	0.0942015020408593	0.0534	Arabidopsis	Function
1	extracellular region	V64	0.145249116581618	0.104949116581618	0.0403	Arabidopsis	Function
1	extracellular region	V65	0.149437980597559	0.0915379805975593	0.0579	Arabidopsis	Function
1	extracellular region	V66	0.147931655927509	0.114731655927509	0.0332	Arabidopsis	Function
1	extracellular region	V67	0.145050764966191	0.102550764966191	0.0425	Arabidopsis	Function
1	extracellular region	V68	0.141458185548279	0.0878581855482786	0.0536	Arabidopsis	Function
1	extracellular region	V69	0.145144621409661	0.101144621409661	0.044	Arabidopsis	Function
1	extracellular region	V7	0.154376244030615	0.104976244030615	0.0494	Arabidopsis	Function
1	extracellular region	V70	0.150339656013494	0.106739656013494	0.0436	Arabidopsis	Function
1	extracellular region	V71	0.147695233275503	0.109195233275503	0.0385	Arabidopsis	Function
1	extracellular region	V72	0.145544227834842	0.110544227834842	0.035	Arabidopsis	Function
1	extracellular region	V73	0.149036769088457	0.103036769088457	0.046	Arabidopsis	Function
1	extracellular region	V74	0.150796856693451	0.100296856693451	0.0505	Arabidopsis	Function
1	extracellular region	V75	0.148690495432992	0.103490495432992	0.0452	Arabidopsis	Function
1	extracellular region	V76	0.144743609008452	0.109643609008452	0.0351	Arabidopsis	Function
1	extracellular region	V77	0.151852924441553	0.102452924441553	0.0494	Arabidopsis	Function
1	extracellular region	V78	0.146231968965612	0.105431968965612	0.0408	Arabidopsis	Function
1	extracellular region	V79	0.143095736362338	0.114395736362338	0.0287	Arabidopsis	Function
1	extracellular region	V8	0.146239193149144	0.118239193149144	0.028	Arabidopsis	Function
1	extracellular region	V80	0.144984798441724	0.106184798441724	0.0388	Arabidopsis	Function
1	extracellular region	V81	0.14766054507891	0.0971605450789099	0.0505	Arabidopsis	Function
1	extracellular region	V82	0.147849490078584	0.0924494900785844	0.0554	Arabidopsis	Function
1	extracellular region	V83	0.151237167895981	0.106937167895981	0.0443	Arabidopsis	Function
1	extracellular region	V84	0.143623483747297	0.106923483747297	0.0367	Arabidopsis	Function
1	extracellular region	V85	0.145780751408985	0.103480751408985	0.0423	Arabidopsis	Function
1	extracellular region	V86	0.151681837397005	0.101981837397005	0.0497	Arabidopsis	Function
1	extracellular region	V87	0.145664971654873	0.103564971654873	0.0421	Arabidopsis	Function
1	extracellular region	V88	0.144529179359275	0.100929179359275	0.0436	Arabidopsis	Function
1	extracellular region	V89	0.144886326989218	0.102486326989218	0.0424	Arabidopsis	Function
1	extracellular region	V9	0.149413880986824	0.0981138809868242	0.0513	Arabidopsis	Function
1	extracellular region	V90	0.151098172822585	0.107098172822585	0.044	Arabidopsis	Function
1	extracellular region	V91	0.146558550777944	0.110158550777944	0.0364	Arabidopsis	Function
1	extracellular region	V92	0.149805187898987	0.113805187898987	0.036	Arabidopsis	Function
1	extracellular region	V93	0.149376544439853	0.124976544439853	0.0244	Arabidopsis	Function
1	extracellular region	V94	0.143533844028755	0.0916338440287551	0.0519	Arabidopsis	Function
1	extracellular region	V95	0.154202034972165	0.109702034972165	0.0445	Arabidopsis	Function
1	extracellular region	V96	0.143829241306476	0.101329241306476	0.0425	Arabidopsis	Function
1	extracellular region	V97	0.147299801392561	0.102099801392561	0.0452	Arabidopsis	Function
1	extracellular region	V98	0.147876965614907	0.106076965614907	0.0418	Arabidopsis	Function
1	extracellular region	V99	0.144249721209791	0.110749721209791	0.0335	Arabidopsis	Function
1	intracellular	V1	0.165500882339694	0.113400882339694	0.0521	Arabidopsis	Function
1	intracellular	V10	0.162931681876413	0.115131681876413	0.0478	Arabidopsis	Function
1	intracellular	V100	0.165666562679848	0.136666562679848	0.029	Arabidopsis	Function
1	intracellular	V11	0.165972715334076	0.119372715334076	0.0466	Arabidopsis	Function
1	intracellular	V12	0.164924731129051	0.116124731129051	0.0488	Arabidopsis	Function
1	intracellular	V13	0.16398734370333	0.13928734370333	0.0247	Arabidopsis	Function
1	intracellular	V14	0.163224597155514	0.120124597155514	0.0431	Arabidopsis	Function
1	intracellular	V15	0.165185991993203	0.123785991993203	0.0414	Arabidopsis	Function
1	intracellular	V16	0.166208244030986	0.118408244030986	0.0478	Arabidopsis	Function
1	intracellular	V17	0.16476174112304	0.13656174112304	0.0282	Arabidopsis	Function
1	intracellular	V18	0.163882761253696	0.139182761253696	0.0247	Arabidopsis	Function
1	intracellular	V19	0.166312338665033	0.118712338665033	0.0476	Arabidopsis	Function
1	intracellular	V2	0.163158368395177	0.118258368395177	0.0449	Arabidopsis	Function
1	intracellular	V20	0.163854859869632	0.124554859869632	0.0393	Arabidopsis	Function
1	intracellular	V21	0.163764867254674	0.118064867254674	0.0457	Arabidopsis	Function
1	intracellular	V22	0.164370200931263	0.126470200931263	0.0379	Arabidopsis	Function
1	intracellular	V23	0.167313183993204	0.127313183993204	0.04	Arabidopsis	Function
1	intracellular	V24	0.166640865781076	0.119840865781076	0.0468	Arabidopsis	Function
1	intracellular	V25	0.164706628255999	0.119806628255999	0.0449	Arabidopsis	Function
1	intracellular	V26	0.165650706234377	0.126050706234377	0.0396	Arabidopsis	Function
1	intracellular	V27	0.164030374665699	0.121130374665699	0.0429	Arabidopsis	Function
1	intracellular	V28	0.163909597313064	0.119009597313064	0.0449	Arabidopsis	Function
1	intracellular	V29	0.164102210137591	0.131702210137591	0.0324	Arabidopsis	Function
1	intracellular	V3	0.163314048326307	0.119014048326307	0.0443	Arabidopsis	Function
1	intracellular	V30	0.1653865989814	0.1233865989814	0.042	Arabidopsis	Function
1	intracellular	V31	0.163582461774706	0.120082461774706	0.0435	Arabidopsis	Function
1	intracellular	V32	0.163034599008595	0.118634599008595	0.0444	Arabidopsis	Function
1	intracellular	V33	0.16684524989206	0.12684524989206	0.04	Arabidopsis	Function
1	intracellular	V34	0.166091588527858	0.145691588527858	0.0204	Arabidopsis	Function
1	intracellular	V35	0.165475155662944	0.123875155662944	0.0416	Arabidopsis	Function
1	intracellular	V36	0.165617894536974	0.121217894536974	0.0444	Arabidopsis	Function
1	intracellular	V37	0.164809225907559	0.116809225907559	0.048	Arabidopsis	Function
1	intracellular	V38	0.162988882636036	0.117888882636036	0.0451	Arabidopsis	Function
1	intracellular	V39	0.166546369555619	0.119246369555619	0.0473	Arabidopsis	Function
1	intracellular	V4	0.166366722030889	0.123666722030889	0.0427	Arabidopsis	Function
1	intracellular	V40	0.165285281264721	0.116085281264721	0.0492	Arabidopsis	Function
1	intracellular	V41	0.166120759626456	0.130720759626456	0.0354	Arabidopsis	Function
1	intracellular	V42	0.163184633927976	0.128384633927976	0.0348	Arabidopsis	Function
1	intracellular	V43	0.162352449442057	0.122452449442057	0.0399	Arabidopsis	Function
1	intracellular	V44	0.165849529409365	0.126449529409365	0.0394	Arabidopsis	Function
1	intracellular	V45	0.165407722358907	0.137007722358907	0.0284	Arabidopsis	Function
1	intracellular	V46	0.166140224139154	0.119540224139154	0.0466	Arabidopsis	Function
1	intracellular	V47	0.164181009910288	0.119581009910288	0.0446	Arabidopsis	Function
1	intracellular	V48	0.163419611626484	0.119019611626484	0.0444	Arabidopsis	Function
1	intracellular	V49	0.166362369009173	0.119462369009173	0.0469	Arabidopsis	Function
1	intracellular	V5	0.16791269553324	0.11451269553324	0.0534	Arabidopsis	Function
1	intracellular	V50	0.165518160130122	0.123018160130122	0.0425	Arabidopsis	Function
1	intracellular	V51	0.164325258977979	0.139725258977979	0.0246	Arabidopsis	Function
1	intracellular	V52	0.166319781594798	0.116919781594798	0.0494	Arabidopsis	Function
1	intracellular	V53	0.164140902866288	0.117540902866288	0.0466	Arabidopsis	Function
1	intracellular	V54	0.166879768050988	0.119279768050988	0.0476	Arabidopsis	Function
1	intracellular	V55	0.167121674644032	0.118421674644032	0.0487	Arabidopsis	Function
1	intracellular	V56	0.163956145388372	0.121356145388372	0.0426	Arabidopsis	Function
1	intracellular	V57	0.165989939131483	0.123089939131483	0.0429	Arabidopsis	Function
1	intracellular	V58	0.166043510695885	0.144843510695885	0.0212	Arabidopsis	Function
1	intracellular	V59	0.163273960356346	0.123873960356346	0.0394	Arabidopsis	Function
1	intracellular	V6	0.166744733878849	0.122144733878849	0.0446	Arabidopsis	Function
1	intracellular	V60	0.162863278761359	0.119263278761359	0.0436	Arabidopsis	Function
1	intracellular	V61	0.166949340623573	0.116349340623573	0.0506	Arabidopsis	Function
1	intracellular	V62	0.164798892364821	0.115098892364821	0.0497	Arabidopsis	Function
1	intracellular	V63	0.167447713427419	0.122547713427419	0.0449	Arabidopsis	Function
1	intracellular	V64	0.166578064688062	0.125278064688062	0.0413	Arabidopsis	Function
1	intracellular	V65	0.16546575058132	0.11886575058132	0.0466	Arabidopsis	Function
1	intracellular	V66	0.1677422849045	0.1241422849045	0.0436	Arabidopsis	Function
1	intracellular	V67	0.165095706716556	0.122195706716556	0.0429	Arabidopsis	Function
1	intracellular	V68	0.164823120891648	0.126123120891649	0.0387	Arabidopsis	Function
1	intracellular	V69	0.166553602432182	0.119053602432182	0.0475	Arabidopsis	Function
1	intracellular	V7	0.163368972505319	0.137168972505319	0.0262	Arabidopsis	Function
1	intracellular	V70	0.164475409959761	0.120075409959761	0.0444	Arabidopsis	Function
1	intracellular	V71	0.16561820329262	0.12141820329262	0.0442	Arabidopsis	Function
1	intracellular	V72	0.165459078370658	0.115759078370658	0.0497	Arabidopsis	Function
1	intracellular	V73	0.163880203936016	0.116580203936016	0.0473	Arabidopsis	Function
1	intracellular	V74	0.165215307933912	0.135915307933912	0.0293	Arabidopsis	Function
1	intracellular	V75	0.16519672712676	0.11709672712676	0.0481	Arabidopsis	Function
1	intracellular	V76	0.16533961249754	0.11603961249754	0.0493	Arabidopsis	Function
1	intracellular	V77	0.162939803496303	0.116539803496303	0.0464	Arabidopsis	Function
1	intracellular	V78	0.164554812134483	0.121054812134483	0.0435	Arabidopsis	Function
1	intracellular	V79	0.162785628940368	0.116585628940368	0.0462	Arabidopsis	Function
1	intracellular	V8	0.163878184643181	0.113578184643181	0.0503	Arabidopsis	Function
1	intracellular	V80	0.163057308715697	0.122557308715697	0.0405	Arabidopsis	Function
1	intracellular	V81	0.164107609721501	0.137807609721501	0.0263	Arabidopsis	Function
1	intracellular	V82	0.163116587711114	0.137816587711114	0.0253	Arabidopsis	Function
1	intracellular	V83	0.165492628161259	0.137492628161259	0.028	Arabidopsis	Function
1	intracellular	V84	0.164001936842248	0.114901936842248	0.0491	Arabidopsis	Function
1	intracellular	V85	0.16425124969696	0.11615124969696	0.0481	Arabidopsis	Function
1	intracellular	V86	0.165224629024936	0.120224629024936	0.045	Arabidopsis	Function
1	intracellular	V87	0.16385551711914	0.11785551711914	0.046	Arabidopsis	Function
1	intracellular	V88	0.162588319905058	0.115788319905058	0.0468	Arabidopsis	Function
1	intracellular	V89	0.163669071750198	0.117969071750198	0.0457	Arabidopsis	Function
1	intracellular	V9	0.166288149053721	0.116488149053721	0.0498	Arabidopsis	Function
1	intracellular	V90	0.164221896499444	0.123821896499444	0.0404	Arabidopsis	Function
1	intracellular	V91	0.167332554023197	0.117432554023197	0.0499	Arabidopsis	Function
1	intracellular	V92	0.1680329161989	0.1263329161989	0.0417	Arabidopsis	Function
1	intracellular	V93	0.164328195798254	0.124928195798254	0.0394	Arabidopsis	Function
1	intracellular	V94	0.166836905633031	0.120736905633031	0.0461	Arabidopsis	Function
1	intracellular	V95	0.165221982953602	0.116921982953602	0.0483	Arabidopsis	Function
1	intracellular	V96	0.165125640307328	0.124525640307328	0.0406	Arabidopsis	Function
1	intracellular	V97	0.165653905931749	0.125953905931749	0.0397	Arabidopsis	Function
1	intracellular	V98	0.161035716104931	0.112535716104931	0.0485	Arabidopsis	Function
1	intracellular	V99	0.168038540490897	0.142938540490897	0.0251	Arabidopsis	Function
1	membrane	V1	0.150375754634228	0.111375754634228	0.039	Arabidopsis	Function
1	membrane	V10	0.148273935441153	0.0983739354411535	0.0499	Arabidopsis	Function
1	membrane	V100	0.152066763304614	0.116566763304614	0.0355	Arabidopsis	Function
1	membrane	V11	0.152455237135755	0.116655237135755	0.0358	Arabidopsis	Function
1	membrane	V12	0.151751940783306	0.113351940783306	0.0384	Arabidopsis	Function
1	membrane	V13	0.151396039298834	0.116096039298834	0.0353	Arabidopsis	Function
1	membrane	V14	0.151303933407575	0.120603933407575	0.0307	Arabidopsis	Function
1	membrane	V15	0.149946722411574	0.119846722411574	0.0301	Arabidopsis	Function
1	membrane	V16	0.150160894980422	0.104360894980422	0.0458	Arabidopsis	Function
1	membrane	V17	0.151440002739614	0.117440002739614	0.034	Arabidopsis	Function
1	membrane	V18	0.152337568855653	0.100537568855653	0.0518	Arabidopsis	Function
1	membrane	V19	0.151279263521457	0.110779263521457	0.0405	Arabidopsis	Function
1	membrane	V2	0.152857175246853	0.125857175246853	0.027	Arabidopsis	Function
1	membrane	V20	0.152922242093659	0.118122242093659	0.0348	Arabidopsis	Function
1	membrane	V21	0.151977036070842	0.114777036070842	0.0372	Arabidopsis	Function
1	membrane	V22	0.150243943988153	0.113943943988153	0.0363	Arabidopsis	Function
1	membrane	V23	0.151174370420029	0.112674370420029	0.0385	Arabidopsis	Function
1	membrane	V24	0.152909559518838	0.119409559518838	0.0335	Arabidopsis	Function
1	membrane	V25	0.155130103647636	0.119630103647636	0.0355	Arabidopsis	Function
1	membrane	V26	0.15096786770939	0.11316786770939	0.0378	Arabidopsis	Function
1	membrane	V27	0.148847678766465	0.111547678766465	0.0373	Arabidopsis	Function
1	membrane	V28	0.151104051572902	0.0963040515729015	0.0548	Arabidopsis	Function
1	membrane	V29	0.150788633242109	0.118988633242109	0.0318	Arabidopsis	Function
1	membrane	V3	0.149596421902722	0.113996421902722	0.0356	Arabidopsis	Function
1	membrane	V30	0.153506780469508	0.0991067804695077	0.0544	Arabidopsis	Function
1	membrane	V31	0.148644409801154	0.110744409801154	0.0379	Arabidopsis	Function
1	membrane	V32	0.150764217519621	0.126864217519621	0.0239	Arabidopsis	Function
1	membrane	V33	0.149769513902599	0.118069513902599	0.0317	Arabidopsis	Function
1	membrane	V34	0.150600313653398	0.116200313653398	0.0344	Arabidopsis	Function
1	membrane	V35	0.149242490145609	0.115542490145609	0.0337	Arabidopsis	Function
1	membrane	V36	0.152975342566108	0.105375342566108	0.0476	Arabidopsis	Function
1	membrane	V37	0.149671348877006	0.114171348877006	0.0355	Arabidopsis	Function
1	membrane	V38	0.148092653963713	0.111392653963713	0.0367	Arabidopsis	Function
1	membrane	V39	0.151696577845418	0.117996577845418	0.0337	Arabidopsis	Function
1	membrane	V4	0.14965485073553	0.0960548507355295	0.0536	Arabidopsis	Function
1	membrane	V40	0.153818748382518	0.0963187483825183	0.0575	Arabidopsis	Function
1	membrane	V41	0.150411710166625	0.119511710166625	0.0309	Arabidopsis	Function
1	membrane	V42	0.151208671592332	0.114908671592332	0.0363	Arabidopsis	Function
1	membrane	V43	0.150660329503385	0.114060329503385	0.0366	Arabidopsis	Function
1	membrane	V44	0.153165813110337	0.118965813110337	0.0342	Arabidopsis	Function
1	membrane	V45	0.150678803420279	0.118278803420279	0.0324	Arabidopsis	Function
1	membrane	V46	0.149916943429125	0.113116943429125	0.0368	Arabidopsis	Function
1	membrane	V47	0.148004050026802	0.116404050026802	0.0316	Arabidopsis	Function
1	membrane	V48	0.150818616716111	0.117018616716111	0.0338	Arabidopsis	Function
1	membrane	V49	0.152915925608261	0.118615925608261	0.0343	Arabidopsis	Function
1	membrane	V5	0.150861724107028	0.0956617241070283	0.0552	Arabidopsis	Function
1	membrane	V50	0.151874589296235	0.116474589296235	0.0354	Arabidopsis	Function
1	membrane	V51	0.151291817179442	0.113691817179442	0.0376	Arabidopsis	Function
1	membrane	V52	0.150351545218988	0.119851545218988	0.0305	Arabidopsis	Function
1	membrane	V53	0.150363249414552	0.113763249414552	0.0366	Arabidopsis	Function
1	membrane	V54	0.152405546219761	0.117005546219761	0.0354	Arabidopsis	Function
1	membrane	V55	0.148959568783448	0.113959568783448	0.035	Arabidopsis	Function
1	membrane	V56	0.149114255650425	0.113314255650425	0.0358	Arabidopsis	Function
1	membrane	V57	0.150101799075868	0.114401799075868	0.0357	Arabidopsis	Function
1	membrane	V58	0.150757444289519	0.121357444289519	0.0294	Arabidopsis	Function
1	membrane	V59	0.149327051289507	0.117027051289507	0.0323	Arabidopsis	Function
1	membrane	V6	0.152336526671106	0.119736526671106	0.0326	Arabidopsis	Function
1	membrane	V60	0.15103398848579	0.11593398848579	0.0351	Arabidopsis	Function
1	membrane	V61	0.151361526113711	0.116761526113711	0.0346	Arabidopsis	Function
1	membrane	V62	0.150224735266903	0.125124735266903	0.0251	Arabidopsis	Function
1	membrane	V63	0.152521567047577	0.119321567047577	0.0332	Arabidopsis	Function
1	membrane	V64	0.150289584990072	0.120989584990072	0.0293	Arabidopsis	Function
1	membrane	V65	0.151002987557689	0.112702987557689	0.0383	Arabidopsis	Function
1	membrane	V66	0.151855100594215	0.113855100594215	0.038	Arabidopsis	Function
1	membrane	V67	0.154581083252222	0.118581083252222	0.036	Arabidopsis	Function
1	membrane	V68	0.152229423002888	0.113129423002888	0.0391	Arabidopsis	Function
1	membrane	V69	0.150125268704112	0.114625268704112	0.0355	Arabidopsis	Function
1	membrane	V7	0.148948398457781	0.111348398457781	0.0376	Arabidopsis	Function
1	membrane	V70	0.151025769153521	0.118725769153521	0.0323	Arabidopsis	Function
1	membrane	V71	0.147258571975144	0.109958571975144	0.0373	Arabidopsis	Function
1	membrane	V72	0.150322757033062	0.113922757033062	0.0364	Arabidopsis	Function
1	membrane	V73	0.14925749226988	0.12105749226988	0.0282	Arabidopsis	Function
1	membrane	V74	0.150734818024037	0.109134818024037	0.0416	Arabidopsis	Function
1	membrane	V75	0.151840433241497	0.0975404332414974	0.0543	Arabidopsis	Function
1	membrane	V76	0.152000543824138	0.0983005438241378	0.0537	Arabidopsis	Function
1	membrane	V77	0.154159378067098	0.116159378067098	0.038	Arabidopsis	Function
1	membrane	V78	0.147902040096008	0.121502040096008	0.0264	Arabidopsis	Function
1	membrane	V79	0.14907475715919	0.11287475715919	0.0362	Arabidopsis	Function
1	membrane	V8	0.148926111141968	0.0987261111419684	0.0502	Arabidopsis	Function
1	membrane	V80	0.151107427352	0.104807427352	0.0463	Arabidopsis	Function
1	membrane	V81	0.150283339364395	0.110983339364395	0.0393	Arabidopsis	Function
1	membrane	V82	0.151917336938981	0.113117336938981	0.0388	Arabidopsis	Function
1	membrane	V83	0.149906126903543	0.120506126903543	0.0294	Arabidopsis	Function
1	membrane	V84	0.150215729780963	0.115615729780963	0.0346	Arabidopsis	Function
1	membrane	V85	0.149326854795605	0.0983268547956051	0.051	Arabidopsis	Function
1	membrane	V86	0.149174640942185	0.0971746409421855	0.052	Arabidopsis	Function
1	membrane	V87	0.149571948089837	0.123971948089837	0.0256	Arabidopsis	Function
1	membrane	V88	0.151742436502652	0.113942436502652	0.0378	Arabidopsis	Function
1	membrane	V89	0.151221449605298	0.115021449605298	0.0362	Arabidopsis	Function
1	membrane	V9	0.150803728600745	0.112703728600745	0.0381	Arabidopsis	Function
1	membrane	V90	0.151508133198149	0.117808133198149	0.0337	Arabidopsis	Function
1	membrane	V91	0.151436005205538	0.115936005205538	0.0355	Arabidopsis	Function
1	membrane	V92	0.150704161324048	0.098004161324048	0.0527	Arabidopsis	Function
1	membrane	V93	0.153250549832139	0.102150549832139	0.0511	Arabidopsis	Function
1	membrane	V94	0.148812242884672	0.0950122428846719	0.0538	Arabidopsis	Function
1	membrane	V95	0.14891409298593	0.11861409298593	0.0303	Arabidopsis	Function
1	membrane	V96	0.151589228255255	0.119889228255255	0.0317	Arabidopsis	Function
1	membrane	V97	0.15195050244125	0.10045050244125	0.0515	Arabidopsis	Function
1	membrane	V98	0.151900956574544	0.118900956574544	0.033	Arabidopsis	Function
1	membrane	V99	0.15094063869212	0.11084063869212	0.0401	Arabidopsis	Function
1	metabolic process	V1	0.171063055140398	0.123263055140398	0.0478	Arabidopsis	Function
1	metabolic process	V10	0.172453782166778	0.121653782166778	0.0508	Arabidopsis	Function
1	metabolic process	V100	0.172840402817419	0.122040402817419	0.0508	Arabidopsis	Function
1	metabolic process	V11	0.168643401014006	0.117243401014006	0.0514	Arabidopsis	Function
1	metabolic process	V12	0.172066692456276	0.145766692456276	0.0263	Arabidopsis	Function
1	metabolic process	V13	0.170274281624504	0.125474281624504	0.0448	Arabidopsis	Function
1	metabolic process	V14	0.171603420178735	0.120303420178735	0.0513	Arabidopsis	Function
1	metabolic process	V15	0.170579434771402	0.147279434771402	0.0233	Arabidopsis	Function
1	metabolic process	V16	0.17011239486198	0.13321239486198	0.0369	Arabidopsis	Function
1	metabolic process	V17	0.17401634888236	0.14441634888236	0.0296	Arabidopsis	Function
1	metabolic process	V18	0.175042827389752	0.121342827389752	0.0537	Arabidopsis	Function
1	metabolic process	V19	0.168319646103131	0.125819646103131	0.0425	Arabidopsis	Function
1	metabolic process	V2	0.172803528791406	0.119803528791406	0.053	Arabidopsis	Function
1	metabolic process	V20	0.169623174400762	0.117523174400762	0.0521	Arabidopsis	Function
1	metabolic process	V21	0.173205520877214	0.120405520877214	0.0528	Arabidopsis	Function
1	metabolic process	V22	0.17086574346536	0.12356574346536	0.0473	Arabidopsis	Function
1	metabolic process	V23	0.176173004494821	0.147373004494821	0.0288	Arabidopsis	Function
1	metabolic process	V24	0.170677569472056	0.121677569472056	0.049	Arabidopsis	Function
1	metabolic process	V25	0.170977291822359	0.121577291822359	0.0494	Arabidopsis	Function
1	metabolic process	V26	0.17308510910893	0.12538510910893	0.0477	Arabidopsis	Function
1	metabolic process	V27	0.170093534495908	0.122693534495908	0.0474	Arabidopsis	Function
1	metabolic process	V28	0.171028387699863	0.144828387699863	0.0262	Arabidopsis	Function
1	metabolic process	V29	0.171876363629572	0.120876363629572	0.051	Arabidopsis	Function
1	metabolic process	V3	0.172483664497222	0.123583664497222	0.0489	Arabidopsis	Function
1	metabolic process	V30	0.170891623428455	0.120691623428455	0.0502	Arabidopsis	Function
1	metabolic process	V31	0.172120075238497	0.121620075238497	0.0505	Arabidopsis	Function
1	metabolic process	V32	0.170049280099188	0.121149280099188	0.0489	Arabidopsis	Function
1	metabolic process	V33	0.171869713129679	0.124369713129679	0.0475	Arabidopsis	Function
1	metabolic process	V34	0.170807217268443	0.128107217268443	0.0427	Arabidopsis	Function
1	metabolic process	V35	0.17255214123118	0.11985214123118	0.0527	Arabidopsis	Function
1	metabolic process	V36	0.170349122265706	0.145949122265706	0.0244	Arabidopsis	Function
1	metabolic process	V37	0.174032402275479	0.123432402275479	0.0506	Arabidopsis	Function
1	metabolic process	V38	0.168719249125174	0.120419249125174	0.0483	Arabidopsis	Function
1	metabolic process	V39	0.17015875444052	0.12085875444052	0.0493	Arabidopsis	Function
1	metabolic process	V4	0.171074585989707	0.122374585989707	0.0487	Arabidopsis	Function
1	metabolic process	V40	0.16854638036825	0.11754638036825	0.051	Arabidopsis	Function
1	metabolic process	V41	0.171861637052092	0.126761637052092	0.0451	Arabidopsis	Function
1	metabolic process	V42	0.173933241309869	0.122333241309869	0.0516	Arabidopsis	Function
1	metabolic process	V43	0.171468249797655	0.115468249797655	0.056	Arabidopsis	Function
1	metabolic process	V44	0.171288723740734	0.139088723740734	0.0322	Arabidopsis	Function
1	metabolic process	V45	0.170425652190532	0.118925652190532	0.0515	Arabidopsis	Function
1	metabolic process	V46	0.169368017825589	0.118768017825589	0.0506	Arabidopsis	Function
1	metabolic process	V47	0.173473462417683	0.118073462417683	0.0554	Arabidopsis	Function
1	metabolic process	V48	0.172805668469519	0.122205668469519	0.0506	Arabidopsis	Function
1	metabolic process	V49	0.172782440687325	0.142682440687325	0.0301	Arabidopsis	Function
1	metabolic process	V5	0.172169631324531	0.120469631324531	0.0517	Arabidopsis	Function
1	metabolic process	V50	0.17119117737057	0.12239117737057	0.0488	Arabidopsis	Function
1	metabolic process	V51	0.172036073987453	0.121136073987453	0.0509	Arabidopsis	Function
1	metabolic process	V52	0.172269768876971	0.128269768876971	0.044	Arabidopsis	Function
1	metabolic process	V53	0.167509186536765	0.116509186536765	0.051	Arabidopsis	Function
1	metabolic process	V54	0.174891507065792	0.119791507065792	0.0551	Arabidopsis	Function
1	metabolic process	V55	0.172098314335669	0.124798314335669	0.0473	Arabidopsis	Function
1	metabolic process	V56	0.170172559091012	0.119572559091012	0.0506	Arabidopsis	Function
1	metabolic process	V57	0.171101901475993	0.118401901475993	0.0527	Arabidopsis	Function
1	metabolic process	V58	0.172350519644741	0.126750519644741	0.0456	Arabidopsis	Function
1	metabolic process	V59	0.168747101153139	0.120847101153139	0.0479	Arabidopsis	Function
1	metabolic process	V6	0.169491474560699	0.116191474560699	0.0533	Arabidopsis	Function
1	metabolic process	V60	0.170846394906868	0.117446394906868	0.0534	Arabidopsis	Function
1	metabolic process	V61	0.171837508613139	0.117837508613139	0.054	Arabidopsis	Function
1	metabolic process	V62	0.173086054051304	0.124986054051304	0.0481	Arabidopsis	Function
1	metabolic process	V63	0.169724118092113	0.122524118092113	0.0472	Arabidopsis	Function
1	metabolic process	V64	0.17297189409712	0.14847189409712	0.0245	Arabidopsis	Function
1	metabolic process	V65	0.173246901036531	0.123946901036531	0.0493	Arabidopsis	Function
1	metabolic process	V66	0.171400109776882	0.119700109776882	0.0517	Arabidopsis	Function
1	metabolic process	V67	0.17064444394105	0.11784444394105	0.0528	Arabidopsis	Function
1	metabolic process	V68	0.169206146007714	0.117106146007714	0.0521	Arabidopsis	Function
1	metabolic process	V69	0.168927597339368	0.141427597339368	0.0275	Arabidopsis	Function
1	metabolic process	V7	0.171596343637359	0.116596343637359	0.055	Arabidopsis	Function
1	metabolic process	V70	0.172561479569898	0.120661479569898	0.0519	Arabidopsis	Function
1	metabolic process	V71	0.172635926581685	0.133635926581685	0.039	Arabidopsis	Function
1	metabolic process	V72	0.173520935812858	0.124020935812858	0.0495	Arabidopsis	Function
1	metabolic process	V73	0.172872392789993	0.138572392789993	0.0343	Arabidopsis	Function
1	metabolic process	V74	0.169229522752678	0.140229522752678	0.029	Arabidopsis	Function
1	metabolic process	V75	0.171680439013796	0.122780439013796	0.0489	Arabidopsis	Function
1	metabolic process	V76	0.173854917248154	0.122454917248154	0.0514	Arabidopsis	Function
1	metabolic process	V77	0.171129848451923	0.117229848451923	0.0539	Arabidopsis	Function
1	metabolic process	V78	0.17133318105329	0.11653318105329	0.0548	Arabidopsis	Function
1	metabolic process	V79	0.168750240212206	0.121550240212206	0.0472	Arabidopsis	Function
1	metabolic process	V8	0.171107819321122	0.121707819321122	0.0494	Arabidopsis	Function
1	metabolic process	V80	0.171528094251094	0.120228094251094	0.0513	Arabidopsis	Function
1	metabolic process	V81	0.171739263383678	0.118739263383678	0.053	Arabidopsis	Function
1	metabolic process	V82	0.170549647744903	0.117149647744903	0.0534	Arabidopsis	Function
1	metabolic process	V83	0.169618722147965	0.120018722147965	0.0496	Arabidopsis	Function
1	metabolic process	V84	0.170563132837093	0.124263132837093	0.0463	Arabidopsis	Function
1	metabolic process	V85	0.172543372942889	0.124143372942889	0.0484	Arabidopsis	Function
1	metabolic process	V86	0.169073193344548	0.121273193344548	0.0478	Arabidopsis	Function
1	metabolic process	V87	0.168798854452167	0.123898854452167	0.0449	Arabidopsis	Function
1	metabolic process	V88	0.171555847654211	0.118255847654211	0.0533	Arabidopsis	Function
1	metabolic process	V89	0.171391363086035	0.124091363086035	0.0473	Arabidopsis	Function
1	metabolic process	V9	0.173165397234822	0.120065397234822	0.0531	Arabidopsis	Function
1	metabolic process	V90	0.17442420029983	0.12342420029983	0.051	Arabidopsis	Function
1	metabolic process	V91	0.172274639147795	0.122174639147795	0.0501	Arabidopsis	Function
1	metabolic process	V92	0.170576055065886	0.130776055065886	0.0398	Arabidopsis	Function
1	metabolic process	V93	0.171474577285743	0.123874577285743	0.0476	Arabidopsis	Function
1	metabolic process	V94	0.173022191109193	0.121922191109193	0.0511	Arabidopsis	Function
1	metabolic process	V95	0.1717307914667	0.1245307914667	0.0472	Arabidopsis	Function
1	metabolic process	V96	0.169723734183611	0.122523734183611	0.0472	Arabidopsis	Function
1	metabolic process	V97	0.172293886307726	0.130293886307726	0.042	Arabidopsis	Function
1	metabolic process	V98	0.17208192401304	0.11838192401304	0.0537	Arabidopsis	Function
1	metabolic process	V99	0.168774974406362	0.114374974406362	0.0544	Arabidopsis	Function
1	response to external stimulus	V1	0.145770192816265	0.0998701928162649	0.0459	Arabidopsis	Function
1	response to external stimulus	V10	0.154462821326753	0.101362821326753	0.0531	Arabidopsis	Function
1	response to external stimulus	V100	0.150349092153725	0.104249092153725	0.0461	Arabidopsis	Function
1	response to external stimulus	V11	0.147444244582911	0.103844244582911	0.0436	Arabidopsis	Function
1	response to external stimulus	V12	0.149399000063702	0.110699000063702	0.0387	Arabidopsis	Function
1	response to external stimulus	V13	0.143855982973872	0.110055982973872	0.0338	Arabidopsis	Function
1	response to external stimulus	V14	0.156899838511713	0.121899838511713	0.035	Arabidopsis	Function
1	response to external stimulus	V15	0.146319349432543	0.117819349432543	0.0285	Arabidopsis	Function
1	response to external stimulus	V16	0.146860163416045	0.117260163416045	0.0296	Arabidopsis	Function
1	response to external stimulus	V17	0.154437520549739	0.130637520549739	0.0238	Arabidopsis	Function
1	response to external stimulus	V18	0.150759981341142	0.106559981341142	0.0442	Arabidopsis	Function
1	response to external stimulus	V19	0.156175300406318	0.119075300406318	0.0371	Arabidopsis	Function
1	response to external stimulus	V2	0.14276098496059	0.0905609849605901	0.0522	Arabidopsis	Function
1	response to external stimulus	V20	0.147136443824668	0.119436443824668	0.0277	Arabidopsis	Function
1	response to external stimulus	V21	0.144350521484998	0.102450521484998	0.0419	Arabidopsis	Function
1	response to external stimulus	V22	0.137362722668271	0.103462722668271	0.0339	Arabidopsis	Function
1	response to external stimulus	V23	0.150266048841449	0.110966048841449	0.0393	Arabidopsis	Function
1	response to external stimulus	V24	0.14762548180688	0.11702548180688	0.0306	Arabidopsis	Function
1	response to external stimulus	V25	0.152593146385737	0.109993146385737	0.0426	Arabidopsis	Function
1	response to external stimulus	V26	0.139464592431423	0.112564592431423	0.0269	Arabidopsis	Function
1	response to external stimulus	V27	0.143681817345184	0.100181817345184	0.0435	Arabidopsis	Function
1	response to external stimulus	V28	0.147492302269039	0.103892302269039	0.0436	Arabidopsis	Function
1	response to external stimulus	V29	0.146311157078767	0.125611157078767	0.0207	Arabidopsis	Function
1	response to external stimulus	V3	0.142273535718446	0.0942735357184462	0.048	Arabidopsis	Function
1	response to external stimulus	V30	0.148890509753746	0.101190509753746	0.0477	Arabidopsis	Function
1	response to external stimulus	V31	0.146954953694216	0.114054953694216	0.0329	Arabidopsis	Function
1	response to external stimulus	V32	0.142623056338637	0.120223056338637	0.0224	Arabidopsis	Function
1	response to external stimulus	V33	0.150147312932015	0.115347312932015	0.0348	Arabidopsis	Function
1	response to external stimulus	V34	0.147402233124196	0.101202233124196	0.0462	Arabidopsis	Function
1	response to external stimulus	V35	0.140552349284675	0.104352349284675	0.0362	Arabidopsis	Function
1	response to external stimulus	V36	0.146219990343589	0.107119990343589	0.0391	Arabidopsis	Function
1	response to external stimulus	V37	0.147703908834439	0.0932039088344393	0.0545	Arabidopsis	Function
1	response to external stimulus	V38	0.147694849680398	0.119194849680398	0.0285	Arabidopsis	Function
1	response to external stimulus	V39	0.149111507224792	0.0948115072247922	0.0543	Arabidopsis	Function
1	response to external stimulus	V4	0.147156795032363	0.106156795032363	0.041	Arabidopsis	Function
1	response to external stimulus	V40	0.143778211160981	0.109778211160981	0.034	Arabidopsis	Function
1	response to external stimulus	V41	0.151853727476392	0.130953727476392	0.0209	Arabidopsis	Function
1	response to external stimulus	V42	0.150384270053709	0.113684270053709	0.0367	Arabidopsis	Function
1	response to external stimulus	V43	0.150017599616987	0.104717599616987	0.0453	Arabidopsis	Function
1	response to external stimulus	V44	0.151482479565969	0.120382479565969	0.0311	Arabidopsis	Function
1	response to external stimulus	V45	0.14204057002891	0.0982405700289102	0.0438	Arabidopsis	Function
1	response to external stimulus	V46	0.14139906728974	0.10529906728974	0.0361	Arabidopsis	Function
1	response to external stimulus	V47	0.141777714266862	0.105577714266862	0.0362	Arabidopsis	Function
1	response to external stimulus	V48	0.145275270346553	0.113375270346553	0.0319	Arabidopsis	Function
1	response to external stimulus	V49	0.148027199671885	0.106227199671885	0.0418	Arabidopsis	Function
1	response to external stimulus	V5	0.143351824845451	0.106551824845451	0.0368	Arabidopsis	Function
1	response to external stimulus	V50	0.141987022023396	0.113687022023396	0.0283	Arabidopsis	Function
1	response to external stimulus	V51	0.147028023609152	0.0974280236091521	0.0496	Arabidopsis	Function
1	response to external stimulus	V52	0.142932278739594	0.110432278739594	0.0325	Arabidopsis	Function
1	response to external stimulus	V53	0.14947725797988	0.11767725797988	0.0318	Arabidopsis	Function
1	response to external stimulus	V54	0.146837334285606	0.0892373342856056	0.0576	Arabidopsis	Function
1	response to external stimulus	V55	0.140028649398673	0.0938286493986729	0.0462	Arabidopsis	Function
1	response to external stimulus	V56	0.139721626645696	0.112221626645696	0.0275	Arabidopsis	Function
1	response to external stimulus	V57	0.145337985430829	0.106237985430829	0.0391	Arabidopsis	Function
1	response to external stimulus	V58	0.142656267930374	0.105056267930374	0.0376	Arabidopsis	Function
1	response to external stimulus	V59	0.144877343671382	0.112977343671382	0.0319	Arabidopsis	Function
1	response to external stimulus	V6	0.14351072077954	0.0976107207795403	0.0459	Arabidopsis	Function
1	response to external stimulus	V60	0.150379816775309	0.104179816775309	0.0462	Arabidopsis	Function
1	response to external stimulus	V61	0.150274846092619	0.115274846092619	0.035	Arabidopsis	Function
1	response to external stimulus	V62	0.139272563509044	0.0977725635090438	0.0415	Arabidopsis	Function
1	response to external stimulus	V63	0.145550672322514	0.106450672322514	0.0391	Arabidopsis	Function
1	response to external stimulus	V64	0.148449933945499	0.113649933945499	0.0348	Arabidopsis	Function
1	response to external stimulus	V65	0.147950021121438	0.0997500211214385	0.0482	Arabidopsis	Function
1	response to external stimulus	V66	0.148485026433962	0.0928850264339618	0.0556	Arabidopsis	Function
1	response to external stimulus	V67	0.143114110586936	0.0905141105869359	0.0526	Arabidopsis	Function
1	response to external stimulus	V68	0.146626316190956	0.110026316190956	0.0366	Arabidopsis	Function
1	response to external stimulus	V69	0.144116048354127	0.117216048354127	0.0269	Arabidopsis	Function
1	response to external stimulus	V7	0.160253004056657	0.111453004056657	0.0488	Arabidopsis	Function
1	response to external stimulus	V70	0.150091859000031	0.111991859000031	0.0381	Arabidopsis	Function
1	response to external stimulus	V71	0.147249222768181	0.114149222768181	0.0331	Arabidopsis	Function
1	response to external stimulus	V72	0.146283520888264	0.108283520888264	0.038	Arabidopsis	Function
1	response to external stimulus	V73	0.149274131087279	0.113174131087279	0.0361	Arabidopsis	Function
1	response to external stimulus	V74	0.148023964164362	0.106823964164362	0.0412	Arabidopsis	Function
1	response to external stimulus	V75	0.145471449878788	0.107571449878788	0.0379	Arabidopsis	Function
1	response to external stimulus	V76	0.148263432989928	0.115463432989928	0.0328	Arabidopsis	Function
1	response to external stimulus	V77	0.147840795255392	0.103640795255392	0.0442	Arabidopsis	Function
1	response to external stimulus	V78	0.149100480460014	0.109900480460014	0.0392	Arabidopsis	Function
1	response to external stimulus	V79	0.15206844896633	0.0980684489663305	0.054	Arabidopsis	Function
1	response to external stimulus	V8	0.147152212033584	0.110552212033584	0.0366	Arabidopsis	Function
1	response to external stimulus	V80	0.147554247708415	0.122554247708415	0.025	Arabidopsis	Function
1	response to external stimulus	V81	0.141567757044151	0.109967757044151	0.0316	Arabidopsis	Function
1	response to external stimulus	V82	0.146664250430475	0.0945642504304748	0.0521	Arabidopsis	Function
1	response to external stimulus	V83	0.149260763455201	0.118060763455201	0.0312	Arabidopsis	Function
1	response to external stimulus	V84	0.148295084547061	0.109195084547061	0.0391	Arabidopsis	Function
1	response to external stimulus	V85	0.153318816118259	0.117418816118259	0.0359	Arabidopsis	Function
1	response to external stimulus	V86	0.137193872883994	0.0968938728839935	0.0403	Arabidopsis	Function
1	response to external stimulus	V87	0.145761403421186	0.105061403421186	0.0407	Arabidopsis	Function
1	response to external stimulus	V88	0.150064120385644	0.109064120385644	0.041	Arabidopsis	Function
1	response to external stimulus	V89	0.146707619082803	0.111407619082803	0.0353	Arabidopsis	Function
1	response to external stimulus	V9	0.137588709306866	0.101388709306866	0.0362	Arabidopsis	Function
1	response to external stimulus	V90	0.149571693193189	0.113771693193189	0.0358	Arabidopsis	Function
1	response to external stimulus	V91	0.144542725154457	0.117242725154457	0.0273	Arabidopsis	Function
1	response to external stimulus	V92	0.148506091692471	0.113306091692471	0.0352	Arabidopsis	Function
1	response to external stimulus	V93	0.148520207997025	0.118520207997025	0.03	Arabidopsis	Function
1	response to external stimulus	V94	0.145605117966482	0.112805117966482	0.0328	Arabidopsis	Function
1	response to external stimulus	V95	0.140911193700628	0.0937111937006277	0.0472	Arabidopsis	Function
1	response to external stimulus	V96	0.151066460971548	0.108466460971548	0.0426	Arabidopsis	Function
1	response to external stimulus	V97	0.144988217490937	0.106388217490937	0.0386	Arabidopsis	Function
1	response to external stimulus	V98	0.1493673957427	0.1121673957427	0.0372	Arabidopsis	Function
1	response to external stimulus	V99	0.147119524209063	0.110719524209063	0.0364	Arabidopsis	Function
1	response to stress	V1	0.158568247048257	0.115168247048257	0.0434	Arabidopsis	Function
1	response to stress	V10	0.162228855346311	0.127228855346311	0.035	Arabidopsis	Function
1	response to stress	V100	0.16052980576624	0.12152980576624	0.039	Arabidopsis	Function
1	response to stress	V11	0.15956878811462	0.13216878811462	0.0274	Arabidopsis	Function
1	response to stress	V12	0.157373819743836	0.112873819743836	0.0445	Arabidopsis	Function
1	response to stress	V13	0.157603227728368	0.116903227728368	0.0407	Arabidopsis	Function
1	response to stress	V14	0.164866982531907	0.126366982531907	0.0385	Arabidopsis	Function
1	response to stress	V15	0.162303935238727	0.129403935238727	0.0329	Arabidopsis	Function
1	response to stress	V16	0.159221037035542	0.134621037035542	0.0246	Arabidopsis	Function
1	response to stress	V17	0.155868196935618	0.108568196935618	0.0473	Arabidopsis	Function
1	response to stress	V18	0.158007248061456	0.116307248061456	0.0417	Arabidopsis	Function
1	response to stress	V19	0.158015294912564	0.125515294912564	0.0325	Arabidopsis	Function
1	response to stress	V2	0.159355027027834	0.123755027027834	0.0356	Arabidopsis	Function
1	response to stress	V20	0.157923943396994	0.121523943396994	0.0364	Arabidopsis	Function
1	response to stress	V21	0.15826660998338	0.13466660998338	0.0236	Arabidopsis	Function
1	response to stress	V22	0.16315072797122	0.14115072797122	0.022	Arabidopsis	Function
1	response to stress	V23	0.164402830373402	0.134002830373402	0.0304	Arabidopsis	Function
1	response to stress	V24	0.158507863837242	0.118607863837242	0.0399	Arabidopsis	Function
1	response to stress	V25	0.157408104169222	0.126708104169222	0.0307	Arabidopsis	Function
1	response to stress	V26	0.160724796540803	0.120724796540803	0.04	Arabidopsis	Function
1	response to stress	V27	0.164069143225379	0.116269143225379	0.0478	Arabidopsis	Function
1	response to stress	V28	0.162946768380191	0.122446768380191	0.0405	Arabidopsis	Function
1	response to stress	V29	0.161256332443477	0.123856332443477	0.0374	Arabidopsis	Function
1	response to stress	V3	0.160352381914387	0.135552381914387	0.0248	Arabidopsis	Function
1	response to stress	V30	0.158899805803427	0.122199805803427	0.0367	Arabidopsis	Function
1	response to stress	V31	0.155109017504118	0.118709017504118	0.0364	Arabidopsis	Function
1	response to stress	V32	0.160371373592009	0.119571373592009	0.0408	Arabidopsis	Function
1	response to stress	V33	0.157807717580321	0.129207717580321	0.0286	Arabidopsis	Function
1	response to stress	V34	0.164488430966398	0.145588430966398	0.0189	Arabidopsis	Function
1	response to stress	V35	0.15969570969189	0.10769570969189	0.052	Arabidopsis	Function
1	response to stress	V36	0.161847808857804	0.115847808857804	0.046	Arabidopsis	Function
1	response to stress	V37	0.163358677166497	0.127358677166497	0.036	Arabidopsis	Function
1	response to stress	V38	0.158283790395902	0.118883790395902	0.0394	Arabidopsis	Function
1	response to stress	V39	0.160186000475528	0.136486000475528	0.0237	Arabidopsis	Function
1	response to stress	V4	0.156715374646622	0.119715374646622	0.037	Arabidopsis	Function
1	response to stress	V40	0.159134917220485	0.120334917220485	0.0388	Arabidopsis	Function
1	response to stress	V41	0.154186028641584	0.124586028641584	0.0296	Arabidopsis	Function
1	response to stress	V42	0.158503906500336	0.121803906500336	0.0367	Arabidopsis	Function
1	response to stress	V43	0.16611830222204	0.12151830222204	0.0446	Arabidopsis	Function
1	response to stress	V44	0.161250410841483	0.128750410841483	0.0325	Arabidopsis	Function
1	response to stress	V45	0.164342048231716	0.134442048231716	0.0299	Arabidopsis	Function
1	response to stress	V46	0.159356192159953	0.126756192159953	0.0326	Arabidopsis	Function
1	response to stress	V47	0.16197798346775	0.13727798346775	0.0247	Arabidopsis	Function
1	response to stress	V48	0.157566312115966	0.115266312115966	0.0423	Arabidopsis	Function
1	response to stress	V49	0.158032529845053	0.113232529845053	0.0448	Arabidopsis	Function
1	response to stress	V5	0.161338652987817	0.125538652987817	0.0358	Arabidopsis	Function
1	response to stress	V50	0.159894039969944	0.120194039969944	0.0397	Arabidopsis	Function
1	response to stress	V51	0.159766777120084	0.131966777120084	0.0278	Arabidopsis	Function
1	response to stress	V52	0.158712820859075	0.129312820859075	0.0294	Arabidopsis	Function
1	response to stress	V53	0.161252907062776	0.123652907062776	0.0376	Arabidopsis	Function
1	response to stress	V54	0.158871391418916	0.114571391418916	0.0443	Arabidopsis	Function
1	response to stress	V55	0.158511832434301	0.107611832434301	0.0509	Arabidopsis	Function
1	response to stress	V56	0.158624856580161	0.111524856580161	0.0471	Arabidopsis	Function
1	response to stress	V57	0.164974599817044	0.125474599817044	0.0395	Arabidopsis	Function
1	response to stress	V58	0.152421718667382	0.116321718667382	0.0361	Arabidopsis	Function
1	response to stress	V59	0.159848863977646	0.100748863977646	0.0591	Arabidopsis	Function
1	response to stress	V6	0.160497766250832	0.125297766250832	0.0352	Arabidopsis	Function
1	response to stress	V60	0.160011336663517	0.126211336663517	0.0338	Arabidopsis	Function
1	response to stress	V61	0.160066632283323	0.119866632283323	0.0402	Arabidopsis	Function
1	response to stress	V62	0.161043391623526	0.121743391623526	0.0393	Arabidopsis	Function
1	response to stress	V63	0.165072544135583	0.123072544135583	0.042	Arabidopsis	Function
1	response to stress	V64	0.152580658673339	0.115380658673339	0.0372	Arabidopsis	Function
1	response to stress	V65	0.159839479146155	0.115239479146155	0.0446	Arabidopsis	Function
1	response to stress	V66	0.158952031133999	0.128052031133999	0.0309	Arabidopsis	Function
1	response to stress	V67	0.156169731603193	0.121769731603193	0.0344	Arabidopsis	Function
1	response to stress	V68	0.161181862699367	0.121581862699367	0.0396	Arabidopsis	Function
1	response to stress	V69	0.15602190227467	0.11682190227467	0.0392	Arabidopsis	Function
1	response to stress	V7	0.156433861824685	0.139333861824685	0.0171	Arabidopsis	Function
1	response to stress	V70	0.163790888684219	0.122590888684219	0.0412	Arabidopsis	Function
1	response to stress	V71	0.160274210426347	0.125574210426347	0.0347	Arabidopsis	Function
1	response to stress	V72	0.164612197266515	0.133412197266515	0.0312	Arabidopsis	Function
1	response to stress	V73	0.159260099388432	0.110160099388432	0.0491	Arabidopsis	Function
1	response to stress	V74	0.162047803366697	0.131947803366697	0.0301	Arabidopsis	Function
1	response to stress	V75	0.161176879262693	0.109476879262693	0.0517	Arabidopsis	Function
1	response to stress	V76	0.163648455774577	0.122448455774577	0.0412	Arabidopsis	Function
1	response to stress	V77	0.155397122008104	0.108397122008104	0.047	Arabidopsis	Function
1	response to stress	V78	0.162882492208882	0.119582492208882	0.0433	Arabidopsis	Function
1	response to stress	V79	0.158420808760292	0.123020808760292	0.0354	Arabidopsis	Function
1	response to stress	V8	0.167655299085139	0.122855299085139	0.0448	Arabidopsis	Function
1	response to stress	V80	0.160484407480588	0.126684407480588	0.0338	Arabidopsis	Function
1	response to stress	V81	0.155792571818056	0.121892571818056	0.0339	Arabidopsis	Function
1	response to stress	V82	0.163188039322383	0.126288039322383	0.0369	Arabidopsis	Function
1	response to stress	V83	0.15912441054669	0.13242441054669	0.0267	Arabidopsis	Function
1	response to stress	V84	0.162533609333384	0.118833609333384	0.0437	Arabidopsis	Function
1	response to stress	V85	0.160959160686548	0.122359160686548	0.0386	Arabidopsis	Function
1	response to stress	V86	0.162202495011119	0.121202495011119	0.041	Arabidopsis	Function
1	response to stress	V87	0.159276814435371	0.115076814435371	0.0442	Arabidopsis	Function
1	response to stress	V88	0.161439673557183	0.126039673557183	0.0354	Arabidopsis	Function
1	response to stress	V89	0.160115281831186	0.116115281831186	0.044	Arabidopsis	Function
1	response to stress	V9	0.157974725018064	0.113974725018064	0.044	Arabidopsis	Function
1	response to stress	V90	0.15879456383942	0.11529456383942	0.0435	Arabidopsis	Function
1	response to stress	V91	0.157201768231979	0.118801768231979	0.0384	Arabidopsis	Function
1	response to stress	V92	0.15870941365281	0.11550941365281	0.0432	Arabidopsis	Function
1	response to stress	V93	0.152456610940873	0.113956610940873	0.0385	Arabidopsis	Function
1	response to stress	V94	0.156845706182599	0.128345706182599	0.0285	Arabidopsis	Function
1	response to stress	V95	0.161810819638812	0.121210819638812	0.0406	Arabidopsis	Function
1	response to stress	V96	0.159491908994728	0.119591908994728	0.0399	Arabidopsis	Function
1	response to stress	V97	0.157121203250136	0.122921203250136	0.0342	Arabidopsis	Function
1	response to stress	V98	0.16140409669141	0.11460409669141	0.0468	Arabidopsis	Function
1	response to stress	V99	0.160843761171727	0.127443761171727	0.0334	Arabidopsis	Function
2	binding	V1	0.430578624309938	0.395878624309938	0.0347	Arabidopsis	Function
2	binding	V10	0.449527294305407	0.371027294305407	0.0785	Arabidopsis	Function
2	binding	V100	0.419778166210466	0.403278166210466	0.0165	Arabidopsis	Function
2	binding	V11	0.437520586249557	0.359620586249557	0.0779	Arabidopsis	Function
2	binding	V12	0.444478546691472	0.434978546691472	0.0095	Arabidopsis	Function
2	binding	V13	0.455212614008957	0.360612614008957	0.0946	Arabidopsis	Function
2	binding	V14	0.424244809011733	0.406444809011733	0.0178	Arabidopsis	Function
2	binding	V15	0.445470375130717	0.431870375130717	0.0136	Arabidopsis	Function
2	binding	V16	0.444516075004602	0.427516075004602	0.017	Arabidopsis	Function
2	binding	V17	0.433390229117893	0.313890229117893	0.1195	Arabidopsis	Function
2	binding	V18	0.441850461567353	0.367650461567353	0.0742	Arabidopsis	Function
2	binding	V19	0.460018911726631	0.392918911726631	0.0671	Arabidopsis	Function
2	binding	V2	0.40776545678351	0.38326545678351	0.0245	Arabidopsis	Function
2	binding	V20	0.439780427296132	0.338980427296132	0.1008	Arabidopsis	Function
2	binding	V21	0.471237282747704	0.416437282747704	0.0548	Arabidopsis	Function
2	binding	V22	0.456852976783185	0.328452976783185	0.1284	Arabidopsis	Function
2	binding	V23	0.422785616207284	0.385585616207284	0.0372	Arabidopsis	Function
2	binding	V24	0.435083604007358	0.401583604007358	0.0335	Arabidopsis	Function
2	binding	V25	0.428636753775611	0.333536753775611	0.0951	Arabidopsis	Function
2	binding	V26	0.428162707646909	0.388762707646909	0.0394	Arabidopsis	Function
2	binding	V27	0.435970486126778	0.372570486126778	0.0634	Arabidopsis	Function
2	binding	V28	0.45481613460531	0.44781613460531	0.007	Arabidopsis	Function
2	binding	V29	0.398855499701277	0.323655499701277	0.0752	Arabidopsis	Function
2	binding	V3	0.43164127756607	0.41994127756607	0.0117	Arabidopsis	Function
2	binding	V30	0.419417052917579	0.422217052917579	-0.0028	Arabidopsis	Function
2	binding	V31	0.431834064313244	0.385334064313244	0.0465	Arabidopsis	Function
2	binding	V32	0.432990897930376	0.422890897930376	0.0101	Arabidopsis	Function
2	binding	V33	0.441237640097685	0.291537640097685	0.1497	Arabidopsis	Function
2	binding	V34	0.432987427337893	0.353387427337893	0.0796	Arabidopsis	Function
2	binding	V35	0.451015997003085	0.357615997003085	0.0934	Arabidopsis	Function
2	binding	V36	0.459515569236887	0.430215569236887	0.0293	Arabidopsis	Function
2	binding	V37	0.483748725438571	0.394048725438571	0.0897	Arabidopsis	Function
2	binding	V38	0.423106971293589	0.408506971293589	0.0146	Arabidopsis	Function
2	binding	V39	0.434977998920922	0.418677998920922	0.0163	Arabidopsis	Function
2	binding	V4	0.405128051328852	0.309628051328852	0.0955	Arabidopsis	Function
2	binding	V40	0.427202889870495	0.365902889870495	0.0613	Arabidopsis	Function
2	binding	V41	0.469993277167998	0.440893277167998	0.0291	Arabidopsis	Function
2	binding	V42	0.415246430104104	0.467046430104104	-0.0518	Arabidopsis	Function
2	binding	V43	0.445538617890221	0.389438617890221	0.0561	Arabidopsis	Function
2	binding	V44	0.447860065671238	0.406860065671238	0.041	Arabidopsis	Function
2	binding	V45	0.425027430300001	0.3127274303	0.1123	Arabidopsis	Function
2	binding	V46	0.393205839024224	0.438205839024224	-0.045	Arabidopsis	Function
2	binding	V47	0.435552991069039	0.418452991069039	0.0171	Arabidopsis	Function
2	binding	V48	0.41951904522791	0.39721904522791	0.0223	Arabidopsis	Function
2	binding	V49	0.422356472658372	0.347156472658372	0.0752	Arabidopsis	Function
2	binding	V5	0.445353050071248	0.378053050071248	0.0673	Arabidopsis	Function
2	binding	V50	0.439529299252737	0.355429299252737	0.0841	Arabidopsis	Function
2	binding	V51	0.429794387758236	0.426694387758236	0.0031	Arabidopsis	Function
2	binding	V52	0.451596364216522	0.425996364216522	0.0256	Arabidopsis	Function
2	binding	V53	0.421051727025471	0.419551727025471	0.0015	Arabidopsis	Function
2	binding	V54	0.401859258310301	0.407159258310301	-0.0053	Arabidopsis	Function
2	binding	V55	0.435273429938897	0.372073429938896	0.0632	Arabidopsis	Function
2	binding	V56	0.445716563613746	0.411016563613746	0.0347	Arabidopsis	Function
2	binding	V57	0.440608721138401	0.371708721138401	0.0689	Arabidopsis	Function
2	binding	V58	0.422107329233168	0.413307329233168	0.0088	Arabidopsis	Function
2	binding	V59	0.445526775092273	0.407126775092273	0.0384	Arabidopsis	Function
2	binding	V6	0.427844382880324	0.331844382880324	0.096	Arabidopsis	Function
2	binding	V60	0.403135732152235	0.433735732152235	-0.0306	Arabidopsis	Function
2	binding	V61	0.456871308742085	0.444871308742085	0.012	Arabidopsis	Function
2	binding	V62	0.466205401435426	0.394905401435426	0.0713	Arabidopsis	Function
2	binding	V63	0.437021872212188	0.334621872212188	0.1024	Arabidopsis	Function
2	binding	V64	0.428997700917049	0.462097700917049	-0.0331	Arabidopsis	Function
2	binding	V65	0.468476721542955	0.372876721542955	0.0956	Arabidopsis	Function
2	binding	V66	0.425307023464313	0.388207023464313	0.0371	Arabidopsis	Function
2	binding	V67	0.409226518849291	0.379626518849291	0.0296	Arabidopsis	Function
2	binding	V68	0.422604918574056	0.439804918574056	-0.0172	Arabidopsis	Function
2	binding	V69	0.447114193618099	0.406114193618099	0.041	Arabidopsis	Function
2	binding	V7	0.440512940640813	0.423512940640813	0.017	Arabidopsis	Function
2	binding	V70	0.422421526674145	0.354021526674145	0.0684	Arabidopsis	Function
2	binding	V71	0.449272487063351	0.382072487063351	0.0672	Arabidopsis	Function
2	binding	V72	0.40907630715125	0.34657630715125	0.0625	Arabidopsis	Function
2	binding	V73	0.45335456680309	0.36045456680309	0.0929	Arabidopsis	Function
2	binding	V74	0.402859833597581	0.439259833597581	-0.0364	Arabidopsis	Function
2	binding	V75	0.426185277801003	0.354885277801003	0.0713	Arabidopsis	Function
2	binding	V76	0.446288852841417	0.429188852841417	0.0171	Arabidopsis	Function
2	binding	V77	0.443263559986743	0.376463559986743	0.0668	Arabidopsis	Function
2	binding	V78	0.436923276846387	0.396223276846387	0.0407	Arabidopsis	Function
2	binding	V79	0.423232203220491	0.336632203220491	0.0866	Arabidopsis	Function
2	binding	V8	0.428673801466577	0.465873801466577	-0.0372	Arabidopsis	Function
2	binding	V80	0.418749888883068	0.337949888883068	0.0808	Arabidopsis	Function
2	binding	V81	0.426888114252358	0.402488114252358	0.0244	Arabidopsis	Function
2	binding	V82	0.424591284391188	0.361491284391188	0.0631	Arabidopsis	Function
2	binding	V83	0.429023430355389	0.317823430355389	0.1112	Arabidopsis	Function
2	binding	V84	0.442082977441592	0.318582977441592	0.1235	Arabidopsis	Function
2	binding	V85	0.438062006100319	0.368962006100319	0.0691	Arabidopsis	Function
2	binding	V86	0.442255744774167	0.353655744774167	0.0886	Arabidopsis	Function
2	binding	V87	0.413459884393395	0.399359884393395	0.0141	Arabidopsis	Function
2	binding	V88	0.430814393090751	0.432414393090751	-0.0016	Arabidopsis	Function
2	binding	V89	0.433051095332205	0.382951095332205	0.0501	Arabidopsis	Function
2	binding	V9	0.431347160522276	0.433147160522276	-0.0018	Arabidopsis	Function
2	binding	V90	0.433088026185726	0.367588026185726	0.0655	Arabidopsis	Function
2	binding	V91	0.422837215854606	0.396237215854606	0.0266	Arabidopsis	Function
2	binding	V92	0.469366070204088	0.372066070204088	0.0973	Arabidopsis	Function
2	binding	V93	0.426366951826449	0.435766951826449	-0.0094	Arabidopsis	Function
2	binding	V94	0.426871590763501	0.356271590763501	0.0706	Arabidopsis	Function
2	binding	V95	0.413974577690028	0.335074577690028	0.0789	Arabidopsis	Function
2	binding	V96	0.456773372601714	0.461173372601714	-0.0044	Arabidopsis	Function
2	binding	V97	0.419535005409391	0.422135005409391	-0.0026	Arabidopsis	Function
2	binding	V98	0.423098352120017	0.389698352120017	0.0334	Arabidopsis	Function
2	binding	V99	0.438724467395238	0.329724467395238	0.109	Arabidopsis	Function
2	cell	V1	0.365510762612321	0.216710762612321	0.1488	Arabidopsis	Function
2	cell	V10	0.366231756264477	0.202531756264477	0.1637	Arabidopsis	Function
2	cell	V100	0.371862344395321	0.236762344395321	0.1351	Arabidopsis	Function
2	cell	V11	0.377103769508067	0.243703769508067	0.1334	Arabidopsis	Function
2	cell	V12	0.36687375339482	0.20827375339482	0.1586	Arabidopsis	Function
2	cell	V13	0.3534305569721	0.2056305569721	0.1478	Arabidopsis	Function
2	cell	V14	0.366047449227949	0.240847449227949	0.1252	Arabidopsis	Function
2	cell	V15	0.393878616711737	0.231178616711737	0.1627	Arabidopsis	Function
2	cell	V16	0.381287573194952	0.174887573194952	0.2064	Arabidopsis	Function
2	cell	V17	0.342309856361825	0.189709856361825	0.1526	Arabidopsis	Function
2	cell	V18	0.377601917182226	0.224201917182226	0.1534	Arabidopsis	Function
2	cell	V19	0.386831659724219	0.229331659724219	0.1575	Arabidopsis	Function
2	cell	V2	0.354422133795705	0.156022133795705	0.1984	Arabidopsis	Function
2	cell	V20	0.342335019495411	0.225935019495411	0.1164	Arabidopsis	Function
2	cell	V21	0.370418033071994	0.351018033071994	0.0194	Arabidopsis	Function
2	cell	V22	0.313995501174325	0.236395501174325	0.0776	Arabidopsis	Function
2	cell	V23	0.321946450755456	0.190246450755456	0.1317	Arabidopsis	Function
2	cell	V24	0.36048755289962	0.18018755289962	0.1803	Arabidopsis	Function
2	cell	V25	0.356425813857979	0.268825813857979	0.0876	Arabidopsis	Function
2	cell	V26	0.367388262903325	0.202388262903325	0.165	Arabidopsis	Function
2	cell	V27	0.332077432782206	0.180377432782206	0.1517	Arabidopsis	Function
2	cell	V28	0.37408788643252	0.230487886432519	0.1436	Arabidopsis	Function
2	cell	V29	0.341789716720976	0.221689716720976	0.1201	Arabidopsis	Function
2	cell	V3	0.356434441170553	0.184934441170553	0.1715	Arabidopsis	Function
2	cell	V30	0.360249419461887	0.263149419461887	0.0971	Arabidopsis	Function
2	cell	V31	0.347979256196827	0.222879256196827	0.1251	Arabidopsis	Function
2	cell	V32	0.354597777294396	0.239597777294396	0.115	Arabidopsis	Function
2	cell	V33	0.347755991413635	0.198455991413635	0.1493	Arabidopsis	Function
2	cell	V34	0.37430797608673	0.21970797608673	0.1546	Arabidopsis	Function
2	cell	V35	0.338521723070051	0.199921723070051	0.1386	Arabidopsis	Function
2	cell	V36	0.364951881328127	0.180851881328127	0.1841	Arabidopsis	Function
2	cell	V37	0.345760547282358	0.213560547282358	0.1322	Arabidopsis	Function
2	cell	V38	0.349714449866833	0.225214449866833	0.1245	Arabidopsis	Function
2	cell	V39	0.375100215130704	0.203300215130704	0.1718	Arabidopsis	Function
2	cell	V4	0.355937815855826	0.251237815855826	0.1047	Arabidopsis	Function
2	cell	V40	0.351220931185972	0.216820931185972	0.1344	Arabidopsis	Function
2	cell	V41	0.335731908711243	0.225831908711243	0.1099	Arabidopsis	Function
2	cell	V42	0.383818636782497	0.189218636782497	0.1946	Arabidopsis	Function
2	cell	V43	0.360545411711876	0.166445411711876	0.1941	Arabidopsis	Function
2	cell	V44	0.371891218263973	0.186591218263973	0.1853	Arabidopsis	Function
2	cell	V45	0.375697905474725	0.262597905474725	0.1131	Arabidopsis	Function
2	cell	V46	0.333037453955956	0.192137453955956	0.1409	Arabidopsis	Function
2	cell	V47	0.344640522657262	0.241240522657262	0.1034	Arabidopsis	Function
2	cell	V48	0.340504366840729	0.226004366840729	0.1145	Arabidopsis	Function
2	cell	V49	0.362731682344512	0.219331682344512	0.1434	Arabidopsis	Function
2	cell	V5	0.389982332787983	0.247882332787983	0.1421	Arabidopsis	Function
2	cell	V50	0.322095144692365	0.212195144692365	0.1099	Arabidopsis	Function
2	cell	V51	0.361052791759492	0.223952791759492	0.1371	Arabidopsis	Function
2	cell	V52	0.348124509748053	0.269524509748053	0.0786	Arabidopsis	Function
2	cell	V53	0.348515681897953	0.259815681897953	0.0887	Arabidopsis	Function
2	cell	V54	0.344152175404334	0.242952175404334	0.1012	Arabidopsis	Function
2	cell	V55	0.349630157188093	0.218130157188093	0.1315	Arabidopsis	Function
2	cell	V56	0.355408760337129	0.271608760337129	0.0838	Arabidopsis	Function
2	cell	V57	0.34023083677754	0.25253083677754	0.0877	Arabidopsis	Function
2	cell	V58	0.365255445508443	0.281455445508443	0.0838	Arabidopsis	Function
2	cell	V59	0.36740527423043	0.28850527423043	0.0789	Arabidopsis	Function
2	cell	V6	0.38132533214012	0.22682533214012	0.1545	Arabidopsis	Function
2	cell	V60	0.376207440575571	0.219807440575571	0.1564	Arabidopsis	Function
2	cell	V61	0.351747565144093	0.245847565144093	0.1059	Arabidopsis	Function
2	cell	V62	0.352333403052594	0.242033403052594	0.1103	Arabidopsis	Function
2	cell	V63	0.375605642357381	0.197405642357381	0.1782	Arabidopsis	Function
2	cell	V64	0.358644263431819	0.219744263431819	0.1389	Arabidopsis	Function
2	cell	V65	0.359217395256599	0.233117395256599	0.1261	Arabidopsis	Function
2	cell	V66	0.367186922306934	0.207886922306934	0.1593	Arabidopsis	Function
2	cell	V67	0.390232251418741	0.237332251418741	0.1529	Arabidopsis	Function
2	cell	V68	0.356024617837729	0.247224617837729	0.1088	Arabidopsis	Function
2	cell	V69	0.381460398846459	0.253660398846459	0.1278	Arabidopsis	Function
2	cell	V7	0.354189718097629	0.166789718097629	0.1874	Arabidopsis	Function
2	cell	V70	0.360084975376546	0.249684975376546	0.1104	Arabidopsis	Function
2	cell	V71	0.306903750564657	0.278903750564657	0.028	Arabidopsis	Function
2	cell	V72	0.361782465964829	0.201082465964829	0.1607	Arabidopsis	Function
2	cell	V73	0.366544651463501	0.184944651463501	0.1816	Arabidopsis	Function
2	cell	V74	0.382749137304391	0.360549137304391	0.0222	Arabidopsis	Function
2	cell	V75	0.34560474340519	0.28670474340519	0.0589	Arabidopsis	Function
2	cell	V76	0.33379838530839	0.22209838530839	0.1117	Arabidopsis	Function
2	cell	V77	0.356351663015756	0.154451663015756	0.2019	Arabidopsis	Function
2	cell	V78	0.336638975484545	0.257138975484545	0.0795	Arabidopsis	Function
2	cell	V79	0.382948057347826	0.231548057347826	0.1514	Arabidopsis	Function
2	cell	V8	0.392444613946294	0.189744613946294	0.2027	Arabidopsis	Function
2	cell	V80	0.370291345981217	0.237091345981217	0.1332	Arabidopsis	Function
2	cell	V81	0.336078843173494	0.262778843173494	0.0733	Arabidopsis	Function
2	cell	V82	0.366703045128984	0.198303045128984	0.1684	Arabidopsis	Function
2	cell	V83	0.345749585328568	0.195149585328568	0.1506	Arabidopsis	Function
2	cell	V84	0.336961632273887	0.219261632273887	0.1177	Arabidopsis	Function
2	cell	V85	0.33102984049141	0.18832984049141	0.1427	Arabidopsis	Function
2	cell	V86	0.369821506932587	0.193421506932587	0.1764	Arabidopsis	Function
2	cell	V87	0.36491253877194	0.22971253877194	0.1352	Arabidopsis	Function
2	cell	V88	0.343653503219779	0.206753503219779	0.1369	Arabidopsis	Function
2	cell	V89	0.35871697838738	0.18041697838738	0.1783	Arabidopsis	Function
2	cell	V9	0.318987559734632	0.211687559734632	0.1073	Arabidopsis	Function
2	cell	V90	0.354746247240119	0.21934624724012	0.1354	Arabidopsis	Function
2	cell	V91	0.336301206166967	0.263101206166967	0.0732	Arabidopsis	Function
2	cell	V92	0.329497652350219	0.177397652350219	0.1521	Arabidopsis	Function
2	cell	V93	0.335593341549156	0.218093341549156	0.1175	Arabidopsis	Function
2	cell	V94	0.347536453620311	0.203936453620311	0.1436	Arabidopsis	Function
2	cell	V95	0.334871106698638	0.185171106698638	0.1497	Arabidopsis	Function
2	cell	V96	0.321430014424469	0.170630014424469	0.1508	Arabidopsis	Function
2	cell	V97	0.387182468079584	0.281882468079584	0.1053	Arabidopsis	Function
2	cell	V98	0.385441573073087	0.297641573073087	0.0878	Arabidopsis	Function
2	cell	V99	0.357675717270233	0.201075717270233	0.1566	Arabidopsis	Function
2	cellular process	V1	0.398367308145667	0.394067308145667	0.0043	Arabidopsis	Function
2	cellular process	V10	0.374225079884665	0.306725079884665	0.0675	Arabidopsis	Function
2	cellular process	V100	0.372646219317416	0.314046219317416	0.0586	Arabidopsis	Function
2	cellular process	V11	0.382216517100177	0.313416517100177	0.0688	Arabidopsis	Function
2	cellular process	V12	0.378820158081885	0.366920158081885	0.0119	Arabidopsis	Function
2	cellular process	V13	0.400280471497234	0.348480471497234	0.0518	Arabidopsis	Function
2	cellular process	V14	0.418124331671483	0.326824331671483	0.0913	Arabidopsis	Function
2	cellular process	V15	0.372253566708412	0.290653566708412	0.0816	Arabidopsis	Function
2	cellular process	V16	0.401722334534184	0.374522334534184	0.0272	Arabidopsis	Function
2	cellular process	V17	0.40024395521674	0.35754395521674	0.0427	Arabidopsis	Function
2	cellular process	V18	0.406348353063204	0.372848353063204	0.0335	Arabidopsis	Function
2	cellular process	V19	0.385713200514855	0.305713200514855	0.08	Arabidopsis	Function
2	cellular process	V2	0.370544783068869	0.321844783068869	0.0487	Arabidopsis	Function
2	cellular process	V20	0.377351352172961	0.366651352172961	0.0107	Arabidopsis	Function
2	cellular process	V21	0.36343544337918	0.24403544337918	0.1194	Arabidopsis	Function
2	cellular process	V22	0.386195274263338	0.306695274263338	0.0795	Arabidopsis	Function
2	cellular process	V23	0.356702977962126	0.294102977962126	0.0626	Arabidopsis	Function
2	cellular process	V24	0.406856227072184	0.312456227072184	0.0944	Arabidopsis	Function
2	cellular process	V25	0.394200180372817	0.404300180372817	-0.0101	Arabidopsis	Function
2	cellular process	V26	0.411532029451685	0.321232029451685	0.0903	Arabidopsis	Function
2	cellular process	V27	0.326770371376684	0.324870371376684	0.0019	Arabidopsis	Function
2	cellular process	V28	0.365278204733006	0.330178204733006	0.0351	Arabidopsis	Function
2	cellular process	V29	0.365467532140016	0.298467532140016	0.067	Arabidopsis	Function
2	cellular process	V3	0.382415322738878	0.357115322738878	0.0253	Arabidopsis	Function
2	cellular process	V30	0.379645705866983	0.303045705866983	0.0766	Arabidopsis	Function
2	cellular process	V31	0.366010607079542	0.381210607079542	-0.0152	Arabidopsis	Function
2	cellular process	V32	0.34953958363159	0.29633958363159	0.0532	Arabidopsis	Function
2	cellular process	V33	0.3305040232769	0.2864040232769	0.0441	Arabidopsis	Function
2	cellular process	V34	0.354360783534848	0.346260783534848	0.0081	Arabidopsis	Function
2	cellular process	V35	0.442096931834597	0.457796931834597	-0.0157	Arabidopsis	Function
2	cellular process	V36	0.375223923892256	0.401523923892256	-0.0263	Arabidopsis	Function
2	cellular process	V37	0.392758824404308	0.324958824404308	0.0678	Arabidopsis	Function
2	cellular process	V38	0.41642714554772	0.32832714554772	0.0881	Arabidopsis	Function
2	cellular process	V39	0.380338147237074	0.364138147237074	0.0162	Arabidopsis	Function
2	cellular process	V4	0.416250809868684	0.340450809868684	0.0758	Arabidopsis	Function
2	cellular process	V40	0.391074026401073	0.284274026401073	0.1068	Arabidopsis	Function
2	cellular process	V41	0.383802534019509	0.328002534019509	0.0558	Arabidopsis	Function
2	cellular process	V42	0.367357126502539	0.350357126502539	0.017	Arabidopsis	Function
2	cellular process	V43	0.387648661650965	0.294448661650965	0.0932	Arabidopsis	Function
2	cellular process	V44	0.406007730401999	0.310707730401999	0.0953	Arabidopsis	Function
2	cellular process	V45	0.367798518114989	0.292698518114989	0.0751	Arabidopsis	Function
2	cellular process	V46	0.384100698146935	0.341000698146935	0.0431	Arabidopsis	Function
2	cellular process	V47	0.378907827927805	0.390807827927805	-0.0119	Arabidopsis	Function
2	cellular process	V48	0.414243865117614	0.289543865117614	0.1247	Arabidopsis	Function
2	cellular process	V49	0.375371832023118	0.273971832023118	0.1014	Arabidopsis	Function
2	cellular process	V5	0.371903450939827	0.273203450939827	0.0987	Arabidopsis	Function
2	cellular process	V50	0.375360980339276	0.312160980339276	0.0632	Arabidopsis	Function
2	cellular process	V51	0.369195171878931	0.434795171878931	-0.0656	Arabidopsis	Function
2	cellular process	V52	0.382211104165769	0.364411104165769	0.0178	Arabidopsis	Function
2	cellular process	V53	0.360738740437636	0.331438740437636	0.0293	Arabidopsis	Function
2	cellular process	V54	0.381784349267214	0.431184349267214	-0.0494	Arabidopsis	Function
2	cellular process	V55	0.36628629487891	0.33128629487891	0.035	Arabidopsis	Function
2	cellular process	V56	0.345807967434021	0.321807967434021	0.024	Arabidopsis	Function
2	cellular process	V57	0.389497240700026	0.351697240700026	0.0378	Arabidopsis	Function
2	cellular process	V58	0.401129655789405	0.358829655789405	0.0423	Arabidopsis	Function
2	cellular process	V59	0.371088975637299	0.331188975637299	0.0399	Arabidopsis	Function
2	cellular process	V6	0.36330514291016	0.40450514291016	-0.0412	Arabidopsis	Function
2	cellular process	V60	0.376666805796478	0.291766805796478	0.0849	Arabidopsis	Function
2	cellular process	V61	0.356922793705227	0.280122793705227	0.0768	Arabidopsis	Function
2	cellular process	V62	0.393236760359196	0.342536760359196	0.0507	Arabidopsis	Function
2	cellular process	V63	0.404075130015677	0.430775130015677	-0.0267	Arabidopsis	Function
2	cellular process	V64	0.398723983509836	0.336223983509836	0.0625	Arabidopsis	Function
2	cellular process	V65	0.372975459813887	0.305075459813887	0.0679	Arabidopsis	Function
2	cellular process	V66	0.378685085527828	0.274385085527828	0.1043	Arabidopsis	Function
2	cellular process	V67	0.346475172326202	0.338875172326202	0.0076	Arabidopsis	Function
2	cellular process	V68	0.369586254845728	0.365886254845728	0.0037	Arabidopsis	Function
2	cellular process	V69	0.389781355837144	0.368181355837144	0.0216	Arabidopsis	Function
2	cellular process	V7	0.405202433614379	0.334702433614379	0.0705	Arabidopsis	Function
2	cellular process	V70	0.387268199105937	0.312568199105937	0.0747	Arabidopsis	Function
2	cellular process	V71	0.342774489273901	0.279874489273901	0.0629	Arabidopsis	Function
2	cellular process	V72	0.396109802373541	0.365909802373541	0.0302	Arabidopsis	Function
2	cellular process	V73	0.354921540282997	0.313521540282997	0.0414	Arabidopsis	Function
2	cellular process	V74	0.388395343317318	0.352295343317318	0.0361	Arabidopsis	Function
2	cellular process	V75	0.36409149439988	0.31479149439988	0.0493	Arabidopsis	Function
2	cellular process	V76	0.378811668187359	0.359911668187359	0.0189	Arabidopsis	Function
2	cellular process	V77	0.371151296569608	0.426151296569608	-0.055	Arabidopsis	Function
2	cellular process	V78	0.412742251056413	0.318042251056413	0.0947	Arabidopsis	Function
2	cellular process	V79	0.411815560490515	0.352815560490515	0.059	Arabidopsis	Function
2	cellular process	V8	0.405481310808324	0.316781310808324	0.0887	Arabidopsis	Function
2	cellular process	V80	0.387560452580862	0.338260452580862	0.0493	Arabidopsis	Function
2	cellular process	V81	0.411023910565729	0.382023910565729	0.029	Arabidopsis	Function
2	cellular process	V82	0.384498391659055	0.331998391659055	0.0525	Arabidopsis	Function
2	cellular process	V83	0.419695024260726	0.416595024260726	0.0031	Arabidopsis	Function
2	cellular process	V84	0.38693649359645	0.31753649359645	0.0694	Arabidopsis	Function
2	cellular process	V85	0.389982217480994	0.352382217480994	0.0376	Arabidopsis	Function
2	cellular process	V86	0.378326433473075	0.367226433473075	0.0111	Arabidopsis	Function
2	cellular process	V87	0.389119412592482	0.382719412592482	0.0064	Arabidopsis	Function
2	cellular process	V88	0.375073414296832	0.330573414296832	0.0445	Arabidopsis	Function
2	cellular process	V89	0.358816192991126	0.298516192991126	0.0603	Arabidopsis	Function
2	cellular process	V9	0.413425491013466	0.330625491013466	0.0828	Arabidopsis	Function
2	cellular process	V90	0.393578898127571	0.272378898127571	0.1212	Arabidopsis	Function
2	cellular process	V91	0.39465938222321	0.39085938222321	0.0038	Arabidopsis	Function
2	cellular process	V92	0.398430314941714	0.397930314941714	5e-04	Arabidopsis	Function
2	cellular process	V93	0.407513258689582	0.354113258689582	0.0534	Arabidopsis	Function
2	cellular process	V94	0.374670779144273	0.294570779144273	0.0801	Arabidopsis	Function
2	cellular process	V95	0.384097861825662	0.322597861825662	0.0615	Arabidopsis	Function
2	cellular process	V96	0.424504775032256	0.341204775032256	0.0833	Arabidopsis	Function
2	cellular process	V97	0.39537926570262	0.31057926570262	0.0848	Arabidopsis	Function
2	cellular process	V98	0.386838368808264	0.310938368808264	0.0759	Arabidopsis	Function
2	cellular process	V99	0.384197338605999	0.427297338605999	-0.0431	Arabidopsis	Function
2	cytoplasm	V1	0.333741111518342	0.152141111518342	0.1816	Arabidopsis	Function
2	cytoplasm	V10	0.384605388227739	0.210705388227739	0.1739	Arabidopsis	Function
2	cytoplasm	V100	0.388708427439825	0.224808427439825	0.1639	Arabidopsis	Function
2	cytoplasm	V11	0.366928203807449	0.126928203807449	0.24	Arabidopsis	Function
2	cytoplasm	V12	0.399978513762124	0.0358785137621237	0.3641	Arabidopsis	Function
2	cytoplasm	V13	0.370605111130958	0.117805111130957	0.2528	Arabidopsis	Function
2	cytoplasm	V14	0.32684054824852	0.18854054824852	0.1383	Arabidopsis	Function
2	cytoplasm	V15	0.302315721520786	0.239615721520786	0.0627	Arabidopsis	Function
2	cytoplasm	V16	0.342650866238514	0.106950866238514	0.2357	Arabidopsis	Function
2	cytoplasm	V17	0.345115596232768	0.0914155962327676	0.2537	Arabidopsis	Function
2	cytoplasm	V18	0.40016235453167	0.12246235453167	0.2777	Arabidopsis	Function
2	cytoplasm	V19	0.336984553819037	0.123384553819037	0.2136	Arabidopsis	Function
2	cytoplasm	V2	0.359400442502934	0.101000442502934	0.2584	Arabidopsis	Function
2	cytoplasm	V20	0.370373959193853	0.175973959193853	0.1944	Arabidopsis	Function
2	cytoplasm	V21	0.365604350465652	0.195604350465652	0.17	Arabidopsis	Function
2	cytoplasm	V22	0.362777120401285	0.215477120401285	0.1473	Arabidopsis	Function
2	cytoplasm	V23	0.381794705253358	0.151094705253358	0.2307	Arabidopsis	Function
2	cytoplasm	V24	0.340979251362231	0.106879251362231	0.2341	Arabidopsis	Function
2	cytoplasm	V25	0.344439939674346	0.223939939674346	0.1205	Arabidopsis	Function
2	cytoplasm	V26	0.373444856459782	0.234944856459782	0.1385	Arabidopsis	Function
2	cytoplasm	V27	0.36671034929014	0.11371034929014	0.253	Arabidopsis	Function
2	cytoplasm	V28	0.359064262476921	0.231364262476921	0.1277	Arabidopsis	Function
2	cytoplasm	V29	0.329307302575733	0.221807302575734	0.1075	Arabidopsis	Function
2	cytoplasm	V3	0.35009103078861	0.22609103078861	0.124	Arabidopsis	Function
2	cytoplasm	V30	0.380316103705618	0.281216103705618	0.0991	Arabidopsis	Function
2	cytoplasm	V31	0.392595250661758	0.180495250661758	0.2121	Arabidopsis	Function
2	cytoplasm	V32	0.382420315390846	0.156220315390846	0.2262	Arabidopsis	Function
2	cytoplasm	V33	0.312800561864398	0.130400561864398	0.1824	Arabidopsis	Function
2	cytoplasm	V34	0.343301028502854	0.269501028502854	0.0738	Arabidopsis	Function
2	cytoplasm	V35	0.32412121695409	0.10332121695409	0.2208	Arabidopsis	Function
2	cytoplasm	V36	0.339082451388123	0.219282451388123	0.1198	Arabidopsis	Function
2	cytoplasm	V37	0.313904848729528	0.224904848729528	0.089	Arabidopsis	Function
2	cytoplasm	V38	0.359610111848269	0.214910111848269	0.1447	Arabidopsis	Function
2	cytoplasm	V39	0.337160909943653	0.133460909943653	0.2037	Arabidopsis	Function
2	cytoplasm	V4	0.365115079340415	0.127315079340415	0.2378	Arabidopsis	Function
2	cytoplasm	V40	0.415725339643212	0.163525339643212	0.2522	Arabidopsis	Function
2	cytoplasm	V41	0.350307096134665	0.170107096134665	0.1802	Arabidopsis	Function
2	cytoplasm	V42	0.355775956276691	0.0322759562766911	0.3235	Arabidopsis	Function
2	cytoplasm	V43	0.351337615097009	0.196337615097009	0.155	Arabidopsis	Function
2	cytoplasm	V44	0.373210280037912	0.216910280037912	0.1563	Arabidopsis	Function
2	cytoplasm	V45	0.369039576363052	0.312939576363052	0.0561	Arabidopsis	Function
2	cytoplasm	V46	0.367354679770202	0.221054679770202	0.1463	Arabidopsis	Function
2	cytoplasm	V47	0.364915034778108	0.124215034778108	0.2407	Arabidopsis	Function
2	cytoplasm	V48	0.33731877372916	0.0519187737291599	0.2854	Arabidopsis	Function
2	cytoplasm	V49	0.357910438270892	0.321310438270892	0.0366	Arabidopsis	Function
2	cytoplasm	V5	0.353417161544544	0.217217161544544	0.1362	Arabidopsis	Function
2	cytoplasm	V50	0.300171777498982	0.161671777498982	0.1385	Arabidopsis	Function
2	cytoplasm	V51	0.323415318256429	0.275115318256429	0.0483	Arabidopsis	Function
2	cytoplasm	V52	0.327891577877249	0.208491577877249	0.1194	Arabidopsis	Function
2	cytoplasm	V53	0.282609467272081	0.248709467272081	0.0339	Arabidopsis	Function
2	cytoplasm	V54	0.372110246352797	0.127110246352797	0.245	Arabidopsis	Function
2	cytoplasm	V55	0.347672023783842	0.260972023783842	0.0867	Arabidopsis	Function
2	cytoplasm	V56	0.327531576897624	0.113131576897624	0.2144	Arabidopsis	Function
2	cytoplasm	V57	0.336209616690522	0.279809616690522	0.0564	Arabidopsis	Function
2	cytoplasm	V58	0.337612053605889	0.191912053605889	0.1457	Arabidopsis	Function
2	cytoplasm	V59	0.341619582195662	0.245819582195662	0.0958	Arabidopsis	Function
2	cytoplasm	V6	0.34050764898741	0.15730764898741	0.1832	Arabidopsis	Function
2	cytoplasm	V60	0.38209214495834	0.27639214495834	0.1057	Arabidopsis	Function
2	cytoplasm	V61	0.2992807497833	0.1823807497833	0.1169	Arabidopsis	Function
2	cytoplasm	V62	0.369038546667513	0.141638546667513	0.2274	Arabidopsis	Function
2	cytoplasm	V63	0.342753389491588	0.211453389491588	0.1313	Arabidopsis	Function
2	cytoplasm	V64	0.395302111508572	0.150702111508572	0.2446	Arabidopsis	Function
2	cytoplasm	V65	0.36124462391031	0.11934462391031	0.2419	Arabidopsis	Function
2	cytoplasm	V66	0.324374132962681	0.0975741329626807	0.2268	Arabidopsis	Function
2	cytoplasm	V67	0.319222319306567	0.282722319306567	0.0365	Arabidopsis	Function
2	cytoplasm	V68	0.365570886817483	0.196770886817483	0.1688	Arabidopsis	Function
2	cytoplasm	V69	0.329144318866198	0.166644318866198	0.1625	Arabidopsis	Function
2	cytoplasm	V7	0.321428193553605	0.234928193553605	0.0865	Arabidopsis	Function
2	cytoplasm	V70	0.3663452788145	0.1876452788145	0.1787	Arabidopsis	Function
2	cytoplasm	V71	0.371950840138893	0.215450840138893	0.1565	Arabidopsis	Function
2	cytoplasm	V72	0.339865671559011	0.142665671559011	0.1972	Arabidopsis	Function
2	cytoplasm	V73	0.365100628128977	0.209200628128977	0.1559	Arabidopsis	Function
2	cytoplasm	V74	0.401107880464928	0.254207880464928	0.1469	Arabidopsis	Function
2	cytoplasm	V75	0.372247322999486	0.135747322999486	0.2365	Arabidopsis	Function
2	cytoplasm	V76	0.329825285959355	0.252425285959355	0.0774	Arabidopsis	Function
2	cytoplasm	V77	0.410741850423999	0.234841850423999	0.1759	Arabidopsis	Function
2	cytoplasm	V78	0.355803051277145	0.104803051277145	0.251	Arabidopsis	Function
2	cytoplasm	V79	0.352473893150255	0.156773893150255	0.1957	Arabidopsis	Function
2	cytoplasm	V8	0.319864863547582	0.288364863547582	0.0315	Arabidopsis	Function
2	cytoplasm	V80	0.375479020374713	0.193879020374713	0.1816	Arabidopsis	Function
2	cytoplasm	V81	0.36965369349875	0.29045369349875	0.0792	Arabidopsis	Function
2	cytoplasm	V82	0.356129717059147	0.246729717059147	0.1094	Arabidopsis	Function
2	cytoplasm	V83	0.314950836921168	0.228650836921168	0.0863	Arabidopsis	Function
2	cytoplasm	V84	0.353612750997931	0.257012750997931	0.0966	Arabidopsis	Function
2	cytoplasm	V85	0.327906049337673	0.207006049337673	0.1209	Arabidopsis	Function
2	cytoplasm	V86	0.403462752163246	0.125562752163246	0.2779	Arabidopsis	Function
2	cytoplasm	V87	0.309196214873111	0.228196214873111	0.081	Arabidopsis	Function
2	cytoplasm	V88	0.36356477244597	0.10526477244597	0.2583	Arabidopsis	Function
2	cytoplasm	V89	0.292509038051788	0.254509038051788	0.038	Arabidopsis	Function
2	cytoplasm	V9	0.353625839630796	0.145825839630796	0.2078	Arabidopsis	Function
2	cytoplasm	V90	0.298311236999301	0.230111236999301	0.0682	Arabidopsis	Function
2	cytoplasm	V91	0.363526007779969	0.107626007779969	0.2559	Arabidopsis	Function
2	cytoplasm	V92	0.38403109643226	0.30093109643226	0.0831	Arabidopsis	Function
2	cytoplasm	V93	0.337823840802232	0.155023840802232	0.1828	Arabidopsis	Function
2	cytoplasm	V94	0.350766967119248	0.205566967119248	0.1452	Arabidopsis	Function
2	cytoplasm	V95	0.40654407409008	0.13704407409008	0.2695	Arabidopsis	Function
2	cytoplasm	V96	0.358017623897617	0.190717623897617	0.1673	Arabidopsis	Function
2	cytoplasm	V97	0.379371530064911	0.122171530064911	0.2572	Arabidopsis	Function
2	cytoplasm	V98	0.336757964555203	0.395557964555203	-0.0588	Arabidopsis	Function
2	cytoplasm	V99	0.341920095807851	0.276920095807851	0.065	Arabidopsis	Function
2	extracellular region	V1	0.391909055858617	0.123109055858617	0.2688	Arabidopsis	Function
2	extracellular region	V10	0.373523530544735	0.366123530544735	0.0074	Arabidopsis	Function
2	extracellular region	V100	0.404187146783972	0.252587146783972	0.1516	Arabidopsis	Function
2	extracellular region	V11	0.364804628665075	0.331904628665075	0.0329	Arabidopsis	Function
2	extracellular region	V12	0.420770493365633	0.242170493365633	0.1786	Arabidopsis	Function
2	extracellular region	V13	0.464777927910992	0.175177927910992	0.2896	Arabidopsis	Function
2	extracellular region	V14	0.438630502315167	0.283430502315167	0.1552	Arabidopsis	Function
2	extracellular region	V15	0.383104253501333	0.187004253501333	0.1961	Arabidopsis	Function
2	extracellular region	V16	0.380092305054193	0.239092305054193	0.141	Arabidopsis	Function
2	extracellular region	V17	0.445975310169587	0.206675310169587	0.2393	Arabidopsis	Function
2	extracellular region	V18	0.38661786417783	0.23171786417783	0.1549	Arabidopsis	Function
2	extracellular region	V19	0.416046697966405	0.233446697966405	0.1826	Arabidopsis	Function
2	extracellular region	V2	0.395040940045177	0.181740940045177	0.2133	Arabidopsis	Function
2	extracellular region	V20	0.420772240069751	0.215472240069751	0.2053	Arabidopsis	Function
2	extracellular region	V21	0.377720683250741	0.258120683250741	0.1196	Arabidopsis	Function
2	extracellular region	V22	0.406216079637662	0.355016079637662	0.0512	Arabidopsis	Function
2	extracellular region	V23	0.434040576694262	0.243840576694262	0.1902	Arabidopsis	Function
2	extracellular region	V24	0.426471249774423	0.259071249774423	0.1674	Arabidopsis	Function
2	extracellular region	V25	0.422956074075389	0.304556074075389	0.1184	Arabidopsis	Function
2	extracellular region	V26	0.426065917676314	0.242265917676314	0.1838	Arabidopsis	Function
2	extracellular region	V27	0.403338801428015	0.291038801428015	0.1123	Arabidopsis	Function
2	extracellular region	V28	0.411437531897162	0.350337531897162	0.0611	Arabidopsis	Function
2	extracellular region	V29	0.421120990685005	0.401820990685005	0.0193	Arabidopsis	Function
2	extracellular region	V3	0.388355419842267	0.301355419842267	0.087	Arabidopsis	Function
2	extracellular region	V30	0.36248035690226	0.37748035690226	-0.015	Arabidopsis	Function
2	extracellular region	V31	0.392859368093814	0.306759368093814	0.0861	Arabidopsis	Function
2	extracellular region	V32	0.426700867218801	0.317900867218801	0.1088	Arabidopsis	Function
2	extracellular region	V33	0.394794175791279	0.298994175791279	0.0958	Arabidopsis	Function
2	extracellular region	V34	0.369512641795268	0.286912641795268	0.0826	Arabidopsis	Function
2	extracellular region	V35	0.399621872035614	0.244621872035614	0.155	Arabidopsis	Function
2	extracellular region	V36	0.382674304645909	0.325674304645909	0.057	Arabidopsis	Function
2	extracellular region	V37	0.381290196798561	0.265890196798561	0.1154	Arabidopsis	Function
2	extracellular region	V38	0.405253660353547	0.268553660353547	0.1367	Arabidopsis	Function
2	extracellular region	V39	0.367516572456058	0.246816572456058	0.1207	Arabidopsis	Function
2	extracellular region	V4	0.434325744650143	0.167925744650143	0.2664	Arabidopsis	Function
2	extracellular region	V40	0.399018393047211	0.312518393047211	0.0865	Arabidopsis	Function
2	extracellular region	V41	0.411812923473485	0.210512923473485	0.2013	Arabidopsis	Function
2	extracellular region	V42	0.419460722389116	0.183660722389116	0.2358	Arabidopsis	Function
2	extracellular region	V43	0.367140814788562	0.189440814788562	0.1777	Arabidopsis	Function
2	extracellular region	V44	0.41879665357849	0.30349665357849	0.1153	Arabidopsis	Function
2	extracellular region	V45	0.413439664116765	0.342939664116765	0.0705	Arabidopsis	Function
2	extracellular region	V46	0.38544429575996	0.30214429575996	0.0833	Arabidopsis	Function
2	extracellular region	V47	0.399162060907783	0.239862060907783	0.1593	Arabidopsis	Function
2	extracellular region	V48	0.443473225333197	0.272473225333197	0.171	Arabidopsis	Function
2	extracellular region	V49	0.396578516269763	0.155278516269763	0.2413	Arabidopsis	Function
2	extracellular region	V5	0.408468000360311	0.263568000360311	0.1449	Arabidopsis	Function
2	extracellular region	V50	0.408306333987268	0.302206333987268	0.1061	Arabidopsis	Function
2	extracellular region	V51	0.390309358765071	0.278309358765071	0.112	Arabidopsis	Function
2	extracellular region	V52	0.41281700245165	0.20621700245165	0.2066	Arabidopsis	Function
2	extracellular region	V53	0.391166993782266	0.189266993782266	0.2019	Arabidopsis	Function
2	extracellular region	V54	0.426371347492753	0.307171347492753	0.1192	Arabidopsis	Function
2	extracellular region	V55	0.432581109086317	0.312581109086317	0.12	Arabidopsis	Function
2	extracellular region	V56	0.356756246698786	0.215756246698786	0.141	Arabidopsis	Function
2	extracellular region	V57	0.437584859898446	0.259584859898446	0.178	Arabidopsis	Function
2	extracellular region	V58	0.41077016351754	0.38427016351754	0.0265	Arabidopsis	Function
2	extracellular region	V59	0.419502693437306	0.209202693437306	0.2103	Arabidopsis	Function
2	extracellular region	V6	0.391887845514419	0.350287845514419	0.0416	Arabidopsis	Function
2	extracellular region	V60	0.407515785010985	0.280915785010985	0.1266	Arabidopsis	Function
2	extracellular region	V61	0.389326040614612	0.255526040614612	0.1338	Arabidopsis	Function
2	extracellular region	V62	0.384480539744396	0.234280539744396	0.1502	Arabidopsis	Function
2	extracellular region	V63	0.44202337804137	0.11702337804137	0.325	Arabidopsis	Function
2	extracellular region	V64	0.435897833819549	0.181997833819549	0.2539	Arabidopsis	Function
2	extracellular region	V65	0.416968968406491	0.20656896840649	0.2104	Arabidopsis	Function
2	extracellular region	V66	0.428098277206954	0.190298277206954	0.2378	Arabidopsis	Function
2	extracellular region	V67	0.429541908517671	0.282641908517671	0.1469	Arabidopsis	Function
2	extracellular region	V68	0.389942322494652	0.202942322494652	0.187	Arabidopsis	Function
2	extracellular region	V69	0.363409621610444	0.297409621610444	0.066	Arabidopsis	Function
2	extracellular region	V7	0.37200731400191	0.35340731400191	0.0186	Arabidopsis	Function
2	extracellular region	V70	0.387522387731905	0.148722387731905	0.2388	Arabidopsis	Function
2	extracellular region	V71	0.417363280221871	0.285963280221871	0.1314	Arabidopsis	Function
2	extracellular region	V72	0.409046509913084	0.225546509913084	0.1835	Arabidopsis	Function
2	extracellular region	V73	0.411388754155307	0.265288754155307	0.1461	Arabidopsis	Function
2	extracellular region	V74	0.420922607971683	0.262022607971683	0.1589	Arabidopsis	Function
2	extracellular region	V75	0.372417921481607	0.303117921481607	0.0693	Arabidopsis	Function
2	extracellular region	V76	0.419253122511635	0.262253122511635	0.157	Arabidopsis	Function
2	extracellular region	V77	0.403084586078047	0.263284586078047	0.1398	Arabidopsis	Function
2	extracellular region	V78	0.40326915919343	0.25866915919343	0.1446	Arabidopsis	Function
2	extracellular region	V79	0.394509999860829	0.314209999860829	0.0803	Arabidopsis	Function
2	extracellular region	V8	0.372944335353821	0.239544335353821	0.1334	Arabidopsis	Function
2	extracellular region	V80	0.385905158430472	0.337305158430472	0.0486	Arabidopsis	Function
2	extracellular region	V81	0.428131799579261	0.199831799579261	0.2283	Arabidopsis	Function
2	extracellular region	V82	0.383010746248608	0.310610746248608	0.0724	Arabidopsis	Function
2	extracellular region	V83	0.413042050295153	0.265542050295153	0.1475	Arabidopsis	Function
2	extracellular region	V84	0.367357908481494	0.304757908481494	0.0626	Arabidopsis	Function
2	extracellular region	V85	0.366687224093465	0.365687224093465	0.001	Arabidopsis	Function
2	extracellular region	V86	0.357577221267411	0.136477221267411	0.2211	Arabidopsis	Function
2	extracellular region	V87	0.426724182188243	0.254824182188243	0.1719	Arabidopsis	Function
2	extracellular region	V88	0.384361418571977	0.347661418571977	0.0367	Arabidopsis	Function
2	extracellular region	V89	0.421275482137189	0.242575482137189	0.1787	Arabidopsis	Function
2	extracellular region	V9	0.390773370820512	0.311373370820512	0.0794	Arabidopsis	Function
2	extracellular region	V90	0.36575887538855	0.16385887538855	0.2019	Arabidopsis	Function
2	extracellular region	V91	0.402652023224195	0.332252023224195	0.0704	Arabidopsis	Function
2	extracellular region	V92	0.429769025249319	0.345769025249319	0.084	Arabidopsis	Function
2	extracellular region	V93	0.372562138602722	0.0894621386027221	0.2831	Arabidopsis	Function
2	extracellular region	V94	0.396120276690047	0.266120276690047	0.13	Arabidopsis	Function
2	extracellular region	V95	0.418262288765502	0.265362288765502	0.1529	Arabidopsis	Function
2	extracellular region	V96	0.396540155850124	0.197740155850124	0.1988	Arabidopsis	Function
2	extracellular region	V97	0.382790682838164	0.210490682838164	0.1723	Arabidopsis	Function
2	extracellular region	V98	0.443505010981677	0.117705010981677	0.3258	Arabidopsis	Function
2	extracellular region	V99	0.383194653326362	0.217694653326362	0.1655	Arabidopsis	Function
2	intracellular	V1	0.395811958656289	0.237911958656289	0.1579	Arabidopsis	Function
2	intracellular	V10	0.34254704126752	0.19304704126752	0.1495	Arabidopsis	Function
2	intracellular	V100	0.367635322802981	0.238135322802981	0.1295	Arabidopsis	Function
2	intracellular	V11	0.357977869727331	0.205377869727331	0.1526	Arabidopsis	Function
2	intracellular	V12	0.416170326738695	0.170370326738695	0.2458	Arabidopsis	Function
2	intracellular	V13	0.382472472224736	0.384472472224736	-0.002	Arabidopsis	Function
2	intracellular	V14	0.33726499504354	0.29976499504354	0.0375	Arabidopsis	Function
2	intracellular	V15	0.385531120661923	0.238431120661923	0.1471	Arabidopsis	Function
2	intracellular	V16	0.39287419789693	0.29957419789693	0.0933	Arabidopsis	Function
2	intracellular	V17	0.37851980531482	0.27821980531482	0.1003	Arabidopsis	Function
2	intracellular	V18	0.387858208027517	0.187158208027517	0.2007	Arabidopsis	Function
2	intracellular	V19	0.350737646735909	0.315037646735909	0.0357	Arabidopsis	Function
2	intracellular	V2	0.360776627206819	0.239276627206819	0.1215	Arabidopsis	Function
2	intracellular	V20	0.367725981692519	0.259125981692519	0.1086	Arabidopsis	Function
2	intracellular	V21	0.405543123820015	0.208843123820015	0.1967	Arabidopsis	Function
2	intracellular	V22	0.433973730958168	0.378273730958168	0.0557	Arabidopsis	Function
2	intracellular	V23	0.405510342100113	0.239610342100113	0.1659	Arabidopsis	Function
2	intracellular	V24	0.348537120464172	0.255837120464172	0.0927	Arabidopsis	Function
2	intracellular	V25	0.356104584160578	0.260304584160578	0.0958	Arabidopsis	Function
2	intracellular	V26	0.368646879757974	0.252846879757974	0.1158	Arabidopsis	Function
2	intracellular	V27	0.400752580061349	0.241352580061349	0.1594	Arabidopsis	Function
2	intracellular	V28	0.360896480885397	0.259396480885397	0.1015	Arabidopsis	Function
2	intracellular	V29	0.367468721622189	0.277468721622189	0.09	Arabidopsis	Function
2	intracellular	V3	0.381735582981723	0.244935582981723	0.1368	Arabidopsis	Function
2	intracellular	V30	0.400205958841119	0.348405958841119	0.0518	Arabidopsis	Function
2	intracellular	V31	0.390193019495276	0.253693019495276	0.1365	Arabidopsis	Function
2	intracellular	V32	0.363388877698475	0.252688877698475	0.1107	Arabidopsis	Function
2	intracellular	V33	0.420785100791288	0.296085100791288	0.1247	Arabidopsis	Function
2	intracellular	V34	0.365270709112486	0.286770709112486	0.0785	Arabidopsis	Function
2	intracellular	V35	0.374831155053068	0.281631155053068	0.0932	Arabidopsis	Function
2	intracellular	V36	0.384061208552426	0.311861208552426	0.0722	Arabidopsis	Function
2	intracellular	V37	0.344732987963614	0.194032987963614	0.1507	Arabidopsis	Function
2	intracellular	V38	0.389706049799322	0.278006049799322	0.1117	Arabidopsis	Function
2	intracellular	V39	0.346169638269991	0.261969638269991	0.0842	Arabidopsis	Function
2	intracellular	V4	0.352834230502922	0.234434230502922	0.1184	Arabidopsis	Function
2	intracellular	V40	0.358077654495217	0.313577654495217	0.0445	Arabidopsis	Function
2	intracellular	V41	0.382713652518067	0.286413652518067	0.0963	Arabidopsis	Function
2	intracellular	V42	0.364606974391993	0.240106974391993	0.1245	Arabidopsis	Function
2	intracellular	V43	0.344725248807794	0.210725248807794	0.134	Arabidopsis	Function
2	intracellular	V44	0.390894587327458	0.265694587327458	0.1252	Arabidopsis	Function
2	intracellular	V45	0.359712933692773	0.270812933692773	0.0889	Arabidopsis	Function
2	intracellular	V46	0.403053436472198	0.213353436472198	0.1897	Arabidopsis	Function
2	intracellular	V47	0.334169280815429	0.187469280815429	0.1467	Arabidopsis	Function
2	intracellular	V48	0.39384024586972	0.30574024586972	0.0881	Arabidopsis	Function
2	intracellular	V49	0.361476770129496	0.263376770129496	0.0981	Arabidopsis	Function
2	intracellular	V5	0.403266031662812	0.305166031662812	0.0981	Arabidopsis	Function
2	intracellular	V50	0.334927914291471	0.332827914291471	0.0021	Arabidopsis	Function
2	intracellular	V51	0.364730659820266	0.242030659820266	0.1227	Arabidopsis	Function
2	intracellular	V52	0.397949517365155	0.317349517365155	0.0806	Arabidopsis	Function
2	intracellular	V53	0.378255404316996	0.224555404316996	0.1537	Arabidopsis	Function
2	intracellular	V54	0.377209725706465	0.339609725706465	0.0376	Arabidopsis	Function
2	intracellular	V55	0.371169120054944	0.240569120054944	0.1306	Arabidopsis	Function
2	intracellular	V56	0.375424772697664	0.237724772697664	0.1377	Arabidopsis	Function
2	intracellular	V57	0.354069961455	0.318969961455	0.0351	Arabidopsis	Function
2	intracellular	V58	0.390306810256875	0.249106810256875	0.1412	Arabidopsis	Function
2	intracellular	V59	0.376066385225445	0.301366385225445	0.0747	Arabidopsis	Function
2	intracellular	V6	0.379720980737933	0.365920980737933	0.0138	Arabidopsis	Function
2	intracellular	V60	0.428244152737407	0.204744152737407	0.2235	Arabidopsis	Function
2	intracellular	V61	0.375149347869131	0.228249347869131	0.1469	Arabidopsis	Function
2	intracellular	V62	0.409363588254335	0.326563588254335	0.0828	Arabidopsis	Function
2	intracellular	V63	0.367436551038561	0.193536551038561	0.1739	Arabidopsis	Function
2	intracellular	V64	0.381982469397921	0.314082469397921	0.0679	Arabidopsis	Function
2	intracellular	V65	0.378284205682509	0.314884205682509	0.0634	Arabidopsis	Function
2	intracellular	V66	0.361728076041694	0.227628076041694	0.1341	Arabidopsis	Function
2	intracellular	V67	0.363477183583949	0.226077183583949	0.1374	Arabidopsis	Function
2	intracellular	V68	0.345418839557653	0.218518839557653	0.1269	Arabidopsis	Function
2	intracellular	V69	0.393836596790556	0.333736596790556	0.0601	Arabidopsis	Function
2	intracellular	V7	0.36193814406622	0.32283814406622	0.0391	Arabidopsis	Function
2	intracellular	V70	0.383705276348613	0.239905276348613	0.1438	Arabidopsis	Function
2	intracellular	V71	0.37318713039159	0.22288713039159	0.1503	Arabidopsis	Function
2	intracellular	V72	0.400752812166314	0.232652812166314	0.1681	Arabidopsis	Function
2	intracellular	V73	0.355589534195098	0.0627895341950982	0.2928	Arabidopsis	Function
2	intracellular	V74	0.393797679055158	0.268097679055158	0.1257	Arabidopsis	Function
2	intracellular	V75	0.427129269121331	0.243029269121331	0.1841	Arabidopsis	Function
2	intracellular	V76	0.397942217162837	0.224742217162837	0.1732	Arabidopsis	Function
2	intracellular	V77	0.393266964022958	0.339666964022958	0.0536	Arabidopsis	Function
2	intracellular	V78	0.379852101293145	0.162252101293145	0.2176	Arabidopsis	Function
2	intracellular	V79	0.3916927808439	0.1547927808439	0.2369	Arabidopsis	Function
2	intracellular	V8	0.415264790790647	0.250964790790647	0.1643	Arabidopsis	Function
2	intracellular	V80	0.387179107254458	0.304579107254458	0.0826	Arabidopsis	Function
2	intracellular	V81	0.365667883403739	0.340167883403739	0.0255	Arabidopsis	Function
2	intracellular	V82	0.409004172593124	0.337304172593124	0.0717	Arabidopsis	Function
2	intracellular	V83	0.372062796042801	0.272362796042801	0.0997	Arabidopsis	Function
2	intracellular	V84	0.348976183519115	0.315576183519115	0.0334	Arabidopsis	Function
2	intracellular	V85	0.391089900081458	0.188489900081458	0.2026	Arabidopsis	Function
2	intracellular	V86	0.321296881819169	0.185396881819169	0.1359	Arabidopsis	Function
2	intracellular	V87	0.350220828590287	0.252520828590287	0.0977	Arabidopsis	Function
2	intracellular	V88	0.41422605923551	0.22762605923551	0.1866	Arabidopsis	Function
2	intracellular	V89	0.355600159089652	0.290500159089652	0.0651	Arabidopsis	Function
2	intracellular	V9	0.37483115726989	0.22593115726989	0.1489	Arabidopsis	Function
2	intracellular	V90	0.308077659521456	0.214377659521456	0.0937	Arabidopsis	Function
2	intracellular	V91	0.350886516969037	0.330186516969037	0.0207	Arabidopsis	Function
2	intracellular	V92	0.355748649702321	0.284648649702321	0.0711	Arabidopsis	Function
2	intracellular	V93	0.429216143185089	0.276516143185089	0.1527	Arabidopsis	Function
2	intracellular	V94	0.375784589731554	0.218784589731554	0.157	Arabidopsis	Function
2	intracellular	V95	0.38866286726306	0.29496286726306	0.0937	Arabidopsis	Function
2	intracellular	V96	0.32896154216666	0.32176154216666	0.0072	Arabidopsis	Function
2	intracellular	V97	0.380175110300697	0.245575110300697	0.1346	Arabidopsis	Function
2	intracellular	V98	0.367572321834324	0.247372321834324	0.1202	Arabidopsis	Function
2	intracellular	V99	0.348988055867648	0.317188055867648	0.0318	Arabidopsis	Function
2	membrane	V1	0.321928623742482	0.299828623742482	0.0221	Arabidopsis	Function
2	membrane	V10	0.311348097107686	0.194748097107686	0.1166	Arabidopsis	Function
2	membrane	V100	0.294976178430888	0.329376178430888	-0.0344	Arabidopsis	Function
2	membrane	V11	0.281465317268837	0.226065317268837	0.0554	Arabidopsis	Function
2	membrane	V12	0.327342482534869	0.229242482534869	0.0981	Arabidopsis	Function
2	membrane	V13	0.335942476988795	0.270342476988795	0.0656	Arabidopsis	Function
2	membrane	V14	0.317570257975841	0.192570257975841	0.125	Arabidopsis	Function
2	membrane	V15	0.344732833730665	0.233132833730665	0.1116	Arabidopsis	Function
2	membrane	V16	0.304401361757914	0.236301361757914	0.0681	Arabidopsis	Function
2	membrane	V17	0.326809524324333	0.297209524324333	0.0296	Arabidopsis	Function
2	membrane	V18	0.297719623456229	0.231519623456229	0.0662	Arabidopsis	Function
2	membrane	V19	0.309145190160658	0.269845190160658	0.0393	Arabidopsis	Function
2	membrane	V2	0.295401865754259	0.300801865754259	-0.0054	Arabidopsis	Function
2	membrane	V20	0.314612889515815	0.277312889515815	0.0373	Arabidopsis	Function
2	membrane	V21	0.337511544992956	0.309411544992956	0.0281	Arabidopsis	Function
2	membrane	V22	0.339143270255366	0.287543270255366	0.0516	Arabidopsis	Function
2	membrane	V23	0.314489007472355	0.275389007472355	0.0391	Arabidopsis	Function
2	membrane	V24	0.296894069196387	0.220194069196387	0.0767	Arabidopsis	Function
2	membrane	V25	0.304493621682767	0.191693621682767	0.1128	Arabidopsis	Function
2	membrane	V26	0.320240281657657	0.262440281657657	0.0578	Arabidopsis	Function
2	membrane	V27	0.324573824123924	0.232973824123924	0.0916	Arabidopsis	Function
2	membrane	V28	0.323067788743289	0.163267788743289	0.1598	Arabidopsis	Function
2	membrane	V29	0.339509560671313	0.266109560671313	0.0734	Arabidopsis	Function
2	membrane	V3	0.325137677963027	0.257337677963027	0.0678	Arabidopsis	Function
2	membrane	V30	0.319048398761781	0.303348398761781	0.0157	Arabidopsis	Function
2	membrane	V31	0.336251575109085	0.314751575109085	0.0215	Arabidopsis	Function
2	membrane	V32	0.303748199136737	0.209248199136737	0.0945	Arabidopsis	Function
2	membrane	V33	0.336664035179265	0.218964035179265	0.1177	Arabidopsis	Function
2	membrane	V34	0.313085738143894	0.241085738143894	0.072	Arabidopsis	Function
2	membrane	V35	0.315071595160361	0.219071595160361	0.096	Arabidopsis	Function
2	membrane	V36	0.287711713258794	0.243111713258794	0.0446	Arabidopsis	Function
2	membrane	V37	0.324805027376082	0.280905027376082	0.0439	Arabidopsis	Function
2	membrane	V38	0.311230239575746	0.304730239575746	0.0065	Arabidopsis	Function
2	membrane	V39	0.344225801299119	0.327025801299119	0.0172	Arabidopsis	Function
2	membrane	V4	0.35143221766006	0.265132217660061	0.0863	Arabidopsis	Function
2	membrane	V40	0.319087458891505	0.179587458891505	0.1395	Arabidopsis	Function
2	membrane	V41	0.329402954600714	0.227102954600714	0.1023	Arabidopsis	Function
2	membrane	V42	0.305425996957213	0.274125996957213	0.0313	Arabidopsis	Function
2	membrane	V43	0.315996924991652	0.257696924991652	0.0583	Arabidopsis	Function
2	membrane	V44	0.347675582101451	0.201975582101451	0.1457	Arabidopsis	Function
2	membrane	V45	0.285576745931729	0.224976745931729	0.0606	Arabidopsis	Function
2	membrane	V46	0.319653818421551	0.209253818421551	0.1104	Arabidopsis	Function
2	membrane	V47	0.324308028749458	0.270308028749458	0.054	Arabidopsis	Function
2	membrane	V48	0.36485128871266	0.28965128871266	0.0752	Arabidopsis	Function
2	membrane	V49	0.337230911602577	0.224830911602577	0.1124	Arabidopsis	Function
2	membrane	V5	0.30477875634258	0.25777875634258	0.047	Arabidopsis	Function
2	membrane	V50	0.291164601573049	0.230764601573049	0.0604	Arabidopsis	Function
2	membrane	V51	0.317073429530921	0.360773429530921	-0.0437	Arabidopsis	Function
2	membrane	V52	0.344288286403481	0.293288286403481	0.051	Arabidopsis	Function
2	membrane	V53	0.318931955062256	0.266831955062256	0.0521	Arabidopsis	Function
2	membrane	V54	0.318635347391426	0.241435347391426	0.0772	Arabidopsis	Function
2	membrane	V55	0.316084950684073	0.209484950684073	0.1066	Arabidopsis	Function
2	membrane	V56	0.304603127029597	0.214003127029597	0.0906	Arabidopsis	Function
2	membrane	V57	0.347023838047624	0.323923838047624	0.0231	Arabidopsis	Function
2	membrane	V58	0.312757694993772	0.270757694993772	0.042	Arabidopsis	Function
2	membrane	V59	0.351878510095176	0.275478510095176	0.0764	Arabidopsis	Function
2	membrane	V6	0.334242938117114	0.281642938117114	0.0526	Arabidopsis	Function
2	membrane	V60	0.324136953946234	0.247736953946234	0.0764	Arabidopsis	Function
2	membrane	V61	0.330805868612876	0.251505868612876	0.0793	Arabidopsis	Function
2	membrane	V62	0.335833017711872	0.217933017711872	0.1179	Arabidopsis	Function
2	membrane	V63	0.302330663423219	0.286830663423219	0.0155	Arabidopsis	Function
2	membrane	V64	0.309028986249854	0.298728986249854	0.0103	Arabidopsis	Function
2	membrane	V65	0.33455812100035	0.36015812100035	-0.0256	Arabidopsis	Function
2	membrane	V66	0.322754503529345	0.326854503529345	-0.0041	Arabidopsis	Function
2	membrane	V67	0.3231529045901	0.3479529045901	-0.0248	Arabidopsis	Function
2	membrane	V68	0.385231130588773	0.233731130588773	0.1515	Arabidopsis	Function
2	membrane	V69	0.328391119289507	0.300091119289507	0.0283	Arabidopsis	Function
2	membrane	V7	0.331684543249254	0.323484543249254	0.0082	Arabidopsis	Function
2	membrane	V70	0.313990370949439	0.285890370949439	0.0281	Arabidopsis	Function
2	membrane	V71	0.349758777310832	0.303858777310832	0.0459	Arabidopsis	Function
2	membrane	V72	0.311548450958778	0.213448450958778	0.0981	Arabidopsis	Function
2	membrane	V73	0.315770990818816	0.291570990818816	0.0242	Arabidopsis	Function
2	membrane	V74	0.333018434703903	0.322718434703903	0.0103	Arabidopsis	Function
2	membrane	V75	0.320616059130151	0.200816059130151	0.1198	Arabidopsis	Function
2	membrane	V76	0.336310152898681	0.276010152898681	0.0603	Arabidopsis	Function
2	membrane	V77	0.35004885543577	0.32954885543577	0.0205	Arabidopsis	Function
2	membrane	V78	0.342852541768707	0.253152541768707	0.0897	Arabidopsis	Function
2	membrane	V79	0.315779311221043	0.318479311221043	-0.0027	Arabidopsis	Function
2	membrane	V8	0.333103626569899	0.240403626569899	0.0927	Arabidopsis	Function
2	membrane	V80	0.333277140254936	0.290377140254936	0.0429	Arabidopsis	Function
2	membrane	V81	0.33385444750189	0.30955444750189	0.0243	Arabidopsis	Function
2	membrane	V82	0.348085870958111	0.354585870958111	-0.0065	Arabidopsis	Function
2	membrane	V83	0.32760020609438	0.21500020609438	0.1126	Arabidopsis	Function
2	membrane	V84	0.325273151338884	0.252873151338884	0.0724	Arabidopsis	Function
2	membrane	V85	0.322068322882722	0.302568322882722	0.0195	Arabidopsis	Function
2	membrane	V86	0.331182795432469	0.255582795432469	0.0756	Arabidopsis	Function
2	membrane	V87	0.344785375108001	0.257585375108001	0.0872	Arabidopsis	Function
2	membrane	V88	0.293725786080295	0.289425786080295	0.0043	Arabidopsis	Function
2	membrane	V89	0.337144355368359	0.268344355368359	0.0688	Arabidopsis	Function
2	membrane	V9	0.342797656398822	0.220297656398822	0.1225	Arabidopsis	Function
2	membrane	V90	0.356834178217446	0.254134178217446	0.1027	Arabidopsis	Function
2	membrane	V91	0.320891291069215	0.256291291069215	0.0646	Arabidopsis	Function
2	membrane	V92	0.319726278389303	0.346026278389303	-0.0263	Arabidopsis	Function
2	membrane	V93	0.340960638668356	0.217860638668356	0.1231	Arabidopsis	Function
2	membrane	V94	0.318305298842631	0.242705298842631	0.0756	Arabidopsis	Function
2	membrane	V95	0.317707628982358	0.200807628982358	0.1169	Arabidopsis	Function
2	membrane	V96	0.336520778224104	0.246820778224104	0.0897	Arabidopsis	Function
2	membrane	V97	0.332505481531423	0.225405481531423	0.1071	Arabidopsis	Function
2	membrane	V98	0.324841340112329	0.326241340112329	-0.0014	Arabidopsis	Function
2	membrane	V99	0.339536099927669	0.276836099927669	0.0627	Arabidopsis	Function
2	metabolic process	V1	0.420242422242793	0.402342422242793	0.0179	Arabidopsis	Function
2	metabolic process	V10	0.393840102521605	0.476040102521605	-0.0822	Arabidopsis	Function
2	metabolic process	V100	0.353532992907201	0.448632992907201	-0.0951	Arabidopsis	Function
2	metabolic process	V11	0.362910555986134	0.326810555986134	0.0361	Arabidopsis	Function
2	metabolic process	V12	0.382116827214793	0.209616827214793	0.1725	Arabidopsis	Function
2	metabolic process	V13	0.395306863738946	0.321006863738946	0.0743	Arabidopsis	Function
2	metabolic process	V14	0.362819259982861	0.517519259982861	-0.1547	Arabidopsis	Function
2	metabolic process	V15	0.382615981034505	0.456615981034505	-0.074	Arabidopsis	Function
2	metabolic process	V16	0.41311372485641	0.39351372485641	0.0196	Arabidopsis	Function
2	metabolic process	V17	0.382973846943728	0.406973846943728	-0.024	Arabidopsis	Function
2	metabolic process	V18	0.370500799736535	0.349500799736535	0.021	Arabidopsis	Function
2	metabolic process	V19	0.370792109365219	0.354392109365219	0.0164	Arabidopsis	Function
2	metabolic process	V2	0.385825242076657	0.346225242076657	0.0396	Arabidopsis	Function
2	metabolic process	V20	0.380339211841983	0.379739211841983	6e-04	Arabidopsis	Function
2	metabolic process	V21	0.386016412548359	0.364716412548359	0.0213	Arabidopsis	Function
2	metabolic process	V22	0.387593715061063	0.433493715061063	-0.0459	Arabidopsis	Function
2	metabolic process	V23	0.377981777563004	0.306981777563004	0.071	Arabidopsis	Function
2	metabolic process	V24	0.396392454783597	0.390292454783597	0.0061	Arabidopsis	Function
2	metabolic process	V25	0.35469811661481	0.43089811661481	-0.0762	Arabidopsis	Function
2	metabolic process	V26	0.392723075935199	0.379823075935199	0.0129	Arabidopsis	Function
2	metabolic process	V27	0.369880677678591	0.392280677678591	-0.0224	Arabidopsis	Function
2	metabolic process	V28	0.420071716969558	0.351371716969558	0.0687	Arabidopsis	Function
2	metabolic process	V29	0.424160785114932	0.375560785114932	0.0486	Arabidopsis	Function
2	metabolic process	V3	0.335537323079674	0.410837323079674	-0.0753	Arabidopsis	Function
2	metabolic process	V30	0.348632937972078	0.352232937972078	-0.0036	Arabidopsis	Function
2	metabolic process	V31	0.393074525712202	0.441074525712202	-0.048	Arabidopsis	Function
2	metabolic process	V32	0.428423136337351	0.374323136337351	0.0541	Arabidopsis	Function
2	metabolic process	V33	0.379692266760499	0.346092266760499	0.0336	Arabidopsis	Function
2	metabolic process	V34	0.400944908200992	0.409744908200992	-0.0088	Arabidopsis	Function
2	metabolic process	V35	0.36297267089996	0.34747267089996	0.0155	Arabidopsis	Function
2	metabolic process	V36	0.390677400250022	0.373777400250022	0.0169	Arabidopsis	Function
2	metabolic process	V37	0.462338039343512	0.433938039343512	0.0284	Arabidopsis	Function
2	metabolic process	V38	0.360417078466326	0.530117078466326	-0.1697	Arabidopsis	Function
2	metabolic process	V39	0.388203092550189	0.392703092550189	-0.0045	Arabidopsis	Function
2	metabolic process	V4	0.414730409929112	0.490230409929112	-0.0755	Arabidopsis	Function
2	metabolic process	V40	0.416885990754118	0.306485990754118	0.1104	Arabidopsis	Function
2	metabolic process	V41	0.379020387387122	0.410720387387122	-0.0317	Arabidopsis	Function
2	metabolic process	V42	0.343380571307157	0.335580571307157	0.0078	Arabidopsis	Function
2	metabolic process	V43	0.388511751712522	0.403011751712522	-0.0145	Arabidopsis	Function
2	metabolic process	V44	0.388982296643263	0.499382296643263	-0.1104	Arabidopsis	Function
2	metabolic process	V45	0.427102198015972	0.381802198015972	0.0453	Arabidopsis	Function
2	metabolic process	V46	0.405670314893525	0.479870314893524	-0.0742	Arabidopsis	Function
2	metabolic process	V47	0.407905048315972	0.364605048315972	0.0433	Arabidopsis	Function
2	metabolic process	V48	0.385958373557696	0.475858373557696	-0.0899	Arabidopsis	Function
2	metabolic process	V49	0.397607079232051	0.439807079232051	-0.0422	Arabidopsis	Function
2	metabolic process	V5	0.384380714051178	0.442280714051178	-0.0579	Arabidopsis	Function
2	metabolic process	V50	0.348209639157695	0.369709639157695	-0.0215	Arabidopsis	Function
2	metabolic process	V51	0.391294348490202	0.376394348490202	0.0149	Arabidopsis	Function
2	metabolic process	V52	0.403761296323195	0.400261296323195	0.0035	Arabidopsis	Function
2	metabolic process	V53	0.363782760450897	0.357782760450897	0.006	Arabidopsis	Function
2	metabolic process	V54	0.36306026056914	0.41426026056914	-0.0512	Arabidopsis	Function
2	metabolic process	V55	0.379378946374079	0.282978946374079	0.0964	Arabidopsis	Function
2	metabolic process	V56	0.395657100213227	0.407857100213227	-0.0122	Arabidopsis	Function
2	metabolic process	V57	0.364420017279799	0.334320017279798	0.0301	Arabidopsis	Function
2	metabolic process	V58	0.417606079469091	0.492606079469091	-0.075	Arabidopsis	Function
2	metabolic process	V59	0.373231812033761	0.410931812033761	-0.0377	Arabidopsis	Function
2	metabolic process	V6	0.377846036501957	0.428346036501957	-0.0505	Arabidopsis	Function
2	metabolic process	V60	0.389001348551291	0.279401348551291	0.1096	Arabidopsis	Function
2	metabolic process	V61	0.374425750238413	0.501925750238413	-0.1275	Arabidopsis	Function
2	metabolic process	V62	0.377402621267824	0.468602621267824	-0.0912	Arabidopsis	Function
2	metabolic process	V63	0.389359774429799	0.398459774429799	-0.0091	Arabidopsis	Function
2	metabolic process	V64	0.388603400562536	0.385803400562536	0.0028	Arabidopsis	Function
2	metabolic process	V65	0.404006879984947	0.520206879984947	-0.1162	Arabidopsis	Function
2	metabolic process	V66	0.432966288605534	0.316466288605534	0.1165	Arabidopsis	Function
2	metabolic process	V67	0.374756222781317	0.423356222781317	-0.0486	Arabidopsis	Function
2	metabolic process	V68	0.353497036782832	0.339097036782832	0.0144	Arabidopsis	Function
2	metabolic process	V69	0.404754258872973	0.489654258872973	-0.0849	Arabidopsis	Function
2	metabolic process	V7	0.357569340983471	0.392669340983471	-0.0351	Arabidopsis	Function
2	metabolic process	V70	0.36321274128502	0.41171274128502	-0.0485	Arabidopsis	Function
2	metabolic process	V71	0.373950122021062	0.417950122021062	-0.044	Arabidopsis	Function
2	metabolic process	V72	0.381236569768301	0.442536569768301	-0.0613	Arabidopsis	Function
2	metabolic process	V73	0.427034287447495	0.411834287447495	0.0152	Arabidopsis	Function
2	metabolic process	V74	0.385814011323837	0.470614011323837	-0.0848	Arabidopsis	Function
2	metabolic process	V75	0.39462274958096	0.41722274958096	-0.0226	Arabidopsis	Function
2	metabolic process	V76	0.393205642842232	0.457305642842232	-0.0641	Arabidopsis	Function
2	metabolic process	V77	0.393885353703895	0.385985353703895	0.0079	Arabidopsis	Function
2	metabolic process	V78	0.37296346937488	0.41186346937488	-0.0389	Arabidopsis	Function
2	metabolic process	V79	0.372227004084398	0.348427004084398	0.0238	Arabidopsis	Function
2	metabolic process	V8	0.389360045141042	0.422260045141042	-0.0329	Arabidopsis	Function
2	metabolic process	V80	0.373875783870393	0.317675783870393	0.0562	Arabidopsis	Function
2	metabolic process	V81	0.397023424999503	0.336623424999503	0.0604	Arabidopsis	Function
2	metabolic process	V82	0.384508650925801	0.357208650925801	0.0273	Arabidopsis	Function
2	metabolic process	V83	0.402487489067824	0.513887489067824	-0.1114	Arabidopsis	Function
2	metabolic process	V84	0.411725682547878	0.401725682547877	0.01	Arabidopsis	Function
2	metabolic process	V85	0.375261726247516	0.483261726247516	-0.108	Arabidopsis	Function
2	metabolic process	V86	0.424369117330209	0.397769117330209	0.0266	Arabidopsis	Function
2	metabolic process	V87	0.379863883049823	0.383763883049823	-0.0039	Arabidopsis	Function
2	metabolic process	V88	0.40141939945884	0.36281939945884	0.0386	Arabidopsis	Function
2	metabolic process	V89	0.399021444363722	0.395821444363722	0.0032	Arabidopsis	Function
2	metabolic process	V9	0.343416172433718	0.350316172433718	-0.0069	Arabidopsis	Function
2	metabolic process	V90	0.396947597951185	0.418347597951185	-0.0214	Arabidopsis	Function
2	metabolic process	V91	0.393497134503826	0.260497134503826	0.133	Arabidopsis	Function
2	metabolic process	V92	0.400446941874139	0.322846941874139	0.0776	Arabidopsis	Function
2	metabolic process	V93	0.376185443830833	0.427685443830833	-0.0515	Arabidopsis	Function
2	metabolic process	V94	0.355357804069731	0.432857804069731	-0.0775	Arabidopsis	Function
2	metabolic process	V95	0.378815601748976	0.360515601748976	0.0183	Arabidopsis	Function
2	metabolic process	V96	0.410317878295293	0.358617878295293	0.0517	Arabidopsis	Function
2	metabolic process	V97	0.386204135544221	0.365304135544221	0.0209	Arabidopsis	Function
2	metabolic process	V98	0.389851306028321	0.368051306028321	0.0218	Arabidopsis	Function
2	metabolic process	V99	0.397489648452967	0.375489648452967	0.022	Arabidopsis	Function
2	response to external stimulus	V1	0.247038463986599	0.266538463986599	-0.0195	Arabidopsis	Function
2	response to external stimulus	V10	0.233459580058585	0.305559580058585	-0.0721	Arabidopsis	Function
2	response to external stimulus	V100	0.298378750231987	0.358778750231987	-0.0604	Arabidopsis	Function
2	response to external stimulus	V11	0.29851942636586	0.32671942636586	-0.0282	Arabidopsis	Function
2	response to external stimulus	V12	0.375468341692433	0.379368341692433	-0.0039	Arabidopsis	Function
2	response to external stimulus	V13	0.327571586595073	0.345871586595073	-0.0183	Arabidopsis	Function
2	response to external stimulus	V14	0.305417353675421	0.292317353675421	0.0131	Arabidopsis	Function
2	response to external stimulus	V15	0.318112676060356	0.372112676060356	-0.054	Arabidopsis	Function
2	response to external stimulus	V16	0.297223038209991	0.385023038209991	-0.0878	Arabidopsis	Function
2	response to external stimulus	V17	0.281152451833075	0.334252451833075	-0.0531	Arabidopsis	Function
2	response to external stimulus	V18	0.264693950794711	0.340493950794711	-0.0758	Arabidopsis	Function
2	response to external stimulus	V19	0.288453801634842	0.341053801634842	-0.0526	Arabidopsis	Function
2	response to external stimulus	V2	0.323708209358082	0.325008209358082	-0.0013	Arabidopsis	Function
2	response to external stimulus	V20	0.266873411604635	0.317173411604635	-0.0503	Arabidopsis	Function
2	response to external stimulus	V21	0.347926723293557	0.322226723293557	0.0257	Arabidopsis	Function
2	response to external stimulus	V22	0.299993391416457	0.375793391416457	-0.0758	Arabidopsis	Function
2	response to external stimulus	V23	0.304420926217041	0.244720926217041	0.0597	Arabidopsis	Function
2	response to external stimulus	V24	0.261809459182499	0.380909459182499	-0.1191	Arabidopsis	Function
2	response to external stimulus	V25	0.273022935570372	0.254422935570372	0.0186	Arabidopsis	Function
2	response to external stimulus	V26	0.27600634109528	0.26700634109528	0.009	Arabidopsis	Function
2	response to external stimulus	V27	0.319575570513705	0.257975570513705	0.0616	Arabidopsis	Function
2	response to external stimulus	V28	0.317442676234219	0.292542676234219	0.0249	Arabidopsis	Function
2	response to external stimulus	V29	0.292447202225172	0.200947202225172	0.0915	Arabidopsis	Function
2	response to external stimulus	V3	0.289736535124762	0.319336535124762	-0.0296	Arabidopsis	Function
2	response to external stimulus	V30	0.314434211801894	0.211634211801894	0.1028	Arabidopsis	Function
2	response to external stimulus	V31	0.295026366797005	0.172526366797005	0.1225	Arabidopsis	Function
2	response to external stimulus	V32	0.367739224000541	0.340739224000541	0.027	Arabidopsis	Function
2	response to external stimulus	V33	0.331681508580268	0.378381508580268	-0.0467	Arabidopsis	Function
2	response to external stimulus	V34	0.308372458457502	0.319472458457502	-0.0111	Arabidopsis	Function
2	response to external stimulus	V35	0.345944785240411	0.274844785240411	0.0711	Arabidopsis	Function
2	response to external stimulus	V36	0.318423742914921	0.342023742914921	-0.0236	Arabidopsis	Function
2	response to external stimulus	V37	0.320187627850297	0.288087627850297	0.0321	Arabidopsis	Function
2	response to external stimulus	V38	0.334595508487746	0.213495508487746	0.1211	Arabidopsis	Function
2	response to external stimulus	V39	0.266569360132258	0.318869360132258	-0.0523	Arabidopsis	Function
2	response to external stimulus	V4	0.29218302554261	0.34688302554261	-0.0547	Arabidopsis	Function
2	response to external stimulus	V40	0.284370801613404	0.333270801613404	-0.0489	Arabidopsis	Function
2	response to external stimulus	V41	0.272195131416926	0.326195131416926	-0.054	Arabidopsis	Function
2	response to external stimulus	V42	0.344503377511081	0.437303377511081	-0.0928	Arabidopsis	Function
2	response to external stimulus	V43	0.315037403045828	0.399337403045828	-0.0843	Arabidopsis	Function
2	response to external stimulus	V44	0.273019150556118	0.296719150556118	-0.0237	Arabidopsis	Function
2	response to external stimulus	V45	0.310023582030644	0.272323582030644	0.0377	Arabidopsis	Function
2	response to external stimulus	V46	0.316140495944523	0.338040495944523	-0.0219	Arabidopsis	Function
2	response to external stimulus	V47	0.306179135403161	0.234779135403161	0.0714	Arabidopsis	Function
2	response to external stimulus	V48	0.312988933066336	0.350788933066336	-0.0378	Arabidopsis	Function
2	response to external stimulus	V49	0.310523675500708	0.238323675500708	0.0722	Arabidopsis	Function
2	response to external stimulus	V5	0.318656208297704	0.376956208297704	-0.0583	Arabidopsis	Function
2	response to external stimulus	V50	0.30671561318712	0.33721561318712	-0.0305	Arabidopsis	Function
2	response to external stimulus	V51	0.297873313153445	0.373573313153445	-0.0757	Arabidopsis	Function
2	response to external stimulus	V52	0.313571809049851	0.297571809049851	0.016	Arabidopsis	Function
2	response to external stimulus	V53	0.263700187624395	0.322800187624395	-0.0591	Arabidopsis	Function
2	response to external stimulus	V54	0.34602188393227	0.39012188393227	-0.0441	Arabidopsis	Function
2	response to external stimulus	V55	0.278221633740893	0.334521633740893	-0.0563	Arabidopsis	Function
2	response to external stimulus	V56	0.260848641502279	0.322648641502279	-0.0618	Arabidopsis	Function
2	response to external stimulus	V57	0.276589701439578	0.236789701439578	0.0398	Arabidopsis	Function
2	response to external stimulus	V58	0.281982478630686	0.305082478630686	-0.0231	Arabidopsis	Function
2	response to external stimulus	V59	0.264018344893294	0.283718344893294	-0.0197	Arabidopsis	Function
2	response to external stimulus	V6	0.278678044967857	0.301478044967857	-0.0228	Arabidopsis	Function
2	response to external stimulus	V60	0.302798503204306	0.245198503204306	0.0576	Arabidopsis	Function
2	response to external stimulus	V61	0.37761481466922	0.16611481466922	0.2115	Arabidopsis	Function
2	response to external stimulus	V62	0.295948794848478	0.344448794848478	-0.0485	Arabidopsis	Function
2	response to external stimulus	V63	0.319511189723748	0.319311189723748	2e-04	Arabidopsis	Function
2	response to external stimulus	V64	0.282348825525325	0.337848825525325	-0.0555	Arabidopsis	Function
2	response to external stimulus	V65	0.322288531753431	0.330388531753431	-0.0081	Arabidopsis	Function
2	response to external stimulus	V66	0.288975674778239	0.246375674778239	0.0426	Arabidopsis	Function
2	response to external stimulus	V67	0.281572042823716	0.026972042823716	0.2546	Arabidopsis	Function
2	response to external stimulus	V68	0.294880918242306	0.264180918242306	0.0307	Arabidopsis	Function
2	response to external stimulus	V69	0.288154106276752	0.364254106276752	-0.0761	Arabidopsis	Function
2	response to external stimulus	V7	0.261270344018169	0.231870344018169	0.0294	Arabidopsis	Function
2	response to external stimulus	V70	0.273590808669726	0.388090808669726	-0.1145	Arabidopsis	Function
2	response to external stimulus	V71	0.31310245029602	0.38880245029602	-0.0757	Arabidopsis	Function
2	response to external stimulus	V72	0.266889145970078	0.311789145970078	-0.0449	Arabidopsis	Function
2	response to external stimulus	V73	0.29146023124779	0.24606023124779	0.0454	Arabidopsis	Function
2	response to external stimulus	V74	0.268743234076938	0.278643234076938	-0.0099	Arabidopsis	Function
2	response to external stimulus	V75	0.33184634849916	0.37194634849916	-0.0401	Arabidopsis	Function
2	response to external stimulus	V76	0.28332621528658	0.34372621528658	-0.0604	Arabidopsis	Function
2	response to external stimulus	V77	0.294804585995779	0.261204585995779	0.0336	Arabidopsis	Function
2	response to external stimulus	V78	0.283414052835918	0.291014052835918	-0.0076	Arabidopsis	Function
2	response to external stimulus	V79	0.340983127592524	0.411983127592524	-0.071	Arabidopsis	Function
2	response to external stimulus	V8	0.326788036625871	0.358088036625871	-0.0313	Arabidopsis	Function
2	response to external stimulus	V80	0.360781099341948	0.371381099341948	-0.0106	Arabidopsis	Function
2	response to external stimulus	V81	0.322145087628353	0.271345087628353	0.0508	Arabidopsis	Function
2	response to external stimulus	V82	0.331142333525141	0.218742333525141	0.1124	Arabidopsis	Function
2	response to external stimulus	V83	0.343170847142556	0.398670847142556	-0.0555	Arabidopsis	Function
2	response to external stimulus	V84	0.300876312983439	0.385876312983439	-0.085	Arabidopsis	Function
2	response to external stimulus	V85	0.344317799038855	0.322117799038855	0.0222	Arabidopsis	Function
2	response to external stimulus	V86	0.298246045531915	0.313846045531915	-0.0156	Arabidopsis	Function
2	response to external stimulus	V87	0.350363139303893	0.266263139303893	0.0841	Arabidopsis	Function
2	response to external stimulus	V88	0.300482670787718	0.299982670787718	5e-04	Arabidopsis	Function
2	response to external stimulus	V89	0.276205769878464	0.329305769878463	-0.0531	Arabidopsis	Function
2	response to external stimulus	V9	0.296884210150082	0.278584210150082	0.0183	Arabidopsis	Function
2	response to external stimulus	V90	0.293449283360494	0.297449283360494	-0.004	Arabidopsis	Function
2	response to external stimulus	V91	0.323544571363394	0.391244571363394	-0.0677	Arabidopsis	Function
2	response to external stimulus	V92	0.285311803284099	0.334711803284099	-0.0494	Arabidopsis	Function
2	response to external stimulus	V93	0.321697836312503	0.356497836312503	-0.0348	Arabidopsis	Function
2	response to external stimulus	V94	0.342405361192454	0.367005361192454	-0.0246	Arabidopsis	Function
2	response to external stimulus	V95	0.320196852027872	0.381896852027872	-0.0617	Arabidopsis	Function
2	response to external stimulus	V96	0.339685791556461	0.328185791556461	0.0115	Arabidopsis	Function
2	response to external stimulus	V97	0.341424807410188	0.389324807410188	-0.0479	Arabidopsis	Function
2	response to external stimulus	V98	0.311059741192712	0.286259741192712	0.0248	Arabidopsis	Function
2	response to external stimulus	V99	0.292821068489877	0.304421068489877	-0.0116	Arabidopsis	Function
2	response to stress	V1	0.404869154421516	0.213369154421516	0.1915	Arabidopsis	Function
2	response to stress	V10	0.445888475038535	0.215788475038535	0.2301	Arabidopsis	Function
2	response to stress	V100	0.426569077400071	0.232069077400071	0.1945	Arabidopsis	Function
2	response to stress	V11	0.379523303390163	0.217923303390163	0.1616	Arabidopsis	Function
2	response to stress	V12	0.394728713322646	0.362628713322646	0.0321	Arabidopsis	Function
2	response to stress	V13	0.366369050392582	0.278469050392582	0.0879	Arabidopsis	Function
2	response to stress	V14	0.403307892668074	0.228907892668074	0.1744	Arabidopsis	Function
2	response to stress	V15	0.40975986550598	0.21665986550598	0.1931	Arabidopsis	Function
2	response to stress	V16	0.41077154941831	0.25607154941831	0.1547	Arabidopsis	Function
2	response to stress	V17	0.450378213460515	0.231078213460515	0.2193	Arabidopsis	Function
2	response to stress	V18	0.37969229543662	0.26999229543662	0.1097	Arabidopsis	Function
2	response to stress	V19	0.441711509145693	0.268111509145693	0.1736	Arabidopsis	Function
2	response to stress	V2	0.372184422721323	0.210484422721323	0.1617	Arabidopsis	Function
2	response to stress	V20	0.421944312472265	0.214644312472265	0.2073	Arabidopsis	Function
2	response to stress	V21	0.389058383030225	0.276658383030225	0.1124	Arabidopsis	Function
2	response to stress	V22	0.422670687877871	0.182370687877871	0.2403	Arabidopsis	Function
2	response to stress	V23	0.413206874048271	0.283606874048271	0.1296	Arabidopsis	Function
2	response to stress	V24	0.442514890400803	0.325514890400803	0.117	Arabidopsis	Function
2	response to stress	V25	0.409472050090329	0.151472050090329	0.258	Arabidopsis	Function
2	response to stress	V26	0.389031439836972	0.249531439836972	0.1395	Arabidopsis	Function
2	response to stress	V27	0.38175780270466	0.22155780270466	0.1602	Arabidopsis	Function
2	response to stress	V28	0.406084098826035	0.241784098826035	0.1643	Arabidopsis	Function
2	response to stress	V29	0.372792920229822	0.167792920229822	0.205	Arabidopsis	Function
2	response to stress	V3	0.415848492925775	0.147948492925775	0.2679	Arabidopsis	Function
2	response to stress	V30	0.417149344821283	0.0363493448212825	0.3808	Arabidopsis	Function
2	response to stress	V31	0.383246830090998	0.198146830090998	0.1851	Arabidopsis	Function
2	response to stress	V32	0.437979908143571	0.212079908143571	0.2259	Arabidopsis	Function
2	response to stress	V33	0.440662564776848	0.200262564776848	0.2404	Arabidopsis	Function
2	response to stress	V34	0.376350331892157	0.255850331892157	0.1205	Arabidopsis	Function
2	response to stress	V35	0.417296511561828	0.210696511561828	0.2066	Arabidopsis	Function
2	response to stress	V36	0.41599751392853	0.283697513928529	0.1323	Arabidopsis	Function
2	response to stress	V37	0.413422240431955	0.267322240431955	0.1461	Arabidopsis	Function
2	response to stress	V38	0.30933170020497	0.13023170020497	0.1791	Arabidopsis	Function
2	response to stress	V39	0.347882922944272	0.169282922944272	0.1786	Arabidopsis	Function
2	response to stress	V4	0.37509529430484	0.15079529430484	0.2243	Arabidopsis	Function
2	response to stress	V40	0.445931310961878	0.238631310961878	0.2073	Arabidopsis	Function
2	response to stress	V41	0.401189716726036	0.182089716726036	0.2191	Arabidopsis	Function
2	response to stress	V42	0.40863853651529	0.19863853651529	0.21	Arabidopsis	Function
2	response to stress	V43	0.416096122820292	0.286896122820292	0.1292	Arabidopsis	Function
2	response to stress	V44	0.422437149423435	0.255737149423435	0.1667	Arabidopsis	Function
2	response to stress	V45	0.426502276392175	0.257102276392175	0.1694	Arabidopsis	Function
2	response to stress	V46	0.358812136149183	0.213712136149183	0.1451	Arabidopsis	Function
2	response to stress	V47	0.438355969826199	0.270055969826199	0.1683	Arabidopsis	Function
2	response to stress	V48	0.424518038179083	0.245418038179083	0.1791	Arabidopsis	Function
2	response to stress	V49	0.381094251385564	0.157894251385564	0.2232	Arabidopsis	Function
2	response to stress	V5	0.462088293027477	0.250588293027477	0.2115	Arabidopsis	Function
2	response to stress	V50	0.433798077809527	0.229198077809527	0.2046	Arabidopsis	Function
2	response to stress	V51	0.348172889836942	0.237972889836942	0.1102	Arabidopsis	Function
2	response to stress	V52	0.394263674438446	0.209463674438446	0.1848	Arabidopsis	Function
2	response to stress	V53	0.371226258017127	0.251726258017128	0.1195	Arabidopsis	Function
2	response to stress	V54	0.422040981408383	0.154440981408383	0.2676	Arabidopsis	Function
2	response to stress	V55	0.434533988437243	0.169233988437243	0.2653	Arabidopsis	Function
2	response to stress	V56	0.39802039048662	0.19962039048662	0.1984	Arabidopsis	Function
2	response to stress	V57	0.416429787974618	0.236429787974618	0.18	Arabidopsis	Function
2	response to stress	V58	0.437014291269725	0.230014291269725	0.207	Arabidopsis	Function
2	response to stress	V59	0.378051621413925	0.162751621413925	0.2153	Arabidopsis	Function
2	response to stress	V6	0.374326740011256	0.204326740011256	0.17	Arabidopsis	Function
2	response to stress	V60	0.392080319223113	0.210380319223113	0.1817	Arabidopsis	Function
2	response to stress	V61	0.401333813139098	0.260733813139098	0.1406	Arabidopsis	Function
2	response to stress	V62	0.442564968043005	0.260764968043005	0.1818	Arabidopsis	Function
2	response to stress	V63	0.398547313810287	0.282647313810287	0.1159	Arabidopsis	Function
2	response to stress	V64	0.445529927721408	0.293029927721408	0.1525	Arabidopsis	Function
2	response to stress	V65	0.406217447885274	0.237817447885274	0.1684	Arabidopsis	Function
2	response to stress	V66	0.424955646120645	0.261255646120645	0.1637	Arabidopsis	Function
2	response to stress	V67	0.383940794137243	0.335840794137243	0.0481	Arabidopsis	Function
2	response to stress	V68	0.452787946011316	0.225087946011316	0.2277	Arabidopsis	Function
2	response to stress	V69	0.413738486016179	0.291838486016179	0.1219	Arabidopsis	Function
2	response to stress	V7	0.44046198746575	0.20536198746575	0.2351	Arabidopsis	Function
2	response to stress	V70	0.381572838609596	0.187072838609596	0.1945	Arabidopsis	Function
2	response to stress	V71	0.393124413095525	0.204324413095525	0.1888	Arabidopsis	Function
2	response to stress	V72	0.362958518687809	0.245258518687809	0.1177	Arabidopsis	Function
2	response to stress	V73	0.397956028702675	0.199656028702675	0.1983	Arabidopsis	Function
2	response to stress	V74	0.393197762400629	0.260297762400629	0.1329	Arabidopsis	Function
2	response to stress	V75	0.370402923178011	0.246502923178011	0.1239	Arabidopsis	Function
2	response to stress	V76	0.365157385969948	0.255757385969948	0.1094	Arabidopsis	Function
2	response to stress	V77	0.442698794821324	0.173898794821324	0.2688	Arabidopsis	Function
2	response to stress	V78	0.405578834692729	0.265578834692729	0.14	Arabidopsis	Function
2	response to stress	V79	0.425577707739633	0.257077707739633	0.1685	Arabidopsis	Function
2	response to stress	V8	0.380667157410017	0.216767157410017	0.1639	Arabidopsis	Function
2	response to stress	V80	0.439044897450637	0.201644897450637	0.2374	Arabidopsis	Function
2	response to stress	V81	0.430162850535846	0.185162850535846	0.245	Arabidopsis	Function
2	response to stress	V82	0.422459815823772	0.185559815823772	0.2369	Arabidopsis	Function
2	response to stress	V83	0.381845526813548	0.275445526813548	0.1064	Arabidopsis	Function
2	response to stress	V84	0.411533831964764	0.224033831964764	0.1875	Arabidopsis	Function
2	response to stress	V85	0.409297749028899	0.2587977490289	0.1505	Arabidopsis	Function
2	response to stress	V86	0.427785853386489	0.241785853386489	0.186	Arabidopsis	Function
2	response to stress	V87	0.383544746167963	0.258944746167963	0.1246	Arabidopsis	Function
2	response to stress	V88	0.391088749775903	0.206988749775903	0.1841	Arabidopsis	Function
2	response to stress	V89	0.390610950003055	0.216710950003055	0.1739	Arabidopsis	Function
2	response to stress	V9	0.421008313545106	0.262508313545107	0.1585	Arabidopsis	Function
2	response to stress	V90	0.366930285186656	0.192030285186656	0.1749	Arabidopsis	Function
2	response to stress	V91	0.42678905122575	0.17498905122575	0.2518	Arabidopsis	Function
2	response to stress	V92	0.454173416154118	0.219673416154118	0.2345	Arabidopsis	Function
2	response to stress	V93	0.407165515653958	0.284065515653958	0.1231	Arabidopsis	Function
2	response to stress	V94	0.455425479378814	0.207625479378814	0.2478	Arabidopsis	Function
2	response to stress	V95	0.411004536369891	0.202404536369891	0.2086	Arabidopsis	Function
2	response to stress	V96	0.486955511254869	0.233555511254869	0.2534	Arabidopsis	Function
2	response to stress	V97	0.42518738660472	0.13138738660472	0.2938	Arabidopsis	Function
2	response to stress	V98	0.396238259954123	0.223638259954123	0.1726	Arabidopsis	Function
[truncated: 7,901 more rows]
