# Supplementary material for: Strong evidence for the adaptive walk model of gene evolution in Drosophila and Arabidopsis
Source: PLoS Biol. 2022 Sep 13;20(9):e3001775. doi: 10.1371/journal.pbio.3001775 (PMC9470001; doi:10.1371/journal.pbio.3001775)
Supplement: S28 Data — (CSV) [file pbio.3001775.s042.csv]

variable	GranthamD	Age	species	value.mean	value.sd	N
omega[a]	0.0571382471972048	1	Arabidopsis	0.223222	0.014394019380958	18543
omega[a]	0.0571382471972048	2	Arabidopsis	0.165071	0.0271265135312969	19146
omega[a]	0.0571382471972048	3	Arabidopsis	0.097627	0.047655505908912	2060
omega[a]	0.0571382471972048	4	Arabidopsis	0.213187	0.0478391637350475	7567
omega[a]	0.0571382471972048	5	Arabidopsis	0.210306	0.0512439379415514	2592
omega[a]	0.0571382471972048	6	Arabidopsis	0.168169	0.0605096915102586	1758
omega[a]	0.0571382471972048	7	Arabidopsis	0.248401	0.104352227444973	1633
omega[a]	0.0571382471972048	8	Arabidopsis	0.168311	0.0711807868966923	1912
omega[a]	0.119676325763435	1	Arabidopsis	0.184457	0.0505110974005323	13211
omega[a]	0.119676325763435	2	Arabidopsis	0.260543	0.05211999607549	14664
omega[a]	0.119676325763435	3	Arabidopsis	0.170233	0.0693935170828753	1538
omega[a]	0.119676325763435	4	Arabidopsis	0.189596	0.0437879853453668	5637
omega[a]	0.119676325763435	5	Arabidopsis	0.167513	0.0849099899596596	1953
omega[a]	0.119676325763435	6	Arabidopsis	0.359147	0.12415689850127	1286
omega[a]	0.119676325763435	7	Arabidopsis	0.372902	0.115955547020608	966
omega[a]	0.119676325763435	8	Arabidopsis	0.329137	0.116928181061122	1021
omega[a]	0.175804706801585	1	Arabidopsis	0.23128	0.0143805494338778	16939
omega[a]	0.175804706801585	2	Arabidopsis	0.27876	0.0316972802580533	16576
omega[a]	0.175804706801585	3	Arabidopsis	0.417294	0.0866618318231821	1645
omega[a]	0.175804706801585	4	Arabidopsis	0.311992	0.0343110185794534	6104
omega[a]	0.175804706801585	5	Arabidopsis	0.36268	0.139486179033674	2026
omega[a]	0.175804706801585	6	Arabidopsis	0.207407	0.12241452615246	1420
omega[a]	0.175804706801585	7	Arabidopsis	0.349243	0.123312510326529	957
omega[a]	0.175804706801585	8	Arabidopsis	0.353075	0.149520693730117	1239
omega[a]	0.381960092624502	1	Arabidopsis	0.163946	0.0326147745537497	15646
omega[a]	0.381960092624502	2	Arabidopsis	0.194086	0.0229708379903694	17371
omega[a]	0.381960092624502	3	Arabidopsis	0.185302	0.0440047058548712	2009
omega[a]	0.381960092624502	4	Arabidopsis	0.216819	0.0841832545250197	6561
omega[a]	0.381960092624502	5	Arabidopsis	0.185385	0.0683507950712257	2264
omega[a]	0.381960092624502	6	Arabidopsis	0.216581	0.0545025709615073	1421
omega[a]	0.381960092624502	7	Arabidopsis	0.281219	0.110583460592286	1013
omega[a]	0.381960092624502	8	Arabidopsis	0.16612	0.0625232385080568	1057
omega[a]	0.607902881382572	1	Arabidopsis	0.188018	0.0302070778380689	15207
omega[a]	0.607902881382572	2	Arabidopsis	0.198209	0.00837768916572916	16030
omega[a]	0.607902881382572	3	Arabidopsis	0.204016	0.0520873193044452	1758
omega[a]	0.607902881382572	4	Arabidopsis	0.19515	0.0440762482133593	6309
omega[a]	0.607902881382572	5	Arabidopsis	0.210202	0.0851615588576836	2276
omega[a]	0.607902881382572	6	Arabidopsis	0.26112	0.096477572628057	1448
omega[a]	0.607902881382572	7	Arabidopsis	0.411395	0.0689252696986403	1131
omega[a]	0.607902881382572	8	Arabidopsis	0.165871	0.130536717459305	1368
omega[a]	0.722470663365312	1	Arabidopsis	0.299053	0.0543992451206537	13197
omega[a]	0.722470663365312	2	Arabidopsis	0.207795	0.0700793163551706	14666
omega[a]	0.722470663365312	3	Arabidopsis	0.293941	0.092258722830873	1682
omega[a]	0.722470663365312	4	Arabidopsis	0.251181	0.0557043017307742	5642
omega[a]	0.722470663365312	5	Arabidopsis	0.273702	0.0944690040342986	1851
omega[a]	0.722470663365312	6	Arabidopsis	0.305794	0.068319177868637	1141
omega[a]	0.722470663365312	7	Arabidopsis	0.181496	0.103446050859295	897
omega[a]	0.722470663365312	8	Arabidopsis	0.360603	0.12560290678535	1170
omega[a]	1.16794139469233	1	Arabidopsis	0.247193	0.0659408232639484	16690
omega[a]	1.16794139469233	2	Arabidopsis	0.12141	0.0360264451129271	19036
omega[a]	1.16794139469233	3	Arabidopsis	0.203058	0.0786886271094091	2262
omega[a]	1.16794139469233	4	Arabidopsis	0.111942	0.0556637327842353	7855
omega[a]	1.16794139469233	5	Arabidopsis	0.128123	0.0795688531710084	2694
omega[a]	1.16794139469233	6	Arabidopsis	0.348777	0.0934339066945294	1817
omega[a]	1.16794139469233	7	Arabidopsis	0.10419	0.121612175011843	1380
omega[a]	1.16794139469233	8	Arabidopsis	0.181101	0.0860475608385422	1713
omega[a]	1.76658321278308	1	Arabidopsis	0.217759	0.0430822588694341	11901
omega[a]	1.76658321278308	2	Arabidopsis	0.139719	0.0264715921491151	13419
omega[a]	1.76658321278308	3	Arabidopsis	0.139775	0.0540373166516352	1488
omega[a]	1.76658321278308	4	Arabidopsis	0.152425	0.0775241863530148	5465
omega[a]	1.76658321278308	5	Arabidopsis	0.219484	0.0509882928135509	2034
omega[a]	1.76658321278308	6	Arabidopsis	0.242191	0.122094324436462	1414
omega[a]	1.76658321278308	7	Arabidopsis	0.191778	0.126169471230988	1097
omega[a]	1.76658321278308	8	Arabidopsis	0.345157	0.112305973878004	1387
omega[a]	2.19345310688696	1	Arabidopsis	0.259251	0.0379953917859745	14608
omega[a]	2.19345310688696	2	Arabidopsis	0.145198	0.0327934644264815	16095
omega[a]	2.19345310688696	3	Arabidopsis	0.200168	0.0830735075251145	1686
omega[a]	2.19345310688696	4	Arabidopsis	0.25867	0.0497766618065742	6114
omega[a]	2.19345310688696	5	Arabidopsis	0.228254	0.0457409645987516	2200
omega[a]	2.19345310688696	6	Arabidopsis	0.214688	0.0870119604921465	1482
omega[a]	2.19345310688696	7	Arabidopsis	0.351015	0.111618929076939	1023
omega[a]	2.19345310688696	8	Arabidopsis	0.266931	0.112872878970418	1277
omega[a]	4.56321908619256	1	Arabidopsis	0.283739	0.0349792056409623	13409
omega[a]	4.56321908619256	2	Arabidopsis	0.176367	0.0922443199149176	15834
omega[a]	4.56321908619256	3	Arabidopsis	-0.046241	0.169213226370718	1737
omega[a]	4.56321908619256	4	Arabidopsis	0.236393	0.0917664374453653	6389
omega[a]	4.56321908619256	5	Arabidopsis	0.248615	0.08926584218394	2295
omega[a]	4.56321908619256	6	Arabidopsis	0.122419	0.100284277441781	1784
omega[a]	4.56321908619256	7	Arabidopsis	0.080668	0.137470366231851	1320
omega[a]	4.56321908619256	8	Arabidopsis	0.087312	0.0711596743140724	1801
omega[a]	0.0556597303425914	1	Drosophila	0.253756	0.069925780740162	8819
omega[a]	0.0556597303425914	2	Drosophila	0.329696	0.0395704024684505	4973
omega[a]	0.0556597303425914	3	Drosophila	0.29291	0.0315962678399545	1627
omega[a]	0.0556597303425914	4	Drosophila	0.28807	0.0368406108263775	1061
omega[a]	0.0556597303425914	5	Drosophila	0.225987	0.0463422918197958	1392
omega[a]	0.0556597303425914	6	Drosophila	0.310995	0.040906079602974	1562
omega[a]	0.0556597303425914	7	Drosophila	0.370428	0.0698792393845962	1175
omega[a]	0.123314883654992	1	Drosophila	0.359238	0.0356932208712189	7809
omega[a]	0.123314883654992	2	Drosophila	0.316424	0.0523087031791348	4735
omega[a]	0.123314883654992	3	Drosophila	0.340363	0.0406069125204619	1551
omega[a]	0.123314883654992	4	Drosophila	0.317914	0.0425514543425565	1108
omega[a]	0.123314883654992	5	Drosophila	0.309566	0.0695249787537333	1328
omega[a]	0.123314883654992	6	Drosophila	0.339898	0.0653567613838527	1364
omega[a]	0.123314883654992	7	Drosophila	0.299632	0.0677235242241079	1092
omega[a]	0.21140528076483	1	Drosophila	0.384464	0.0365506056272283	8177
omega[a]	0.21140528076483	2	Drosophila	0.432495	0.0231241243350451	4581
omega[a]	0.21140528076483	3	Drosophila	0.308925	0.0503354873610933	1486
omega[a]	0.21140528076483	4	Drosophila	0.376833	0.0706297588796248	1138
omega[a]	0.21140528076483	5	Drosophila	0.310782	0.0536759306515791	1283
omega[a]	0.21140528076483	6	Drosophila	0.395728	0.0598543452259253	1422
omega[a]	0.21140528076483	7	Drosophila	0.38862	0.0587517753868861	1049
omega[a]	0.423021677939199	1	Drosophila	0.293087	0.0591289066960544	8336
omega[a]	0.423021677939199	2	Drosophila	0.283846	0.0670669368932444	5257
omega[a]	0.423021677939199	3	Drosophila	0.316855	0.080581222434826	1618
omega[a]	0.423021677939199	4	Drosophila	0.352639	0.0670759811819041	1254
omega[a]	0.423021677939199	5	Drosophila	0.21109	0.0487101455841417	1239
omega[a]	0.423021677939199	6	Drosophila	0.285251	0.0826352328983323	1369
omega[a]	0.423021677939199	7	Drosophila	0.333265	0.083030256594214	1023
omega[a]	0.639200231216323	1	Drosophila	0.354085	0.0275595383953661	10439
omega[a]	0.639200231216323	2	Drosophila	0.382759	0.0316457158604958	6696
omega[a]	0.639200231216323	3	Drosophila	0.264046	0.0482958902406966	2371
omega[a]	0.639200231216323	4	Drosophila	0.328593	0.0805014790691651	1616
omega[a]	0.639200231216323	5	Drosophila	0.355297	0.0388304796844599	1822
omega[a]	0.639200231216323	6	Drosophila	0.355226	0.0644119814753106	1811
omega[a]	0.639200231216323	7	Drosophila	0.384984	0.0455973876621914	1353
omega[a]	0.77014643404039	1	Drosophila	0.240108	0.0709472697633157	4962
omega[a]	0.77014643404039	2	Drosophila	0.35392	0.0126127080375471	3271
omega[a]	0.77014643404039	3	Drosophila	0.365158	0.0493510250423157	1218
omega[a]	0.77014643404039	4	Drosophila	0.332283	0.0460913718234298	764
omega[a]	0.77014643404039	5	Drosophila	0.281569	0.0466261527493103	923
omega[a]	0.77014643404039	6	Drosophila	0.329273	0.0683142247561985	907
omega[a]	0.77014643404039	7	Drosophila	0.389168	0.084975049077106	623
omega[a]	1.03757595178291	1	Drosophila	0.273915	0.0410659837974512	5932
omega[a]	1.03757595178291	2	Drosophila	0.269319	0.0307071725079719	3903
omega[a]	1.03757595178291	3	Drosophila	0.271254	0.0384506253512084	1422
omega[a]	1.03757595178291	4	Drosophila	0.218331	0.0554579150565926	1032
omega[a]	1.03757595178291	5	Drosophila	0.217228	0.0537223164884845	1164
omega[a]	1.03757595178291	6	Drosophila	0.251636	0.066106057302801	1260
omega[a]	1.03757595178291	7	Drosophila	0.32994	0.0758898816800642	1086
omega[a]	1.67211502538367	1	Drosophila	0.220823	0.0464365666063052	8334
omega[a]	1.67211502538367	2	Drosophila	0.248135	0.0549671093114838	4701
omega[a]	1.67211502538367	3	Drosophila	0.185697	0.0239701980582033	1630
omega[a]	1.67211502538367	4	Drosophila	0.305922	0.0590161946272617	1188
omega[a]	1.67211502538367	5	Drosophila	0.230707	0.0444295657658435	1394
omega[a]	1.67211502538367	6	Drosophila	0.22388	0.0585665657714589	1524
omega[a]	1.67211502538367	7	Drosophila	0.365125	0.0595552427956133	1395
omega[a]	2.11360722703346	1	Drosophila	0.251001	0.0544088849974585	6880
omega[a]	2.11360722703346	2	Drosophila	0.28299	0.0693509556567539	4178
omega[a]	2.11360722703346	3	Drosophila	0.318812	0.0760369212284334	1452
omega[a]	2.11360722703346	4	Drosophila	0.326581	0.0433031589465188	955
omega[a]	2.11360722703346	5	Drosophila	0.211536	0.0426073321332743	1124
omega[a]	2.11360722703346	6	Drosophila	0.318714	0.0572442366557807	1230
omega[a]	2.11360722703346	7	Drosophila	0.278094	0.0596415349476277	984
omega[a]	4.17785192817614	1	Drosophila	0.129863	0.0257379084290668	7512
omega[a]	4.17785192817614	2	Drosophila	0.215221	0.0642780989061585	4415
omega[a]	4.17785192817614	3	Drosophila	0.20222	0.0358408265597328	1554
omega[a]	4.17785192817614	4	Drosophila	0.269897	0.0567812254769714	1164
omega[a]	4.17785192817614	5	Drosophila	0.321228	0.0518217186246473	1395
omega[a]	4.17785192817614	6	Drosophila	0.305425	0.0623905480004622	1451
omega[a]	4.17785192817614	7	Drosophila	0.364482	0.0443939830757878	1368
omega[na]	0.0571382471972048	1	Arabidopsis	0.225420163386615	0.0197835524246386	18543
omega[na]	0.0571382471972048	2	Arabidopsis	0.309690832826196	0.0348147677409027	19146
omega[na]	0.0571382471972048	3	Arabidopsis	0.381641258707939	0.0587208598579949	2060
omega[na]	0.0571382471972048	4	Arabidopsis	0.279419390126276	0.0513062287635529	7567
omega[na]	0.0571382471972048	5	Arabidopsis	0.323541171773252	0.0573776927479322	2592
omega[na]	0.0571382471972048	6	Arabidopsis	0.44029886176385	0.0440500856160962	1758
omega[na]	0.0571382471972048	7	Arabidopsis	0.365139455777662	0.0934142591194691	1633
omega[na]	0.0571382471972048	8	Arabidopsis	0.500820865562782	0.0711003791009032	1912
omega[na]	0.119676325763435	1	Arabidopsis	0.307443584804163	0.0348139125147876	13211
omega[na]	0.119676325763435	2	Arabidopsis	0.284327268440867	0.0390822680260934	14664
omega[na]	0.119676325763435	3	Arabidopsis	0.37203184140034	0.0524431983003814	1538
omega[na]	0.119676325763435	4	Arabidopsis	0.355944428235199	0.0598748558939997	5637
omega[na]	0.119676325763435	5	Arabidopsis	0.399376999895166	0.0707872950587177	1953
omega[na]	0.119676325763435	6	Arabidopsis	0.344652852481642	0.0973855717513549	1286
omega[na]	0.119676325763435	7	Arabidopsis	0.26576353346483	0.117240536881244	966
omega[na]	0.119676325763435	8	Arabidopsis	0.448753712412266	0.127358535949697	1021
omega[na]	0.175804706801585	1	Arabidopsis	0.297779282646672	0.0181932796419399	16939
omega[na]	0.175804706801585	2	Arabidopsis	0.302282560622668	0.0146463805385574	16576
omega[na]	0.175804706801585	3	Arabidopsis	0.175031434017697	0.10682878444701	1645
omega[na]	0.175804706801585	4	Arabidopsis	0.281731931358028	0.0491974471436853	6104
omega[na]	0.175804706801585	5	Arabidopsis	0.286307419272262	0.125555569982563	2026
omega[na]	0.175804706801585	6	Arabidopsis	0.528316193151942	0.119226465479604	1420
omega[na]	0.175804706801585	7	Arabidopsis	0.347306165305676	0.140247537046194	957
omega[na]	0.175804706801585	8	Arabidopsis	0.507708873896518	0.115545223307063	1239
omega[na]	0.381960092624502	1	Arabidopsis	0.315447433991055	0.0321762853190963	15646
omega[na]	0.381960092624502	2	Arabidopsis	0.321928257975065	0.0249458252940244	17371
omega[na]	0.381960092624502	3	Arabidopsis	0.340062558261134	0.0390870718376726	2009
omega[na]	0.381960092624502	4	Arabidopsis	0.313833657139285	0.0844361164883674	6561
omega[na]	0.381960092624502	5	Arabidopsis	0.379916496862147	0.0656978965937991	2264
omega[na]	0.381960092624502	6	Arabidopsis	0.425309557433652	0.0334754958066827	1421
omega[na]	0.381960092624502	7	Arabidopsis	0.368923985652489	0.115271726274844	1013
omega[na]	0.381960092624502	8	Arabidopsis	0.568707997882988	0.053708567816382	1057
omega[na]	0.607902881382572	1	Arabidopsis	0.291270294326276	0.0337642600962133	15207
omega[na]	0.607902881382572	2	Arabidopsis	0.304916684935511	0.0407214508247349	16030
omega[na]	0.607902881382572	3	Arabidopsis	0.302836284032988	0.0713697245315308	1758
omega[na]	0.607902881382572	4	Arabidopsis	0.327348326610141	0.0299652304852195	6309
omega[na]	0.607902881382572	5	Arabidopsis	0.36013183681108	0.0846196732168691	2276
omega[na]	0.607902881382572	6	Arabidopsis	0.384007513657157	0.0884810041789831	1448
omega[na]	0.607902881382572	7	Arabidopsis	0.180637573265005	0.0747670489332617	1131
omega[na]	0.607902881382572	8	Arabidopsis	0.540974779722932	0.130106278097528	1368
omega[na]	0.722470663365312	1	Arabidopsis	0.208650067846165	0.0474839633095395	13197
omega[na]	0.722470663365312	2	Arabidopsis	0.359827054767241	0.0470975418453951	14666
omega[na]	0.722470663365312	3	Arabidopsis	0.305898442660717	0.0700088829162207	1682
omega[na]	0.722470663365312	4	Arabidopsis	0.338655119544146	0.076529029744063	5642
omega[na]	0.722470663365312	5	Arabidopsis	0.349219510827706	0.0922391454829481	1851
omega[na]	0.722470663365312	6	Arabidopsis	0.378818233311007	0.0563415605965267	1141
omega[na]	0.722470663365312	7	Arabidopsis	0.537209180935939	0.0934875641218685	897
omega[na]	0.722470663365312	8	Arabidopsis	0.478037492657383	0.119654354782341	1170
omega[na]	1.16794139469233	1	Arabidopsis	0.186944751779824	0.0549417761844163	16690
omega[na]	1.16794139469233	2	Arabidopsis	0.36065661785728	0.0341953369955746	19036
omega[na]	1.16794139469233	3	Arabidopsis	0.300859888979604	0.0797324523261104	2262
omega[na]	1.16794139469233	4	Arabidopsis	0.400258335101968	0.0585421669228672	7855
omega[na]	1.16794139469233	5	Arabidopsis	0.423344232142306	0.0751791911301307	2694
omega[na]	1.16794139469233	6	Arabidopsis	0.291603545766295	0.0854670738829415	1817
omega[na]	1.16794139469233	7	Arabidopsis	0.504347380390239	0.110717239766774	1380
omega[na]	1.16794139469233	8	Arabidopsis	0.582377248584174	0.0828934851653873	1713
omega[na]	1.76658321278308	1	Arabidopsis	0.19840467176497	0.0466690372177291	11901
omega[na]	1.76658321278308	2	Arabidopsis	0.316084492872685	0.0287788674881898	13419
omega[na]	1.76658321278308	3	Arabidopsis	0.321236283365187	0.0580262429513613	1488
omega[na]	1.76658321278308	4	Arabidopsis	0.326663490289159	0.0769118865422075	5465
omega[na]	1.76658321278308	5	Arabidopsis	0.304899329004537	0.0518190423088428	2034
omega[na]	1.76658321278308	6	Arabidopsis	0.325701773037954	0.121590000334962	1414
omega[na]	1.76658321278308	7	Arabidopsis	0.352784657609184	0.123553966174023	1097
omega[na]	1.76658321278308	8	Arabidopsis	0.35061516115005	0.110663960782062	1387
omega[na]	2.19345310688696	1	Arabidopsis	0.210065425611323	0.049032935370071	14608
omega[na]	2.19345310688696	2	Arabidopsis	0.357866780840389	0.0292777118567837	16095
omega[na]	2.19345310688696	3	Arabidopsis	0.307087584741471	0.0984894928934569	1686
omega[na]	2.19345310688696	4	Arabidopsis	0.255184220435325	0.0396965853671889	6114
omega[na]	2.19345310688696	5	Arabidopsis	0.313820803733602	0.0532511980639907	2200
omega[na]	2.19345310688696	6	Arabidopsis	0.392592430738876	0.0849473365331021	1482
omega[na]	2.19345310688696	7	Arabidopsis	0.269400779705137	0.10574125719799	1023
omega[na]	2.19345310688696	8	Arabidopsis	0.431039893888562	0.117446881082995	1277
omega[na]	4.56321908619256	1	Arabidopsis	0.10988439334207	0.0342671254956401	13409
omega[na]	4.56321908619256	2	Arabidopsis	0.249211176269568	0.0883358259346788	15834
omega[na]	4.56321908619256	3	Arabidopsis	0.467202011676794	0.163886588983495	1737
omega[na]	4.56321908619256	4	Arabidopsis	0.208425543516302	0.0936015439122674	6389
omega[na]	4.56321908619256	5	Arabidopsis	0.255694739393925	0.0885317588825371	2295
omega[na]	4.56321908619256	6	Arabidopsis	0.432876206946108	0.0945642907192135	1784
omega[na]	4.56321908619256	7	Arabidopsis	0.456069731735505	0.133231887273234	1320
omega[na]	4.56321908619256	8	Arabidopsis	0.588010898701542	0.0703294526889222	1801
omega[na]	0.0556597303425914	1	Drosophila	0.130888576905092	0.0588723593083341	8819
omega[na]	0.0556597303425914	2	Drosophila	0.0888467000901595	0.0304789563064235	4973
omega[na]	0.0556597303425914	3	Drosophila	0.113495944905079	0.0320020312330751	1627
omega[na]	0.0556597303425914	4	Drosophila	0.159571262754604	0.033099821815962	1061
omega[na]	0.0556597303425914	5	Drosophila	0.187418363266237	0.0437127333191505	1392
omega[na]	0.0556597303425914	6	Drosophila	0.205194749824769	0.0417577844549514	1562
omega[na]	0.0556597303425914	7	Drosophila	0.23071912512579	0.0532697413888554	1175
omega[na]	0.123314883654992	1	Drosophila	0.0775451228482382	0.0151890344378529	7809
omega[na]	0.123314883654992	2	Drosophila	0.121595061845299	0.0349802647988524	4735
omega[na]	0.123314883654992	3	Drosophila	0.131924895906091	0.045593165165358	1551
omega[na]	0.123314883654992	4	Drosophila	0.174333683907604	0.0322260178722537	1108
omega[na]	0.123314883654992	5	Drosophila	0.188689441174036	0.0468367510542013	1328
omega[na]	0.123314883654992	6	Drosophila	0.223216568973485	0.0359037539119899	1364
omega[na]	0.123314883654992	7	Drosophila	0.3167046823673	0.0554466820850292	1092
omega[na]	0.21140528076483	1	Drosophila	0.101619502513912	0.0190531051376022	8177
omega[na]	0.21140528076483	2	Drosophila	0.0571671483581111	0.019569780768369	4581
omega[na]	0.21140528076483	3	Drosophila	0.199540859878793	0.0342541279711803	1486
omega[na]	0.21140528076483	4	Drosophila	0.188152193241156	0.0626604503107535	1138
omega[na]	0.21140528076483	5	Drosophila	0.196131134351333	0.0549037051856253	1283
omega[na]	0.21140528076483	6	Drosophila	0.199200107189964	0.0611657690384683	1422
omega[na]	0.21140528076483	7	Drosophila	0.326474782975967	0.0520145109981288	1049
omega[na]	0.423021677939199	1	Drosophila	0.150335487873368	0.0698623932557612	8336
omega[na]	0.423021677939199	2	Drosophila	0.174935134971203	0.0585268033837165	5257
omega[na]	0.423021677939199	3	Drosophila	0.146628922293891	0.0730029797505206	1618
omega[na]	0.423021677939199	4	Drosophila	0.132089546569943	0.0643155133701999	1254
omega[na]	0.423021677939199	5	Drosophila	0.223961598243275	0.0453986270327173	1239
omega[na]	0.423021677939199	6	Drosophila	0.217501373890047	0.0867410125547902	1369
omega[na]	0.423021677939199	7	Drosophila	0.259948116525445	0.0712820511169403	1023
omega[na]	0.639200231216323	1	Drosophila	0.10234981165768	0.0300907650394466	10439
omega[na]	0.639200231216323	2	Drosophila	0.0971825798680892	0.042192862395129	6696
omega[na]	0.639200231216323	3	Drosophila	0.198032488786272	0.050814719236938	2371
omega[na]	0.639200231216323	4	Drosophila	0.18462984907861	0.0744487250982126	1616
omega[na]	0.639200231216323	5	Drosophila	0.0973930471442374	0.0253556039795774	1822
omega[na]	0.639200231216323	6	Drosophila	0.218930100791217	0.0570429359862671	1811
omega[na]	0.639200231216323	7	Drosophila	0.262443100764137	0.0483614189658891	1353
omega[na]	0.77014643404039	1	Drosophila	0.139806089297618	0.0292220518466134	4962
omega[na]	0.77014643404039	2	Drosophila	0.0759629471092811	0.0337912591409323	3271
omega[na]	0.77014643404039	3	Drosophila	0.0834891881007902	0.0398004153471505	1218
omega[na]	0.77014643404039	4	Drosophila	0.104148861086924	0.0423476163032766	764
omega[na]	0.77014643404039	5	Drosophila	0.10216960457909	0.0325669963108841	923
omega[na]	0.77014643404039	6	Drosophila	0.205436687607464	0.0322599865712931	907
omega[na]	0.77014643404039	7	Drosophila	0.221699091404484	0.0566134107534761	623
omega[na]	1.03757595178291	1	Drosophila	0.0929782920241949	0.0342465917483874	5932
omega[na]	1.03757595178291	2	Drosophila	0.115699247134613	0.0264717919793025	3903
omega[na]	1.03757595178291	3	Drosophila	0.117497589431013	0.0385468021386463	1422
omega[na]	1.03757595178291	4	Drosophila	0.194777679035466	0.0509882576583806	1032
omega[na]	1.03757595178291	5	Drosophila	0.182377976731553	0.0555028936888176	1164
omega[na]	1.03757595178291	6	Drosophila	0.222570490420392	0.0691148626424036	1260
omega[na]	1.03757595178291	7	Drosophila	0.228427043230101	0.0691395659100139	1086
omega[na]	1.67211502538367	1	Drosophila	0.114756699846432	0.0384549079585458	8334
omega[na]	1.67211502538367	2	Drosophila	0.104813197787385	0.0487489606941848	4701
omega[na]	1.67211502538367	3	Drosophila	0.175116583476558	0.0189248184532971	1630
omega[na]	1.67211502538367	4	Drosophila	0.097075126874114	0.0584170152292073	1188
omega[na]	1.67211502538367	5	Drosophila	0.138231540836382	0.0438679475851075	1394
omega[na]	1.67211502538367	6	Drosophila	0.194241475570896	0.0488627612294929	1524
omega[na]	1.67211502538367	7	Drosophila	0.218494380394349	0.0515134494593514	1395
omega[na]	2.11360722703346	1	Drosophila	0.118197291374606	0.0504330333961966	6880
omega[na]	2.11360722703346	2	Drosophila	0.123053100065596	0.0342013157879064	4178
omega[na]	2.11360722703346	3	Drosophila	0.0985379417940711	0.0588190671676851	1452
omega[na]	2.11360722703346	4	Drosophila	0.0948219212073691	0.0332039638512888	955
omega[na]	2.11360722703346	5	Drosophila	0.17488912283231	0.0337763818043912	1124
omega[na]	2.11360722703346	6	Drosophila	0.161582890564508	0.039881130427809	1230
omega[na]	2.11360722703346	7	Drosophila	0.29541408915748	0.0746930912384784	984
omega[na]	4.17785192817614	1	Drosophila	0.170516971140947	0.0232812881957125	7512
omega[na]	4.17785192817614	2	Drosophila	0.110953166692899	0.0694320233773989	4415
omega[na]	4.17785192817614	3	Drosophila	0.151207221604086	0.0345975007248254	1554
omega[na]	4.17785192817614	4	Drosophila	0.131089849387008	0.0519325440753957	1164
omega[na]	4.17785192817614	5	Drosophila	0.0312844877121128	0.0444628839792056	1395
omega[na]	4.17785192817614	6	Drosophila	0.102570792266382	0.0589963853615736	1451
omega[na]	4.17785192817614	7	Drosophila	0.180763350686325	0.0465394568698392	1368
