# Supplementary material for: Strong evidence for the adaptive walk model of gene evolution in Drosophila and Arabidopsis
Source: PLoS Biol. 2022 Sep 13;20(9):e3001775. doi: 10.1371/journal.pbio.3001775 (PMC9470001; doi:10.1371/journal.pbio.3001775)
Supplement: S30 Data — (CSV) [file pbio.3001775.s044.csv]

GeneAge	variable	dnds	omegaNA	omegaA	species
1	V1	0.06119975844698	0.00919975844697998	0.052	Drosophila
1	V10	0.0632296501297835	0.0192296501297835	0.044	Drosophila
1	V100	0.0628168618653978	0.0120168618653978	0.0508	Drosophila
1	V11	0.0654375549703018	0.0151375549703018	0.0503	Drosophila
1	V12	0.0629703525180612	0.0178703525180612	0.0451	Drosophila
1	V13	0.0641896008715218	0.0176896008715218	0.0465	Drosophila
1	V14	0.0679623670046027	0.0177623670046027	0.0502	Drosophila
1	V15	0.0669957442985774	0.0159957442985774	0.051	Drosophila
1	V16	0.0627836240736206	0.0158836240736206	0.0469	Drosophila
1	V17	0.0611384046384317	0.0148384046384317	0.0463	Drosophila
1	V18	0.0596670603647589	0.0171670603647589	0.0425	Drosophila
1	V19	0.066020249973436	0.018420249973436	0.0476	Drosophila
1	V2	0.0688784801579724	0.0155784801579724	0.0533	Drosophila
1	V20	0.0681316652753301	0.0153316652753301	0.0528	Drosophila
1	V21	0.0654964443124213	0.0149964443124213	0.0505	Drosophila
1	V22	0.0628025588130412	0.0156025588130412	0.0472	Drosophila
1	V23	0.0627436924362794	0.0142436924362794	0.0485	Drosophila
1	V24	0.0661120194152277	0.0155120194152277	0.0506	Drosophila
1	V25	0.0639342888488133	0.0136342888488133	0.0503	Drosophila
1	V26	0.0670868656883545	0.0182868656883545	0.0488	Drosophila
1	V27	0.0655482026469117	0.0149482026469117	0.0506	Drosophila
1	V28	0.0627710711145243	0.0159710711145243	0.0468	Drosophila
1	V29	0.0654900948613968	0.0101900948613968	0.0553	Drosophila
1	V3	0.0672927262822504	0.00969272628225044	0.0576	Drosophila
1	V30	0.0661406772605454	0.00974067726054544	0.0564	Drosophila
1	V31	0.0636173282014581	0.0152173282014581	0.0484	Drosophila
1	V32	0.0606445331827559	0.0145445331827559	0.0461	Drosophila
1	V33	0.0626624118483729	0.0155624118483729	0.0471	Drosophila
1	V34	0.0634741511339767	0.00877415113397671	0.0547	Drosophila
1	V35	0.0657166733307623	0.0160166733307623	0.0497	Drosophila
1	V36	0.066150040469326	0.00815004046932603	0.058	Drosophila
1	V37	0.0626426497319381	0.0162426497319381	0.0464	Drosophila
1	V38	0.0646433384890093	0.0169433384890093	0.0477	Drosophila
1	V39	0.0639944344494722	0.0153944344494722	0.0486	Drosophila
1	V4	0.0617761199728614	0.0185761199728614	0.0432	Drosophila
1	V40	0.0678460909664961	0.0161460909664961	0.0517	Drosophila
1	V41	0.0623695807715137	0.0182695807715137	0.0441	Drosophila
1	V42	0.0638775991405643	0.0163775991405643	0.0475	Drosophila
1	V43	0.0654449356089462	0.0174449356089462	0.048	Drosophila
1	V44	0.0608530775713991	0.0143530775713991	0.0465	Drosophila
1	V45	0.0593099901268395	0.0154099901268395	0.0439	Drosophila
1	V46	0.0659541718460783	0.0150541718460783	0.0509	Drosophila
1	V47	0.0670756121816436	0.0170756121816436	0.05	Drosophila
1	V48	0.0662639218211323	0.0160639218211323	0.0502	Drosophila
1	V49	0.0657159119621534	0.0162159119621534	0.0495	Drosophila
1	V5	0.0644662515477206	0.0164662515477206	0.048	Drosophila
1	V50	0.0656767696135933	0.0168767696135933	0.0488	Drosophila
1	V51	0.0637628425938424	0.0103628425938424	0.0534	Drosophila
1	V52	0.0637492669231771	0.0114492669231771	0.0523	Drosophila
1	V53	0.066605240438334	0.016005240438334	0.0506	Drosophila
1	V54	0.0640240882126946	0.0166240882126946	0.0474	Drosophila
1	V55	0.0575885005431589	0.0170885005431589	0.0405	Drosophila
1	V56	0.0628930300801734	0.0159930300801734	0.0469	Drosophila
1	V57	0.0648734960435231	0.0139734960435231	0.0509	Drosophila
1	V58	0.0638488191432141	0.017948819143214	0.0459	Drosophila
1	V59	0.068801478935312	0.015201478935312	0.0536	Drosophila
1	V6	0.0663316953709926	0.0161316953709926	0.0502	Drosophila
1	V60	0.0626447042426856	0.0109447042426856	0.0517	Drosophila
1	V61	0.0640601393671191	0.0107601393671191	0.0533	Drosophila
1	V62	0.064800567809397	0.015800567809397	0.049	Drosophila
1	V63	0.0652728862780914	0.00827288627809137	0.057	Drosophila
1	V64	0.06585181628675	0.01475181628675	0.0511	Drosophila
1	V65	0.063752282086119	0.017652282086119	0.0461	Drosophila
1	V66	0.0627603472931069	0.0160603472931069	0.0467	Drosophila
1	V67	0.0639948734509394	0.0158948734509394	0.0481	Drosophila
1	V68	0.0655467359942715	0.00944673599427154	0.0561	Drosophila
1	V69	0.0665710507200935	0.0151710507200935	0.0514	Drosophila
1	V7	0.0645119925128178	0.0155119925128177	0.049	Drosophila
1	V70	0.0639704456923833	0.0127704456923833	0.0512	Drosophila
1	V71	0.0649128841687591	0.0161128841687591	0.0488	Drosophila
1	V72	0.0605841206968008	0.0149841206968008	0.0456	Drosophila
1	V73	0.0613984825084053	0.0117984825084053	0.0496	Drosophila
1	V74	0.0663549633219639	0.0151549633219639	0.0512	Drosophila
1	V75	0.064199707318275	0.015499707318275	0.0487	Drosophila
1	V76	0.0622536430526674	0.0191536430526674	0.0431	Drosophila
1	V77	0.0656156076915566	0.0178156076915566	0.0478	Drosophila
1	V78	0.0655679968162534	0.0150679968162534	0.0505	Drosophila
1	V79	0.062187162823758	0.015587162823758	0.0466	Drosophila
1	V8	0.0605546897795453	0.0154546897795453	0.0451	Drosophila
1	V80	0.060655965863227	0.016755965863227	0.0439	Drosophila
1	V81	0.0632290082059354	0.0168290082059354	0.0464	Drosophila
1	V82	0.063271435412712	0.015671435412712	0.0476	Drosophila
1	V83	0.0629625173820629	0.00926251738206293	0.0537	Drosophila
1	V84	0.062841486136775	0.017141486136775	0.0457	Drosophila
1	V85	0.0642731290259244	0.0150731290259244	0.0492	Drosophila
1	V86	0.0604076308287929	0.0160076308287929	0.0444	Drosophila
1	V87	0.061510433157994	0.014710433157994	0.0468	Drosophila
1	V88	0.0629878018897673	0.0180878018897673	0.0449	Drosophila
1	V89	0.0678827168517453	0.0135827168517453	0.0543	Drosophila
1	V9	0.0679930027098972	0.0132930027098972	0.0547	Drosophila
1	V90	0.0656577947009435	0.0161577947009435	0.0495	Drosophila
1	V91	0.0617803690225116	0.0147803690225116	0.047	Drosophila
1	V92	0.063917854229443	0.015817854229443	0.0481	Drosophila
1	V93	0.0681329076567496	0.0154329076567496	0.0527	Drosophila
1	V94	0.0625986149952987	0.0143986149952987	0.0482	Drosophila
1	V95	0.0624488351538983	0.0157488351538983	0.0467	Drosophila
1	V96	0.0698154273547064	0.00871542735470643	0.0611	Drosophila
1	V97	0.0640621679142505	0.0156621679142505	0.0484	Drosophila
1	V98	0.0655792541444624	0.0155792541444624	0.05	Drosophila
1	V99	0.0650628925004	0.0162628925004	0.0488	Drosophila
10	V1	0.0947843499541682	0.0334843499541682	0.0613	Drosophila
10	V10	0.100777630003146	0.0156776300031459	0.0851	Drosophila
10	V100	0.106766068210891	0.0188660682108905	0.0879	Drosophila
10	V11	0.10927662693294	0.0338766269329399	0.0754	Drosophila
10	V12	0.115625902420757	0.033325902420757	0.0823	Drosophila
10	V13	0.0940435827558937	0.0343435827558937	0.0597	Drosophila
10	V14	0.0907247193137833	0.0288247193137833	0.0619	Drosophila
10	V15	0.121944027944487	0.0120440279444869	0.1099	Drosophila
10	V16	0.107776412334515	0.0298764123345146	0.0779	Drosophila
10	V17	0.108217953809842	0.0421179538098421	0.0661	Drosophila
10	V18	0.0852877376820853	0.0180877376820853	0.0672	Drosophila
10	V19	0.106492739420824	0.0316927394208237	0.0748	Drosophila
10	V2	0.0828655514116709	0.0138655514116709	0.069	Drosophila
10	V20	0.109076397035073	0.0115763970350728	0.0975	Drosophila
10	V21	0.095053614305661	0.011053614305661	0.084	Drosophila
10	V22	0.0979945690651585	0.0291945690651585	0.0688	Drosophila
10	V23	0.100420762720467	0.0261207627204671	0.0743	Drosophila
10	V24	0.105192768874251	0.0240927688742507	0.0811	Drosophila
10	V25	0.09833387602321	0.04753387602321	0.0508	Drosophila
10	V26	0.101932770285887	0.0360327702858871	0.0659	Drosophila
10	V27	0.0862273418396237	0.0288273418396237	0.0574	Drosophila
10	V28	0.078481249920588	0.013281249920588	0.0652	Drosophila
10	V29	0.0847754666929052	0.0459754666929052	0.0388	Drosophila
10	V3	0.0924494804087454	0.0195494804087454	0.0729	Drosophila
10	V30	0.10433299212502	0.0299329921250199	0.0744	Drosophila
10	V31	0.0985313388858032	0.0139313388858032	0.0846	Drosophila
10	V32	0.09382712387862	0.03042712387862	0.0634	Drosophila
10	V33	0.106016816525894	0.0349168165258942	0.0711	Drosophila
10	V34	0.0823237240783185	0.0157237240783185	0.0666	Drosophila
10	V35	0.0954553238457059	0.0375553238457059	0.0579	Drosophila
10	V36	0.0816860360214268	0.0393860360214268	0.0423	Drosophila
10	V37	0.109424031326291	0.0137240313262913	0.0957	Drosophila
10	V38	0.100039596645629	0.0359395966456288	0.0641	Drosophila
10	V39	0.0923119997025554	0.0378119997025554	0.0545	Drosophila
10	V4	0.103118270714608	0.0387182707146082	0.0644	Drosophila
10	V40	0.111995547907933	0.0136955479079333	0.0983	Drosophila
10	V41	0.0826251732610905	0.0309251732610905	0.0517	Drosophila
10	V42	0.0971180822664147	0.0252180822664147	0.0719	Drosophila
10	V43	0.105621602976122	0.010121602976122	0.0955	Drosophila
10	V44	0.0974926181250346	0.0128926181250346	0.0846	Drosophila
10	V45	0.0951477073530328	0.0112477073530328	0.0839	Drosophila
10	V46	0.082500606212026	0.023500606212026	0.059	Drosophila
10	V47	0.0876217315040875	0.0408217315040875	0.0468	Drosophila
10	V48	0.094332684561399	0.010432684561399	0.0839	Drosophila
10	V49	0.0962486003454124	0.0265486003454124	0.0697	Drosophila
10	V5	0.105712960594082	0.0257129605940817	0.08	Drosophila
10	V50	0.0885253182756779	0.0353253182756779	0.0532	Drosophila
10	V51	0.0900835751605518	0.0354835751605518	0.0546	Drosophila
10	V52	0.101320618684889	0.0147206186848889	0.0866	Drosophila
10	V53	0.0904941082209952	0.0203941082209952	0.0701	Drosophila
10	V54	0.0823932699792963	0.0296932699792963	0.0527	Drosophila
10	V55	0.103022511514157	0.044322511514157	0.0587	Drosophila
10	V56	0.0827686641127713	0.0411686641127713	0.0416	Drosophila
10	V57	0.101137748536985	0.0357377485369847	0.0654	Drosophila
10	V58	0.11178711182115	0.0301871118211498	0.0816	Drosophila
10	V59	0.0858934724428737	0.0195934724428737	0.0663	Drosophila
10	V6	0.105690722770428	0.0178907227704284	0.0878	Drosophila
10	V60	0.0910324984661414	0.0512324984661414	0.0398	Drosophila
10	V61	0.117749144385373	0.0411491443853729	0.0766	Drosophila
10	V62	0.0980006745021637	0.0306006745021637	0.0674	Drosophila
10	V63	0.0826787091433608	0.0236787091433608	0.059	Drosophila
10	V64	0.0785663163792762	0.0281663163792762	0.0504	Drosophila
10	V65	0.0722372527711699	0.0314372527711698	0.0408	Drosophila
10	V66	0.100081962516696	0.048781962516696	0.0513	Drosophila
10	V67	0.0951841559998317	0.0234841559998317	0.0717	Drosophila
10	V68	0.0823627610342974	0.0362627610342974	0.0461	Drosophila
10	V69	0.100999666639593	0.0344996666395925	0.0665	Drosophila
10	V7	0.0811537027930298	0.0216537027930298	0.0595	Drosophila
10	V70	0.0865430817100754	0.0392430817100754	0.0473	Drosophila
10	V71	0.100021904209948	0.0422219042099476	0.0578	Drosophila
10	V72	0.103212499792623	0.0162124997926229	0.087	Drosophila
10	V73	0.0885983167197103	0.0478983167197103	0.0407	Drosophila
10	V74	0.0957792682587821	0.0299792682587822	0.0658	Drosophila
10	V75	0.0945277572078331	0.0243277572078331	0.0702	Drosophila
10	V76	0.0989269496168099	0.0127269496168099	0.0862	Drosophila
10	V77	0.0903752659743715	0.0254752659743715	0.0649	Drosophila
10	V78	0.0820880391745568	0.0540880391745568	0.028	Drosophila
10	V79	0.0881498719702412	0.0163498719702412	0.0718	Drosophila
10	V8	0.100013076227954	0.0158130762279543	0.0842	Drosophila
10	V80	0.107777767950346	0.0308777679503458	0.0769	Drosophila
10	V81	0.0935899459716272	0.0186899459716272	0.0749	Drosophila
10	V82	0.0945743819254753	0.0204743819254753	0.0741	Drosophila
10	V83	0.0847976187546047	0.0282976187546047	0.0565	Drosophila
10	V84	0.0928261409967203	0.0114261409967203	0.0814	Drosophila
10	V85	0.0791618038202747	0.0155618038202747	0.0636	Drosophila
10	V86	0.0855453991869674	0.0241453991869673	0.0614	Drosophila
10	V87	0.0983697164784342	0.0141697164784342	0.0842	Drosophila
10	V88	0.0893032523512666	0.0282032523512666	0.0611	Drosophila
10	V89	0.080714277442964	0.027114277442964	0.0536	Drosophila
10	V9	0.102917795461448	0.0133177954614484	0.0896	Drosophila
10	V90	0.0886455456045302	0.0264455456045302	0.0622	Drosophila
10	V91	0.0975310448895517	0.0276310448895517	0.0699	Drosophila
10	V92	0.102136881201193	0.00973688120119344	0.0924	Drosophila
10	V93	0.103668528016941	0.016168528016941	0.0875	Drosophila
10	V94	0.0946311414023327	0.0346311414023327	0.06	Drosophila
10	V95	0.106759870234072	0.0152598702340724	0.0915	Drosophila
10	V96	0.0988680870863645	0.0262680870863645	0.0726	Drosophila
10	V97	0.113555866068114	0.0286558660681144	0.0849	Drosophila
10	V98	0.0864490816222465	0.0357490816222465	0.0507	Drosophila
10	V99	0.108720554570737	0.0132205545707369	0.0955	Drosophila
11	V1	0.190102180827434	0.0135021808274337	0.1766	Drosophila
11	V10	0.174114642920191	0.00821464292019136	0.1659	Drosophila
11	V100	0.174465085242368	0.00836508524236756	0.1661	Drosophila
11	V11	0.163080254206559	0.0109802542065586	0.1521	Drosophila
11	V12	0.168482235662863	0.0108822356628628	0.1576	Drosophila
11	V13	0.159331556976942	0.0135315569769421	0.1458	Drosophila
11	V14	0.18318140070603	0.00888140070602975	0.1743	Drosophila
11	V15	0.145793739751898	0.00909373975189767	0.1367	Drosophila
11	V16	0.177626256596883	0.0117262565968829	0.1659	Drosophila
11	V17	0.184377710629869	0.00887771062986867	0.1755	Drosophila
11	V18	0.174763428550737	0.00986342855073744	0.1649	Drosophila
11	V19	0.186629729096377	0.00852972909637659	0.1781	Drosophila
11	V2	0.177215660846824	0.0112156608468243	0.166	Drosophila
11	V20	0.153592510028291	0.0248925100282913	0.1287	Drosophila
11	V21	0.190246749043885	0.00664674904388465	0.1836	Drosophila
11	V22	0.14857315254235	0.0142731525423496	0.1343	Drosophila
11	V23	0.164405646305144	0.0101056463051445	0.1543	Drosophila
11	V24	0.191778586992363	0.00667858699236346	0.1851	Drosophila
11	V25	0.171842715657671	0.0114427156576709	0.1604	Drosophila
11	V26	0.164050872228519	0.0102508722285187	0.1538	Drosophila
11	V27	0.165198007394447	0.0115980073944473	0.1536	Drosophila
11	V28	0.155123527791533	0.0152235277915327	0.1399	Drosophila
11	V29	0.143980563296834	0.0127805632968341	0.1312	Drosophila
11	V3	0.154324736326155	0.00792473632615481	0.1464	Drosophila
11	V30	0.192930458468164	0.00903045846816414	0.1839	Drosophila
11	V31	0.189833274932295	0.00863327493229513	0.1812	Drosophila
11	V32	0.160930222061932	0.00883022206193243	0.1521	Drosophila
11	V33	0.152644512699522	0.00674451269952203	0.1459	Drosophila
11	V34	0.162698417355305	0.0105984173553048	0.1521	Drosophila
11	V35	0.137084216107327	0.0144842161073268	0.1226	Drosophila
11	V36	0.166319033118888	0.0110190331188881	0.1553	Drosophila
11	V37	0.17705374144364	0.0119537414436402	0.1651	Drosophila
11	V38	0.169571199319794	0.0141711993197941	0.1554	Drosophila
11	V39	0.155833087680411	0.0109330876804113	0.1449	Drosophila
11	V4	0.177137410499782	0.0139374104997815	0.1632	Drosophila
11	V40	0.159163232070943	0.00836323207094269	0.1508	Drosophila
11	V41	0.188579517405065	0.008779517405065	0.1798	Drosophila
11	V42	0.170407629396175	0.0079076293961752	0.1625	Drosophila
11	V43	0.177227329382847	0.0114273293828466	0.1658	Drosophila
11	V44	0.148074581730862	0.0102745817308617	0.1378	Drosophila
11	V45	0.161371277207991	0.00957127720799134	0.1518	Drosophila
11	V46	0.179379231233472	0.0112792312334721	0.1681	Drosophila
11	V47	0.131051060293861	0.0118510602938605	0.1192	Drosophila
11	V48	0.164533106646427	0.0115331066464266	0.153	Drosophila
11	V49	0.1805247528715	0.00772475287150032	0.1728	Drosophila
11	V5	0.195597890292004	0.00709789029200436	0.1885	Drosophila
11	V50	0.163433805445329	0.0113338054453291	0.1521	Drosophila
11	V51	0.162779628874692	0.0110796288746925	0.1517	Drosophila
11	V52	0.160702181068228	0.0137021810682277	0.147	Drosophila
11	V53	0.167034931913608	0.0100349319136078	0.157	Drosophila
11	V54	0.132052613101061	0.00945261310106103	0.1226	Drosophila
11	V55	0.178538152811877	0.0128381528118766	0.1657	Drosophila
11	V56	0.156166405874917	0.0069664058749174	0.1492	Drosophila
11	V57	0.165451367493717	0.0100513674937167	0.1554	Drosophila
11	V58	0.192602163885397	0.00860216388539711	0.184	Drosophila
11	V59	0.156986819703698	0.0131868197036984	0.1438	Drosophila
11	V6	0.154710391188298	0.0113103911882976	0.1434	Drosophila
11	V60	0.154934934114437	0.00983493411443737	0.1451	Drosophila
11	V61	0.166785061980811	0.0117850619808113	0.155	Drosophila
11	V62	0.164724404944136	0.0113244049441362	0.1534	Drosophila
11	V63	0.171535225085847	0.0143352250858468	0.1572	Drosophila
11	V64	0.191702832878222	0.0108028328782221	0.1809	Drosophila
11	V65	0.169244169897391	0.00974416989739102	0.1595	Drosophila
11	V66	0.167810030319092	0.0109100303190915	0.1569	Drosophila
11	V67	0.182237402154188	0.0122374021541876	0.17	Drosophila
11	V68	0.163243055961434	0.0113430559614344	0.1519	Drosophila
11	V69	0.191453817861245	0.00775381786124454	0.1837	Drosophila
11	V7	0.167240224300572	0.0104402243005719	0.1568	Drosophila
11	V70	0.158462653063959	0.0103626530639595	0.1481	Drosophila
11	V71	0.151249612991717	0.00714961299171746	0.1441	Drosophila
11	V72	0.166439731373189	0.0126397313731891	0.1538	Drosophila
11	V73	0.145271256336917	0.0089712563369172	0.1363	Drosophila
11	V74	0.166570443851443	0.00827044385144315	0.1583	Drosophila
11	V75	0.15721235486899	0.0100123548689905	0.1472	Drosophila
11	V76	0.181657548908244	0.00985754890824414	0.1718	Drosophila
11	V77	0.184939134599792	0.00783913459979152	0.1771	Drosophila
11	V78	0.161126977662531	0.0118269776625311	0.1493	Drosophila
11	V79	0.18153728364717	0.0129372836471699	0.1686	Drosophila
11	V8	0.166756243061216	0.00715624306121609	0.1596	Drosophila
11	V80	0.168762274438495	0.0123622744384946	0.1564	Drosophila
11	V81	0.177357512451223	0.00845751245122317	0.1689	Drosophila
11	V82	0.181142078284022	0.0101420782840218	0.171	Drosophila
11	V83	0.160543604352094	0.00924360435209401	0.1513	Drosophila
11	V84	0.145095450810873	0.00959545081087346	0.1355	Drosophila
11	V85	0.15768833036582	0.0105883303658201	0.1471	Drosophila
11	V86	0.153962762576161	0.00786276257616111	0.1461	Drosophila
11	V87	0.165643319775188	0.00974331977518844	0.1559	Drosophila
11	V88	0.171823395800384	0.00922339580038431	0.1626	Drosophila
11	V89	0.174805647154299	0.0106056471542994	0.1642	Drosophila
11	V9	0.18211242652803	0.0161124265280305	0.166	Drosophila
11	V90	0.16961086307535	0.00951086307534965	0.1601	Drosophila
11	V91	0.157865594529178	0.0128655945291784	0.145	Drosophila
11	V92	0.15054716847026	0.0110471684702604	0.1395	Drosophila
11	V93	0.165042529415209	0.0108425294152095	0.1542	Drosophila
11	V94	0.146587722922259	0.00698772292225869	0.1396	Drosophila
11	V95	0.200256103023685	0.00885610302368472	0.1914	Drosophila
11	V96	0.16290170467303	0.00750170467302977	0.1554	Drosophila
11	V97	0.157919408636632	0.00931940863663203	0.1486	Drosophila
11	V98	0.194406569615513	0.00590656961551347	0.1885	Drosophila
11	V99	0.170754598818008	0.0110545988180075	0.1597	Drosophila
12	V1	0.262601039438216	0.00500103943821645	0.2576	Drosophila
12	V10	0.291065637159976	0.00886563715997551	0.2822	Drosophila
12	V100	0.332731337630049	0.0113313376300493	0.3214	Drosophila
12	V11	0.203262547074162	0.0221625470741625	0.1811	Drosophila
12	V12	0.301187755618984	0.00848775561898402	0.2927	Drosophila
12	V13	0.244319765916766	0.00601976591676562	0.2383	Drosophila
12	V14	0.250067888449512	0.0152678884495124	0.2348	Drosophila
12	V15	0.323931654086099	0.00413165408609906	0.3198	Drosophila
12	V16	0.22837541663034	0.00517541663033994	0.2232	Drosophila
12	V17	0.242981925312337	0.00718192531233661	0.2358	Drosophila
12	V18	0.297361939357186	0.00256193935718552	0.2948	Drosophila
12	V19	0.210743982969387	0.0066439829693872	0.2041	Drosophila
12	V2	0.195104162589241	0.0120041625892408	0.1831	Drosophila
12	V20	0.243261271020001	0.0131612710200013	0.2301	Drosophila
12	V21	0.252151331925823	0.00465133192582295	0.2475	Drosophila
12	V22	0.2750304237069	0.00363042370689959	0.2714	Drosophila
12	V23	0.234917610600542	0.0039176106005418	0.231	Drosophila
12	V24	0.257307986851952	0.00680798685195211	0.2505	Drosophila
12	V25	0.24498363257069	0.00468363257069015	0.2403	Drosophila
12	V26	0.21632969064572	0.00682969064572006	0.2095	Drosophila
12	V27	0.201357246223975	0.00595724622397475	0.1954	Drosophila
12	V28	0.281761198232985	0.00686119823298498	0.2749	Drosophila
12	V29	0.25388737367279	0.00378737367279042	0.2501	Drosophila
12	V3	0.215266420192893	0.0044664201928927	0.2108	Drosophila
12	V30	0.358714570888178	0.00191457088817804	0.3568	Drosophila
12	V31	0.250035901724339	0.00493590172433919	0.2451	Drosophila
12	V32	0.296035131260295	0.0051351312602948	0.2909	Drosophila
12	V33	0.214746354710654	0.00484635471065376	0.2099	Drosophila
12	V34	0.202735795795935	0.00633579579593524	0.1964	Drosophila
12	V35	0.253085514865947	0.00498551486594684	0.2481	Drosophila
12	V36	0.264484459302972	0.00168445930297201	0.2628	Drosophila
12	V37	0.267483380420606	0.00928338042060606	0.2582	Drosophila
12	V38	0.238633676378265	0.0061336763782652	0.2325	Drosophila
12	V39	0.236252356540357	0.0147523565403568	0.2215	Drosophila
12	V4	0.200796970204345	0.0558969702043454	0.1449	Drosophila
12	V40	0.198738477048111	0.00703847704811067	0.1917	Drosophila
12	V41	0.176450118782747	0.0220501187827475	0.1544	Drosophila
12	V42	0.28514800786654	0.00954800786653953	0.2756	Drosophila
12	V43	0.270146398233522	0.0100463982335223	0.2601	Drosophila
12	V44	0.279748802221064	0.0102488022210635	0.2695	Drosophila
12	V45	0.277826699030611	0.00342669903061127	0.2744	Drosophila
12	V46	0.196431803672	0.0120318036720005	0.1844	Drosophila
12	V47	0.341866266644484	0.00686626664448353	0.335	Drosophila
12	V48	0.306550476209292	0.00665047620929182	0.2999	Drosophila
12	V49	0.303042339818786	0.0100423398187862	0.293	Drosophila
12	V5	0.296819810627609	0.0061198106276093	0.2907	Drosophila
12	V50	0.236436998206391	0.00693699820639096	0.2295	Drosophila
12	V51	0.256898484354423	0.00899848435442308	0.2479	Drosophila
12	V52	0.261680837731292	0.00698083773129221	0.2547	Drosophila
12	V53	0.211807277935186	0.00470727793518613	0.2071	Drosophila
12	V54	0.25981955374828	0.00351955374828006	0.2563	Drosophila
12	V55	0.303376181973395	0.0109761819733955	0.2924	Drosophila
12	V56	0.249731505651036	0.00593150565103606	0.2438	Drosophila
12	V57	0.246739151250297	0.00513915125029665	0.2416	Drosophila
12	V58	0.228800392834044	0.00730039283404407	0.2215	Drosophila
12	V59	0.246224615188983	0.00882461518898345	0.2374	Drosophila
12	V6	0.273823973352162	0.00402397335216237	0.2698	Drosophila
12	V60	0.29278808661437	0.0110880866143702	0.2817	Drosophila
12	V61	0.236768348902228	0.00506834890222779	0.2317	Drosophila
12	V62	0.306009760711514	0.0078097607115139	0.2982	Drosophila
12	V63	0.215822194356509	0.00842219435650884	0.2074	Drosophila
12	V64	0.200766657874692	0.000766657874692211	0.2	Drosophila
12	V65	0.210836968295621	0.00313696829562093	0.2077	Drosophila
12	V66	0.193930010561504	0.00723001056150377	0.1867	Drosophila
12	V67	0.224985302091887	0.00878530209188702	0.2162	Drosophila
12	V68	0.154773224510698	0.013073224510698	0.1417	Drosophila
12	V69	0.322188788480977	0.00518878848097709	0.317	Drosophila
12	V7	0.209779824281243	0.0102798242812426	0.1995	Drosophila
12	V70	0.248407956147469	0.00810795614746865	0.2403	Drosophila
12	V71	0.289252965158887	0.00895296515888733	0.2803	Drosophila
12	V72	0.27066459887534	0.0044645988753399	0.2662	Drosophila
12	V73	0.311731136143317	0.00193113614331702	0.3098	Drosophila
12	V74	0.238989228202374	0.00298922820237366	0.236	Drosophila
12	V75	0.265573873425285	0.00177387342528501	0.2638	Drosophila
12	V76	0.245630765240885	0.00663076524088538	0.239	Drosophila
12	V77	0.221910737860806	0.00791073786080626	0.214	Drosophila
12	V78	0.214437098907644	0.00393709890764421	0.2105	Drosophila
12	V79	0.233719861487095	0.00841986148709498	0.2253	Drosophila
12	V8	0.193115553149967	0.00321555314996719	0.1899	Drosophila
12	V80	0.226442326839781	0.00414232683978105	0.2223	Drosophila
12	V81	0.250530806737113	0.00703080673711293	0.2435	Drosophila
12	V82	0.184535894398986	0.00723589439898603	0.1773	Drosophila
12	V83	0.243482278051214	0.00948227805121368	0.234	Drosophila
12	V84	0.232792655831815	0.010392655831815	0.2224	Drosophila
12	V85	0.236267145198584	0.00226714519858437	0.234	Drosophila
12	V86	0.280281506440824	0.0358815064408238	0.2444	Drosophila
12	V87	0.220867016967966	0.0144670169679663	0.2064	Drosophila
12	V88	0.206469444752227	0.00876944475222691	0.1977	Drosophila
12	V89	0.241028341021412	0.0057283410214117	0.2353	Drosophila
12	V9	0.24731122525326	0.0155112252532597	0.2318	Drosophila
12	V90	0.264551126505387	0.00965112650538669	0.2549	Drosophila
12	V91	0.227894221919546	0.0552942219195455	0.1726	Drosophila
12	V92	0.298453288398237	0.00605328839823732	0.2924	Drosophila
12	V93	0.180971734761746	0.00347173476174581	0.1775	Drosophila
12	V94	0.2703057656292	0.0245057656292004	0.2458	Drosophila
12	V95	0.225835151516254	0.00443515151625423	0.2214	Drosophila
12	V96	0.224513330408173	0.0105133304081727	0.214	Drosophila
12	V97	0.321622519013034	0.00262251901303429	0.319	Drosophila
12	V98	0.22444154042889	0.00574154042889044	0.2187	Drosophila
12	V99	0.296999875428269	0.00729987542826932	0.2897	Drosophila
2	V1	0.0653986516449065	0.00819865164490648	0.0572	Drosophila
2	V10	0.0709192100631006	0.00921921006310065	0.0617	Drosophila
2	V100	0.0654270798470266	0.0148270798470266	0.0506	Drosophila
2	V11	0.0652160941121833	0.00811609411218331	0.0571	Drosophila
2	V12	0.0715958700382309	0.00989587003823091	0.0617	Drosophila
2	V13	0.0745361992793524	0.00933619927935238	0.0652	Drosophila
2	V14	0.0730039800331497	0.00820398003314973	0.0648	Drosophila
2	V15	0.0733583280248351	0.00865832802483507	0.0647	Drosophila
2	V16	0.0664381495949971	0.00713814959499707	0.0593	Drosophila
2	V17	0.0696310491233001	0.00933104912330012	0.0603	Drosophila
2	V18	0.0629056653663444	0.00900566536634435	0.0539	Drosophila
2	V19	0.0656504205826813	0.0144504205826813	0.0512	Drosophila
2	V2	0.0598881183460728	0.00838811834607284	0.0515	Drosophila
2	V20	0.0685728041609766	0.0158728041609766	0.0527	Drosophila
2	V21	0.0668907519318263	0.00749075193182632	0.0594	Drosophila
2	V22	0.0718720317361957	0.0156720317361957	0.0562	Drosophila
2	V23	0.0774544661577607	0.00825446615776071	0.0692	Drosophila
2	V24	0.0719662419730154	0.0087662419730154	0.0632	Drosophila
2	V25	0.0736392091328625	0.00603920913286249	0.0676	Drosophila
2	V26	0.0679033755627551	0.00680337556275505	0.0611	Drosophila
2	V27	0.0709759428575324	0.0158759428575324	0.0551	Drosophila
2	V28	0.0654479599255875	0.0070479599255875	0.0584	Drosophila
2	V29	0.0698735051804646	0.0152735051804646	0.0546	Drosophila
2	V3	0.0753421865094583	0.00794218650945834	0.0674	Drosophila
2	V30	0.0716326730052802	0.00893267300528015	0.0627	Drosophila
2	V31	0.069792520894437	0.00889252089443698	0.0609	Drosophila
2	V32	0.069700266880195	0.00810026688019504	0.0616	Drosophila
2	V33	0.0788012351697169	0.0112012351697169	0.0676	Drosophila
2	V34	0.0715576658908171	0.00885766589081706	0.0627	Drosophila
2	V35	0.0687866166852982	0.00818661668529821	0.0606	Drosophila
2	V36	0.0668806081938094	0.0114806081938095	0.0554	Drosophila
2	V37	0.0676819073342829	0.00738190733428289	0.0603	Drosophila
2	V38	0.0706707327574082	0.00927073275740816	0.0614	Drosophila
2	V39	0.0709016519984704	0.0148016519984704	0.0561	Drosophila
2	V4	0.0648741753675409	0.014574175367541	0.0503	Drosophila
2	V40	0.0774842377509596	0.0117842377509596	0.0657	Drosophila
2	V41	0.0662901912628064	0.00949019126280637	0.0568	Drosophila
2	V42	0.0638490700368521	0.00784907003685208	0.056	Drosophila
2	V43	0.0711754067228366	0.0158754067228365	0.0553	Drosophila
2	V44	0.0800006916363116	0.00670069163631164	0.0733	Drosophila
2	V45	0.0683767533884032	0.00907675338840321	0.0593	Drosophila
2	V46	0.069449208075254	0.00844920807525402	0.061	Drosophila
2	V47	0.0733505992489957	0.0121505992489957	0.0612	Drosophila
2	V48	0.075249164754786	0.010149164754786	0.0651	Drosophila
2	V49	0.0717557369713107	0.00905573697131071	0.0627	Drosophila
2	V5	0.074785957072841	0.014185957072841	0.0606	Drosophila
2	V50	0.0723152789923027	0.00791527899230271	0.0644	Drosophila
2	V51	0.0685391953132927	0.0107391953132927	0.0578	Drosophila
2	V52	0.0768457333992252	0.0083457333992252	0.0685	Drosophila
2	V53	0.0691001509235841	0.0117001509235841	0.0574	Drosophila
2	V54	0.0803836807335164	0.0087836807335164	0.0716	Drosophila
2	V55	0.068061993246033	0.008861993246033	0.0592	Drosophila
2	V56	0.071269198373336	0.00836919837333601	0.0629	Drosophila
2	V57	0.0741776700952183	0.0111776700952183	0.063	Drosophila
2	V58	0.0739484094573438	0.0138484094573438	0.0601	Drosophila
2	V59	0.072052824430908	0.00955282443090802	0.0625	Drosophila
2	V6	0.0662845149837732	0.00848451498377317	0.0578	Drosophila
2	V60	0.0592767278181617	0.0160767278181617	0.0432	Drosophila
2	V61	0.071550744458927	0.010650744458927	0.0609	Drosophila
2	V62	0.0731732307233935	0.00797323072339355	0.0652	Drosophila
2	V63	0.073742961799536	0.00904296179953601	0.0647	Drosophila
2	V64	0.0715112123822464	0.00901121238224639	0.0625	Drosophila
2	V65	0.0744261664550638	0.0111261664550638	0.0633	Drosophila
2	V66	0.0758110315497647	0.00881103154976466	0.067	Drosophila
2	V67	0.0675051666114974	0.0166051666114974	0.0509	Drosophila
2	V68	0.0696145636355215	0.0140145636355215	0.0556	Drosophila
2	V69	0.0747963731456265	0.0174963731456265	0.0573	Drosophila
2	V7	0.0736661048603592	0.00896610486035924	0.0647	Drosophila
2	V70	0.0666201489684435	0.0144201489684435	0.0522	Drosophila
2	V71	0.065223697365473	0.013923697365473	0.0513	Drosophila
2	V72	0.0737483270511252	0.0143483270511252	0.0594	Drosophila
2	V73	0.0698873689266338	0.0114873689266338	0.0584	Drosophila
2	V74	0.0654605297512668	0.00996052975126682	0.0555	Drosophila
2	V75	0.0734781718941964	0.00877817189419636	0.0647	Drosophila
2	V76	0.067525701209789	0.011025701209789	0.0565	Drosophila
2	V77	0.0687059312937641	0.0154059312937641	0.0533	Drosophila
2	V78	0.0686786097921594	0.0145786097921594	0.0541	Drosophila
2	V79	0.0679548333549573	0.00845483335495732	0.0595	Drosophila
2	V8	0.0740830208863853	0.0110830208863853	0.063	Drosophila
2	V80	0.0723530658593896	0.0106530658593896	0.0617	Drosophila
2	V81	0.070603629343991	0.00880362934399097	0.0618	Drosophila
2	V82	0.065916964773857	0.013816964773857	0.0521	Drosophila
2	V83	0.064777424356144	0.010577424356144	0.0542	Drosophila
2	V84	0.0675152940176622	0.00801529401766218	0.0595	Drosophila
2	V85	0.081595418833862	0.013695418833862	0.0679	Drosophila
2	V86	0.0670649898471481	0.0157649898471481	0.0513	Drosophila
2	V87	0.06860596761691	0.00730596761691003	0.0613	Drosophila
2	V88	0.070470118967214	0.010670118967214	0.0598	Drosophila
2	V89	0.0753159262408364	0.00791592624083635	0.0674	Drosophila
2	V9	0.0739583976876761	0.0103583976876761	0.0636	Drosophila
2	V90	0.0757214206268652	0.0138214206268652	0.0619	Drosophila
2	V91	0.0705039924239303	0.0121039924239303	0.0584	Drosophila
2	V92	0.0716657502545643	0.00816575025456433	0.0635	Drosophila
2	V93	0.0650367967663267	0.00783679676632672	0.0572	Drosophila
2	V94	0.0731814525287956	0.00878145252879564	0.0644	Drosophila
2	V95	0.0687124130334919	0.0084124130334919	0.0603	Drosophila
2	V96	0.0670947693061186	0.00779476930611856	0.0593	Drosophila
2	V97	0.0679527391645888	0.0139527391645888	0.054	Drosophila
2	V98	0.0705572537997312	0.00795725379973117	0.0626	Drosophila
2	V99	0.0710416333613841	0.00854163336138407	0.0625	Drosophila
3	V1	0.0448388799653892	0.00663887996538919	0.0382	Drosophila
3	V10	0.043153293050026	0.017953293050026	0.0252	Drosophila
3	V100	0.069801200364264	0.00770120036426399	0.0621	Drosophila
3	V11	0.0565585579549567	0.0117585579549567	0.0448	Drosophila
3	V12	0.0573584789851796	0.0193584789851796	0.038	Drosophila
3	V13	0.0499800553806095	0.0225800553806095	0.0274	Drosophila
3	V14	0.0717440086731055	0.0124440086731055	0.0593	Drosophila
3	V15	0.0474883437890606	0.00828834378906056	0.0392	Drosophila
3	V16	0.0649889355400863	0.00848893554008632	0.0565	Drosophila
3	V17	0.0532670104979311	0.0144670104979311	0.0388	Drosophila
3	V18	0.0647045489796406	0.0209045489796406	0.0438	Drosophila
3	V19	0.0593020296864821	0.00970202968648208	0.0496	Drosophila
3	V2	0.0641217771921678	0.00962177719216784	0.0545	Drosophila
3	V20	0.0555469030429845	0.0136469030429845	0.0419	Drosophila
3	V21	0.0589662696314117	0.0273662696314117	0.0316	Drosophila
3	V22	0.0657276457299183	0.00822764572991825	0.0575	Drosophila
3	V23	0.0573414026098875	0.00644140260988755	0.0509	Drosophila
3	V24	0.0584179473118846	0.00781794731188464	0.0506	Drosophila
3	V25	0.0665491914677576	0.0122491914677576	0.0543	Drosophila
3	V26	0.0624664955314858	0.00976649553148577	0.0527	Drosophila
3	V27	0.0574719480640325	0.0134719480640325	0.044	Drosophila
3	V28	0.0590614482846875	0.00896144828468749	0.0501	Drosophila
3	V29	0.0530826337850101	0.00718263378501006	0.0459	Drosophila
3	V3	0.0363856685319459	0.00828566853194593	0.0281	Drosophila
3	V30	0.0633317139419456	0.00823171394194561	0.0551	Drosophila
3	V31	0.0643492972402096	0.0119492972402096	0.0524	Drosophila
3	V32	0.0591525793948444	0.0213525793948444	0.0378	Drosophila
3	V33	0.0480068046288205	0.0073068046288205	0.0407	Drosophila
3	V34	0.0550581445223422	0.0198581445223422	0.0352	Drosophila
3	V35	0.0632399541678823	0.0214399541678823	0.0418	Drosophila
3	V36	0.0629738792826788	0.0102738792826788	0.0527	Drosophila
3	V37	0.0576883293666019	0.00948832936660187	0.0482	Drosophila
3	V38	0.0540292113123017	0.00842921131230165	0.0456	Drosophila
3	V39	0.0895001706054029	0.0151001706054029	0.0744	Drosophila
3	V4	0.052625758185408	0.016025758185408	0.0366	Drosophila
3	V40	0.0467007997152531	0.0104007997152531	0.0363	Drosophila
3	V41	0.0424639909110448	0.0216639909110448	0.0208	Drosophila
3	V42	0.0557983196656926	0.00869831966569255	0.0471	Drosophila
3	V43	0.0543597031008621	0.0100597031008621	0.0443	Drosophila
3	V44	0.0667375336571438	0.0152375336571438	0.0515	Drosophila
3	V45	0.0620310758736486	0.0117310758736486	0.0503	Drosophila
3	V46	0.0517550406278131	0.00955504062781309	0.0422	Drosophila
3	V47	0.0509751626528167	0.0284751626528167	0.0225	Drosophila
3	V48	0.0608325847879486	0.0122325847879486	0.0486	Drosophila
3	V49	0.0567722533043888	0.00707225330438879	0.0497	Drosophila
3	V5	0.0465047530966355	0.00830475309663552	0.0382	Drosophila
3	V50	0.069229603556225	0.031029603556225	0.0382	Drosophila
3	V51	0.0511192071181554	0.00821920711815535	0.0429	Drosophila
3	V52	0.070006855982153	0.027306855982153	0.0427	Drosophila
3	V53	0.0561864271220687	0.0145864271220687	0.0416	Drosophila
3	V54	0.0437280108903356	0.0113280108903356	0.0324	Drosophila
3	V55	0.0472210476904497	0.0139210476904497	0.0333	Drosophila
3	V56	0.0468798723225338	0.0308798723225338	0.016	Drosophila
3	V57	0.047061024504452	0.017161024504452	0.0299	Drosophila
3	V58	0.0689904107389528	0.0161904107389528	0.0528	Drosophila
3	V59	0.0681476394250772	0.0089476394250772	0.0592	Drosophila
3	V6	0.0596905739314028	0.0174905739314028	0.0422	Drosophila
3	V60	0.0515497132524742	0.0087497132524742	0.0428	Drosophila
3	V61	0.0742761535778835	0.00987615357788349	0.0644	Drosophila
3	V62	0.0543420753910923	0.00834207539109233	0.046	Drosophila
3	V63	0.0651264612356046	0.0237264612356046	0.0414	Drosophila
3	V64	0.0476424970581454	0.0106424970581454	0.037	Drosophila
3	V65	0.0701937652904373	0.00819376529043733	0.062	Drosophila
3	V66	0.0537268583033476	0.0113268583033476	0.0424	Drosophila
3	V67	0.0543072515457554	0.0103072515457554	0.044	Drosophila
3	V68	0.0623218265123493	0.0117218265123493	0.0506	Drosophila
3	V69	0.0589036506259738	0.0215036506259738	0.0374	Drosophila
3	V7	0.0510182160639938	0.0202182160639938	0.0308	Drosophila
3	V70	0.0767819059655384	0.0243819059655384	0.0524	Drosophila
3	V71	0.0620389487680504	0.0254389487680504	0.0366	Drosophila
3	V72	0.0521102124053319	0.0187102124053319	0.0334	Drosophila
3	V73	0.0601003779941731	0.0072003779941731	0.0529	Drosophila
3	V74	0.0700179119546136	0.0127179119546136	0.0573	Drosophila
3	V75	0.0775041385480345	0.00840413854803448	0.0691	Drosophila
3	V76	0.0606734897526545	0.0113734897526545	0.0493	Drosophila
3	V77	0.050442627682371	0.013442627682371	0.037	Drosophila
3	V78	0.0584049797289008	0.0226049797289008	0.0358	Drosophila
3	V79	0.0642166866282085	0.0263166866282085	0.0379	Drosophila
3	V8	0.0506806109723481	0.0222806109723481	0.0284	Drosophila
3	V80	0.0665612433365664	0.00396124333656635	0.0626	Drosophila
3	V81	0.0705947197035277	0.00819471970352766	0.0624	Drosophila
3	V82	0.0709301426152526	0.0108301426152526	0.0601	Drosophila
3	V83	0.0600087609041442	0.00910876090414418	0.0509	Drosophila
3	V84	0.066557121227552	0.014757121227552	0.0518	Drosophila
3	V85	0.06500005529508	0.01130005529508	0.0537	Drosophila
3	V86	0.0672514762200831	0.0203514762200831	0.0469	Drosophila
3	V87	0.0662951220439984	0.0199951220439984	0.0463	Drosophila
3	V88	0.0671244049480481	0.0162244049480481	0.0509	Drosophila
3	V89	0.0438840120220849	0.0204840120220849	0.0234	Drosophila
3	V9	0.0601284793328786	0.00542847933287861	0.0547	Drosophila
3	V90	0.0660619179932661	0.0244619179932661	0.0416	Drosophila
3	V91	0.0504336694311119	0.0149336694311119	0.0355	Drosophila
3	V92	0.0644787909598582	0.0173787909598582	0.0471	Drosophila
3	V93	0.0656095150475731	0.00920951504757312	0.0564	Drosophila
3	V94	0.0599777403754099	0.0194777403754098	0.0405	Drosophila
3	V95	0.0518748624799744	0.0117748624799744	0.0401	Drosophila
3	V96	0.0506879350154134	0.0072879350154134	0.0434	Drosophila
3	V97	0.0586574694228247	0.0196574694228247	0.039	Drosophila
3	V98	0.0717325076292007	0.0183325076292007	0.0534	Drosophila
3	V99	0.0413243659861048	0.00962436598610478	0.0317	Drosophila
4	V1	0.085814560971697	0.019814560971697	0.066	Drosophila
4	V10	0.0737742027239907	0.0181742027239907	0.0556	Drosophila
4	V100	0.0733498292805768	0.0181498292805768	0.0552	Drosophila
4	V11	0.081245318673863	0.014645318673863	0.0666	Drosophila
4	V12	0.0893355102835324	0.0181355102835324	0.0712	Drosophila
4	V13	0.0820563006355388	0.0118563006355388	0.0702	Drosophila
4	V14	0.077487401582914	0.017687401582914	0.0598	Drosophila
4	V15	0.0754006245527257	0.0103006245527257	0.0651	Drosophila
4	V16	0.071244430796841	0.018744430796841	0.0525	Drosophila
4	V17	0.0595131832127656	0.0159131832127656	0.0436	Drosophila
4	V18	0.0660787156545785	0.00897871565457849	0.0571	Drosophila
4	V19	0.0644274744786322	0.0118274744786322	0.0526	Drosophila
4	V2	0.0596125844211807	0.0156125844211807	0.044	Drosophila
4	V20	0.0778950076735114	0.0101950076735114	0.0677	Drosophila
4	V21	0.0794292493049716	0.00912924930497164	0.0703	Drosophila
4	V22	0.0842328950082539	0.0125328950082539	0.0717	Drosophila
4	V23	0.0862093562017767	0.0110093562017767	0.0752	Drosophila
4	V24	0.0854173400274696	0.00891734002746962	0.0765	Drosophila
4	V25	0.083602645202952	0.005802645202952	0.0778	Drosophila
4	V26	0.0804211342220818	0.0193211342220818	0.0611	Drosophila
4	V27	0.0759464996804534	0.00674649968045342	0.0692	Drosophila
4	V28	0.0874675265690874	0.0127675265690874	0.0747	Drosophila
4	V29	0.0930588372105816	0.0212588372105816	0.0718	Drosophila
4	V3	0.0762113644743439	0.00931136447434389	0.0669	Drosophila
4	V30	0.0668542058168416	0.0119542058168416	0.0549	Drosophila
4	V31	0.0663900625053165	0.00709006250531646	0.0593	Drosophila
4	V32	0.0729926642852243	0.0171926642852243	0.0558	Drosophila
4	V33	0.0716592555362152	0.0109592555362152	0.0607	Drosophila
4	V34	0.0760464988292317	0.00864649882923171	0.0674	Drosophila
4	V35	0.0757713048886783	0.00817130488867832	0.0676	Drosophila
4	V36	0.0802493237485308	0.00944932374853082	0.0708	Drosophila
4	V37	0.0867574032954746	0.00965740329547463	0.0771	Drosophila
4	V38	0.0830491922687694	0.0160491922687694	0.067	Drosophila
4	V39	0.0723703204825341	0.0129703204825341	0.0594	Drosophila
4	V4	0.0741447566743103	0.0135447566743103	0.0606	Drosophila
4	V40	0.0941304331879268	0.0158304331879268	0.0783	Drosophila
4	V41	0.0959049175538661	0.0152049175538661	0.0807	Drosophila
4	V42	0.0812221001982089	0.00852210019820893	0.0727	Drosophila
4	V43	0.0841809292398186	0.0334809292398186	0.0507	Drosophila
4	V44	0.0780530377220155	0.0159530377220155	0.0621	Drosophila
4	V45	0.0796063451669001	0.0106063451669001	0.069	Drosophila
4	V46	0.0846316932736119	0.0182316932736119	0.0664	Drosophila
4	V47	0.0726548943351872	0.0118548943351872	0.0608	Drosophila
4	V48	0.0712108753174846	0.0163108753174846	0.0549	Drosophila
4	V49	0.0664873948284387	0.0105873948284387	0.0559	Drosophila
4	V5	0.0752446971652918	0.00664469716529185	0.0686	Drosophila
4	V50	0.0718155539939312	0.0182155539939312	0.0536	Drosophila
4	V51	0.0891923984941578	0.0130923984941578	0.0761	Drosophila
4	V52	0.0834133353998875	0.0146133353998875	0.0688	Drosophila
4	V53	0.104652594159205	0.0133525941592048	0.0913	Drosophila
4	V54	0.0856706937177083	0.0106706937177083	0.075	Drosophila
4	V55	0.0904378442620913	0.0105378442620913	0.0799	Drosophila
4	V56	0.0879962151780857	0.00699621517808569	0.081	Drosophila
4	V57	0.0916750578839995	0.0175750578839995	0.0741	Drosophila
4	V58	0.0759345590223935	0.0113345590223935	0.0646	Drosophila
4	V59	0.0860416516266809	0.0076416516266809	0.0784	Drosophila
4	V6	0.0794092286611466	0.0127092286611467	0.0667	Drosophila
4	V60	0.0801478689477389	0.0194478689477389	0.0607	Drosophila
4	V61	0.0870465381784254	0.0182465381784254	0.0688	Drosophila
4	V62	0.0659046746378294	0.00840467463782937	0.0575	Drosophila
4	V63	0.0779629116585744	0.0119629116585744	0.066	Drosophila
4	V64	0.0749827857128277	0.0112827857128277	0.0637	Drosophila
4	V65	0.0759666821324299	0.0104666821324299	0.0655	Drosophila
4	V66	0.088329422326245	0.015829422326245	0.0725	Drosophila
4	V67	0.0776470218883208	0.0123470218883208	0.0653	Drosophila
4	V68	0.0880237715120559	0.0201237715120559	0.0679	Drosophila
4	V69	0.0948815023861108	0.0122815023861108	0.0826	Drosophila
4	V7	0.101594406084531	0.0127944060845306	0.0888	Drosophila
4	V70	0.0673787283941273	0.00777872839412734	0.0596	Drosophila
4	V71	0.0822588262994868	0.0130588262994868	0.0692	Drosophila
4	V72	0.102978602982115	0.011578602982115	0.0914	Drosophila
4	V73	0.0784572256878988	0.00845722568789883	0.07	Drosophila
4	V74	0.0764139669655299	0.0186139669655299	0.0578	Drosophila
4	V75	0.0916869390424371	0.0108869390424371	0.0808	Drosophila
4	V76	0.0789236642645577	0.00832366426455775	0.0706	Drosophila
4	V77	0.0866440085444394	0.00864400854443942	0.078	Drosophila
4	V78	0.0841182577201279	0.0114182577201279	0.0727	Drosophila
4	V79	0.0774297787574903	0.0123297787574903	0.0651	Drosophila
4	V8	0.0856778089525137	0.0122778089525137	0.0734	Drosophila
4	V80	0.0828791486534515	0.0126791486534515	0.0702	Drosophila
4	V81	0.0867824051810158	0.0143824051810158	0.0724	Drosophila
4	V82	0.0769143367950019	0.00891433679500192	0.068	Drosophila
4	V83	0.0776443376323455	0.00784433763234546	0.0698	Drosophila
4	V84	0.0747730608080371	0.0120730608080371	0.0627	Drosophila
4	V85	0.0725563643318028	0.0154563643318028	0.0571	Drosophila
4	V86	0.0680362939056339	0.0161362939056339	0.0519	Drosophila
4	V87	0.0822249078148573	0.0138249078148573	0.0684	Drosophila
4	V88	0.0769454264804897	0.0200454264804897	0.0569	Drosophila
4	V89	0.0794185824211074	0.0107185824211074	0.0687	Drosophila
4	V9	0.0855566999105804	0.00905669991058036	0.0765	Drosophila
4	V90	0.0847124755739607	0.0149124755739607	0.0698	Drosophila
4	V91	0.0824576247652555	0.0087576247652555	0.0737	Drosophila
4	V92	0.0606887964594867	0.0137887964594867	0.0469	Drosophila
4	V93	0.0837491808620268	0.0105491808620268	0.0732	Drosophila
4	V94	0.0776176492115879	0.0102176492115879	0.0674	Drosophila
4	V95	0.0749682419909483	0.0208682419909483	0.0541	Drosophila
4	V96	0.0785122193734029	0.0136122193734029	0.0649	Drosophila
4	V97	0.0849027001159187	0.0183027001159187	0.0666	Drosophila
4	V98	0.0718365826144799	0.0285365826144799	0.0433	Drosophila
4	V99	0.080945912546432	0.011545912546432	0.0694	Drosophila
5	V1	0.0491444069145489	0.0190444069145489	0.0301	Drosophila
5	V10	0.0924704191661181	0.0107704191661181	0.0817	Drosophila
5	V100	0.0759796311718469	0.0125796311718469	0.0634	Drosophila
5	V11	0.0767034188851455	0.0137034188851455	0.063	Drosophila
5	V12	0.0536598698435349	0.0161598698435349	0.0375	Drosophila
5	V13	0.0647614604185854	0.0179614604185854	0.0468	Drosophila
5	V14	0.0974051309080243	0.00940513090802433	0.088	Drosophila
5	V15	0.080567055155991	0.013267055155991	0.0673	Drosophila
5	V16	0.052195841674263	0.012095841674263	0.0401	Drosophila
5	V17	0.0507349331411058	0.00923493314110581	0.0415	Drosophila
5	V18	0.0519762157262712	0.0130762157262712	0.0389	Drosophila
5	V19	0.0932467188975736	0.0127467188975736	0.0805	Drosophila
5	V2	0.0702221949744071	0.0239221949744071	0.0463	Drosophila
5	V20	0.0626469889947409	0.0225469889947409	0.0401	Drosophila
5	V21	0.079683696042245	0.011583696042245	0.0681	Drosophila
5	V22	0.074291754140985	0.031191754140985	0.0431	Drosophila
5	V23	0.0869957275302591	0.011695727530259	0.0753	Drosophila
5	V24	0.064442292315737	0.016242292315737	0.0482	Drosophila
5	V25	0.0867632325759634	0.0205632325759634	0.0662	Drosophila
5	V26	0.0524866040248494	0.0175866040248494	0.0349	Drosophila
5	V27	0.0951701048785521	0.0123701048785521	0.0828	Drosophila
5	V28	0.080208498607339	0.020908498607339	0.0593	Drosophila
5	V29	0.0602835159172389	0.0114835159172389	0.0488	Drosophila
5	V3	0.0731026811233061	0.0107026811233061	0.0624	Drosophila
5	V30	0.0879482307084822	0.0187482307084822	0.0692	Drosophila
5	V31	0.0563999005757288	0.0171999005757288	0.0392	Drosophila
5	V32	0.0547164075038025	0.0201164075038025	0.0346	Drosophila
5	V33	0.0813087351113167	0.0265087351113167	0.0548	Drosophila
5	V34	0.0635532572903845	0.0188532572903845	0.0447	Drosophila
5	V35	0.0506428534249601	0.0219428534249601	0.0287	Drosophila
5	V36	0.0705277826204893	0.0109277826204893	0.0596	Drosophila
5	V37	0.082707615105735	0.00940761510573497	0.0733	Drosophila
5	V38	0.0624636709712794	0.0113636709712794	0.0511	Drosophila
5	V39	0.0503576302970987	0.0164576302970987	0.0339	Drosophila
5	V4	0.0596309197021179	0.00903091970211794	0.0506	Drosophila
5	V40	0.0657608009763035	0.00886080097630348	0.0569	Drosophila
5	V41	0.0732951173155948	0.0138951173155948	0.0594	Drosophila
5	V42	0.0625647095406267	0.00806470954062672	0.0545	Drosophila
5	V43	0.0615427407625279	0.0153427407625279	0.0462	Drosophila
5	V44	0.0553873463274493	0.0148873463274493	0.0405	Drosophila
5	V45	0.0797952685642792	0.0132952685642792	0.0665	Drosophila
5	V46	0.0617656909523643	0.0228656909523643	0.0389	Drosophila
5	V47	0.0717161766177681	0.00691617661776807	0.0648	Drosophila
5	V48	0.057013238170334	0.013213238170334	0.0438	Drosophila
5	V49	0.080495914936356	0.032995914936356	0.0475	Drosophila
5	V5	0.0730768732340153	0.0124768732340153	0.0606	Drosophila
5	V50	0.0728936141799452	0.00889361417994523	0.064	Drosophila
5	V51	0.071241914064225	0.00934191406422503	0.0619	Drosophila
5	V52	0.0620590049316866	0.0148590049316866	0.0472	Drosophila
5	V53	0.0686668486293425	0.0124668486293425	0.0562	Drosophila
5	V54	0.0389634379497976	0.0217634379497976	0.0172	Drosophila
5	V55	0.0398220910354251	0.0160220910354251	0.0238	Drosophila
5	V56	0.0858849210489855	0.0191849210489855	0.0667	Drosophila
5	V57	0.0762320391602413	0.0141320391602413	0.0621	Drosophila
5	V58	0.0765304028056319	0.0091304028056319	0.0674	Drosophila
5	V59	0.0648312797132156	0.0179312797132156	0.0469	Drosophila
5	V6	0.0546647126758289	0.0136647126758289	0.041	Drosophila
5	V60	0.0739339562972018	0.0202339562972018	0.0537	Drosophila
5	V61	0.0519889592234984	0.0172889592234984	0.0347	Drosophila
5	V62	0.0548601279692079	0.0345601279692079	0.0203	Drosophila
5	V63	0.0616559787230134	0.0110559787230134	0.0506	Drosophila
5	V64	0.0763687337622739	0.0441687337622739	0.0322	Drosophila
5	V65	0.104424897314888	0.00892489731488758	0.0955	Drosophila
5	V66	0.0722491477692288	0.00884914776922885	0.0634	Drosophila
5	V67	0.0908102574194671	0.0138102574194671	0.077	Drosophila
5	V68	0.0917047120996128	0.00990471209961284	0.0818	Drosophila
5	V69	0.0671577155007511	0.0187577155007511	0.0484	Drosophila
5	V7	0.0756871954055416	0.0135871954055416	0.0621	Drosophila
5	V70	0.0480944302510528	0.0153944302510528	0.0327	Drosophila
5	V71	0.0630974543936097	0.0321974543936097	0.0309	Drosophila
5	V72	0.0571483479664265	0.0240483479664265	0.0331	Drosophila
5	V73	0.0739706217719732	0.0118706217719732	0.0621	Drosophila
5	V74	0.0861056252060757	0.0120056252060757	0.0741	Drosophila
5	V75	0.0641780580857688	0.0151780580857688	0.049	Drosophila
5	V76	0.0821416281506159	0.0114416281506159	0.0707	Drosophila
5	V77	0.0911394470194871	0.00903944701948706	0.0821	Drosophila
5	V78	0.0624234444355256	0.0188234444355256	0.0436	Drosophila
5	V79	0.0668339281581948	0.0174339281581948	0.0494	Drosophila
5	V8	0.0629663588814383	0.0134663588814383	0.0495	Drosophila
5	V80	0.0596613700365119	0.0107613700365119	0.0489	Drosophila
5	V81	0.0736458367779857	0.0099458367779857	0.0637	Drosophila
5	V82	0.0605869763968064	0.00808697639680645	0.0525	Drosophila
5	V83	0.0500838496436471	0.0148838496436471	0.0352	Drosophila
5	V84	0.091545033147351	0.015945033147351	0.0756	Drosophila
5	V85	0.0864715262254503	0.0197715262254503	0.0667	Drosophila
5	V86	0.0425792406265937	0.0132792406265937	0.0293	Drosophila
5	V87	0.105968832759689	0.0276688327596894	0.0783	Drosophila
5	V88	0.0499205426087425	0.0137205426087424	0.0362	Drosophila
5	V89	0.0622491209626221	0.0176491209626221	0.0446	Drosophila
5	V9	0.0410440342686056	0.0262440342686056	0.0148	Drosophila
5	V90	0.0618157578502827	0.0171157578502827	0.0447	Drosophila
5	V91	0.058423239883403	0.011023239883403	0.0474	Drosophila
5	V92	0.0866445691960794	0.0165445691960795	0.0701	Drosophila
5	V93	0.0714138975983627	0.0143138975983627	0.0571	Drosophila
5	V94	0.0771220797498979	0.0114220797498979	0.0657	Drosophila
5	V95	0.0883657680494121	0.0213657680494121	0.067	Drosophila
5	V96	0.0753519238111239	0.0427519238111239	0.0326	Drosophila
5	V97	0.0538519591858298	0.0188519591858298	0.035	Drosophila
5	V98	0.0706681501013671	0.0101681501013671	0.0605	Drosophila
5	V99	0.061706019227036	0.018406019227036	0.0433	Drosophila
6	V1	0.097522253390175	0.0289222533901751	0.0686	Drosophila
6	V10	0.088630712473283	0.009630712473283	0.079	Drosophila
6	V100	0.0983636622392493	0.0270636622392493	0.0713	Drosophila
6	V11	0.0818909792869884	0.0199909792869884	0.0619	Drosophila
6	V12	0.105102515629963	0.00880251562996322	0.0963	Drosophila
6	V13	0.0859592065760733	0.0266592065760733	0.0593	Drosophila
6	V14	0.101204960291123	0.0125049602911231	0.0887	Drosophila
6	V15	0.104173148510049	0.0099731485100491	0.0942	Drosophila
6	V16	0.112905077551629	0.00790507755162907	0.105	Drosophila
6	V17	0.0962712767650248	0.0211712767650248	0.0751	Drosophila
6	V18	0.0928534297488213	0.0111534297488213	0.0817	Drosophila
6	V19	0.112411360712112	0.0243113607121117	0.0881	Drosophila
6	V2	0.116441611398924	0.0437416113989236	0.0727	Drosophila
6	V20	0.119261834582559	0.0094618345825586	0.1098	Drosophila
6	V21	0.0786801469841169	0.00808014698411692	0.0706	Drosophila
6	V22	0.0912026740836555	0.00550267408365553	0.0857	Drosophila
6	V23	0.0947453365961035	0.0240453365961035	0.0707	Drosophila
6	V24	0.0861962479079989	0.0070962479079989	0.0791	Drosophila
6	V25	0.0918739391866271	0.0184739391866271	0.0734	Drosophila
6	V26	0.10142857925528	0.0255285792552803	0.0759	Drosophila
6	V27	0.079721628300257	0.024521628300257	0.0552	Drosophila
6	V28	0.0910349055525204	0.0177349055525204	0.0733	Drosophila
6	V29	0.0949178803094798	0.0191178803094798	0.0758	Drosophila
6	V3	0.0987977148473512	0.0261977148473512	0.0726	Drosophila
6	V30	0.0717058643924933	0.0100058643924933	0.0617	Drosophila
6	V31	0.0871742731076309	0.00477427310763091	0.0824	Drosophila
6	V32	0.0828501397530145	0.0127501397530145	0.0701	Drosophila
6	V33	0.087693475307752	0.015193475307752	0.0725	Drosophila
6	V34	0.0852448384513917	0.0275448384513917	0.0577	Drosophila
6	V35	0.100946240541995	0.00854624054199495	0.0924	Drosophila
6	V36	0.0919962372647632	0.0224962372647632	0.0695	Drosophila
6	V37	0.0989775395240847	0.0243775395240847	0.0746	Drosophila
6	V38	0.0963046769476148	0.0214046769476148	0.0749	Drosophila
6	V39	0.0874497412312121	0.0178497412312121	0.0696	Drosophila
6	V4	0.115584384984027	0.0107843849840266	0.1048	Drosophila
6	V40	0.0871076323627775	0.0246076323627775	0.0625	Drosophila
6	V41	0.0857671881117435	0.0106671881117435	0.0751	Drosophila
6	V42	0.111402682691437	0.0141026826914372	0.0973	Drosophila
6	V43	0.078977896578899	0.011177896578899	0.0678	Drosophila
6	V44	0.0944514835964919	0.0271514835964919	0.0673	Drosophila
6	V45	0.119506627114108	0.00780662711410776	0.1117	Drosophila
6	V46	0.111820676626612	0.0270206766266123	0.0848	Drosophila
6	V47	0.0755762869416222	0.00657628694162216	0.069	Drosophila
6	V48	0.0862589825268851	0.0284589825268851	0.0578	Drosophila
6	V49	0.080161738780345	0.00726173878034501	0.0729	Drosophila
6	V5	0.0879067839688202	0.00600678396882021	0.0819	Drosophila
6	V50	0.115850239520507	0.0212502395205068	0.0946	Drosophila
6	V51	0.0911082874769094	0.0115082874769094	0.0796	Drosophila
6	V52	0.106468006920609	0.0107680069206085	0.0957	Drosophila
6	V53	0.0766746763275708	0.00867467632757075	0.068	Drosophila
6	V54	0.103630015513281	0.00923001551328115	0.0944	Drosophila
6	V55	0.0813739013100614	0.0213739013100614	0.06	Drosophila
6	V56	0.101665776803636	0.00906577680363595	0.0926	Drosophila
6	V57	0.0911086528756941	0.00830865287569414	0.0828	Drosophila
6	V58	0.10966473731567	0.0156647373156704	0.094	Drosophila
6	V59	0.089534910931155	0.025034910931155	0.0645	Drosophila
6	V6	0.106069335099006	0.0105693350990057	0.0955	Drosophila
6	V60	0.0876377693851254	0.00373776938512538	0.0839	Drosophila
6	V61	0.0925371644266848	0.0100371644266848	0.0825	Drosophila
6	V62	0.0787040925106552	0.00970409251065515	0.069	Drosophila
6	V63	0.123798401186331	0.0190984011863313	0.1047	Drosophila
6	V64	0.114386734191127	0.00578673419112673	0.1086	Drosophila
6	V65	0.0959299232259908	0.0144299232259908	0.0815	Drosophila
6	V66	0.105317662578464	0.0131176625784639	0.0922	Drosophila
6	V67	0.0924661630674111	0.0157661630674111	0.0767	Drosophila
6	V68	0.105930527325905	0.0085305273259053	0.0974	Drosophila
6	V69	0.0941674502765406	0.00576745027654062	0.0884	Drosophila
6	V7	0.0874207884922814	0.0145207884922814	0.0729	Drosophila
6	V70	0.0934934338679901	0.00269343386799013	0.0908	Drosophila
6	V71	0.107309232466962	0.0134092324669616	0.0939	Drosophila
6	V72	0.0980829619318723	0.00848296193187226	0.0896	Drosophila
6	V73	0.0982605029867767	0.0146605029867767	0.0836	Drosophila
6	V74	0.0783739552006609	0.0215739552006609	0.0568	Drosophila
6	V75	0.0978522855512952	0.0263522855512952	0.0715	Drosophila
6	V76	0.0855935629426926	0.0241935629426926	0.0614	Drosophila
6	V77	0.0868526248361788	0.0128526248361788	0.074	Drosophila
6	V78	0.0922328865453092	0.00633288654530922	0.0859	Drosophila
6	V79	0.127521902748985	0.0117219027489851	0.1158	Drosophila
6	V8	0.0900189523096075	0.00771895230960752	0.0823	Drosophila
6	V80	0.084886771933561	0.00888677193356099	0.076	Drosophila
6	V81	0.0792392810309362	0.0104392810309362	0.0688	Drosophila
6	V82	0.10411766321192	0.01031766321192	0.0938	Drosophila
6	V83	0.0836214460509782	0.00762144605097818	0.076	Drosophila
6	V84	0.106011775344068	0.0151117753440677	0.0909	Drosophila
6	V85	0.0890934326549406	0.00939343265494062	0.0797	Drosophila
6	V86	0.0797118560551952	0.0183118560551951	0.0614	Drosophila
6	V87	0.0756516122565481	0.0115516122565481	0.0641	Drosophila
6	V88	0.0966054316543909	0.0122054316543909	0.0844	Drosophila
6	V89	0.0961911358372433	0.0116911358372433	0.0845	Drosophila
6	V9	0.0813035050979959	0.00930350509799591	0.072	Drosophila
6	V90	0.0876984874195632	0.0172984874195632	0.0704	Drosophila
6	V91	0.0856866733132009	0.0200866733132009	0.0656	Drosophila
6	V92	0.0938305818712581	0.0192305818712581	0.0746	Drosophila
6	V93	0.10007610934384	0.0117761093438396	0.0883	Drosophila
6	V94	0.101285952932923	0.0266859529329229	0.0746	Drosophila
6	V95	0.091114920836043	0.011414920836043	0.0797	Drosophila
6	V96	0.0977356735900887	0.00883567359008873	0.0889	Drosophila
6	V97	0.0924760894420884	0.0179760894420884	0.0745	Drosophila
6	V98	0.110694657078359	0.0100946570783588	0.1006	Drosophila
6	V99	0.109207497211673	0.00610749721167289	0.1031	Drosophila
8	V1	0.0993745839962407	0.0130745839962407	0.0863	Drosophila
8	V10	0.0906246506103477	0.0327246506103477	0.0579	Drosophila
8	V100	0.114587428132164	0.0177874281321643	0.0968	Drosophila
8	V11	0.102109093387837	0.0147090933878371	0.0874	Drosophila
8	V12	0.103552020075529	0.0217520200755285	0.0818	Drosophila
8	V13	0.0979033555731168	0.0161033555731168	0.0818	Drosophila
8	V14	0.104347912503669	0.0142479125036691	0.0901	Drosophila
8	V15	0.0905364912490733	0.0230364912490733	0.0675	Drosophila
8	V16	0.0967611522126123	0.0147611522126123	0.082	Drosophila
8	V17	0.0890218865024208	0.0199218865024208	0.0691	Drosophila
8	V18	0.0989939277152209	0.0136939277152209	0.0853	Drosophila
8	V19	0.103135296813741	0.0172352968137414	0.0859	Drosophila
8	V2	0.108935559326577	0.0166355593265768	0.0923	Drosophila
8	V20	0.0905771722657346	0.0181771722657346	0.0724	Drosophila
8	V21	0.0963990530474031	0.0166990530474032	0.0797	Drosophila
8	V22	0.133838236184859	0.0159382361848592	0.1179	Drosophila
8	V23	0.0945445254708986	0.0325445254708986	0.062	Drosophila
8	V24	0.100852367587894	0.014352367587894	0.0865	Drosophila
8	V25	0.10814324477131	0.0333432447713101	0.0748	Drosophila
8	V26	0.11113189301723	0.0192318930172296	0.0919	Drosophila
8	V27	0.109212674954551	0.0197126749545508	0.0895	Drosophila
8	V28	0.121184566311415	0.0230845663114146	0.0981	Drosophila
8	V29	0.111321857619121	0.0132218576191212	0.0981	Drosophila
8	V3	0.124558292078694	0.0131582920786944	0.1114	Drosophila
8	V30	0.0732195203307127	0.0170195203307127	0.0562	Drosophila
8	V31	0.131003156510162	0.0304031565101621	0.1006	Drosophila
8	V32	0.102647571206337	0.0136475712063365	0.089	Drosophila
8	V33	0.0937953008202638	0.0162953008202638	0.0775	Drosophila
8	V34	0.112533198761458	0.0220331987614585	0.0905	Drosophila
8	V35	0.115047789026189	0.0165477890261885	0.0985	Drosophila
8	V36	0.112559775106355	0.0160597751063555	0.0965	Drosophila
8	V37	0.0854419341482639	0.0154419341482639	0.07	Drosophila
8	V38	0.116329798376107	0.0181297983761072	0.0982	Drosophila
8	V39	0.097697562979697	0.017497562979697	0.0802	Drosophila
8	V4	0.104458173002101	0.0117581730021008	0.0927	Drosophila
8	V40	0.109788592122977	0.013388592122977	0.0964	Drosophila
8	V41	0.102258215951641	0.0133582159516411	0.0889	Drosophila
8	V42	0.107374593298477	0.0129745932984768	0.0944	Drosophila
8	V43	0.11411416628867	0.0177141662886698	0.0964	Drosophila
8	V44	0.0761354035458818	0.0161354035458818	0.06	Drosophila
8	V45	0.108540086718075	0.0167400867180749	0.0918	Drosophila
8	V46	0.102222642906934	0.015822642906934	0.0864	Drosophila
8	V47	0.0776071835511183	0.0324071835511183	0.0452	Drosophila
8	V48	0.0874581111307494	0.0135581111307495	0.0739	Drosophila
8	V49	0.0939582999128909	0.0177582999128909	0.0762	Drosophila
8	V5	0.078509872445894	0.017609872445894	0.0609	Drosophila
8	V50	0.113618777230079	0.0161187772300795	0.0975	Drosophila
8	V51	0.0954279636531869	0.0157279636531869	0.0797	Drosophila
8	V52	0.0760169197092165	0.0202169197092165	0.0558	Drosophila
8	V53	0.0957886406135724	0.0141886406135723	0.0816	Drosophila
8	V54	0.105841566536143	0.011241566536143	0.0946	Drosophila
8	V55	0.0928986750019956	0.0175986750019956	0.0753	Drosophila
8	V56	0.116750155513415	0.0167501555134146	0.1	Drosophila
8	V57	0.102077327771191	0.0183773277711912	0.0837	Drosophila
8	V58	0.112510474877751	0.0162104748777507	0.0963	Drosophila
8	V59	0.100797410104041	0.0181974101040415	0.0826	Drosophila
8	V6	0.113145349574252	0.0119453495742516	0.1012	Drosophila
8	V60	0.0886952060248033	0.0132952060248033	0.0754	Drosophila
8	V61	0.0983128877808401	0.0143128877808401	0.084	Drosophila
8	V62	0.116376721367854	0.0160767213678535	0.1003	Drosophila
8	V63	0.140941334394452	0.0217413343944523	0.1192	Drosophila
8	V64	0.122112035115561	0.0154120351155606	0.1067	Drosophila
8	V65	0.0918506116524365	0.0181506116524365	0.0737	Drosophila
8	V66	0.0968021832176766	0.0139021832176766	0.0829	Drosophila
8	V67	0.125670443754578	0.0181704437545775	0.1075	Drosophila
8	V68	0.110426932034903	0.0160269320349028	0.0944	Drosophila
8	V69	0.113266687539099	0.0198666875390992	0.0934	Drosophila
8	V7	0.0976126727889944	0.0155126727889944	0.0821	Drosophila
8	V70	0.0988355714322355	0.0197355714322355	0.0791	Drosophila
8	V71	0.135349780385805	0.0138497803858046	0.1215	Drosophila
8	V72	0.0994873261671385	0.0199873261671385	0.0795	Drosophila
8	V73	0.0872802767658225	0.0159802767658225	0.0713	Drosophila
8	V74	0.115404769552962	0.0141047695529615	0.1013	Drosophila
8	V75	0.0979750359876142	0.0138750359876142	0.0841	Drosophila
8	V76	0.0909423122973123	0.0170423122973123	0.0739	Drosophila
8	V77	0.101079098700045	0.0156790987000453	0.0854	Drosophila
8	V78	0.109101385400616	0.0165013854006163	0.0926	Drosophila
8	V79	0.117147611712096	0.0100476117120961	0.1071	Drosophila
8	V8	0.082929277074972	0.020729277074972	0.0622	Drosophila
8	V80	0.0969683066439389	0.00986830664393887	0.0871	Drosophila
8	V81	0.085068068207223	0.015668068207223	0.0694	Drosophila
8	V82	0.0971872361535452	0.0190872361535452	0.0781	Drosophila
8	V83	0.0946048679944558	0.0152048679944558	0.0794	Drosophila
8	V84	0.0713940433800212	0.0151940433800212	0.0562	Drosophila
8	V85	0.11979246144215	0.01129246144215	0.1085	Drosophila
8	V86	0.132948879829514	0.0220488798295144	0.1109	Drosophila
8	V87	0.0901569435888763	0.0146569435888763	0.0755	Drosophila
8	V88	0.0903980113606833	0.0144980113606833	0.0759	Drosophila
8	V89	0.101715879758713	0.0177158797587131	0.084	Drosophila
8	V9	0.120704580950577	0.0183045809505774	0.1024	Drosophila
8	V90	0.101042236265645	0.0139422362656445	0.0871	Drosophila
8	V91	0.0906489733238496	0.0156489733238496	0.075	Drosophila
8	V92	0.11607919704719	0.0130791970471902	0.103	Drosophila
8	V93	0.0887626340880571	0.0227626340880571	0.066	Drosophila
8	V94	0.0961432260813065	0.0139432260813065	0.0822	Drosophila
8	V95	0.0851905772372998	0.0322905772372998	0.0529	Drosophila
8	V96	0.103211888639807	0.0137118886398069	0.0895	Drosophila
8	V97	0.101555219480906	0.0195552194809061	0.082	Drosophila
8	V98	0.0750125218985957	0.0144125218985957	0.0606	Drosophila
8	V99	0.100707647377465	0.0162076473774647	0.0845	Drosophila
1	V1	0.110613538024881	0.059113538024881	0.0515	Arabidopsis
1	V10	0.114000959442673	0.0596009594426725	0.0544	Arabidopsis
1	V100	0.114637495899551	0.054437495899551	0.0602	Arabidopsis
1	V11	0.113478690482693	0.0595786904826925	0.0539	Arabidopsis
1	V12	0.113697691891799	0.0583976918917988	0.0553	Arabidopsis
1	V13	0.11544975477388	0.0597497547738803	0.0557	Arabidopsis
1	V14	0.113541784349427	0.0597417843494272	0.0538	Arabidopsis
1	V15	0.110895877155938	0.0650958771559377	0.0458	Arabidopsis
1	V16	0.112251649751904	0.0592516497519036	0.053	Arabidopsis
1	V17	0.112803463110733	0.0583034631107334	0.0545	Arabidopsis
1	V18	0.115142693913133	0.059742693913133	0.0554	Arabidopsis
1	V19	0.114429967023247	0.0593299670232474	0.0551	Arabidopsis
1	V2	0.11141247954434	0.0575124795443396	0.0539	Arabidopsis
1	V20	0.112583088579485	0.0555830885794845	0.057	Arabidopsis
1	V21	0.111175849272358	0.0525758492723579	0.0586	Arabidopsis
1	V22	0.111020617900931	0.056420617900931	0.0546	Arabidopsis
1	V23	0.113989293500736	0.0582892935007363	0.0557	Arabidopsis
1	V24	0.115041116806356	0.0579411168063556	0.0571	Arabidopsis
1	V25	0.113822209297549	0.0618222092975485	0.052	Arabidopsis
1	V26	0.113526023517338	0.0617260235173381	0.0518	Arabidopsis
1	V27	0.112235297430279	0.0572352974302793	0.055	Arabidopsis
1	V28	0.112646236332274	0.0594462363322737	0.0532	Arabidopsis
1	V29	0.111781552400836	0.0523815524008358	0.0594	Arabidopsis
1	V3	0.117859025274771	0.062259025274771	0.0556	Arabidopsis
1	V30	0.112040419124331	0.0604404191243309	0.0516	Arabidopsis
1	V31	0.112286258121628	0.0537862581216285	0.0585	Arabidopsis
1	V32	0.115874683397727	0.0548746833977271	0.061	Arabidopsis
1	V33	0.113305753907922	0.0570057539079216	0.0563	Arabidopsis
1	V34	0.113071341154364	0.0563713411543642	0.0567	Arabidopsis
1	V35	0.113537876956516	0.0560378769565163	0.0575	Arabidopsis
1	V36	0.116990645194509	0.0601906451945089	0.0568	Arabidopsis
1	V37	0.110164313917503	0.0580643139175031	0.0521	Arabidopsis
1	V38	0.115791325926787	0.0570913259267867	0.0587	Arabidopsis
1	V39	0.111996331704538	0.0627963317045385	0.0492	Arabidopsis
1	V4	0.114185007406947	0.0551850074069466	0.059	Arabidopsis
1	V40	0.111928152913819	0.0557281529138186	0.0562	Arabidopsis
1	V41	0.111071047345546	0.0518710473455463	0.0592	Arabidopsis
1	V42	0.115816016618232	0.0575160166182319	0.0583	Arabidopsis
1	V43	0.112541565302279	0.0506415653022792	0.0619	Arabidopsis
1	V44	0.114943227908834	0.0575432279088342	0.0574	Arabidopsis
1	V45	0.110856439036281	0.0495564390362808	0.0613	Arabidopsis
1	V46	0.112874986506467	0.0526749865064667	0.0602	Arabidopsis
1	V47	0.115279343207555	0.0551793432075548	0.0601	Arabidopsis
1	V48	0.111798108155478	0.057998108155478	0.0538	Arabidopsis
1	V49	0.113447869018725	0.0534478690187247	0.06	Arabidopsis
1	V5	0.111371768192107	0.0590717681921072	0.0523	Arabidopsis
1	V50	0.114876646890033	0.0600766468900332	0.0548	Arabidopsis
1	V51	0.113739960353849	0.050539960353849	0.0632	Arabidopsis
1	V52	0.115327709081062	0.057227709081062	0.0581	Arabidopsis
1	V53	0.112724666326423	0.0569246663264225	0.0558	Arabidopsis
1	V54	0.11329628329492	0.0616962832949197	0.0516	Arabidopsis
1	V55	0.115146670559511	0.0607466705595106	0.0544	Arabidopsis
1	V56	0.115786020571611	0.0571860205716115	0.0586	Arabidopsis
1	V57	0.114041917002404	0.0597419170024038	0.0543	Arabidopsis
1	V58	0.110282207116344	0.0601822071163441	0.0501	Arabidopsis
1	V59	0.113630840783075	0.0602308407830754	0.0534	Arabidopsis
1	V6	0.112218579535481	0.0580185795354811	0.0542	Arabidopsis
1	V60	0.11228946711959	0.0567894671195903	0.0555	Arabidopsis
1	V61	0.111700855378147	0.0629008553781469	0.0488	Arabidopsis
1	V62	0.114745562033223	0.0521455620332233	0.0626	Arabidopsis
1	V63	0.112927143658493	0.058227143658493	0.0547	Arabidopsis
1	V64	0.113952357681489	0.0526523576814887	0.0613	Arabidopsis
1	V65	0.111139689367495	0.0552396893674945	0.0559	Arabidopsis
1	V66	0.113750248156647	0.0580502481566474	0.0557	Arabidopsis
1	V67	0.112126490451893	0.0564264904518932	0.0557	Arabidopsis
1	V68	0.112296593303341	0.0598965933033415	0.0524	Arabidopsis
1	V69	0.111103832136699	0.0523038321366995	0.0588	Arabidopsis
1	V7	0.1124544604892	0.0583544604892005	0.0541	Arabidopsis
1	V70	0.11178942102703	0.0570894210270299	0.0547	Arabidopsis
1	V71	0.11360463087647	0.0535046308764698	0.0601	Arabidopsis
1	V72	0.111557992004231	0.048957992004231	0.0626	Arabidopsis
1	V73	0.114266990710876	0.0565669907108761	0.0577	Arabidopsis
1	V74	0.114297102325631	0.0555971023256306	0.0587	Arabidopsis
1	V75	0.11468404597949	0.0582840459794898	0.0564	Arabidopsis
1	V76	0.111200367934293	0.0573003679342935	0.0539	Arabidopsis
1	V77	0.110986521196442	0.0591865211964418	0.0518	Arabidopsis
1	V78	0.110603500525647	0.0492035005256474	0.0614	Arabidopsis
1	V79	0.115405549702447	0.0550055497024475	0.0604	Arabidopsis
1	V8	0.112817131081141	0.0537171310811415	0.0591	Arabidopsis
1	V80	0.11333895574866	0.0572389557486598	0.0561	Arabidopsis
1	V81	0.113099841868141	0.0512998418681411	0.0618	Arabidopsis
1	V82	0.111501402125047	0.0487014021250465	0.0628	Arabidopsis
1	V83	0.114810635108526	0.0508106351085258	0.064	Arabidopsis
1	V84	0.112889283530171	0.0607892835301713	0.0521	Arabidopsis
1	V85	0.110665900552842	0.0525659005528415	0.0581	Arabidopsis
1	V86	0.114014846761018	0.0590148467610182	0.055	Arabidopsis
1	V87	0.114013757278108	0.0527137572781083	0.0613	Arabidopsis
1	V88	0.115039410330885	0.0599394103308849	0.0551	Arabidopsis
1	V89	0.113895301213732	0.0596953012137319	0.0542	Arabidopsis
1	V9	0.112101241632716	0.0557012416327159	0.0564	Arabidopsis
1	V90	0.113263343150118	0.057763343150118	0.0555	Arabidopsis
1	V91	0.116054576510771	0.0590545765107712	0.057	Arabidopsis
1	V92	0.11415904704875	0.0562590470487502	0.0579	Arabidopsis
1	V93	0.115270572813676	0.0596705728136757	0.0556	Arabidopsis
1	V94	0.114871205839628	0.0607712058396283	0.0541	Arabidopsis
1	V95	0.112301463679026	0.0543014636790261	0.058	Arabidopsis
1	V96	0.111736383597293	0.0593363835972935	0.0524	Arabidopsis
1	V97	0.115226012041455	0.0578260120414551	0.0574	Arabidopsis
1	V98	0.112389975602503	0.0600899756025029	0.0523	Arabidopsis
1	V99	0.112322244788782	0.0507222447887822	0.0616	Arabidopsis
10	V1	0.322326868073461	0.0268268680734615	0.2955	Arabidopsis
10	V10	0.357763086714558	0.0207630867145585	0.337	Arabidopsis
10	V100	0.333015566115279	0.0867155661152788	0.2463	Arabidopsis
10	V11	0.415820063213442	0.0403200632134417	0.3755	Arabidopsis
10	V12	0.368381943891149	0.0187819438911494	0.3496	Arabidopsis
10	V13	0.257931452124484	0.00463145212448351	0.2533	Arabidopsis
10	V14	0.456971440162239	0.00307144016223887	0.4539	Arabidopsis
10	V15	0.363672857243057	0.00167285724305666	0.362	Arabidopsis
10	V16	0.271537025342112	0.0755370253421116	0.196	Arabidopsis
10	V17	0.407902683257947	0.0398026832579471	0.3681	Arabidopsis
10	V18	0.353809944248372	0.00180994424837172	0.352	Arabidopsis
10	V19	0.409475014295219	0.0368750142952192	0.3726	Arabidopsis
10	V2	0.305425584915724	0.140025584915724	0.1654	Arabidopsis
10	V20	0.362935036305857	0.0809350363058572	0.282	Arabidopsis
10	V21	0.327325947997743	0.0116259479977429	0.3157	Arabidopsis
10	V22	0.437965048619892	0.0275650486198921	0.4104	Arabidopsis
10	V23	0.335013069618825	0.00901306961882464	0.326	Arabidopsis
10	V24	0.318523013550862	0.0571230135508625	0.2614	Arabidopsis
10	V25	0.361097605776477	0.114397605776477	0.2467	Arabidopsis
10	V26	0.27328579437221	0.0973857943722102	0.1759	Arabidopsis
10	V27	0.313312891124799	0.0133128911247993	0.3	Arabidopsis
10	V28	0.417873512750643	0.0156735127506428	0.4022	Arabidopsis
10	V29	0.362606692741447	0.186506692741447	0.1761	Arabidopsis
10	V3	0.300906245273349	0.0208062452733485	0.2801	Arabidopsis
10	V30	0.348815498010242	0.0143154980102417	0.3345	Arabidopsis
10	V31	0.358822432671594	0.0258224326715937	0.333	Arabidopsis
10	V32	0.427107930945882	0.166507930945882	0.2606	Arabidopsis
10	V33	0.337259859110993	0.0305598591109928	0.3067	Arabidopsis
10	V34	0.386600212941507	0.0500002129415065	0.3366	Arabidopsis
10	V35	0.331344815141333	0.0567448151413331	0.2746	Arabidopsis
10	V36	0.371252934393655	0.0210529343936552	0.3502	Arabidopsis
10	V37	0.35751184368753	0.0537118436875297	0.3038	Arabidopsis
10	V38	0.309750879739074	0.0806508797390738	0.2291	Arabidopsis
10	V39	0.265758013541424	0.0295580135414243	0.2362	Arabidopsis
10	V4	0.407473644493472	0.0933736444934723	0.3141	Arabidopsis
10	V40	0.330083132178488	0.0080831321784875	0.322	Arabidopsis
10	V41	0.309790682101249	0.0243906821012494	0.2854	Arabidopsis
10	V42	0.355322754514446	0.0184227545144461	0.3369	Arabidopsis
10	V43	0.322335707293656	0.025035707293656	0.2973	Arabidopsis
10	V44	0.384516359765399	0.0285163597653995	0.356	Arabidopsis
10	V45	0.419126015322772	0.018726015322772	0.4004	Arabidopsis
10	V46	0.380004747679996	0.0384047476799955	0.3416	Arabidopsis
10	V47	0.326015506375825	0.0175155063758252	0.3085	Arabidopsis
10	V48	0.37092989551404	0.00832989551403979	0.3626	Arabidopsis
10	V49	0.449092938769168	0.00559293876916839	0.4435	Arabidopsis
10	V5	0.360782568967633	0.0547825689676331	0.306	Arabidopsis
10	V50	0.361394983967127	0.0355949839671269	0.3258	Arabidopsis
10	V51	0.367857747047521	0.0124577470475213	0.3554	Arabidopsis
10	V52	0.358542254566062	0.00624225456606214	0.3523	Arabidopsis
10	V53	0.30019293164803	0.11289293164803	0.1873	Arabidopsis
10	V54	0.306604198111988	0.0379041981119879	0.2687	Arabidopsis
10	V55	0.349639505067914	0.0235395050679136	0.3261	Arabidopsis
10	V56	0.250026752951104	0.0352267529511042	0.2148	Arabidopsis
10	V57	0.294729040750671	0.0655290407506708	0.2292	Arabidopsis
10	V58	0.356628042661788	0.00932804266178816	0.3473	Arabidopsis
10	V59	0.409889879946098	0.0511898799460976	0.3587	Arabidopsis
10	V6	0.346012859000694	0.0621128590006937	0.2839	Arabidopsis
10	V60	0.378242538920289	0.0171425389202892	0.3611	Arabidopsis
10	V61	0.289487962191024	0.0231879621910241	0.2663	Arabidopsis
10	V62	0.322335058588164	0.0326350585881635	0.2897	Arabidopsis
10	V63	0.467967575056952	0.00236757505695184	0.4656	Arabidopsis
10	V64	0.377770635205637	0.0123706352056365	0.3654	Arabidopsis
10	V65	0.33472089881923	0.10132089881923	0.2334	Arabidopsis
10	V66	0.333133719663327	0.0270337196633272	0.3061	Arabidopsis
10	V67	0.315144937766016	0.106744937766016	0.2084	Arabidopsis
10	V68	0.410263890275567	0.0169638902755669	0.3933	Arabidopsis
10	V69	0.394435352157321	0.101435352157321	0.293	Arabidopsis
10	V7	0.410586742799062	0.00288674279906237	0.4077	Arabidopsis
10	V70	0.294178117588766	0.0220781175887658	0.2721	Arabidopsis
10	V71	0.357650850095399	0.0019508500953988	0.3557	Arabidopsis
10	V72	0.39832835245808	0.0293283524580804	0.369	Arabidopsis
10	V73	0.389449543093697	0.0806495430936969	0.3088	Arabidopsis
10	V74	0.315994376189652	0.00329437618965228	0.3127	Arabidopsis
10	V75	0.392153143588603	0.0435531435886025	0.3486	Arabidopsis
10	V76	0.457878827295638	0.0154788272956383	0.4424	Arabidopsis
10	V77	0.320568506272631	0.0494685062726306	0.2711	Arabidopsis
10	V78	0.298063618248673	0.0784636182486729	0.2196	Arabidopsis
10	V79	0.352996520643599	0.00959652064359856	0.3434	Arabidopsis
10	V8	0.373245453814323	0.0222454538143225	0.351	Arabidopsis
10	V80	0.256242090615193	0.0343420906151934	0.2219	Arabidopsis
10	V81	0.329667192836286	0.0355671928362863	0.2941	Arabidopsis
10	V82	0.311750124140839	0.0405501241408385	0.2712	Arabidopsis
10	V83	0.333466218579848	6.62185798480097e-05	0.3334	Arabidopsis
10	V84	0.430342944046334	0.0239429440463343	0.4064	Arabidopsis
10	V85	0.288950312857613	0.0171503128576127	0.2718	Arabidopsis
10	V86	0.45917793678527	0.00147793678526986	0.4577	Arabidopsis
10	V87	0.366054709283754	0.112154709283754	0.2539	Arabidopsis
10	V88	0.377083634955032	0.170183634955032	0.2069	Arabidopsis
10	V89	0.436569808316378	0.0615698083163777	0.375	Arabidopsis
10	V9	0.252518413467664	0.0446184134676642	0.2079	Arabidopsis
10	V90	0.388557419290206	0.0217574192902057	0.3668	Arabidopsis
10	V91	0.354911912111526	0.119311912111526	0.2356	Arabidopsis
10	V92	0.279840233132428	0.0771402331324281	0.2027	Arabidopsis
10	V93	0.353605809423778	0.116605809423778	0.237	Arabidopsis
10	V94	0.29758350036364	0.08178350036364	0.2158	Arabidopsis
10	V95	0.323296599441188	0.0317965994411878	0.2915	Arabidopsis
10	V96	0.380190555178033	0.00289055517803333	0.3773	Arabidopsis
10	V97	0.276009777915316	0.0318097779153162	0.2442	Arabidopsis
10	V98	0.396920346793638	0.0286203467936376	0.3683	Arabidopsis
10	V99	0.278195062166152	0.0386950621661518	0.2395	Arabidopsis
12	V1	0.415392499316337	0.0828924993163373	0.3325	Arabidopsis
12	V10	0.462381956389259	0.0669819563892591	0.3954	Arabidopsis
12	V100	0.413471897579086	0.0925718975790856	0.3209	Arabidopsis
12	V11	0.42240358354221	0.0899035835422096	0.3325	Arabidopsis
12	V12	0.451647585773844	0.0332475857738438	0.4184	Arabidopsis
12	V13	0.407263019056185	0.0835630190561854	0.3237	Arabidopsis
12	V14	0.414764861762682	0.106164861762682	0.3086	Arabidopsis
12	V15	0.455041401905873	0.0730414019058733	0.382	Arabidopsis
12	V16	0.46286693788553	0.0684669378855301	0.3944	Arabidopsis
12	V17	0.397574036149427	0.0664740361494273	0.3311	Arabidopsis
12	V18	0.399874052411256	0.0624740524112559	0.3374	Arabidopsis
12	V19	0.432340182204179	0.0484401822041789	0.3839	Arabidopsis
12	V2	0.419861058184132	0.0761610581841323	0.3437	Arabidopsis
12	V20	0.403410252344691	0.0658102523446907	0.3376	Arabidopsis
12	V21	0.403195118314764	0.0626951183147643	0.3405	Arabidopsis
12	V22	0.437583027103541	0.0424830271035406	0.3951	Arabidopsis
12	V23	0.467875282224277	0.110975282224277	0.3569	Arabidopsis
12	V24	0.472329592967637	0.0751295929676367	0.3972	Arabidopsis
12	V25	0.458421148919143	0.0757211489191434	0.3827	Arabidopsis
12	V26	0.448643148924138	0.0740431489241376	0.3746	Arabidopsis
12	V27	0.469999020615756	0.0653990206157559	0.4046	Arabidopsis
12	V28	0.459234894345952	0.0679348943459525	0.3913	Arabidopsis
12	V29	0.413440753328505	0.0521407533285051	0.3613	Arabidopsis
12	V3	0.415146788499723	0.087546788499723	0.3276	Arabidopsis
12	V30	0.399340411013478	0.0563404110134776	0.343	Arabidopsis
12	V31	0.472734174395685	0.0480341743956851	0.4247	Arabidopsis
12	V32	0.453986039683029	0.0641860396830287	0.3898	Arabidopsis
12	V33	0.43068300579944	0.0245830057994401	0.4061	Arabidopsis
12	V34	0.46790949143876	0.0600094914387602	0.4079	Arabidopsis
12	V35	0.389131191183655	0.0424311911836548	0.3467	Arabidopsis
12	V36	0.389772985253841	0.0721729852538411	0.3176	Arabidopsis
12	V37	0.401075772651376	0.071375772651376	0.3297	Arabidopsis
12	V38	0.441318026957329	0.0709180269573291	0.3704	Arabidopsis
12	V39	0.399172349287791	0.0518723492877914	0.3473	Arabidopsis
12	V4	0.364031983631249	0.0643319836312488	0.2997	Arabidopsis
12	V40	0.46015554380118	0.06725554380118	0.3929	Arabidopsis
12	V41	0.434470549207351	0.0877705492073509	0.3467	Arabidopsis
12	V42	0.406784612850654	0.076384612850654	0.3304	Arabidopsis
12	V43	0.418997660980336	0.0596976609803359	0.3593	Arabidopsis
12	V44	0.37375016833699	0.10495016833699	0.2688	Arabidopsis
12	V45	0.445248464297046	0.0800484642970463	0.3652	Arabidopsis
12	V46	0.403655662681481	0.0862556626814805	0.3174	Arabidopsis
12	V47	0.412411975414116	0.084611975414116	0.3278	Arabidopsis
12	V48	0.509801112237643	0.0335011122376432	0.4763	Arabidopsis
12	V49	0.454756543998918	0.0758565439989178	0.3789	Arabidopsis
12	V5	0.439208674462843	0.0713086744628434	0.3679	Arabidopsis
12	V50	0.41346182154851	0.0763618215485102	0.3371	Arabidopsis
12	V51	0.419982518275731	0.0628825182757311	0.3571	Arabidopsis
12	V52	0.424893673855368	0.0804936738553684	0.3444	Arabidopsis
12	V53	0.393049511302474	0.0565495113024744	0.3365	Arabidopsis
12	V54	0.358995461559064	0.0826954615590639	0.2763	Arabidopsis
12	V55	0.394099208540843	0.058199208540843	0.3359	Arabidopsis
12	V56	0.459683476980463	0.0801834769804631	0.3795	Arabidopsis
12	V57	0.441590419040157	0.0532904190401575	0.3883	Arabidopsis
12	V58	0.464835029717656	0.0545350297176558	0.4103	Arabidopsis
12	V59	0.446062771743661	0.0531627717436611	0.3929	Arabidopsis
12	V6	0.448650910026144	0.0434509100261439	0.4052	Arabidopsis
12	V60	0.416258328304539	0.0623583283045392	0.3539	Arabidopsis
12	V61	0.393581819257159	0.0538818192571586	0.3397	Arabidopsis
12	V62	0.408014730169522	0.0908147301695216	0.3172	Arabidopsis
12	V63	0.470662406028391	0.0694624060283908	0.4012	Arabidopsis
12	V64	0.430019772761815	0.0909197727618151	0.3391	Arabidopsis
12	V65	0.392326850137358	0.0666268501373578	0.3257	Arabidopsis
12	V66	0.442758299098793	0.0679582990987935	0.3748	Arabidopsis
12	V67	0.417756941865294	0.091256941865294	0.3265	Arabidopsis
12	V68	0.48597714268184	0.09427714268184	0.3917	Arabidopsis
12	V69	0.437967597480851	0.0777675974808505	0.3602	Arabidopsis
12	V7	0.458139972873137	0.0300399728731372	0.4281	Arabidopsis
12	V70	0.48245656201028	0.0672565620102798	0.4152	Arabidopsis
12	V71	0.383910445104733	0.0628104451047329	0.3211	Arabidopsis
12	V72	0.395284994027251	0.0727849940272506	0.3225	Arabidopsis
12	V73	0.452715129199145	0.0428151291991453	0.4099	Arabidopsis
12	V74	0.462483030328705	0.111083030328705	0.3514	Arabidopsis
12	V75	0.444930545693548	0.063630545693548	0.3813	Arabidopsis
12	V76	0.409010982043743	0.0635109820437431	0.3455	Arabidopsis
12	V77	0.453352778938626	0.0646527789386259	0.3887	Arabidopsis
12	V78	0.39918029545738	0.0676802954573797	0.3315	Arabidopsis
12	V79	0.441714683001119	0.0368146830011188	0.4049	Arabidopsis
12	V8	0.414422181606096	0.0692221816060963	0.3452	Arabidopsis
12	V80	0.397735788894272	0.0695357888942719	0.3282	Arabidopsis
12	V81	0.433803798718799	0.0838037987187987	0.35	Arabidopsis
12	V82	0.486670843303698	0.0518708433036981	0.4348	Arabidopsis
12	V83	0.445461754613015	0.0824617546130148	0.363	Arabidopsis
12	V84	0.497695132083734	0.0512951320837341	0.4464	Arabidopsis
12	V85	0.40743074437631	0.10673074437631	0.3007	Arabidopsis
12	V86	0.414690803581375	0.090390803581375	0.3243	Arabidopsis
12	V87	0.434951713820986	0.0754517138209864	0.3595	Arabidopsis
12	V88	0.39274382626276	0.10044382626276	0.2923	Arabidopsis
12	V89	0.408091266998261	0.0354912669982613	0.3726	Arabidopsis
12	V9	0.473889698942295	0.0342896989422946	0.4396	Arabidopsis
12	V90	0.421493017826895	0.0627930178268949	0.3587	Arabidopsis
12	V91	0.423198121332338	0.089298121332338	0.3339	Arabidopsis
12	V92	0.360546112516294	0.0674461125162942	0.2931	Arabidopsis
12	V93	0.44513097478199	0.0978309747819898	0.3473	Arabidopsis
12	V94	0.380610081431329	0.0557100814313285	0.3249	Arabidopsis
12	V95	0.441901735777556	0.0531017357775556	0.3888	Arabidopsis
12	V96	0.450720758325052	0.113820758325052	0.3369	Arabidopsis
12	V97	0.434479565568189	0.041879565568189	0.3926	Arabidopsis
12	V98	0.425076784649932	0.0739767846499324	0.3511	Arabidopsis
12	V99	0.428955067789329	0.0421550677893293	0.3868	Arabidopsis
14	V1	1.00485903852183	0.000759038521826794	1.0041	Arabidopsis
14	V10	0.967632171327958	0.103332171327958	0.8643	Arabidopsis
14	V100	0.806210004025384	0.114810004025384	0.6914	Arabidopsis
14	V11	0.66796556578933	0.0702655657893304	0.5977	Arabidopsis
14	V12	0.847123563304414	0.0155235633044142	0.8316	Arabidopsis
14	V13	0.809794032808598	0.0368940328085979	0.7729	Arabidopsis
14	V14	0.743874300612005	0.00837430061200495	0.7355	Arabidopsis
14	V15	0.772319436222706	0.0510194362227064	0.7213	Arabidopsis
14	V16	0.949741908174671	0.080741908174671	0.869	Arabidopsis
14	V17	0.676882774221398	0.136782774221398	0.5401	Arabidopsis
14	V18	0.850950005798877	0.0179500057988774	0.833	Arabidopsis
14	V19	0.831482313334712	0.0893823133347117	0.7421	Arabidopsis
14	V2	0.882360634222724	0.0539606342227239	0.8284	Arabidopsis
14	V20	0.798651049587943	0.0345510495879429	0.7641	Arabidopsis
14	V21	0.672897081593099	0.177097081593099	0.4958	Arabidopsis
14	V22	0.811497712377802	0.0957977123778024	0.7157	Arabidopsis
14	V23	0.692055434730161	0.0980554347301608	0.594	Arabidopsis
14	V24	0.795143152853818	0.0346431528538179	0.7605	Arabidopsis
14	V25	0.583820705724713	0.0249207057247127	0.5589	Arabidopsis
14	V26	0.659724247827061	0.15212424782706	0.5076	Arabidopsis
14	V27	0.897360287838802	0.0655602878388024	0.8318	Arabidopsis
14	V28	0.69684005190176	0.10864005190176	0.5882	Arabidopsis
14	V29	0.804842441064248	0.0371424410642484	0.7677	Arabidopsis
14	V3	0.792747626064897	0.127447626064897	0.6653	Arabidopsis
14	V30	0.885339308915796	0.069339308915796	0.816	Arabidopsis
14	V31	0.986715670380137	0.0548156703801373	0.9319	Arabidopsis
14	V32	0.753563470141591	0.0508634701415905	0.7027	Arabidopsis
14	V33	0.737993895339898	0.00239389533989776	0.7356	Arabidopsis
14	V34	0.738814191542522	0.145014191542522	0.5938	Arabidopsis
14	V35	0.687162274217261	0.00816227421726046	0.679	Arabidopsis
14	V36	0.779202214212369	0.000802214212368924	0.7784	Arabidopsis
14	V37	0.85553250117107	0.17283250117107	0.6827	Arabidopsis
14	V38	0.643154553235009	0.0619545532350085	0.5812	Arabidopsis
14	V39	0.666932583427427	0.0250325834274265	0.6419	Arabidopsis
14	V4	0.69906610926809	0.0339661092680896	0.6651	Arabidopsis
14	V40	0.97837942221213	0.0412794222121297	0.9371	Arabidopsis
14	V41	0.814543189622886	0.157943189622886	0.6566	Arabidopsis
14	V42	0.681513676594619	0.0255136765946193	0.656	Arabidopsis
14	V43	0.950765263402666	0.0408652634026662	0.9099	Arabidopsis
14	V44	0.868017910180086	0.159717910180086	0.7083	Arabidopsis
14	V45	0.875229312490306	0.166829312490306	0.7084	Arabidopsis
14	V46	0.683869014892586	0.054669014892586	0.6292	Arabidopsis
14	V47	0.860770415870441	0.182070415870441	0.6787	Arabidopsis
14	V48	0.915321951503964	0.0783219515039645	0.837	Arabidopsis
14	V49	0.867997166430528	0.0897971664305276	0.7782	Arabidopsis
14	V5	0.761822632854121	0.0182226328541213	0.7436	Arabidopsis
14	V50	0.730029854539894	0.0319298545398937	0.6981	Arabidopsis
14	V51	0.697277809674123	0.110477809674123	0.5868	Arabidopsis
14	V52	0.912801964268997	0.0192019642689975	0.8936	Arabidopsis
14	V53	0.716735145119843	0.0609351451198427	0.6558	Arabidopsis
14	V54	0.604910715344268	0.0530107153442683	0.5519	Arabidopsis
14	V55	0.82498244413444	0.0977824441344396	0.7272	Arabidopsis
14	V56	0.745813007495671	0.0446130074956708	0.7012	Arabidopsis
14	V57	0.748459537687264	0.0274595376872636	0.721	Arabidopsis
14	V58	0.76831871713897	0.0276187171389705	0.7407	Arabidopsis
14	V59	0.767354380357256	0.145654380357256	0.6217	Arabidopsis
14	V6	0.863566867436699	0.0454668674366985	0.8181	Arabidopsis
14	V60	0.765307304231931	0.0128073042319311	0.7525	Arabidopsis
14	V61	0.692556618070825	0.101756618070825	0.5908	Arabidopsis
14	V62	0.858193817049753	0.0124938170497525	0.8457	Arabidopsis
14	V63	0.824924873753553	0.123624873753553	0.7013	Arabidopsis
14	V64	0.65009767184526	0.0183976718452604	0.6317	Arabidopsis
14	V65	0.824383392333429	0.0226833923334286	0.8017	Arabidopsis
14	V66	0.763520296488591	0.0428202964885913	0.7207	Arabidopsis
14	V67	0.658345078543083	0.0755450785430835	0.5828	Arabidopsis
14	V68	0.686094757155991	0.0851947571559908	0.6009	Arabidopsis
14	V69	0.753680653135173	0.097380653135173	0.6563	Arabidopsis
14	V7	0.789813579370213	0.112513579370213	0.6773	Arabidopsis
14	V70	0.705824976225067	0.0373249762250669	0.6685	Arabidopsis
14	V71	0.959832577482749	0.0611325774827494	0.8987	Arabidopsis
14	V72	0.738280531227606	0.160980531227606	0.5773	Arabidopsis
14	V73	0.7943539784357	0.1645539784357	0.6298	Arabidopsis
14	V74	0.730348481593221	0.0225484815932211	0.7078	Arabidopsis
14	V75	0.757783549226103	0.114983549226103	0.6428	Arabidopsis
14	V76	0.846166600830529	0.0201666008305292	0.826	Arabidopsis
14	V77	0.752345074077017	0.0904450740770174	0.6619	Arabidopsis
14	V78	0.765203468926209	0.130303468926209	0.6349	Arabidopsis
14	V79	0.853225475098202	0.0573254750982017	0.7959	Arabidopsis
14	V8	0.917680210644076	0.0895802106440756	0.8281	Arabidopsis
14	V80	0.992042435038027	0.0847424350380274	0.9073	Arabidopsis
14	V81	0.95160849651146	0.0322084965114604	0.9194	Arabidopsis
14	V82	0.658712649227254	0.0468126492272537	0.6119	Arabidopsis
14	V83	0.927458725297553	0.0154587252975534	0.912	Arabidopsis
14	V84	0.820112245926283	0.140512245926283	0.6796	Arabidopsis
14	V85	0.753591808941402	0.0280918089414016	0.7255	Arabidopsis
14	V86	0.751085638732651	0.105285638732651	0.6458	Arabidopsis
14	V87	0.86243502821245	0.0224350282124502	0.84	Arabidopsis
14	V88	0.814597406858066	0.032597406858066	0.782	Arabidopsis
14	V89	0.74485022692679	0.0888502269267898	0.656	Arabidopsis
14	V9	0.866049820967627	0.101249820967627	0.7648	Arabidopsis
14	V90	0.75599937335726	0.13959937335726	0.6164	Arabidopsis
14	V91	0.800270447153799	0.0336704471537989	0.7666	Arabidopsis
14	V92	0.746155876280077	0.0305558762800767	0.7156	Arabidopsis
14	V93	0.856214703806429	0.0467147038064292	0.8095	Arabidopsis
14	V94	0.638955892698984	0.0416558926989836	0.5973	Arabidopsis
14	V95	0.821035046508993	0.023635046508993	0.7974	Arabidopsis
14	V96	0.816689710262861	0.0422897102628608	0.7744	Arabidopsis
14	V97	0.847416254644531	0.104116254644531	0.7433	Arabidopsis
14	V98	0.680474565897908	7.45658979081076e-05	0.6804	Arabidopsis
14	V99	0.759916329878651	0.040416329878651	0.7195	Arabidopsis
2	V1	0.135114764889743	0.0702147648897434	0.0649	Arabidopsis
2	V10	0.137761943489329	0.0524619434893289	0.0853	Arabidopsis
2	V100	0.137954442945165	0.0545544429451652	0.0834	Arabidopsis
2	V11	0.136977365620885	0.0661773656208853	0.0708	Arabidopsis
2	V12	0.13731553380006	0.0713155338000595	0.066	Arabidopsis
2	V13	0.136626638131217	0.0689266381312174	0.0677	Arabidopsis
2	V14	0.136412546334082	0.0550125463340818	0.0814	Arabidopsis
2	V15	0.137376797160582	0.0710767971605821	0.0663	Arabidopsis
2	V16	0.136017863285262	0.0691178632852615	0.0669	Arabidopsis
2	V17	0.135768550179191	0.0678685501791906	0.0679	Arabidopsis
2	V18	0.139993199564751	0.0687931995647505	0.0712	Arabidopsis
2	V19	0.136029886832605	0.0741298868326053	0.0619	Arabidopsis
2	V2	0.13393578763249	0.0701357876324901	0.0638	Arabidopsis
2	V20	0.135046385316855	0.0553463853168549	0.0797	Arabidopsis
2	V21	0.137272589613996	0.0678725896139956	0.0694	Arabidopsis
2	V22	0.138427017185948	0.0707270171859484	0.0677	Arabidopsis
2	V23	0.134513136728031	0.0681131367280311	0.0664	Arabidopsis
2	V24	0.13723182341668	0.0700318234166797	0.0672	Arabidopsis
2	V25	0.13416600153058	0.0581660015305797	0.076	Arabidopsis
2	V26	0.136147522255455	0.0704475222554551	0.0657	Arabidopsis
2	V27	0.137084520911925	0.0609845209119245	0.0761	Arabidopsis
2	V28	0.136350851349861	0.0736508513498606	0.0627	Arabidopsis
2	V29	0.135142118757495	0.0720421187574945	0.0631	Arabidopsis
2	V3	0.136418425716866	0.0752184257168657	0.0612	Arabidopsis
2	V30	0.138718080505779	0.0687180805057789	0.07	Arabidopsis
2	V31	0.133804422159956	0.0701044221599557	0.0637	Arabidopsis
2	V32	0.135018784705009	0.0741187847050085	0.0609	Arabidopsis
2	V33	0.134787179084537	0.0701871790845374	0.0646	Arabidopsis
2	V34	0.136022967952641	0.052922967952641	0.0831	Arabidopsis
2	V35	0.138958549126597	0.0687585491265969	0.0702	Arabidopsis
2	V36	0.134115704634444	0.0685157046344438	0.0656	Arabidopsis
2	V37	0.138588615137786	0.0502886151377858	0.0883	Arabidopsis
2	V38	0.134029903144912	0.0735299031449121	0.0605	Arabidopsis
2	V39	0.136132365449503	0.0628323654495033	0.0733	Arabidopsis
2	V4	0.136891241639611	0.0704912416396108	0.0664	Arabidopsis
2	V40	0.138828368322042	0.075028368322042	0.0638	Arabidopsis
2	V41	0.136561399406104	0.064261399406104	0.0723	Arabidopsis
2	V42	0.137518068691663	0.0701180686916626	0.0674	Arabidopsis
2	V43	0.136553942464337	0.0533539424643369	0.0832	Arabidopsis
2	V44	0.138210763422136	0.0720107634221358	0.0662	Arabidopsis
2	V45	0.137642897042458	0.0728428970424579	0.0648	Arabidopsis
2	V46	0.135101448273125	0.0726014482731245	0.0625	Arabidopsis
2	V47	0.137472894113286	0.0725728941132856	0.0649	Arabidopsis
2	V48	0.134943986645765	0.0718439866457648	0.0631	Arabidopsis
2	V49	0.13562001629399	0.06802001629399	0.0676	Arabidopsis
2	V5	0.140314645896504	0.0700146458965041	0.0703	Arabidopsis
2	V50	0.135526224565321	0.0672262245653213	0.0683	Arabidopsis
2	V51	0.138272602279725	0.0702726022797246	0.068	Arabidopsis
2	V52	0.137164339294358	0.070464339294358	0.0667	Arabidopsis
2	V53	0.13706358661263	0.06246358661263	0.0746	Arabidopsis
2	V54	0.139230035477544	0.0701300354775442	0.0691	Arabidopsis
2	V55	0.137675827184464	0.0707758271844641	0.0669	Arabidopsis
2	V56	0.137723104905026	0.0685231049050263	0.0692	Arabidopsis
2	V57	0.138297467702935	0.076497467702935	0.0618	Arabidopsis
2	V58	0.134574130784073	0.0714741307840733	0.0631	Arabidopsis
2	V59	0.135353404943867	0.0622534049438671	0.0731	Arabidopsis
2	V6	0.135998591227669	0.0498985912276686	0.0861	Arabidopsis
2	V60	0.134061888898706	0.0612618888987056	0.0728	Arabidopsis
2	V61	0.136969810106738	0.0735698101067381	0.0634	Arabidopsis
2	V62	0.133391260979651	0.0515912609796511	0.0818	Arabidopsis
2	V63	0.138219371248842	0.0720193712488417	0.0662	Arabidopsis
2	V64	0.135800101613971	0.0762001016139713	0.0596	Arabidopsis
2	V65	0.138638493399643	0.0738384933996428	0.0648	Arabidopsis
2	V66	0.134257421289952	0.075257421289952	0.059	Arabidopsis
2	V67	0.134603978863706	0.0611039788637063	0.0735	Arabidopsis
2	V68	0.136835941738517	0.0685359417385172	0.0683	Arabidopsis
2	V69	0.137857295370234	0.0505572953702344	0.0873	Arabidopsis
2	V7	0.137853630054799	0.071153630054799	0.0667	Arabidopsis
2	V70	0.138221251023314	0.0678212510233139	0.0704	Arabidopsis
2	V71	0.136654504538304	0.0622545045383038	0.0744	Arabidopsis
2	V72	0.138201364376149	0.0488013643761494	0.0894	Arabidopsis
2	V73	0.135994120689292	0.0680941206892915	0.0679	Arabidopsis
2	V74	0.140437808227669	0.0721378082276686	0.0683	Arabidopsis
2	V75	0.134046507316378	0.0677465073163777	0.0663	Arabidopsis
2	V76	0.138106041183323	0.0708060411833228	0.0673	Arabidopsis
2	V77	0.135664860587226	0.0704648605872257	0.0652	Arabidopsis
2	V78	0.136866203321857	0.0649662033218574	0.0719	Arabidopsis
2	V79	0.140039894207684	0.0710398942076844	0.069	Arabidopsis
2	V8	0.137671451778978	0.0692714517789775	0.0684	Arabidopsis
2	V80	0.134065755916918	0.0729657559169184	0.0611	Arabidopsis
2	V81	0.13455372928417	0.0670537292841698	0.0675	Arabidopsis
2	V82	0.139437244373409	0.071937244373409	0.0675	Arabidopsis
2	V83	0.138572708002505	0.0633727080025048	0.0752	Arabidopsis
2	V84	0.135752327712845	0.0620523277128449	0.0737	Arabidopsis
2	V85	0.135003197250618	0.0678031972506181	0.0672	Arabidopsis
2	V86	0.134924707018778	0.0747247070187777	0.0602	Arabidopsis
2	V87	0.134566473565708	0.0701664735657079	0.0644	Arabidopsis
2	V88	0.136334984843831	0.0692349848438315	0.0671	Arabidopsis
2	V89	0.140563526579706	0.0616635265797063	0.0789	Arabidopsis
2	V9	0.13608869456656	0.0684886945665604	0.0676	Arabidopsis
2	V90	0.136561166634141	0.0619611666341408	0.0746	Arabidopsis
2	V91	0.132600184157715	0.0492001841577154	0.0834	Arabidopsis
2	V92	0.137055457275558	0.0706554572755578	0.0664	Arabidopsis
2	V93	0.137610295696347	0.0506102956963471	0.087	Arabidopsis
2	V94	0.137085320795588	0.0486853207955881	0.0884	Arabidopsis
2	V95	0.136233460699088	0.0524334606990878	0.0838	Arabidopsis
2	V96	0.135766462221899	0.0766664622218987	0.0591	Arabidopsis
2	V97	0.136683265023	0.0509832650229998	0.0857	Arabidopsis
2	V98	0.138865827684061	0.0502658276840606	0.0886	Arabidopsis
2	V99	0.13974590691874	0.0691459069187398	0.0706	Arabidopsis
3	V1	0.1440674846418	0.0523674846417996	0.0917	Arabidopsis
3	V10	0.157881577809228	0.0555815778092275	0.1023	Arabidopsis
3	V100	0.151654538658283	0.0519545386582828	0.0997	Arabidopsis
3	V11	0.147664662381423	0.0609646623814226	0.0867	Arabidopsis
3	V12	0.144351360223408	0.0504513602234076	0.0939	Arabidopsis
3	V13	0.147472305309533	0.0522723053095332	0.0952	Arabidopsis
3	V14	0.153314420503071	0.0562144205030707	0.0971	Arabidopsis
3	V15	0.155835268434109	0.0530352684341086	0.1028	Arabidopsis
3	V16	0.152387643938213	0.0640876439382125	0.0883	Arabidopsis
3	V17	0.14951800750474	0.0512180075047395	0.0983	Arabidopsis
3	V18	0.154610216786535	0.0540102167865346	0.1006	Arabidopsis
3	V19	0.151568779648198	0.0466687796481979	0.1049	Arabidopsis
3	V2	0.147126054359621	0.0545260543596214	0.0926	Arabidopsis
3	V20	0.15924056854027	0.0557405685402697	0.1035	Arabidopsis
3	V21	0.148153810250108	0.0577538102501082	0.0904	Arabidopsis
3	V22	0.162277982918362	0.0614779829183624	0.1008	Arabidopsis
3	V23	0.145314050089092	0.0839140500890923	0.0614	Arabidopsis
3	V24	0.155190108862326	0.0542901088623261	0.1009	Arabidopsis
3	V25	0.153075989325437	0.0461759893254373	0.1069	Arabidopsis
3	V26	0.141707844335325	0.060207844335325	0.0815	Arabidopsis
3	V27	0.146594014858202	0.0508940148582023	0.0957	Arabidopsis
3	V28	0.150479062572964	0.0530790625729641	0.0974	Arabidopsis
3	V29	0.146550128210376	0.0482501282103756	0.0983	Arabidopsis
3	V3	0.164985241836643	0.0531852418366426	0.1118	Arabidopsis
3	V30	0.150861228112692	0.0497612281126915	0.1011	Arabidopsis
3	V31	0.151891402913995	0.0526914029139946	0.0992	Arabidopsis
3	V32	0.14986220194489	0.0556622019448904	0.0942	Arabidopsis
3	V33	0.160032559663135	0.042332559663135	0.1177	Arabidopsis
3	V34	0.157708050406791	0.054308050406791	0.1034	Arabidopsis
3	V35	0.162761543465855	0.0666615434658547	0.0961	Arabidopsis
3	V36	0.155181988093352	0.0565819880933523	0.0986	Arabidopsis
3	V37	0.155268607725117	0.0523686077251166	0.1029	Arabidopsis
3	V38	0.148033379377823	0.053833379377823	0.0942	Arabidopsis
3	V39	0.155752495912294	0.074752495912294	0.081	Arabidopsis
3	V4	0.149890850387332	0.0608908503873317	0.089	Arabidopsis
3	V40	0.152699977727517	0.0868999777275174	0.0658	Arabidopsis
3	V41	0.154611610369249	0.0501116103692485	0.1045	Arabidopsis
3	V42	0.156050720107873	0.0628507201078731	0.0932	Arabidopsis
3	V43	0.161315338372039	0.0508153383720386	0.1105	Arabidopsis
3	V44	0.152634603474877	0.0516346034748771	0.101	Arabidopsis
3	V45	0.150224658411414	0.0542246584114144	0.096	Arabidopsis
3	V46	0.165110253819119	0.0543102538191191	0.1108	Arabidopsis
3	V47	0.152017372276711	0.0543173722767108	0.0977	Arabidopsis
3	V48	0.140810474052659	0.0529104740526589	0.0879	Arabidopsis
3	V49	0.152731247141438	0.0479312471414379	0.1048	Arabidopsis
3	V5	0.149493491671488	0.0458934916714882	0.1036	Arabidopsis
3	V50	0.154158083314958	0.0630580833149577	0.0911	Arabidopsis
3	V51	0.157699611015734	0.0442996110157336	0.1134	Arabidopsis
3	V52	0.161525652352495	0.0552256523524955	0.1063	Arabidopsis
3	V53	0.156050756068603	0.0616507560686031	0.0944	Arabidopsis
3	V54	0.147956225744301	0.0590562257443006	0.0889	Arabidopsis
3	V55	0.146454131801856	0.0511541318018565	0.0953	Arabidopsis
3	V56	0.157193776994828	0.046493776994828	0.1107	Arabidopsis
3	V57	0.143934119691973	0.0476341196919728	0.0963	Arabidopsis
3	V58	0.149822365688259	0.0540223656882591	0.0958	Arabidopsis
3	V59	0.150317036513511	0.0497170365135109	0.1006	Arabidopsis
3	V6	0.14344720705887	0.0510472070588696	0.0924	Arabidopsis
3	V60	0.153032267865947	0.051932267865947	0.1011	Arabidopsis
3	V61	0.153289734736425	0.058489734736425	0.0948	Arabidopsis
3	V62	0.15049311932783	0.0602931193278295	0.0902	Arabidopsis
3	V63	0.149951880805065	0.0512518808050651	0.0987	Arabidopsis
3	V64	0.155069338817256	0.0281693388172562	0.1269	Arabidopsis
3	V65	0.155166121474418	0.0509661214744177	0.1042	Arabidopsis
3	V66	0.157427124808806	0.0584271248088064	0.099	Arabidopsis
3	V67	0.148005852051068	0.0532058520510684	0.0948	Arabidopsis
3	V68	0.144901035033909	0.0575010350339089	0.0874	Arabidopsis
3	V69	0.144502553654444	0.0542025536544442	0.0903	Arabidopsis
3	V7	0.155052382031474	0.0505523820314736	0.1045	Arabidopsis
3	V70	0.149430751924338	0.0392307519243376	0.1102	Arabidopsis
3	V71	0.152369216388201	0.0544692163882011	0.0979	Arabidopsis
3	V72	0.141872452496019	0.0521724524960187	0.0897	Arabidopsis
3	V73	0.150712935531267	0.0463129355312666	0.1044	Arabidopsis
3	V74	0.157729191571918	0.0589291915719176	0.0988	Arabidopsis
3	V75	0.147655856042342	0.0528558560423418	0.0948	Arabidopsis
3	V76	0.155203935876075	0.0484039358760751	0.1068	Arabidopsis
3	V77	0.149269975693575	0.052369975693575	0.0969	Arabidopsis
3	V78	0.147471880355372	0.0498718803553719	0.0976	Arabidopsis
3	V79	0.141665657653464	0.0601656576534639	0.0815	Arabidopsis
3	V8	0.144800848249224	0.059900848249224	0.0849	Arabidopsis
3	V80	0.160637446294463	0.0485374462944634	0.1121	Arabidopsis
3	V81	0.14375986259428	0.0515598625942796	0.0922	Arabidopsis
3	V82	0.150636068848992	0.0531360688489916	0.0975	Arabidopsis
3	V83	0.148565093081287	0.0613650930812866	0.0872	Arabidopsis
3	V84	0.16435996939367	0.0572599693936702	0.1071	Arabidopsis
3	V85	0.150323494056714	0.0388234940567136	0.1115	Arabidopsis
3	V86	0.155804752502342	0.0610047525023425	0.0948	Arabidopsis
3	V87	0.147432514176137	0.0482325141761371	0.0992	Arabidopsis
3	V88	0.135631599587806	0.051031599587806	0.0846	Arabidopsis
3	V89	0.145585850410578	0.0540858504105779	0.0915	Arabidopsis
3	V9	0.15274608752099	0.0520460875209902	0.1007	Arabidopsis
3	V90	0.149576760251644	0.0511767602516442	0.0984	Arabidopsis
3	V91	0.155661104812708	0.0673611048127084	0.0883	Arabidopsis
3	V92	0.15383364376591	0.0476336437659103	0.1062	Arabidopsis
3	V93	0.155705836064323	0.0417058360643235	0.114	Arabidopsis
3	V94	0.157019319590972	0.0655193195909716	0.0915	Arabidopsis
3	V95	0.158725067586112	0.0531250675861119	0.1056	Arabidopsis
3	V96	0.154447421996972	0.0553474219969723	0.0991	Arabidopsis
3	V97	0.155612420793292	0.0595124207932923	0.0961	Arabidopsis
3	V98	0.15161532384744	0.0551153238474404	0.0965	Arabidopsis
3	V99	0.156481300685742	0.0359813006857424	0.1205	Arabidopsis
4	V1	0.159953465920296	0.0513534659202961	0.1086	Arabidopsis
4	V10	0.156960306532105	0.0712603065321045	0.0857	Arabidopsis
4	V100	0.155591604534862	0.0684916045348615	0.0871	Arabidopsis
4	V11	0.152689526511974	0.0665895265119738	0.0861	Arabidopsis
4	V12	0.151574168049282	0.066974168049282	0.0846	Arabidopsis
4	V13	0.152333319945738	0.0590333199457385	0.0933	Arabidopsis
4	V14	0.147586885122405	0.0616868851224054	0.0859	Arabidopsis
4	V15	0.15059617145156	0.0607961714515601	0.0898	Arabidopsis
4	V16	0.153664764341688	0.0602647643416881	0.0934	Arabidopsis
4	V17	0.149149087101551	0.0558490871015513	0.0933	Arabidopsis
4	V18	0.152938072139546	0.0560380721395456	0.0969	Arabidopsis
4	V19	0.156999344270152	0.0607993442701521	0.0962	Arabidopsis
4	V2	0.153464597409071	0.0743645974090705	0.0791	Arabidopsis
4	V20	0.155378583194179	0.0686785831941787	0.0867	Arabidopsis
4	V21	0.153248281941149	0.0598482819411492	0.0934	Arabidopsis
4	V22	0.15362562709425	0.05752562709425	0.0961	Arabidopsis
4	V23	0.14705851961032	0.0551585196103205	0.0919	Arabidopsis
4	V24	0.148452826887259	0.0643528268872588	0.0841	Arabidopsis
4	V25	0.154622667125909	0.0568226671259093	0.0978	Arabidopsis
4	V26	0.148103354404739	0.0660033544047393	0.0821	Arabidopsis
4	V27	0.156317042807996	0.0585170428079964	0.0978	Arabidopsis
4	V28	0.149562943601431	0.0692629436014312	0.0803	Arabidopsis
4	V29	0.152959237823008	0.0674592378230084	0.0855	Arabidopsis
4	V3	0.157397799585678	0.0566977995856784	0.1007	Arabidopsis
4	V30	0.15863495521225	0.0702349552122498	0.0884	Arabidopsis
4	V31	0.151617082685222	0.0584170826852217	0.0932	Arabidopsis
4	V32	0.151194968807601	0.0692949688076007	0.0819	Arabidopsis
4	V33	0.146347001427525	0.0727470014275249	0.0736	Arabidopsis
4	V34	0.157091748675124	0.0581917486751242	0.0989	Arabidopsis
4	V35	0.152131699395513	0.0720316993955129	0.0801	Arabidopsis
4	V36	0.14983033328577	0.0670303332857701	0.0828	Arabidopsis
4	V37	0.149215528970459	0.0561155289704586	0.0931	Arabidopsis
4	V38	0.151090480442142	0.0584904804421418	0.0926	Arabidopsis
4	V39	0.158296388841454	0.0560963888414543	0.1022	Arabidopsis
4	V4	0.154771008894449	0.0671710088944488	0.0876	Arabidopsis
4	V40	0.145514389850934	0.0731143898509342	0.0724	Arabidopsis
4	V41	0.151185314853906	0.056185314853906	0.095	Arabidopsis
4	V42	0.148770023696721	0.0566700236967207	0.0921	Arabidopsis
4	V43	0.153673303093873	0.0676733030938733	0.086	Arabidopsis
4	V44	0.152123539098667	0.0647235390986671	0.0874	Arabidopsis
4	V45	0.144410922874981	0.0631109228749805	0.0813	Arabidopsis
4	V46	0.151955286968827	0.0576552869688272	0.0943	Arabidopsis
4	V47	0.149627018811736	0.0585270188117363	0.0911	Arabidopsis
4	V48	0.146234848734948	0.0616348487349478	0.0846	Arabidopsis
4	V49	0.150756473121537	0.0562564731215369	0.0945	Arabidopsis
4	V5	0.156291246999173	0.0646912469991728	0.0916	Arabidopsis
4	V50	0.146765387963202	0.0492653879632024	0.0975	Arabidopsis
4	V51	0.147548752245593	0.0637487522455933	0.0838	Arabidopsis
4	V52	0.154492559883957	0.0652925598839571	0.0892	Arabidopsis
4	V53	0.155130854601855	0.0715308546018553	0.0836	Arabidopsis
4	V54	0.151174938206947	0.0692749382069473	0.0819	Arabidopsis
4	V55	0.146540955008461	0.0542409550084613	0.0923	Arabidopsis
4	V56	0.145871350121914	0.0621713501219138	0.0837	Arabidopsis
4	V57	0.146046741011956	0.0583467410119557	0.0877	Arabidopsis
4	V58	0.147328088133429	0.0670280881334293	0.0803	Arabidopsis
4	V59	0.153517390527436	0.0561173905274361	0.0974	Arabidopsis
4	V6	0.152527981792078	0.0595279817920779	0.093	Arabidopsis
4	V60	0.150900571314234	0.0570005713142344	0.0939	Arabidopsis
4	V61	0.157810462984504	0.0609104629845037	0.0969	Arabidopsis
4	V62	0.151179571903183	0.0636795719031832	0.0875	Arabidopsis
4	V63	0.150458024193885	0.0638580241938847	0.0866	Arabidopsis
4	V64	0.154120536126921	0.057620536126921	0.0965	Arabidopsis
4	V65	0.153596164890116	0.0573961648901157	0.0962	Arabidopsis
4	V66	0.155261711217202	0.0594617112172016	0.0958	Arabidopsis
4	V67	0.151858680846027	0.0691586808460275	0.0827	Arabidopsis
4	V68	0.151527206050083	0.0608272060500829	0.0907	Arabidopsis
4	V69	0.150521781591987	0.0642217815919875	0.0863	Arabidopsis
4	V7	0.151977216780051	0.0610772167800514	0.0909	Arabidopsis
4	V70	0.152245717309475	0.0754457173094753	0.0768	Arabidopsis
4	V71	0.151709653149626	0.0685096531496256	0.0832	Arabidopsis
4	V72	0.147656988722619	0.0608569887226193	0.0868	Arabidopsis
4	V73	0.146203275751381	0.0623032757513808	0.0839	Arabidopsis
4	V74	0.145842859748762	0.0718428597487616	0.074	Arabidopsis
4	V75	0.161246837218667	0.0580468372186666	0.1032	Arabidopsis
4	V76	0.148423526851615	0.0584235268516147	0.09	Arabidopsis
4	V77	0.156183112079077	0.062883112079077	0.0933	Arabidopsis
4	V78	0.155481818262926	0.0638818182629258	0.0916	Arabidopsis
4	V79	0.148140183858185	0.0735401838581847	0.0746	Arabidopsis
4	V8	0.148093543234582	0.0533935432345818	0.0947	Arabidopsis
4	V80	0.148238274218827	0.0677382742188274	0.0805	Arabidopsis
4	V81	0.152057685895799	0.0586576858957989	0.0934	Arabidopsis
4	V82	0.149549247144691	0.0664492471446906	0.0831	Arabidopsis
4	V83	0.151668958922026	0.0579689589220259	0.0937	Arabidopsis
4	V84	0.15044441880695	0.0611444188069497	0.0893	Arabidopsis
4	V85	0.15604284368991	0.0699428436899098	0.0861	Arabidopsis
4	V86	0.152860374226675	0.065060374226675	0.0878	Arabidopsis
4	V87	0.146137130780142	0.0838371307801423	0.0623	Arabidopsis
4	V88	0.141401696635297	0.0629016966352974	0.0785	Arabidopsis
4	V89	0.151877144117005	0.067277144117005	0.0846	Arabidopsis
4	V9	0.147083788248018	0.0520837882480185	0.095	Arabidopsis
4	V90	0.150704353750631	0.0657043537506311	0.085	Arabidopsis
4	V91	0.150621583303981	0.0619215833039814	0.0887	Arabidopsis
4	V92	0.152248975904565	0.0728489759045649	0.0794	Arabidopsis
4	V93	0.153038971529208	0.0563389715292076	0.0967	Arabidopsis
4	V94	0.15887497887841	0.0727749788784096	0.0861	Arabidopsis
4	V95	0.153499539823999	0.0535995398239993	0.0999	Arabidopsis
4	V96	0.152622554833784	0.0644225548337841	0.0882	Arabidopsis
4	V97	0.147561039503729	0.0549610395037289	0.0926	Arabidopsis
4	V98	0.151338060897417	0.067138060897417	0.0842	Arabidopsis
4	V99	0.15857036820825	0.0581703682082499	0.1004	Arabidopsis
5	V1	0.175456807868933	0.0611568078689334	0.1143	Arabidopsis
5	V10	0.193110746935149	0.0592107469351486	0.1339	Arabidopsis
5	V100	0.164269274710996	0.0690692747109958	0.0952	Arabidopsis
5	V11	0.193959328743027	0.0670593287430267	0.1269	Arabidopsis
5	V12	0.212153710370557	0.0349537103705569	0.1772	Arabidopsis
5	V13	0.170880829585165	0.043080829585165	0.1278	Arabidopsis
5	V14	0.198345435073083	0.0598454350730834	0.1385	Arabidopsis
5	V15	0.162831539033225	0.0528315390332246	0.11	Arabidopsis
5	V16	0.184825135003522	0.071325135003522	0.1135	Arabidopsis
5	V17	0.18004866906755	0.0904486690675499	0.0896	Arabidopsis
5	V18	0.156499506825478	0.0668995068254778	0.0896	Arabidopsis
5	V19	0.178699233409722	0.0581992334097225	0.1205	Arabidopsis
5	V2	0.19170590660881	0.0515059066088101	0.1402	Arabidopsis
5	V20	0.168931386227739	0.0613313862277392	0.1076	Arabidopsis
5	V21	0.198990116978475	0.071390116978475	0.1276	Arabidopsis
5	V22	0.167593355620561	0.0533933556205613	0.1142	Arabidopsis
5	V23	0.183924781287048	0.0516247812870476	0.1323	Arabidopsis
5	V24	0.174296520636595	0.0539965206365953	0.1203	Arabidopsis
5	V25	0.176051669493723	0.0834516694937231	0.0926	Arabidopsis
5	V26	0.181675313719051	0.129875313719051	0.0518	Arabidopsis
5	V27	0.165275462990218	0.057075462990218	0.1082	Arabidopsis
5	V28	0.168629432289144	0.0707294322891438	0.0979	Arabidopsis
5	V29	0.1747270844906	0.0672270844906005	0.1075	Arabidopsis
5	V3	0.177616077840742	0.0528160778407418	0.1248	Arabidopsis
5	V30	0.207085611387377	0.0579856113873768	0.1491	Arabidopsis
5	V31	0.198317419930189	0.066517419930189	0.1318	Arabidopsis
5	V32	0.172082961220323	0.0590829612203227	0.113	Arabidopsis
5	V33	0.179069792268769	0.0761697922687691	0.1029	Arabidopsis
5	V34	0.187015574384018	0.0625155743840181	0.1245	Arabidopsis
5	V35	0.165759284726848	0.0707592847268482	0.095	Arabidopsis
5	V36	0.160248032130324	0.0727480321303236	0.0875	Arabidopsis
5	V37	0.198727154555696	0.0663271545556962	0.1324	Arabidopsis
5	V38	0.164649443854182	0.0675494438541821	0.0971	Arabidopsis
5	V39	0.169729027619523	0.0696290276195231	0.1001	Arabidopsis
5	V4	0.168456955296716	0.0736569552967163	0.0948	Arabidopsis
5	V40	0.172245823845514	0.0714458238455136	0.1008	Arabidopsis
5	V41	0.173723960962924	0.0582239609629238	0.1155	Arabidopsis
5	V42	0.166386421240807	0.0589864212408069	0.1074	Arabidopsis
5	V43	0.175046463693573	0.0540464636935735	0.121	Arabidopsis
5	V44	0.174621832058777	0.0500218320587771	0.1246	Arabidopsis
5	V45	0.177944416292063	0.0492444162920628	0.1287	Arabidopsis
5	V46	0.177245050711846	0.0592450507118465	0.118	Arabidopsis
5	V47	0.156571397383198	0.0807713973831977	0.0758	Arabidopsis
5	V48	0.194884167159954	0.0777841671599544	0.1171	Arabidopsis
5	V49	0.184129495707418	0.0672294957074181	0.1169	Arabidopsis
5	V5	0.188352238528057	0.050852238528057	0.1375	Arabidopsis
5	V50	0.164419514255169	0.055619514255169	0.1088	Arabidopsis
5	V51	0.172586841673952	0.0542868416739524	0.1183	Arabidopsis
5	V52	0.184745974871941	0.0649459748719413	0.1198	Arabidopsis
5	V53	0.171089509096562	0.0640895090965619	0.107	Arabidopsis
5	V54	0.164463362177988	0.0645633621779883	0.0999	Arabidopsis
5	V55	0.199994342225045	0.0771943422250446	0.1228	Arabidopsis
5	V56	0.161331671483897	0.0607316714838972	0.1006	Arabidopsis
5	V57	0.17153549433187	0.0606354943318705	0.1109	Arabidopsis
5	V58	0.180202112138798	0.0698021121387977	0.1104	Arabidopsis
5	V59	0.19136586956797	0.0603658695679698	0.131	Arabidopsis
5	V6	0.170785619664031	0.0604856196640315	0.1103	Arabidopsis
5	V60	0.187641512419618	0.0756415124196177	0.112	Arabidopsis
5	V61	0.170915241893379	0.0515152418933794	0.1194	Arabidopsis
5	V62	0.177067506724216	0.0672675067242161	0.1098	Arabidopsis
5	V63	0.183910063177798	0.0632100631777979	0.1207	Arabidopsis
5	V64	0.179374735003158	0.0663747350031583	0.113	Arabidopsis
5	V65	0.196494196482075	0.089294196482075	0.1072	Arabidopsis
5	V66	0.184519744819266	0.0763197448192658	0.1082	Arabidopsis
5	V67	0.18345462653394	0.0557546265339399	0.1277	Arabidopsis
5	V68	0.167129428194876	0.0734294281948764	0.0937	Arabidopsis
5	V69	0.204627352327594	0.0662273523275936	0.1384	Arabidopsis
5	V7	0.195063983531355	0.0646639835313547	0.1304	Arabidopsis
5	V70	0.170418758834198	0.0670187588341979	0.1034	Arabidopsis
5	V71	0.158436854120742	0.0528368541207418	0.1056	Arabidopsis
5	V72	0.176218157641326	0.0522181576413256	0.124	Arabidopsis
5	V73	0.171665379810501	0.0706653798105006	0.101	Arabidopsis
5	V74	0.164667132339144	0.0717671323391444	0.0929	Arabidopsis
5	V75	0.155478952014277	0.0766789520142772	0.0788	Arabidopsis
5	V76	0.178479907743023	0.0537799077430235	0.1247	Arabidopsis
5	V77	0.154523070198064	0.0727230701980637	0.0818	Arabidopsis
5	V78	0.146068384552926	0.0711683845529259	0.0749	Arabidopsis
5	V79	0.145257453863497	0.0667574538634967	0.0785	Arabidopsis
5	V8	0.181449218753324	0.0685492187533241	0.1129	Arabidopsis
5	V80	0.176510528481534	0.0757105284815335	0.1008	Arabidopsis
5	V81	0.181912091271389	0.0677120912713894	0.1142	Arabidopsis
5	V82	0.156976753489256	0.082776753489256	0.0742	Arabidopsis
5	V83	0.184056250333468	0.0647562503334678	0.1193	Arabidopsis
5	V84	0.171758996533645	0.0500589965336452	0.1217	Arabidopsis
5	V85	0.173286160739329	0.0723861607393293	0.1009	Arabidopsis
5	V86	0.158303721125592	0.0575037211255918	0.1008	Arabidopsis
5	V87	0.18113198125405	0.0489319812540498	0.1322	Arabidopsis
5	V88	0.181749810556263	0.0818498105562627	0.0999	Arabidopsis
5	V89	0.163513562329696	0.068413562329696	0.0951	Arabidopsis
5	V9	0.200277148987992	0.0543771489879917	0.1459	Arabidopsis
5	V90	0.218735296308786	0.081735296308786	0.137	Arabidopsis
5	V91	0.176730306068078	0.0684303060680779	0.1083	Arabidopsis
5	V92	0.208088745663734	0.0644887456637337	0.1436	Arabidopsis
5	V93	0.190819282846545	0.067619282846545	0.1232	Arabidopsis
5	V94	0.171777815640485	0.0624778156404849	0.1093	Arabidopsis
5	V95	0.194085431536044	0.0551854315360435	0.1389	Arabidopsis
5	V96	0.16276158349363	0.0523615834936305	0.1104	Arabidopsis
5	V97	0.187704229914475	0.0544042299144752	0.1333	Arabidopsis
5	V98	0.175847274309751	0.0455472743097508	0.1303	Arabidopsis
5	V99	0.157075291398268	0.0719752913982681	0.0851	Arabidopsis
6	V1	0.2143990669295	0.0473990669294996	0.167	Arabidopsis
6	V10	0.208301460664347	0.0902014606643469	0.1181	Arabidopsis
6	V100	0.224193951883337	0.0539939518833372	0.1702	Arabidopsis
6	V11	0.186571108319897	0.0473711083198974	0.1392	Arabidopsis
6	V12	0.197076771963945	0.0593767719639447	0.1377	Arabidopsis
6	V13	0.207592434148745	0.0468924341487452	0.1607	Arabidopsis
6	V14	0.199882779722555	0.0823827797225552	0.1175	Arabidopsis
6	V15	0.210469134016228	0.0863691340162279	0.1241	Arabidopsis
6	V16	0.213089477366333	0.106489477366333	0.1066	Arabidopsis
6	V17	0.220534137941056	0.0469341379410564	0.1736	Arabidopsis
6	V18	0.204723662678765	0.0457236626787653	0.159	Arabidopsis
6	V19	0.207330493105079	0.0730304931050788	0.1343	Arabidopsis
6	V2	0.201144724774732	0.0543447247747319	0.1468	Arabidopsis
6	V20	0.193500115367421	0.0674001153674207	0.1261	Arabidopsis
6	V21	0.220370202795543	0.0444702027955434	0.1759	Arabidopsis
6	V22	0.207562531985075	0.0640625319850749	0.1435	Arabidopsis
6	V23	0.173234453240344	0.0747344532403442	0.0985	Arabidopsis
6	V24	0.201820571676974	0.124420571676974	0.0774	Arabidopsis
6	V25	0.202430209439422	0.0830302094394218	0.1194	Arabidopsis
6	V26	0.212019151548256	0.0520191515482563	0.16	Arabidopsis
6	V27	0.199840508257768	0.056340508257768	0.1435	Arabidopsis
6	V28	0.20757900345816	0.0583790034581597	0.1492	Arabidopsis
6	V29	0.21685295439156	0.0485529543915603	0.1683	Arabidopsis
6	V3	0.208994732082522	0.0482947320825222	0.1607	Arabidopsis
6	V30	0.212751013641135	0.055051013641135	0.1577	Arabidopsis
6	V31	0.223334222319904	0.0461342223199036	0.1772	Arabidopsis
6	V32	0.21696699930613	0.0565669993061296	0.1604	Arabidopsis
6	V33	0.189799511763837	0.054399511763837	0.1354	Arabidopsis
6	V34	0.22584797721645	0.05354797721645	0.1723	Arabidopsis
6	V35	0.209353931345153	0.076953931345153	0.1324	Arabidopsis
6	V36	0.196652033732663	0.0576520337326626	0.139	Arabidopsis
6	V37	0.212657779844573	0.0991577798445731	0.1135	Arabidopsis
6	V38	0.234735234584782	0.0482352345847816	0.1865	Arabidopsis
6	V39	0.217531401183615	0.044531401183615	0.173	Arabidopsis
6	V4	0.225346782065455	0.0545467820654551	0.1708	Arabidopsis
6	V40	0.220128287981638	0.0557282879816375	0.1644	Arabidopsis
6	V41	0.227640784626997	0.0401407846269965	0.1875	Arabidopsis
6	V42	0.224338331868507	0.075738331868507	0.1486	Arabidopsis
6	V43	0.213314276587055	0.0495142765870548	0.1638	Arabidopsis
6	V44	0.1966982302773	0.0457982302772995	0.1509	Arabidopsis
6	V45	0.191798933010848	0.0828989330108478	0.1089	Arabidopsis
6	V46	0.191143352684684	0.0842433526846841	0.1069	Arabidopsis
6	V47	0.206441115019689	0.0380411150196894	0.1684	Arabidopsis
6	V48	0.216625440330457	0.0709254403304572	0.1457	Arabidopsis
6	V49	0.206849862851231	0.0496498628512309	0.1572	Arabidopsis
6	V5	0.213177070021843	0.0521770700218434	0.161	Arabidopsis
6	V50	0.20869788570834	0.0544978857083405	0.1542	Arabidopsis
6	V51	0.201132927441047	0.0494329274410472	0.1517	Arabidopsis
6	V52	0.209831961320938	0.094731961320938	0.1151	Arabidopsis
6	V53	0.203179235819498	0.083879235819498	0.1193	Arabidopsis
6	V54	0.200377556670417	0.0510775566704174	0.1493	Arabidopsis
6	V55	0.200551975669619	0.0501519756696186	0.1504	Arabidopsis
6	V56	0.204489391071735	0.0469893910717349	0.1575	Arabidopsis
6	V57	0.220049931859203	0.0828499318592029	0.1372	Arabidopsis
6	V58	0.216017677265633	0.0800176772656333	0.136	Arabidopsis
6	V59	0.219309713272039	0.0921097132720391	0.1272	Arabidopsis
6	V6	0.231482573787767	0.053582573787767	0.1779	Arabidopsis
6	V60	0.201266823767802	0.0411668237678023	0.1601	Arabidopsis
6	V61	0.20311405404303	0.05601405404303	0.1471	Arabidopsis
6	V62	0.212171182205812	0.0511711822058121	0.161	Arabidopsis
6	V63	0.193651589149174	0.0609515891491736	0.1327	Arabidopsis
6	V64	0.204508372791208	0.0466083727912081	0.1579	Arabidopsis
6	V65	0.233456789285073	0.0990567892850729	0.1344	Arabidopsis
6	V66	0.21195566767408	0.0833556676740802	0.1286	Arabidopsis
6	V67	0.210424084961641	0.0636240849616412	0.1468	Arabidopsis
6	V68	0.204310458229069	0.0631104582290691	0.1412	Arabidopsis
6	V69	0.235074751621113	0.0604747516211133	0.1746	Arabidopsis
6	V7	0.211266688352473	0.0900666883524727	0.1212	Arabidopsis
6	V70	0.2044367935161	0.0651367935160996	0.1393	Arabidopsis
6	V71	0.205738232161178	0.0920382321611779	0.1137	Arabidopsis
6	V72	0.216121490906615	0.0487214909066147	0.1674	Arabidopsis
6	V73	0.2167118975354	0.0568118975354004	0.1599	Arabidopsis
6	V74	0.217222999295028	0.0534229992950279	0.1638	Arabidopsis
6	V75	0.192948502524569	0.0566485025245691	0.1363	Arabidopsis
6	V76	0.206217811554612	0.0565178115546117	0.1497	Arabidopsis
6	V77	0.199916814863122	0.0460168148631215	0.1539	Arabidopsis
6	V78	0.206364710644391	0.0580647106443911	0.1483	Arabidopsis
6	V79	0.213583546761049	0.0505835467610487	0.163	Arabidopsis
6	V8	0.199937602051112	0.048837602051112	0.1511	Arabidopsis
6	V80	0.194105009780871	0.048905009780871	0.1452	Arabidopsis
6	V81	0.208088271714742	0.0542882717147421	0.1538	Arabidopsis
6	V82	0.180154150981909	0.0480541509819091	0.1321	Arabidopsis
6	V83	0.185121438511654	0.0562214385116536	0.1289	Arabidopsis
6	V84	0.211127305554116	0.0910273055541157	0.1201	Arabidopsis
6	V85	0.224815024853649	0.060215024853649	0.1646	Arabidopsis
6	V86	0.211663225543441	0.0620632255434406	0.1496	Arabidopsis
6	V87	0.19899556864416	0.0747955686441601	0.1242	Arabidopsis
6	V88	0.201481580235988	0.0648815802359884	0.1366	Arabidopsis
6	V89	0.226099097051512	0.0623990970515121	0.1637	Arabidopsis
6	V9	0.200849480668549	0.0682494806685492	0.1326	Arabidopsis
6	V90	0.215512510605498	0.108612510605498	0.1069	Arabidopsis
6	V91	0.218360355765908	0.0891603557659078	0.1292	Arabidopsis
6	V92	0.211853028134943	0.0884530281349429	0.1234	Arabidopsis
6	V93	0.216471628995129	0.101471628995129	0.115	Arabidopsis
6	V94	0.203665092147985	0.0897650921479845	0.1139	Arabidopsis
6	V95	0.233030797851311	0.0599307978513106	0.1731	Arabidopsis
6	V96	0.20847622089451	0.0932762208945097	0.1152	Arabidopsis
6	V97	0.2247140309644	0.0987140309643997	0.126	Arabidopsis
6	V98	0.207160547354325	0.0540605473543254	0.1531	Arabidopsis
6	V99	0.209165709445861	0.0984657094458612	0.1107	Arabidopsis
7	V1	0.277814553346989	0.0384145533469887	0.2394	Arabidopsis
7	V10	0.271064359262569	0.0644643592625685	0.2066	Arabidopsis
7	V100	0.245816857696221	0.0300168576962214	0.2158	Arabidopsis
7	V11	0.257334341801755	0.0482343418017555	0.2091	Arabidopsis
7	V12	0.28698718442408	0.0424871844240797	0.2445	Arabidopsis
7	V13	0.264372548017314	0.050172548017314	0.2142	Arabidopsis
7	V14	0.281481784311904	0.0465817843119041	0.2349	Arabidopsis
7	V15	0.282120411520972	0.0291204115209723	0.253	Arabidopsis
7	V16	0.239675208368534	0.057175208368534	0.1825	Arabidopsis
7	V17	0.282777218734523	0.056777218734523	0.226	Arabidopsis
7	V18	0.288850994146379	0.0336509941463791	0.2552	Arabidopsis
7	V19	0.271390075324382	0.0501900753243819	0.2212	Arabidopsis
7	V2	0.247225341398593	0.0515253413985929	0.1957	Arabidopsis
7	V20	0.281855479523669	0.0527554795236686	0.2291	Arabidopsis
7	V21	0.287479098185788	0.0459790981857884	0.2415	Arabidopsis
7	V22	0.260984875557379	0.052884875557379	0.2081	Arabidopsis
7	V23	0.290624116535541	0.0575241165355412	0.2331	Arabidopsis
7	V24	0.261940839489051	0.0471408394890506	0.2148	Arabidopsis
7	V25	0.313867718177441	0.0444677181774408	0.2694	Arabidopsis
7	V26	0.267313807681616	0.0585138076816157	0.2088	Arabidopsis
7	V27	0.263157022439176	0.0314570224391756	0.2317	Arabidopsis
7	V28	0.258183582571272	0.071983582571272	0.1862	Arabidopsis
7	V29	0.237764795507507	0.0325647955075073	0.2052	Arabidopsis
7	V3	0.232140219453768	0.0705402194537681	0.1616	Arabidopsis
7	V30	0.260794463920112	0.0439944639201121	0.2168	Arabidopsis
7	V31	0.291796827805267	0.0618968278052666	0.2299	Arabidopsis
7	V32	0.277259641752995	0.0402596417529948	0.237	Arabidopsis
7	V33	0.255907635420444	0.0334076354204445	0.2225	Arabidopsis
7	V34	0.240550812934069	0.119050812934069	0.1215	Arabidopsis
7	V35	0.305236400375054	0.0478364003750544	0.2574	Arabidopsis
7	V36	0.243114568382988	0.118914568382988	0.1242	Arabidopsis
7	V37	0.227744826201266	0.0364448262012662	0.1913	Arabidopsis
7	V38	0.252676164501524	0.0675761645015239	0.1851	Arabidopsis
7	V39	0.24532305948826	0.0453230594882597	0.2	Arabidopsis
7	V4	0.262962755240986	0.0448627552409859	0.2181	Arabidopsis
7	V40	0.260320101831814	0.0348201018318141	0.2255	Arabidopsis
7	V41	0.237364371526352	0.0169643715263523	0.2204	Arabidopsis
7	V42	0.252921814278428	0.0589218142784285	0.194	Arabidopsis
7	V43	0.266227078746999	0.051627078746999	0.2146	Arabidopsis
7	V44	0.284872971053788	0.0597729710537884	0.2251	Arabidopsis
7	V45	0.269536732559019	0.0317367325590194	0.2378	Arabidopsis
7	V46	0.27535818596276	0.0570581859627605	0.2183	Arabidopsis
7	V47	0.240474832253554	0.0627748322535545	0.1777	Arabidopsis
7	V48	0.248850854393075	0.102750854393075	0.1461	Arabidopsis
7	V49	0.279652308035595	0.0550523080355949	0.2246	Arabidopsis
7	V5	0.287607203303736	0.0980072033037361	0.1896	Arabidopsis
7	V50	0.234025747058301	0.0446257470583008	0.1894	Arabidopsis
7	V51	0.281921357881198	0.0354213578811982	0.2465	Arabidopsis
7	V52	0.25481265194371	0.08131265194371	0.1735	Arabidopsis
7	V53	0.265679731351888	0.0700797313518876	0.1956	Arabidopsis
7	V54	0.304482274490067	0.0502822744900666	0.2542	Arabidopsis
7	V55	0.259195080130665	0.0466950801306647	0.2125	Arabidopsis
7	V56	0.269476903985084	0.0749769039850841	0.1945	Arabidopsis
7	V57	0.245396559904911	0.0745965599049112	0.1708	Arabidopsis
7	V58	0.243232485863767	0.0609324858637672	0.1823	Arabidopsis
7	V59	0.27527813825758	0.0439781382575802	0.2313	Arabidopsis
7	V6	0.276841092707608	0.095741092707608	0.1811	Arabidopsis
7	V60	0.283151489177118	0.047951489177118	0.2352	Arabidopsis
7	V61	0.305150391593898	0.0388503915938984	0.2663	Arabidopsis
7	V62	0.300893821985768	0.0584938219857681	0.2424	Arabidopsis
7	V63	0.271666946859639	0.0631669468596388	0.2085	Arabidopsis
7	V64	0.275051186068975	0.0552511860689755	0.2198	Arabidopsis
7	V65	0.284027124335969	0.0455271243359688	0.2385	Arabidopsis
7	V66	0.278574078567191	0.052074078567191	0.2265	Arabidopsis
7	V67	0.286277668214407	0.0544776682144074	0.2318	Arabidopsis
7	V68	0.244530565603007	0.0647305656030073	0.1798	Arabidopsis
7	V69	0.24678485197617	0.0415848519761699	0.2052	Arabidopsis
7	V7	0.302186973788062	0.0711869737880622	0.231	Arabidopsis
7	V70	0.273417115462771	0.0513171154627708	0.2221	Arabidopsis
7	V71	0.265278680344957	0.053478680344957	0.2118	Arabidopsis
7	V72	0.255839463138881	0.0340394631388812	0.2218	Arabidopsis
7	V73	0.271777667908404	0.0569776679084035	0.2148	Arabidopsis
7	V74	0.248945145393403	0.084945145393403	0.164	Arabidopsis
7	V75	0.267012678872146	0.0305126788721456	0.2365	Arabidopsis
7	V76	0.280546049564105	0.0483460495641051	0.2322	Arabidopsis
7	V77	0.242404693225655	0.0485046932256547	0.1939	Arabidopsis
7	V78	0.256815162457032	0.021915162457032	0.2349	Arabidopsis
7	V79	0.237239811689513	0.0571398116895131	0.1801	Arabidopsis
7	V8	0.268145672922545	0.0392456729225451	0.2289	Arabidopsis
7	V80	0.241694031640403	0.0669940316404027	0.1747	Arabidopsis
7	V81	0.303343477151863	0.0615434771518627	0.2418	Arabidopsis
7	V82	0.268512825165318	0.0278128251653177	0.2407	Arabidopsis
7	V83	0.279188471379498	0.0883884713794981	0.1908	Arabidopsis
7	V84	0.2695926698287	0.0616926698286999	0.2079	Arabidopsis
7	V85	0.260768828907248	0.0340688289072476	0.2267	Arabidopsis
7	V86	0.259837512715187	0.0625375127151865	0.1973	Arabidopsis
7	V87	0.290905823675028	0.0415058236750285	0.2494	Arabidopsis
7	V88	0.253037570436323	0.0310375704363232	0.222	Arabidopsis
7	V89	0.252646450902932	0.0238464509029325	0.2288	Arabidopsis
7	V9	0.276687120273031	0.0429871202730312	0.2337	Arabidopsis
7	V90	0.338690835268553	0.0464908352685532	0.2922	Arabidopsis
7	V91	0.265347913777521	0.0418479137775214	0.2235	Arabidopsis
7	V92	0.244508860235852	0.0392088602358517	0.2053	Arabidopsis
7	V93	0.246394586409926	0.0575945864099259	0.1888	Arabidopsis
7	V94	0.260437681651681	0.0833376816516808	0.1771	Arabidopsis
7	V95	0.267640537383409	0.0357405373834093	0.2319	Arabidopsis
7	V96	0.286662987018744	0.0588629870187437	0.2278	Arabidopsis
7	V97	0.258914977311073	0.0886149773110731	0.1703	Arabidopsis
7	V98	0.284533265987779	0.0560332659877787	0.2285	Arabidopsis
[truncated: 201 more rows]
