# Supplementary material for: Strong evidence for the adaptive walk model of gene evolution in Drosophila and Arabidopsis
Source: PLoS Biol. 2022 Sep 13;20(9):e3001775. doi: 10.1371/journal.pbio.3001775 (PMC9470001; doi:10.1371/journal.pbio.3001775)
Supplement: S31 Data — (GZ) [file pbio.3001775.s045.gz]

Archive with 2 entries (2 files):
- ._S31_Data.csv
- S31_Data.csv
